# Supplementary material for: Nuclear interacting SET domain protein 1 inactivation impairs GATA1-regulated erythroid differentiation and causes erythroleukemia
Source: Nat Commun. 2020 Jun 12;11:2807. doi: 10.1038/s41467-020-16179-8 (PMC7293310; doi:10.1038/s41467-020-16179-8)
Supplement: Supplementary file 3 — Supplementary Data 1 [file 41467_2020_16179_MOESM3_ESM.xlsx]

## Sheet: TableS3 WTvsNsd1KO BM
Supplementary Data 1: Differential mRNA expression in wildtype vs Nsd1-/- BM erythroblasts
entrez	mgi_symbol	baseMean	log2FoldChange	lfcSE	stat	pvalue	padj
12014	Bach2	1159.91	-4.8493	0.160873	-30.1437	1.29809e-199	2.05254e-195
14268	Fn1	7540.13	-5.5327	0.203418	-27.1987	6.7208e-163	5.31346e-159
330409	Cecr2	826.879	-6.4678	0.238583	-27.1093	7.65675e-162	4.03562e-158
12890	Cplx2	1347.29	-7.36309	0.327244	-22.5003	4.12342e-112	1.62999e-108
100037278	Fam129c	605.767	-4.1088	0.18617	-22.0701	6.1205e-108	1.93555e-104
19373	Rag1	936.866	-7.08081	0.33109	-21.3864	1.78889e-101	4.71432e-98
98752	Fcrla	1171.31	-4.79129	0.233256	-20.5409	9.28834e-94	2.0981e-90
100034684	BC100530	2156.8	7.73319	0.40304	19.1872	4.73833e-82	9.36531e-79
18566	Pdcd1	755.865	5.58406	0.300125	18.6058	2.88385e-77	5.06661e-74
71461	Ptk7	1036.13	4.96036	0.271925	18.2416	2.41076e-74	3.81189e-71
20863	Stfa3	6284.38	6.44005	0.366583	17.5678	4.34717e-69	6.24886e-66
12773	Ccr4	637.199	7.37273	0.42047	17.5345	7.81426e-69	1.02966e-65
278507	Wfikkn2	586.181	6.47587	0.373685	17.3297	2.80596e-67	3.41291e-64
109594	Lmo1	240.56	-6.00258	0.348762	-17.2111	2.19244e-66	2.4762e-63
98496	Pid1	360.055	-4.90829	0.285485	-17.1928	3.0051e-66	3.16778e-63
20861	Stfa1	6884.86	7.25337	0.428521	16.9265	2.86829e-64	2.83459e-61
16136	Igll1	372.016	-7.80255	0.479773	-16.263	1.80704e-59	1.68076e-56
56458	Foxo1	1048.25	-2.18637	0.135731	-16.1081	2.23798e-58	1.96594e-55
18008	Nes	575.33	7.11384	0.442148	16.0893	3.03366e-58	2.52465e-55
72709	C1qtnf6	525.972	2.60184	0.162839	15.9781	1.81732e-57	1.43678e-54
22362	Vpreb1	278.904	-5.97302	0.377716	-15.8135	2.5103e-56	1.89014e-53
74318	Hopx	304.955	-7.41322	0.471457	-15.7241	1.03481e-55	7.43744e-53
242669	Azin2	649.805	4.96207	0.319195	15.5456	1.70491e-54	1.17209e-51
235320	Zbtb16	905.99	3.64492	0.235047	15.5072	3.10285e-54	2.04426e-51
56325	Abcb9	1260.9	2.87907	0.186553	15.433	9.82283e-54	6.21274e-51
238161	Akap6	262.082	5.84791	0.379423	15.4126	1.34597e-53	8.18557e-51
53417	Hif3a	685.822	3.68171	0.240359	15.3176	5.8334e-53	3.41621e-50
16184	Il2ra	161.845	-6.13671	0.402052	-15.2635	1.33945e-52	7.30325e-50
16858	Lgals7	635.021	7.62347	0.499425	15.2645	1.31857e-52	7.30325e-50
12487	Cd28	803.041	3.37723	0.222089	15.2066	3.19729e-52	1.68518e-49
320982	Arl4c	457.902	-4.80886	0.317815	-15.131	1.01105e-51	5.15698e-49
20393	Sgk1	518.247	-2.54348	0.169174	-15.0347	4.35001e-51	2.14945e-48
12737	Cldn1	506.578	-5.41702	0.361205	-14.9971	7.67057e-51	3.67536e-48
20667	Sox12	194.777	-5.92377	0.395192	-14.9896	8.58872e-51	3.99426e-48
78255	Ralgps2	512.449	-2.7345	0.18261	-14.9745	1.0778e-50	4.8692e-48
116904	Alpk3	352.924	5.65861	0.378077	14.9668	1.2098e-50	5.17012e-48
59092	Pcbp4	824.563	3.85139	0.257313	14.9677	1.19379e-50	5.17012e-48
18175	Nrap	461.337	4.47853	0.299918	14.9325	2.0243e-50	8.42321e-48
382571	Kcnf1	395.215	6.94354	0.473198	14.6737	9.50756e-49	3.85471e-46
29820	Tnfrsf19	145.418	-5.26554	0.359135	-14.6617	1.13371e-48	4.48155e-46
26360	Angptl2	874.658	3.41636	0.234196	14.5876	3.36779e-48	1.29882e-45
77976	Nuak1	141.619	-4.73805	0.325617	-14.551	5.75724e-48	2.16746e-45
53321	Cntnap1	422.858	4.15512	0.286217	14.5174	9.40754e-48	3.45935e-45
19374	Rag2	137.298	-5.34702	0.374257	-14.287	2.63714e-46	9.47691e-44
14125	Fcer1a	171.449	-4.6036	0.323109	-14.2478	4.62414e-46	1.62482e-43
12511	Cd6	711.001	3.01808	0.212112	14.2287	6.07956e-46	2.08978e-43
207607	Ccdc40	239.31	3.36933	0.23793	14.161	1.59663e-45	5.37148e-43
15412	Hoxb4	116.408	-5.66103	0.402356	-14.0697	5.83198e-45	1.92115e-42
22223	Uchl1	131.414	-5.90087	0.419558	-14.0645	6.27775e-45	2.02579e-42
20166	Rtkn	269.23	3.3096	0.236209	14.0114	1.3285e-44	4.20126e-42
69993	Chn2	682.641	2.38098	0.171234	13.9048	5.91968e-44	1.83533e-41
68404	Nrn1	535.422	8.19024	0.590638	13.8668	1.00716e-43	3.06255e-41
14585	Gfra1	146.458	-6.66787	0.481989	-13.8341	1.58725e-43	4.73541e-41
223732	Rtl6	177.272	-3.26319	0.238692	-13.6711	1.51015e-42	4.42195e-40
14369	Fzd7	116.44	-4.82051	0.359626	-13.4042	5.71123e-41	1.64193e-38
11931	Atp1b1	1604.32	-1.93505	0.145009	-13.3443	1.2785e-40	3.60993e-38
21414	Tcf7	2774.69	3.27765	0.246053	13.3209	1.74949e-40	4.85315e-38
11468	Actg2	702.386	9.73495	0.732637	13.2876	2.73367e-40	7.45255e-38
22348	Slc32a1	304.45	3.11422	0.234799	13.2634	3.77537e-40	1.0118e-37
74103	Nebl	374.219	5.60082	0.423935	13.2115	7.53057e-40	1.98456e-37
17937	Nab2	768.67	1.97675	0.150582	13.1274	2.29327e-39	5.94447e-37
70546	Zdhhc2	263.571	3.12702	0.238744	13.0978	3.38866e-39	8.64216e-37
20677	Sox4	1355.79	-2.51323	0.193302	-13.0016	1.19826e-38	3.00744e-36
12525	Cd8a	107.533	-4.56522	0.351598	-12.9842	1.50387e-38	3.71549e-36
12933	Crmp1	224.702	6.44323	0.49658	12.9752	1.69138e-38	4.11448e-36
64931	Izumo1r	1434.32	5.72413	0.443288	12.9129	3.80757e-38	9.12201e-36
12797	Cnn1	141.316	4.91156	0.38054	12.9068	4.1201e-38	9.72344e-36
20288	Msr1	260.824	-3.72305	0.290827	-12.8016	1.60605e-37	3.73454e-35
21415	Tcf7l1	259.701	3.84807	0.301095	12.7802	2.11454e-37	4.84567e-35
14761	Gpr27	145.893	-3.44346	0.269695	-12.768	2.47474e-37	5.59008e-35
319583	Lig4	385.603	-1.92603	0.15087	-12.7662	2.53329e-37	5.64173e-35
17896	Myl4	422.083	-5.3199	0.416847	-12.7622	2.66467e-37	5.85191e-35
12831	Col5a1	319.537	-2.88378	0.226067	-12.7563	2.87601e-37	6.22951e-35
192897	Itgb4	219.674	4.23756	0.332249	12.7542	2.95514e-37	6.31441e-35
12326	Camk4	504.382	4.0186	0.316087	12.7136	4.96916e-37	1.04763e-34
78416	Rnase6	653.084	-2.56718	0.203245	-12.631	1.42519e-36	2.96514e-34
12502	Cd3g	978.488	3.28243	0.260799	12.5861	2.5193e-36	5.17339e-34
16161	Il12rb1	298.918	2.78753	0.221504	12.5845	2.56819e-36	5.20619e-34
11811	Apobec2	226.572	5.59853	0.446343	12.5431	4.33552e-36	8.56915e-34
19122	Prnp	337.136	-3.23744	0.258096	-12.5436	4.31223e-36	8.56915e-34
74580	Pyroxd2	220.241	2.67054	0.214479	12.4513	1.37621e-35	2.6865e-33
54167	Icos	620.7	4.60773	0.370805	12.4263	1.88132e-35	3.62774e-33
320472	Ppm1e	153.397	-3.99445	0.321518	-12.4237	1.94301e-35	3.70155e-33
17756	Map2	209.239	2.98829	0.240837	12.408	2.36616e-35	4.45402e-33
83397	Akap12	878.594	-4.18886	0.338125	-12.3885	3.01642e-35	5.61125e-33
66433	Chchd7	1198.7	2.61856	0.211982	12.3528	4.70637e-35	8.65315e-33
23936	Lynx1	376.716	-2.80204	0.226921	-12.3481	4.9865e-35	9.06282e-33
15939	Ier5	1147.35	-2.67736	0.216855	-12.3463	5.10154e-35	9.16653e-33
11668	Aldh1a1	321.406	-3.40679	0.276325	-12.3289	6.32981e-35	1.12457e-32
209039	Tns2	204.361	3.57941	0.291618	12.2743	1.24432e-34	2.18614e-32
233107	Kctd15	183.371	5.6726	0.464253	12.2188	2.46841e-34	4.28906e-32
12484	Cd24a	18970.5	-1.95753	0.16052	-12.195	3.30642e-34	5.68273e-32
23945	Mgll	1147.38	-3.05952	0.251116	-12.1837	3.79583e-34	6.45373e-32
433016	Gm5483	3485.62	4.62589	0.381587	12.1228	8.00278e-34	1.34617e-31
54139	Irf6	105.457	4.42081	0.365895	12.0822	1.31231e-33	2.18424e-31
170733	Klra17	141.26	-7.41442	0.614594	-12.0639	1.6378e-33	2.69759e-31
26358	Aldh1a7	108.212	-4.06539	0.33786	-12.0328	2.39062e-33	3.89696e-31
408196	Gm5416	328.413	6.40515	0.532623	12.0257	2.6044e-33	4.20212e-31
104175	Sbk1	1193.17	-2.59897	0.216669	-11.9951	3.77009e-33	6.02148e-31
20862	Stfa2l1	6808.53	7.58184	0.632432	11.9884	4.0877e-33	6.46348e-31
71994	Cnn3	491.714	-2.36085	0.197383	-11.9608	5.70376e-33	8.92949e-31
231532	Arhgap24	171.246	-3.111	0.261984	-11.8747	1.60113e-32	2.48206e-30
78558	Htra3	397.623	4.88528	0.415382	11.7609	6.2044e-32	9.52465e-30
94214	Spock2	305.709	4.9923	0.424853	11.7507	7.00706e-32	1.06534e-29
12290	Cacna1e	105.095	-5.03831	0.429916	-11.7193	1.01526e-31	1.52889e-29
16513	Kcnj10	155.504	-2.92542	0.25072	-11.6681	1.85582e-31	2.76832e-29
14129	Fcgr1	335.537	-2.83582	0.243578	-11.6423	2.51037e-31	3.70972e-29
212108	Rln3	204.067	7.0552	0.606351	11.6355	2.71984e-31	3.98204e-29
65970	Lima1	482.376	-3.23671	0.278557	-11.6196	3.27751e-31	4.7545e-29
18755	Prkch	1007.2	1.66481	0.143352	11.6135	3.51961e-31	5.05928e-29
12517	Cd72	714.452	-2.95733	0.255343	-11.5818	5.09673e-31	7.26031e-29
20856	Stc2	242.073	6.15034	0.534836	11.4995	1.32689e-30	1.87329e-28
71198	Otud1	216.74	-2.81472	0.245101	-11.4839	1.58897e-30	2.22343e-28
15446	Hpgd	203.341	-3.94275	0.343519	-11.4775	1.71061e-30	2.37264e-28
14114	Fbln1	247.18	4.51323	0.39564	11.4074	3.83999e-30	5.27982e-28
117167	Steap4	212.834	-3.74934	0.32931	-11.3854	4.94201e-30	6.73647e-28
21943	Tnfsf11	261.326	5.33448	0.471855	11.3054	1.23458e-29	1.66847e-27
66515	Cul7	920.738	2.28296	0.203531	11.2168	3.37443e-29	4.52174e-27
13143	Dapk2	139.045	-2.98405	0.266381	-11.2022	3.97818e-29	5.28596e-27
14160	Lgr5	72.8389	-5.92783	0.53256	-11.1308	8.88155e-29	1.17029e-26
103712	6330403K07Rik	120.552	5.45878	0.491235	11.1124	1.09222e-28	1.42729e-26
14917	Gucy2c	102.348	3.86673	0.348971	11.0804	1.5626e-28	2.00876e-26
72043	Sulf2	515.089	-4.16401	0.375782	-11.0809	1.55271e-28	2.00876e-26
83560	Tex14	112.249	4.67393	0.427674	10.9287	8.40234e-28	1.07143e-25
11906	Zfhx3	806.203	-2.54363	0.233044	-10.9148	9.79536e-28	1.23907e-25
77045	Bcl7a	1176.57	-1.88216	0.17299	-10.8802	1.43248e-27	1.79765e-25
19143	St14	663.922	1.89589	0.174605	10.8582	1.82338e-27	2.27017e-25
213783	Plekhg1	349.146	-2.32125	0.216134	-10.7399	6.61229e-27	8.16825e-25
71310	Tbc1d9	225.339	-2.16425	0.201903	-10.7193	8.26462e-27	1.01302e-24
244091	Fsd2	140.455	3.45638	0.322487	10.7179	8.38792e-27	1.02023e-24
68680	Fitm1	111.462	4.49133	0.419755	10.6999	1.01914e-26	1.23013e-24
13617	Ednra	86.9602	-5.3796	0.504154	-10.6705	1.39806e-26	1.67471e-24
14429	Galr3	102.505	3.95958	0.371204	10.6669	1.45459e-26	1.72932e-24
22271	Upp1	181.7	-4.98006	0.46692	-10.6658	1.47177e-26	1.73669e-24
71059	Hexim2	281.747	2.31406	0.217131	10.6574	1.60976e-26	1.88545e-24
192120	Bspry	165.666	4.26454	0.402285	10.6008	2.95486e-26	3.43546e-24
242202	Pde5a	92.0747	-3.67071	0.34639	-10.5971	3.07519e-26	3.54926e-24
22337	Vdr	636.735	3.36727	0.317925	10.5914	3.26666e-26	3.74292e-24
226519	Lamc1	183.82	-2.59036	0.244649	-10.5881	3.38519e-26	3.85083e-24
12661	Chl1	168.568	8.09837	0.765413	10.5804	3.67403e-26	4.14956e-24
17118	Marcks	1713.52	-1.91928	0.181611	-10.5681	4.18944e-26	4.69811e-24
402757	NA	74.2687	-4.19552	0.397469	-10.5556	4.78641e-26	5.32976e-24
16012	Igfbp6	229.01	2.90715	0.275781	10.5415	5.55998e-26	6.14786e-24
98365	Slamf9	100.264	-4.52053	0.428884	-10.5402	5.63695e-26	6.18968e-24
20519	Slc22a3	692.606	2.12499	0.202348	10.5017	8.48784e-26	9.25584e-24
105005	Fam84a	196.798	7.15514	0.682225	10.488	9.81341e-26	1.06281e-23
22637	Zap70	878.077	3.16061	0.301956	10.4671	1.22329e-25	1.31583e-23
140488	Igf2bp3	277.359	2.88711	0.276357	10.447	1.51214e-25	1.61554e-23
53867	Col5a3	105.531	-3.64745	0.349295	-10.4423	1.58901e-25	1.68627e-23
68440	Dusp23	134.432	-2.50441	0.243427	-10.2881	7.97041e-25	8.40188e-23
23796	Aplnr	76.7734	-4.60086	0.447232	-10.2874	8.03114e-25	8.40982e-23
20304	Ccl5	531.148	-4.08801	0.398258	-10.2647	1.01622e-24	1.05714e-22
54215	Cd160	209.484	2.47852	0.241544	10.2612	1.05429e-24	1.08958e-22
276829	Smtnl2	92.782	-6.98968	0.682065	-10.2478	1.21056e-24	1.24294e-22
272382	Spib	3030.99	-2.97159	0.290025	-10.246	1.23379e-24	1.25862e-22
259300	Ehd2	233.983	-2.41214	0.236101	-10.2166	1.67135e-24	1.69406e-22
21947	Cd40lg	166.548	5.57307	0.546135	10.2046	1.89164e-24	1.90513e-22
14958	H1f0	7233.03	2.78856	0.273339	10.2019	1.94519e-24	1.94667e-22
12296	Cacnb2	138.18	3.01291	0.295523	10.1952	2.08351e-24	2.07198e-22
12335	Capn3	166.043	3.4331	0.338307	10.1479	3.38618e-24	3.34639e-22
217882	Cep170b	377.793	2.96989	0.29342	10.1216	4.42893e-24	4.34971e-22
244550	Podnl1	312.019	4.26725	0.42202	10.1115	4.91332e-24	4.79565e-22
11846	Arg1	167.375	4.8114	0.475927	10.1095	5.0121e-24	4.8324e-22
67122	Nrarp	58.4317	-4.18992	0.414441	-10.1098	4.99779e-24	4.8324e-22
67917	Zcchc3	86.9531	-7.16506	0.708874	-10.1077	5.10911e-24	4.89608e-22
140571	Plxnb3	102.328	3.66863	0.363221	10.1003	5.50887e-24	5.24737e-22
434437	Amt	159.901	3.67116	0.364355	10.0758	7.06959e-24	6.69367e-22
15235	Mst1	112.353	3.20379	0.319223	10.0362	1.05658e-23	9.94441e-22
436090	Gpr62	79.6103	3.78335	0.377095	10.0329	1.09263e-23	1.02229e-21
70045	2610528A11Rik	94.2349	4.76904	0.47567	10.0259	1.17259e-23	1.09065e-21
69030	NA	227.08	2.47323	0.247212	10.0045	1.45634e-23	1.34664e-21
26386	Hsf4	121.794	4.8763	0.488588	9.98038	1.85748e-23	1.70758e-21
12977	Csf1	343.468	-2.29913	0.231834	-9.91712	3.50733e-23	3.20566e-21
70129	Slc44a4	81.2364	3.83047	0.387786	9.87778	5.19699e-23	4.72269e-21
195564	Skint3	65.5522	-5.38946	0.546183	-9.86751	5.75761e-23	5.20225e-21
26464	Vnn3	127.129	-4.88471	0.495537	-9.8574	6.36777e-23	5.72086e-21
225266	Klhl14	102.887	-4.85088	0.492242	-9.85466	6.54368e-23	5.84568e-21
14085	Fah	203.698	2.73919	0.278297	9.8427	7.37091e-23	6.54769e-21
93706	Pcdhgc3	527.975	1.48485	0.151005	9.83308	8.11e-23	7.16398e-21
14168	Fgf13	288.802	2.22396	0.226817	9.8051	1.07041e-22	9.40292e-21
268885	Stfa2l1	6012.85	3.8501	0.392924	9.79859	1.14169e-22	9.97367e-21
12501	Cd3e	906.495	2.89691	0.295938	9.78891	1.25645e-22	1.0916e-20
269389	Tox2	169.394	5.92271	0.606429	9.76654	1.56718e-22	1.35411e-20
20969	Sdc1	236.151	-3.25005	0.333365	-9.74925	1.85831e-22	1.59693e-20
13813	Eomes	80.7298	-3.77599	0.388074	-9.73007	2.2443e-22	1.91821e-20
259277	Klk8	448.827	2.69839	0.277851	9.71164	2.68985e-22	2.28666e-20
12494	Cd38	332.918	-3.53875	0.36452	-9.70798	2.78805e-22	2.35746e-20
67856	Echdc3	82.7611	3.31073	0.341408	9.6973	3.09591e-22	2.60386e-20
217169	Tns4	386.937	2.02466	0.209387	9.66948	4.06442e-22	3.40035e-20
338351	Akap17b	83.3182	-2.74582	0.284025	-9.66753	4.14237e-22	3.44732e-20
68070	Pdzd2	276.775	2.69815	0.279211	9.66349	4.30945e-22	3.56759e-20
225608	Sh3tc2	138.321	-8.62912	0.893343	-9.65936	4.48673e-22	3.69501e-20
227717	Qrfp	155.376	3.71828	0.385759	9.63888	5.47814e-22	4.4881e-20
109254	Adtrp	90.523	-4.16313	0.433191	-9.61037	7.22907e-22	5.89206e-20
75019	Rnase10	77.4136	3.40333	0.354463	9.60137	7.88919e-22	6.39712e-20
69169	Fcmr	674.932	-3.4416	0.35858	-9.59786	8.16183e-22	6.58443e-20
22363	Vpreb2	74.269	-5.30551	0.553058	-9.59305	8.55153e-22	6.84902e-20
54216	Pcdh7	238.432	2.6075	0.27182	9.59275	8.57643e-22	6.84902e-20
11877	Arvcf	238.038	-1.66703	0.174099	-9.57519	1.01669e-21	8.07833e-20
56711	Plag1	257.934	3.69609	0.386394	9.56558	1.11571e-21	8.82083e-20
13807	Eno2	83.2482	5.95678	0.625762	9.51926	1.74425e-21	1.37214e-19
225997	Trpm6	144.868	7.60664	0.800398	9.50357	2.02815e-21	1.58758e-19
252838	Tox	415.274	3.52538	0.372346	9.46802	2.85185e-21	2.22135e-19
14525	Gcsam	145.387	3.22037	0.340581	9.4555	3.2148e-21	2.49178e-19
21810	Tgfbi	6406.2	-1.6618	0.176225	-9.42999	4.10142e-21	3.1635e-19
238377	Gpr68	303.321	2.32394	0.246551	9.42581	4.26817e-21	3.27613e-19
15205	Hes1	81.0397	-4.99168	0.529748	-9.42275	4.3943e-21	3.35665e-19
76770	2010005H15Rik	862.887	9.12192	0.968699	9.41668	4.65595e-21	3.53942e-19
17305	Mfng	984.291	1.23573	0.131467	9.39958	5.47827e-21	4.14461e-19
18646	Prf1	47.1853	-4.96863	0.530181	-9.37157	7.14607e-21	5.38065e-19
14735	Gpc4	60.1586	-5.01709	0.535693	-9.36561	7.56138e-21	5.66638e-19
16181	Il1rn	1481.71	-1.63113	0.174936	-9.32416	1.11869e-20	8.34371e-19
12799	Cnp	3291.99	-1.56708	0.168675	-9.2905	1.53564e-20	1.13998e-18
330355	Dnah6	56.3813	-6.32471	0.681502	-9.28054	1.68627e-20	1.24595e-18
69456	Commd10	894.014	1.96843	0.21221	9.27586	1.76187e-20	1.29575e-18
71670	Acy3	126.901	2.46259	0.266624	9.2362	2.55414e-20	1.86972e-18
73390	Msl3l2	338.824	1.87483	0.203501	9.21286	3.17557e-20	2.31392e-18
12507	Cd5	375.339	2.80295	0.304352	9.20957	3.2744e-20	2.37499e-18
103172	Chchd10	1430.64	-2.72242	0.295991	-9.19767	3.6581e-20	2.64118e-18
121021	Cspg4	69.1492	4.37421	0.477524	9.16018	5.18091e-20	3.72366e-18
20776	Tmie	71.5033	3.84864	0.42027	9.15753	5.30976e-20	3.799e-18
241062	Pgap1	167.051	-2.15469	0.235499	-9.14946	5.72193e-20	4.07546e-18
319880	Tmcc3	78.5832	-2.96101	0.323791	-9.14481	5.97348e-20	4.23555e-18
100503495	NA	147.003	4.29649	0.470325	9.13516	6.53121e-20	4.58984e-18
14702	Gng2	1531.39	-1.12338	0.122971	-9.13531	6.52222e-20	4.58984e-18
54357	Epb41l4b	163.651	-1.92279	0.212402	-9.05261	1.39591e-19	9.76642e-18
68992	Zfp580	152.014	2.21125	0.244423	9.04682	1.47197e-19	1.02532e-17
12654	Chil1	7813.48	-1.86536	0.20639	-9.03804	1.59506e-19	1.10619e-17
53374	Chst3	989.319	-3.71888	0.412254	-9.02086	1.86625e-19	1.28301e-17
66109	Tspan13	1553.67	-1.44302	0.15996	-9.02112	1.86178e-19	1.28301e-17
16199	Il9r	388.905	4.27716	0.4743	9.01784	1.91831e-19	1.31309e-17
381353	Ajm1	98.5088	3.39323	0.376936	9.00213	2.21389e-19	1.50888e-17
67375	Qprt	166.622	2.19502	0.244143	8.99071	2.45636e-19	1.66695e-17
666938	Bend4	51.5158	-4.15335	0.465388	-8.92449	4.47768e-19	3.02569e-17
18846	Plxna3	177.484	3.33414	0.374058	8.91344	4.94738e-19	3.32885e-17
73680	Zbtb8a	69.1382	-2.81958	0.316429	-8.91064	5.07386e-19	3.39948e-17
80890	Trim2	125.198	-3.61125	0.406336	-8.88735	6.2583e-19	4.17537e-17
245126	Tarm1	418.94	-2.02605	0.228772	-8.85621	8.27773e-19	5.49947e-17
228788	Ccm2l	221.212	2.24372	0.254312	8.82271	1.11721e-18	7.39132e-17
18516	Pbx3	367.252	1.56118	0.176989	8.82077	1.13677e-18	7.48944e-17
227357	Espnl	89.3402	4.89306	0.556214	8.79708	1.40418e-18	9.21283e-17
214359	Tmem51	232.943	-3.42658	0.39004	-8.78522	1.56054e-18	1.01964e-16
14061	F2	81.7372	4.8936	0.55757	8.77665	1.68416e-18	1.09139e-16
66857	Plbd1	9396.39	-1.23497	0.140708	-8.77686	1.68103e-18	1.09139e-16
14106	Foxh1	275.637	3.11626	0.355208	8.77305	1.73897e-18	1.12231e-16
320560	Dennd5b	172.522	-3.1734	0.362862	-8.74548	2.22075e-18	1.42742e-16
20621	Snn	1052.87	-2.37115	0.271426	-8.73588	2.4176e-18	1.54765e-16
20408	Sh3gl3	63.0393	5.84795	0.67153	8.7084	3.08191e-18	1.96497e-16
16601	Klf9	345.17	-2.97809	0.342922	-8.68444	3.80608e-18	2.41694e-16
270893	Tmem132e	88.9498	-7.9639	0.917333	-8.68158	3.90294e-18	2.46853e-16
76589	Unc5cl	240.485	2.40778	0.277608	8.67332	4.19697e-18	2.64392e-16
72565	Uaca	48.3039	-4.11551	0.47464	-8.6708	4.29097e-18	2.69241e-16
57278	Bcam	117.733	4.26197	0.49208	8.66114	4.67074e-18	2.91912e-16
54698	Crtam	205.34	3.35938	0.389058	8.63465	5.89084e-18	3.66717e-16
52187	Rragd	65.4404	-3.13994	0.364054	-8.62494	6.41238e-18	3.97618e-16
67468	Mmd	986.739	1.4374	0.166798	8.61765	6.83401e-18	4.22107e-16
235431	Coro2b	212.457	3.53122	0.410063	8.61141	7.21649e-18	4.43997e-16
114249	Npnt	88.5421	4.46661	0.519081	8.60483	7.64269e-18	4.68396e-16
329547	Bpi	45.1157	4.40413	0.512447	8.59432	8.3759e-18	5.1135e-16
20317	Serpinf1	1190.92	2.23697	0.26098	8.57143	1.02207e-17	6.21574e-16
16005	Igfals	67.6351	5.76883	0.673342	8.56746	1.05789e-17	6.40894e-16
380684	Nefh	689.328	2.24217	0.261851	8.56278	1.10182e-17	6.64963e-16
11790	Speg	88.7667	3.69879	0.433196	8.53837	1.36124e-17	8.18398e-16
12877	Cpeb1	88.2264	6.71109	0.786245	8.53562	1.39404e-17	8.34948e-16
12491	Cd36	124.398	-3.34107	0.391469	-8.53471	1.40513e-17	8.38414e-16
75564	Rsph9	51.3711	-4.13726	0.48479	-8.53412	1.41224e-17	8.39489e-16
320116	Fndc9	102.054	-2.09446	0.245773	-8.52193	1.56923e-17	9.29312e-16
19099	Mapk8ip1	66.9435	3.77651	0.443242	8.5202	1.59278e-17	9.39738e-16
71738	Mamdc2	80.273	4.44231	0.522163	8.50753	1.77678e-17	1.0444e-15
78473	Skap1	572.496	2.78766	0.327842	8.50306	1.84657e-17	1.08141e-15
230806	Crybg2	92.3545	2.8585	0.336233	8.50154	1.871e-17	1.09167e-15
69073	Kdf1	49.2078	5.60977	0.66003	8.49928	1.90776e-17	1.10903e-15
71207	Nudt4	5939.84	-1.17284	0.13801	-8.49825	1.92465e-17	1.11475e-15
622675	Zfp827	174.945	1.95457	0.230343	8.48546	2.14863e-17	1.23993e-15
380787	Lbhd2	194.575	10.2171	1.20613	8.47095	2.43394e-17	1.39947e-15
235633	Als2cl	197.778	2.3758	0.280508	8.46963	2.46183e-17	1.41038e-15
67216	Mboat2	105.131	-3.6794	0.43483	-8.4617	2.63498e-17	1.50413e-15
20743	Sptbn2	107.813	3.83402	0.453182	8.46021	2.66888e-17	1.518e-15
15139	Hc	146.655	4.0296	0.47663	8.45435	2.80651e-17	1.59056e-15
27055	Fkbp9	90.8546	-3.02508	0.358248	-8.44411	3.06372e-17	1.73013e-15
16763	Lad1	147.835	6.42348	0.760835	8.44268	3.10148e-17	1.74429e-15
209012	Ulk4	62.1297	3.92185	0.464546	8.44233	3.11087e-17	1.74429e-15
353310	Zfp703	749.034	-1.87161	0.221796	-8.43842	3.21665e-17	1.79723e-15
237891	Gas2l2	59.0645	3.99101	0.473399	8.43053	3.44089e-17	1.91575e-15
29810	Bag3	293.851	-2.07872	0.246629	-8.42855	3.49964e-17	1.94163e-15
12166	Bmpr1a	245.071	-1.72227	0.204655	-8.41551	3.91204e-17	2.16284e-15
408064	NA	238.486	2.09129	0.249258	8.39005	4.85933e-17	2.6772e-15
360213	Trim46	128.164	2.26268	0.269783	8.38703	4.98563e-17	2.73725e-15
228608	Smox	618.263	-1.74591	0.208197	-8.38588	5.03496e-17	2.75166e-15
414068	NA	52.6875	-3.55984	0.424519	-8.3856	5.04667e-17	2.75166e-15
12818	Col14a1	85.8007	-3.18918	0.380401	-8.38372	5.128e-17	2.78639e-15
18751	Prkcb	7439.44	-1.44428	0.17238	-8.37851	5.36031e-17	2.90265e-15
12550	Cdh1	187.817	-2.88012	0.34436	-8.36368	6.07941e-17	3.28081e-15
56744	Pf4	195.86	-2.46328	0.294874	-8.35368	6.61703e-17	3.55879e-15
380969	Nckap5l	317.916	2.00049	0.239995	8.33555	7.71386e-17	4.13463e-15
14608	Gpr83	128.834	4.88255	0.587105	8.31632	9.07399e-17	4.84723e-15
66643	Lix1	89.3164	6.02993	0.725333	8.31332	9.3063e-17	4.95458e-15
17086	Ncr1	44.1089	-5.45239	0.657967	-8.28672	1.16415e-16	6.177e-15
320237	Smim10l2a	78.6304	3.32869	0.403252	8.25463	1.52378e-16	8.0582e-15
89867	Sec16b	322.466	1.95114	0.236453	8.2517	1.56157e-16	8.23054e-15
22658	Pcgf2	161.862	2.09971	0.254633	8.24604	1.63728e-16	8.60088e-15
14609	Gja1	95.0523	-2.43799	0.296061	-8.23474	1.79941e-16	9.42128e-15
319765	Igf2bp2	138.414	2.34803	0.285992	8.21013	2.20949e-16	1.15302e-14
70080	Igsf23	227.63	4.33459	0.528078	8.20825	2.24443e-16	1.1674e-14
106522	Pkdcc	41.5931	-4.46142	0.543625	-8.2068	2.2716e-16	1.17766e-14
71841	Tcp11x2	91.5269	5.68136	0.692575	8.20325	2.33975e-16	1.20902e-14
171095	Il17rc	48.0515	3.79911	0.463154	8.20268	2.3508e-16	1.21078e-14
17068	Ly6d	2522.91	-2.64493	0.32258	-8.19931	2.41779e-16	1.24124e-14
76850	Ago4	209.078	-2.4128	0.294666	-8.18823	2.65099e-16	1.35655e-14
54725	Cadm1	53.3505	-3.07549	0.375703	-8.18596	2.70149e-16	1.37793e-14
12443	Ccnd1	615.177	-1.34621	0.16463	-8.17722	2.90457e-16	1.47675e-14
668212	Efr3b	97.8509	3.33117	0.407447	8.17571	2.94117e-16	1.49057e-14
97086	Slc9b2	68.1857	2.87463	0.351907	8.16873	3.11659e-16	1.57442e-14
373864	Col27a1	45.1018	-3.76856	0.46145	-8.16677	3.16764e-16	1.59512e-14
15378	Hnf4a	154.86	2.81476	0.345025	8.15812	3.40273e-16	1.70495e-14
211187	Lrtm2	72.8306	3.34247	0.409719	8.15796	3.40732e-16	1.70495e-14
18754	Prkce	486.171	-1.38521	0.169895	-8.15331	3.54091e-16	1.76621e-14
277414	Trp53i11	573.074	-2.97887	0.365734	-8.14491	3.79549e-16	1.88724e-14
403202	NA	86.9382	3.78094	0.465147	8.1285	4.34639e-16	2.15439e-14
50934	Slc7a8	393.73	-1.48191	0.182414	-8.12385	4.51612e-16	2.23153e-14
56198	Heyl	33.9848	-4.46525	0.552851	-8.07676	6.65094e-16	3.27616e-14
66065	Hsd17b14	75.9491	3.29305	0.407989	8.07141	6.94893e-16	3.41231e-14
11687	Alox15	114.535	-2.12116	0.262852	-8.06979	7.04193e-16	3.44727e-14
26912	Gcat	377.45	2.09113	0.259483	8.05882	7.70335e-16	3.75942e-14
11865	Arntl	375.294	-1.51801	0.188399	-8.0574	7.79338e-16	3.79166e-14
207592	Tbc1d16	416.208	1.95522	0.24282	8.05214	8.13621e-16	3.94631e-14
16467	Atcay	60.5273	5.09281	0.634731	8.02357	1.02717e-15	4.96685e-14
68149	Otub2	332.188	-2.24006	0.279753	-8.00725	1.17298e-15	5.65464e-14
11813	Apoc2	229.826	-2.74305	0.342812	-8.00163	1.22784e-15	5.90109e-14
56365	Clcnkb	116.844	10.2632	1.28603	7.98055	1.45685e-15	6.98051e-14
12226	Btg1	6269.8	-1.31923	0.165579	-7.96737	1.6209e-15	7.74312e-14
21334	Tac2	37.9936	-3.47286	0.43707	-7.94579	1.92954e-15	9.18971e-14
14126	Ms4a2	299.842	-1.80516	0.22728	-7.94244	1.98243e-15	9.41329e-14
231510	Gpat3	441.408	-1.38143	0.173956	-7.94128	2.00112e-15	9.47357e-14
12322	Camk2a	467.446	2.07112	0.260826	7.94061	2.01195e-15	9.49642e-14
217517	Stxbp6	173.14	-3.13568	0.395884	-7.92069	2.36187e-15	1.11148e-13
16963	Xcl1	48.0853	-7.06912	0.894329	-7.90438	2.69262e-15	1.26337e-13
19699	Reln	120.628	-4.02549	0.509649	-7.89856	2.8214e-15	1.31988e-13
13449	Dok2	1318.22	1.32884	0.168382	7.89181	2.97827e-15	1.38916e-13
105450	Mmrn2	84.3449	3.19531	0.405022	7.88923	3.04058e-15	1.41405e-13
58205	Pdcd1lg2	139.418	2.74548	0.348425	7.87968	3.28227e-15	1.52197e-13
78801	Ak7	43.9051	5.11641	0.649585	7.87643	3.36864e-15	1.55745e-13
228139	P2rx3	87.0179	-2.49905	0.317779	-7.86412	3.71709e-15	1.71355e-13
217149	Cisd3	410.879	2.25445	0.286947	7.85669	3.94426e-15	1.81298e-13
17883	Myh3	130.592	10.1553	1.29428	7.84628	4.2855e-15	1.96412e-13
74194	Rnd3	270.026	-2.10531	0.268344	-7.84554	4.31097e-15	1.97009e-13
268297	Scml4	323.737	1.6387	0.209192	7.83347	4.74587e-15	2.16258e-13
16818	Lck	1701.6	2.17047	0.277196	7.83007	4.87587e-15	2.21544e-13
30045	Dnajc12	43.2015	-3.86118	0.493503	-7.82403	5.11571e-15	2.31775e-13
329003	Zfp516	1523.95	-2.36645	0.302566	-7.82124	5.2304e-15	2.36295e-13
13400	Dmpk	109.983	-1.86183	0.238114	-7.81909	5.32055e-15	2.39682e-13
13992	Khdrbs3	55.9629	-3.49143	0.446727	-7.81559	5.47078e-15	2.4575e-13
98970	Fibcd1	218.55	7.69521	0.984834	7.81371	5.55291e-15	2.48733e-13
18125	Nos1	111.825	8.3119	1.06383	7.81321	5.57498e-15	2.49016e-13
56734	Tulp2	72.179	6.87413	0.881013	7.80254	6.06739e-15	2.70247e-13
17480	Mpl	223.573	1.65675	0.212403	7.80003	6.18936e-15	2.74905e-13
15248	Hic1	108.054	3.40592	0.437156	7.79109	6.64348e-15	2.94249e-13
16367	Irs1	42.2559	-4.63426	0.596117	-7.77408	7.59981e-15	3.35665e-13
14086	Fscn1	213.936	3.41326	0.439187	7.77177	7.73996e-15	3.40903e-13
84544	Cd96	230.682	2.02306	0.260386	7.76946	7.88231e-15	3.46209e-13
14073	Faah	330.404	2.2919	0.295274	7.76195	8.36339e-15	3.66321e-13
239188	Enox1	80.3174	7.2409	0.933259	7.75873	8.57846e-15	3.74703e-13
268445	Ankrd13b	423.4	1.73419	0.223886	7.74588	9.49204e-15	4.1233e-13
70691	3830403N18Rik	119.886	4.08948	0.527933	7.74622	9.46695e-15	4.1233e-13
14058	F10	4544.76	1.80953	0.233946	7.73482	1.03547e-14	4.4857e-13
242603	Cdcp2	147.965	9.24258	1.20083	7.69684	1.39475e-14	6.02564e-13
12500	Cd3d	1151.73	2.72604	0.354352	7.69303	1.43689e-14	6.19076e-13
52710	Slc52a2	901.743	1.23958	0.161226	7.68842	1.48958e-14	6.40033e-13
57752	Tacc2	295.393	1.45194	0.189574	7.659	1.87383e-14	8.02955e-13
207209	Ccdc154	56.6451	6.34052	0.827964	7.65797	1.88895e-14	8.07245e-13
20392	Sgce	127.944	2.52536	0.329858	7.6559	1.9197e-14	8.18177e-13
216739	Acsl6	44.9219	-6.9869	0.913296	-7.65021	2.00651e-14	8.52874e-13
16188	Il3ra	566.525	-1.53023	0.200368	-7.6371	2.22167e-14	9.41798e-13
54426	Hgfac	64.8145	4.56519	0.599705	7.6124	2.69061e-14	1.13754e-12
384059	Tlr12	121.066	-2.05115	0.269502	-7.61089	2.72223e-14	1.14784e-12
69926	Dnah17	231.37	1.64046	0.215599	7.60883	2.76592e-14	1.16316e-12
11870	Art1	51.1852	6.0638	0.798334	7.59556	3.06454e-14	1.28532e-12
11497	Adam3	77.2269	2.74835	0.362068	7.5907	3.18177e-14	1.33096e-12
80976	Syt13	54.5808	5.32337	0.701796	7.58535	3.31585e-14	1.38338e-12
228026	Pdk1	1547.06	0.902093	0.119088	7.57499	3.59164e-14	1.4945e-12
69136	Tusc1	265.813	-1.97163	0.260484	-7.56908	3.7589e-14	1.55999e-12
68515	Myadml2	86.0801	3.05515	0.404117	7.56005	4.02906e-14	1.66773e-12
14462	Gata3	443.084	3.05877	0.405432	7.54447	4.54133e-14	1.87487e-12
20187	Ryk	126.929	-2.49002	0.330268	-7.53939	4.72157e-14	1.94421e-12
399548	Scn4b	35.8419	-6.22945	0.826318	-7.5388	4.74317e-14	1.94803e-12
243219	2900026A02Rik	646.973	1.80356	0.240091	7.51196	5.82476e-14	2.38604e-12
93709	Pcdhga1	405.097	1.31811	0.175519	7.50979	5.92202e-14	2.41961e-12
68846	Rnf208	57.0239	4.26691	0.569405	7.49362	6.69975e-14	2.73032e-12
19309	Pygm	123.977	1.76783	0.236045	7.48938	6.92015e-14	2.81289e-12
94275	Maged1	133.851	-1.97077	0.263365	-7.48305	7.2617e-14	2.94415e-12
211550	Tifa	2056.68	-1.2789	0.170946	-7.48128	7.36e-14	2.97028e-12
93703	Pcdhgb6	415.047	1.29322	0.172862	7.48122	7.36371e-14	2.97028e-12
56219	Extl1	62.9581	4.36505	0.583633	7.4791	7.48317e-14	3.01079e-12
83436	Plekha2	4413.91	-0.870369	0.116522	-7.46956	8.04622e-14	3.22911e-12
233552	Gdpd5	91.6932	1.91872	0.25767	7.44641	9.5918e-14	3.83963e-12
57344	As3mt	642.442	1.34126	0.180209	7.44284	9.85422e-14	3.93472e-12
93716	Pcdhga8	404.773	1.31578	0.17688	7.43882	1.01587e-13	4.04607e-12
16832	Ldhb	274.599	-2.35097	0.316102	-7.43739	1.02698e-13	4.08004e-12
69202	Ptms	1774.56	-1.70059	0.228691	-7.43621	1.03615e-13	4.10618e-12
93715	Pcdhga7	408.112	1.30003	0.175181	7.42106	1.16184e-13	4.59276e-12
14939	Gzmb	39.154	-4.16082	0.560747	-7.42014	1.16998e-13	4.6134e-12
93700	Pcdhgb2	406.526	1.31044	0.176649	7.41835	1.18584e-13	4.6643e-12
93713	Pcdhga5	407.244	1.31601	0.17762	7.40917	1.27094e-13	4.98664e-12
16431	Itm2a	187.855	1.61528	0.218106	7.40597	1.30199e-13	5.09579e-12
11803	Aplp1	76.1553	3.86695	0.522236	7.40461	1.31533e-13	5.13529e-12
93712	Pcdhga4	404.751	1.31211	0.177323	7.39955	1.36642e-13	5.32165e-12
93723	Pcdhga11	405.633	1.3055	0.176574	7.39354	1.42967e-13	5.55429e-12
328780	Prss34	5449.5	-1.85218	0.250559	-7.39218	1.4444e-13	5.59776e-12
72481	NA	39.7065	4.95208	0.670149	7.38952	1.47363e-13	5.69709e-12
606736	NA	308.413	1.55389	0.210625	7.37753	1.61255e-13	6.21894e-12
333670	Gm867	198.11	-2.25816	0.306258	-7.37339	1.6634e-13	6.39942e-12
93704	Pcdhgb7	410.443	1.28189	0.173878	7.37234	1.67654e-13	6.43435e-12
93711	Pcdhga3	404.433	1.31134	0.177947	7.36928	1.71548e-13	6.56785e-12
235611	Plxnb1	38.1616	4.1703	0.566042	7.36748	1.73877e-13	6.64094e-12
13404	Dmc1	228.907	2.68506	0.364765	7.36107	1.82437e-13	6.95106e-12
83671	Sytl2	193.355	2.79339	0.37952	7.36032	1.83465e-13	6.97342e-12
227288	Cxcr1	331.951	2.73899	0.372162	7.35967	1.84368e-13	6.99094e-12
11522	Adh1	134.868	4.45284	0.605879	7.34939	1.99107e-13	7.52527e-12
16779	Lamb2	89.1057	2.28598	0.311052	7.34919	1.99411e-13	7.52527e-12
320292	Rasgef1b	79.0933	-2.26284	0.30798	-7.34735	2.02178e-13	7.61153e-12
19703	Renbp	728.821	1.62848	0.221686	7.34587	2.04428e-13	7.67795e-12
110326	Tas1r1	89.9793	2.18335	0.297735	7.33318	2.24759e-13	8.42153e-12
93722	Pcdhga10	408.101	1.30248	0.177725	7.32866	2.32468e-13	8.68982e-12
93717	Pcdhga9	404.658	1.31571	0.179672	7.32286	2.4275e-13	9.05274e-12
59027	Nampt	2007.6	-0.892407	0.121896	-7.32103	2.46067e-13	9.15487e-12
20400	Sh2d1a	319.137	3.69873	0.505256	7.3205	2.47045e-13	9.16966e-12
93699	Pcdhgb1	404.94	1.30774	0.178692	7.31845	2.50851e-13	9.28913e-12
93710	Pcdhga2	404.564	1.31269	0.179462	7.3146	2.58141e-13	9.53673e-12
21673	Dntt	520.065	-3.22283	0.440668	-7.31351	2.60244e-13	9.59202e-12
68178	Cgnl1	31.37	-4.16931	0.570173	-7.31235	2.62515e-13	9.65322e-12
270685	Mthfd1l	2541.2	0.838396	0.114783	7.30415	2.79018e-13	1.02363e-11
269959	Adamtsl3	118.103	2.27683	0.312061	7.2961	2.96233e-13	1.08427e-11
93707	Pcdhgc4	419.618	1.26178	0.17304	7.29183	3.05779e-13	1.11662e-11
106766	Stap2	178.342	1.93574	0.265565	7.28912	3.11987e-13	1.13667e-11
228765	Sdcbp2	51.5604	3.47385	0.476682	7.28756	3.15613e-13	1.14724e-11
67442	Retsat	664.584	1.25066	0.171723	7.28299	3.26496e-13	1.18407e-11
11875	Art5	39.0782	4.08612	0.561076	7.28266	3.27305e-13	1.18429e-11
14562	Gdf3	593.1	1.88048	0.258302	7.28018	3.33386e-13	1.20354e-11
93708	Pcdhgc5	409.519	1.29423	0.177797	7.27926	3.35664e-13	1.209e-11
17394	Mmp8	32228.9	-1.57567	0.216618	-7.27395	3.49138e-13	1.25467e-11
72432	Spink5	46.3567	9.2043	1.26546	7.27345	3.50411e-13	1.25639e-11
22174	Tyro3	63.0595	2.90988	0.400153	7.27191	3.54436e-13	1.26795e-11
245195	Retnlg	38413.3	-1.47025	0.202248	-7.26955	3.60691e-13	1.28742e-11
93714	Pcdhga6	404.932	1.30593	0.179778	7.26413	3.75434e-13	1.33702e-11
13861	Epx	316.68	-1.97662	0.272217	-7.26118	3.83727e-13	1.36348e-11
93705	Pcdhgb8	407.183	1.30307	0.179547	7.25753	3.94232e-13	1.39767e-11
102371	Myzap	49.0516	-3.59067	0.495045	-7.25322	4.06977e-13	1.43641e-11
93701	Pcdhgb4	408.183	1.29532	0.178579	7.25347	4.0622e-13	1.43641e-11
93724	Pcdhga12	414.683	1.26091	0.174224	7.23728	4.57779e-13	1.61212e-11
12862	Cox6a2	286.529	-2.74123	0.37883	-7.23606	4.61907e-13	1.6206e-11
19329	Rab17	60.487	3.0148	0.416658	7.23566	4.63255e-13	1.6206e-11
208908	Ccdc62	84.8802	2.53301	0.350073	7.23566	4.63261e-13	1.6206e-11
71918	Zcchc24	465.321	-2.28822	0.316277	-7.23486	4.66004e-13	1.62659e-11
93702	Pcdhgb5	409.548	1.29092	0.178628	7.22688	4.94214e-13	1.72126e-11
78600	Pde6h	38.0936	5.37781	0.745071	7.21784	5.28198e-13	1.83558e-11
71287	Cpvl	82.489	7.99806	1.10911	7.21123	5.54478e-13	1.92268e-11
76872	Ccdc116	90.0708	2.18304	0.30325	7.19882	6.07364e-13	2.09825e-11
80752	Fam20c	139.824	-2.76517	0.38412	-7.19873	6.07766e-13	2.09825e-11
19038	Ppic	58.6927	-2.93969	0.408791	-7.19119	6.42294e-13	2.21262e-11
77057	Ston1	59.6867	2.87143	0.39959	7.18593	6.67521e-13	2.29453e-11
104099	Itga9	101.7	-2.19801	0.30627	-7.17669	7.14179e-13	2.44959e-11
11812	Apoc1	169.336	2.8709	0.40154	7.14972	8.69557e-13	2.97607e-11
54156	Egfl6	35.4307	-3.73742	0.522998	-7.14614	8.92491e-13	3.04796e-11
17356	Afdn	157.168	-3.79187	0.530658	-7.14559	8.96103e-13	3.0537e-11
17329	Cxcl9	39.4236	-5.41789	0.758267	-7.14509	8.9936e-13	3.05821e-11
69797	NA	38.3738	4.37989	0.613313	7.14137	9.24047e-13	3.1287e-11
77647	Trat1	68.8781	4.3616	0.610734	7.14157	9.22713e-13	3.1287e-11
16633	Klra2	592.003	-1.28483	0.180149	-7.13204	9.88948e-13	3.34129e-11
22779	Ikzf2	536.874	2.17659	0.305364	7.12786	1.01938e-12	3.43677e-11
106042	Prickle1	171.893	2.7622	0.387594	7.12653	1.02933e-12	3.46292e-11
217143	Gpr179	58.3509	5.19233	0.729431	7.11833	1.09239e-12	3.66727e-11
68625	Cfap57	146.928	1.98248	0.278919	7.10772	1.1798e-12	3.95231e-11
216190	Appl2	331.051	1.18347	0.166569	7.10498	1.20338e-12	4.02281e-11
26362	Axl	1239.7	-1.58781	0.22378	-7.0954	1.2898e-12	4.30259e-11
223838	Adamts20	102.438	7.8854	1.11221	7.08984	1.3427e-12	4.46962e-11
242570	Raver2	115.881	3.32089	0.469571	7.07218	1.52522e-12	5.06654e-11
114128	Laptm4b	271.733	1.48449	0.209937	7.07111	1.537e-12	5.09498e-11
12715	Ckm	242.618	3.65079	0.516523	7.06802	1.57162e-12	5.19884e-11
72960	Top1mt	286.142	1.25992	0.178493	7.05865	1.68132e-12	5.54461e-11
73016	Kremen2	36.7036	4.9469	0.700844	7.05849	1.68316e-12	5.54461e-11
12672	Chrm4	41.5688	4.86639	0.690596	7.04666	1.83261e-12	6.02437e-11
216456	Gls2	136.653	1.6845	0.239197	7.04229	1.89104e-12	6.20356e-11
18601	Padi3	130.875	1.70507	0.242358	7.03532	1.98798e-12	6.50807e-11
74761	Mxra8	209.698	3.22103	0.458506	7.02504	2.14004e-12	6.9914e-11
19400	Rapsn	209.858	2.41718	0.34443	7.0179	2.25227e-12	7.34288e-11
243312	Elfn1	35.8369	4.97619	0.709852	7.01019	2.37997e-12	7.74322e-11
13197	Gadd45a	1583.35	-0.942033	0.134477	-7.00517	2.46683e-12	8.00935e-11
72027	Slc39a4	645.136	2.51727	0.359573	7.00072	2.54657e-12	8.2513e-11
243937	Zfp536	65.3708	6.4782	0.926804	6.98983	2.75221e-12	8.89938e-11
20273	Scn8a	56.8061	6.22082	0.890165	6.98839	2.78064e-12	8.97294e-11
240185	Jcad	193.258	-2.0647	0.295806	-6.9799	2.95394e-12	9.51276e-11
11785	Apbb1	40.7083	-3.0131	0.432357	-6.96902	3.19153e-12	1.0257e-10
58235	Nectin1	100.956	-3.6457	0.523225	-6.96774	3.22062e-12	1.03295e-10
19259	Ptpn5	63.4255	5.10205	0.733164	6.95895	3.42824e-12	1.09731e-10
171286	Slc12a8	34.8689	4.5395	0.653477	6.9467	3.73943e-12	1.1945e-10
207182	Ggt7	41.8319	4.77308	0.689103	6.92652	4.31313e-12	1.37499e-10
243084	Tmprss11e	36.1117	8.69926	1.25649	6.92345	4.4077e-12	1.4023e-10
13656	Egr4	36.2723	8.75393	1.26639	6.91249	4.76204e-12	1.51199e-10
22142	Tuba1a	219.29	-1.23408	0.17855	-6.9117	4.78883e-12	1.51746e-10
16206	Lrig1	53.9403	-3.25438	0.47094	-6.91039	4.83329e-12	1.52848e-10
52065	Mfhas1	523.224	-1.63657	0.236843	-6.90993	4.84895e-12	1.53037e-10
107526	Gimap4	2182.62	2.1536	0.311758	6.9079	4.91886e-12	1.54934e-10
104111	Adcy3	552.596	1.48443	0.215062	6.90236	5.11465e-12	1.60781e-10
17060	Blnk	759.511	-2.66061	0.386349	-6.88655	5.7161e-12	1.79331e-10
75320	Etnk1	2779.06	-0.842039	0.122586	-6.86895	6.46765e-12	2.02508e-10
54324	Arhgef5	144.739	2.2692	0.330413	6.86776	6.52156e-12	2.03792e-10
76491	Abhd14b	229.278	1.27004	0.185097	6.86151	6.81382e-12	2.12505e-10
20454	St3gal5	3335.93	-1.39331	0.203272	-6.85442	7.16044e-12	2.22876e-10
67586	Ubxn11	141.464	1.64661	0.240307	6.85211	7.27684e-12	2.26054e-10
75870	Tcam1	141.11	2.29322	0.334871	6.84808	7.48477e-12	2.32057e-10
338368	Pheta2	752.415	1.24117	0.181819	6.82639	8.70773e-12	2.69446e-10
26561	Mmp23	104.892	3.32112	0.486741	6.82316	8.90563e-12	2.75031e-10
51793	Ddah2	227.371	-1.64761	0.241563	-6.82065	9.0629e-12	2.78799e-10
56226	Espn	102.034	2.57221	0.377109	6.82088	9.04846e-12	2.78799e-10
13011	Cst7	2833.86	1.42428	0.208832	6.82025	9.08846e-12	2.79042e-10
76645	Pkd1l2	43.4047	3.51579	0.515593	6.81892	9.17281e-12	2.81086e-10
16911	Lmo4	6157.62	-1.23085	0.18061	-6.81494	9.43013e-12	2.88412e-10
72123	Ccdc71l	866.227	-0.978471	0.143781	-6.80529	1.00844e-11	3.07828e-10
17231	Mcpt8	2094.5	-1.99894	0.294092	-6.79699	1.06826e-11	3.25459e-10
214791	Sertad4	31.0451	-6.4102	0.945709	-6.7782	1.21685e-11	3.70015e-10
622402	Akr1c12	47.0857	3.93319	0.580373	6.777	1.22693e-11	3.72366e-10
52685	Cd300lg	392.264	-1.14976	0.170047	-6.76145	1.36616e-11	4.13826e-10
30060	Meltf	73.3096	7.81174	1.15628	6.75595	1.41903e-11	4.29018e-10
73442	Hspa12a	25.3993	-5.70394	0.844794	-6.75187	1.45953e-11	4.40421e-10
98932	Myl9	47.1228	-4.49515	0.666033	-6.74914	1.48725e-11	4.47931e-10
54418	Fmn2	25.0754	-8.54686	1.26649	-6.74848	1.49399e-11	4.49107e-10
12554	Cdh13	42.5789	4.37709	0.649035	6.744	1.54088e-11	4.62322e-10
320197	NA	121.402	2.2775	0.338196	6.73428	1.64746e-11	4.93363e-10
18575	Pde1c	40.4731	3.77362	0.560742	6.72968	1.70031e-11	5.08229e-10
22364	Vpreb3	1460.49	-5.50893	0.820663	-6.71278	1.90952e-11	5.69686e-10
218038	Amph	56.6194	8.34426	1.24361	6.7097	1.95026e-11	5.79651e-10
70291	Mkrn2os	59.3416	7.45258	1.11069	6.70989	1.94774e-11	5.79651e-10
234695	Carmil2	930.39	1.3297	0.19861	6.69501	2.15657e-11	6.39765e-10
71934	Car13	81.1274	-1.78346	0.266398	-6.69474	2.1606e-11	6.39765e-10
13867	Erbb3	206.783	2.20646	0.32974	6.69153	2.20848e-11	6.5272e-10
14738	Gpr12	23.9015	-8.48622	1.26926	-6.68595	2.29439e-11	6.76846e-10
64011	Nrgn	3590.08	2.81317	0.421164	6.6795	2.39753e-11	7.05953e-10
215900	Calhm6	77.1451	-2.16446	0.324251	-6.67526	2.4679e-11	7.25324e-10
56747	Sez6l	104.686	8.05995	1.20831	6.67045	2.55016e-11	7.4811e-10
13401	Dmwd	425.601	-2.18384	0.327837	-6.66135	2.71319e-11	7.94463e-10
74734	Rhoh	1072.38	-0.885776	0.133026	-6.65866	2.7634e-11	8.07669e-10
238330	Irf2bpl	248.054	-2.04866	0.307735	-6.65722	2.79049e-11	8.1408e-10
18302	Oit3	44.8652	3.92901	0.590717	6.65125	2.90606e-11	8.46236e-10
192199	Rspo1	24.0495	-5.08027	0.764268	-6.64724	2.9864e-11	8.68033e-10
14704	Gng3	184.079	1.94037	0.291943	6.64641	3.0033e-11	8.70379e-10
75590	Dusp9	22.7349	-3.95963	0.595764	-6.6463	3.00548e-11	8.70379e-10
229588	Gm128	169.579	2.7359	0.412068	6.63944	3.14873e-11	9.10195e-10
12292	Cacna1s	83.5055	3.24607	0.48933	6.63371	3.27357e-11	9.44557e-10
353211	Prune2	234.382	2.38927	0.360558	6.6266	3.43497e-11	9.89321e-10
21667	Tdgf1	60.8075	6.94179	1.0478	6.62512	3.46955e-11	9.97464e-10
50905	Il17rb	189.747	2.74816	0.414881	6.62398	3.49643e-11	1.00337e-09
227721	Plpp7	102.36	1.98179	0.299427	6.6186	3.62612e-11	1.0387e-09
12181	Bop1	2061.08	0.82084	0.124038	6.61767	3.64909e-11	1.04339e-09
69064	Fuom	170.687	1.75313	0.265533	6.6023	4.04839e-11	1.15547e-09
74387	4932438H23Rik	75.9468	6.05791	0.917818	6.60034	4.10214e-11	1.1687e-09
74016	Phf19	683.547	1.01594	0.153947	6.59928	4.1315e-11	1.17495e-09
29857	Mapk12	137.759	3.54631	0.537886	6.59305	4.30877e-11	1.22317e-09
666794	Rbm24	27.0057	-6.18495	0.941698	-6.56787	5.10412e-11	1.44635e-09
27412	Peg12	87.5103	1.90536	0.290127	6.56731	5.12325e-11	1.44918e-09
207777	Tspoap1	836.502	1.41177	0.215021	6.56572	5.17832e-11	1.46214e-09
19272	Ptprk	58.8608	3.67532	0.560034	6.56268	5.2848e-11	1.48954e-09
58203	Zbp1	500.664	-2.82605	0.43073	-6.56107	5.34235e-11	1.50308e-09
83762	Otof	28.17	-3.2902	0.502022	-6.5539	5.60551e-11	1.57432e-09
21940	Cd27	458.076	0.996764	0.152525	6.53507	6.35789e-11	1.78246e-09
14409	Gabrr2	38.2853	5.43714	0.832282	6.53281	6.4547e-11	1.8064e-09
56350	Arl3	295.355	-1.20793	0.185021	-6.52859	6.63926e-11	1.85477e-09
78405	Ntf5	46.8939	7.16233	1.09786	6.52391	6.84983e-11	1.91022e-09
226154	Lzts2	481.683	1.17779	0.180637	6.52018	7.02226e-11	1.95486e-09
232156	Slc4a5	35.3927	4.16164	0.638436	6.5185	7.10123e-11	1.97337e-09
85030	Tnfrsf25	58.9685	3.10668	0.476841	6.51513	7.26254e-11	2.01465e-09
233066	Syne4	45.0112	4.33766	0.665944	6.51355	7.33947e-11	2.03243e-09
16764	Aff3	740.71	-1.29186	0.198798	-6.49835	8.12035e-11	2.24474e-09
56489	Ikbke	1279.29	1.02124	0.157288	6.49283	8.42376e-11	2.32455e-09
30843	Fbxl12	506.971	-1.05697	0.163086	-6.48104	9.10895e-11	2.50925e-09
70779	Prdm5	77.3936	1.92	0.296888	6.46707	9.99217e-11	2.74776e-09
214106	4933430I17Rik	28.8823	3.69233	0.570983	6.46661	1.00227e-10	2.75136e-09
100126226	Krt83	69.966	-1.95056	0.301817	-6.46272	1.02839e-10	2.81818e-09
71306	Mfap3l	26.4182	-6.15978	0.953304	-6.46151	1.03662e-10	2.83583e-09
214639	4930486L24Rik	55.5707	2.90977	0.450452	6.45967	1.04933e-10	2.86564e-09
320563	Islr2	20.9537	-5.09363	0.788668	-6.45852	1.05731e-10	2.88243e-09
56437	Rrad	172.418	1.62849	0.252405	6.45191	1.10448e-10	3.00587e-09
107527	Il1rl2	290.599	1.65925	0.257245	6.45005	1.11812e-10	3.03776e-09
56293	Slc35g3	37.7257	4.19295	0.650498	6.44576	1.15026e-10	3.11971e-09
217154	Stac2	310.805	2.67018	0.415169	6.43155	1.26307e-10	3.4198e-09
269642	Nat8l	704.701	-2.23645	0.347962	-6.42728	1.29911e-10	3.51137e-09
330671	B4galnt4	143.6	2.65732	0.413916	6.41995	1.36319e-10	3.67829e-09
192734	Lrrc75b	33.2096	-4.02389	0.628183	-6.4056	1.49782e-10	4.0293e-09
71664	Mettl7b	75.2785	8.41073	1.31304	6.40554	1.49837e-10	4.0293e-09
66060	Cystm1	24.8321	-6.08075	0.949412	-6.40475	1.50616e-10	4.04336e-09
56323	Dnajb5	114.035	-1.48935	0.232647	-6.40174	1.53617e-10	4.11695e-09
18476	Pafah1b3	1102.93	-1.79767	0.281115	-6.3948	1.60754e-10	4.30092e-09
17921	Myo7a	1591.9	1.14034	0.178423	6.39123	1.64555e-10	4.39446e-09
76886	Fam81a	49.6341	4.59221	0.718543	6.391	1.64806e-10	4.39446e-09
13591	Ebf1	742.106	-5.01582	0.785089	-6.38886	1.67129e-10	4.4489e-09
67182	Pdzk1ip1	156.389	-1.44289	0.225933	-6.38636	1.69878e-10	4.51447e-09
108800	Ston2	256.216	-2.91068	0.455831	-6.38544	1.70907e-10	4.5342e-09
381484	Gm5150	90.4297	-4.07082	0.638025	-6.38034	1.76695e-10	4.67991e-09
104001	Rtn1	35.1974	-2.84577	0.446095	-6.3793	1.779e-10	4.70393e-09
276919	Gemin4	766.64	0.821934	0.128895	6.37678	1.80852e-10	4.77401e-09
380863	Tmem171	31.4105	5.11712	0.802995	6.37255	1.85914e-10	4.89947e-09
117591	Slc2a9	495.224	1.15159	0.180762	6.37078	1.88066e-10	4.92698e-09
15511	Hspa1b	44.3561	-3.34537	0.525083	-6.37113	1.87643e-10	4.92698e-09
16998	Ltbp3	298.159	1.35745	0.213076	6.37072	1.88142e-10	4.92698e-09
64381	Ms4a8a	130.679	-4.04371	0.634738	-6.37067	1.88205e-10	4.92698e-09
16768	Lag3	164.757	-1.88517	0.296033	-6.36811	1.91366e-10	5.00145e-09
99899	Ifi44	39.721	-5.02782	0.790658	-6.35903	2.03035e-10	5.29768e-09
170834	Oosp1	108.228	2.18753	0.344475	6.35033	2.14856e-10	5.59688e-09
56615	Mgst1	4942.47	-1.01251	0.159557	-6.34577	2.2132e-10	5.74632e-09
69189	Mcemp1	7092.11	-0.713529	0.112441	-6.3458	2.21274e-10	5.74632e-09
11607	Agtr1a	34.6908	-3.15795	0.498721	-6.33209	2.41863e-10	6.25915e-09
66425	Pcp4l1	46.0075	-3.62357	0.572233	-6.33233	2.41481e-10	6.25915e-09
18436	P2rx1	508.527	1.18053	0.1867	6.32316	2.56272e-10	6.62119e-09
58809	Rnase4	171.254	-1.83363	0.290064	-6.32148	2.59075e-10	6.68271e-09
210808	Lacc1	205.474	1.30074	0.205783	6.32094	2.5997e-10	6.69487e-09
241275	Noxa1	32.8905	4.90334	0.775854	6.31992	2.61691e-10	6.72823e-09
103743	Tmem98	38.4294	-3.20739	0.507752	-6.31685	2.66953e-10	6.85238e-09
100502842	NA	35.0412	8.61764	1.36483	6.31406	2.71803e-10	6.96555e-09
67071	Rps6ka6	29.275	4.2367	0.671047	6.31356	2.72693e-10	6.97705e-09
12399	Runx3	938.109	-1.53077	0.242476	-6.31308	2.73544e-10	6.98752e-09
68106	Nt5c3b	737.796	1.08555	0.172263	6.30167	2.94465e-10	7.50981e-09
319179	Hist1h2be	39.8451	-2.48781	0.394899	-6.29986	2.97923e-10	7.58576e-09
78908	Igsf3	107.824	-2.52299	0.400631	-6.29754	3.02402e-10	7.68742e-09
21818	Tgm3	104.538	-2.09984	0.33364	-6.29373	3.09932e-10	7.86619e-09
20586	Smarca4	7701.46	-0.860671	0.136763	-6.29317	3.11041e-10	7.88171e-09
13850	Ephx2	24.9716	-3.52328	0.559925	-6.29241	3.12572e-10	7.90781e-09
72049	Tnfrsf13c	435.06	-2.82746	0.449477	-6.29055	3.16344e-10	7.99046e-09
209837	Slc38a5	812.884	-1.20757	0.192193	-6.28313	3.31825e-10	8.36813e-09
52024	Ankrd22	995.36	-1.11595	0.177644	-6.28197	3.3432e-10	8.41761e-09
59010	Sqor	3129.67	-0.78321	0.124788	-6.27632	3.46678e-10	8.7149e-09
13180	Pcbd1	87.1389	2.2179	0.35389	6.26722	3.67543e-10	9.22475e-09
231002	Plekhn1	159.332	1.78721	0.285389	6.26237	3.79182e-10	9.50178e-09
625360	BC147527	177.506	-1.45164	0.232214	-6.25129	4.07084e-10	1.01848e-08
22239	Ugt8a	29.0664	-6.85944	1.09783	-6.24819	4.15225e-10	1.03721e-08
20305	Ccl6	6574.38	-1.76112	0.281973	-6.24572	4.21857e-10	1.05211e-08
56538	Klk11	28.5249	6.01949	0.96643	6.22859	4.70657e-10	1.17197e-08
64058	Perp	40.9721	-2.90471	0.466518	-6.22637	4.77352e-10	1.18678e-08
74603	Cd200r3	96.3198	-1.86313	0.299447	-6.22188	4.91234e-10	1.21937e-08
77462	Tmem116	41.1718	2.81973	0.4547	6.20129	5.60006e-10	1.3879e-08
665113	Tnik	418.329	1.9685	0.317574	6.19855	5.69873e-10	1.41015e-08
75352	4930550L24Rik	90.5512	8.18938	1.32169	6.19614	5.78634e-10	1.42959e-08
66141	Ifitm3	14245.1	-1.16584	0.188189	-6.19507	5.82597e-10	1.43713e-08
243655	Klre1	28.7848	-6.87817	1.11226	-6.18394	6.252e-10	1.53982e-08
17059	Klrb1c	97.6385	-2.4104	0.390061	-6.17955	6.42866e-10	1.58087e-08
24064	Spry2	189.183	-1.29313	0.209358	-6.17667	6.54697e-10	1.60747e-08
13809	Enpep	32.4673	-6.59098	1.06881	-6.16665	6.97536e-10	1.70734e-08
270192	Rab6b	66.0554	-1.97957	0.321001	-6.16685	6.96635e-10	1.70734e-08
338365	Slc41a2	66.2605	-2.11553	0.343245	-6.16333	7.12324e-10	1.74085e-08
226849	Ppp2r5a	8199.39	-0.628025	0.101967	-6.1591	7.31578e-10	1.78514e-08
319982	NA	26.5137	-4.22471	0.686075	-6.1578	7.37622e-10	1.79712e-08
414084	Tnip3	73.2481	3.03782	0.493739	6.15268	7.61847e-10	1.85328e-08
15945	Cxcl10	65.9857	-2.46638	0.401139	-6.14845	7.82444e-10	1.90046e-08
73710	Tubb2b	51.2721	-3.68306	0.599758	-6.14091	8.20496e-10	1.98983e-08
54710	Hs3st3b1	35.941	-3.05471	0.497788	-6.13657	8.43198e-10	2.04175e-08
214137	Arhgap29	28.3583	-3.22286	0.525243	-6.13595	8.46515e-10	2.04665e-08
11768	Ap1m2	100.264	1.92907	0.314454	6.13467	8.53348e-10	2.06002e-08
103140	Gstt3	154.311	1.36546	0.222753	6.12995	8.7907e-10	2.11888e-08
20148	Dhrs3	1390.55	1.20231	0.196342	6.12356	9.15102e-10	2.20237e-08
224860	Plcl2	4056.96	-0.773254	0.126295	-6.1226	9.20614e-10	2.21227e-08
338362	Ust	20.0301	-4.95345	0.809365	-6.12017	9.34763e-10	2.24286e-08
66912	Bzw2	2325.52	0.946001	0.154605	6.11881	9.4278e-10	2.25867e-08
14375	Xrcc6	1635.02	-0.754033	0.123317	-6.1146	9.6802e-10	2.31563e-08
232785	NA	236.283	1.33774	0.219059	6.10677	1.0167e-09	2.42841e-08
242700	Ifnlr1	1002.04	-1.19184	0.195255	-6.10405	1.03415e-09	2.46636e-08
66665	Msantd3	444.148	-1.44951	0.237669	-6.09885	1.06838e-09	2.54415e-08
100038514	Gm11837	21.0145	-5.32233	0.873273	-6.09469	1.09651e-09	2.60722e-08
16404	Itga7	35.1341	4.9354	0.810323	6.09067	1.12442e-09	2.66957e-08
14172	Fgf18	56.2613	7.33877	1.20501	6.09023	1.12746e-09	2.67277e-08
13836	Epha2	328.898	-1.39611	0.229313	-6.08822	1.14173e-09	2.70256e-08
14357	Dtx1	160.55	-2.66158	0.437213	-6.08759	1.14621e-09	2.70911e-08
30959	Ddx25	73.5436	3.36065	0.552691	6.08051	1.19799e-09	2.82726e-08
13849	Ephx1	656.723	1.99737	0.328532	6.07969	1.20415e-09	2.83755e-08
20401	Sh3bp1	2107.12	1.01983	0.167758	6.07917	1.20804e-09	2.84248e-08
14645	Glul	4596.78	-1.11687	0.183773	-6.07742	1.22133e-09	2.86948e-08
19746	Rhd	1442.76	-1.03276	0.17014	-6.07009	1.27837e-09	2.99906e-08
217340	Rnf157	340.528	-1.48823	0.245356	-6.06559	1.31473e-09	3.07977e-08
13386	Dlk1	2031.46	8.4035	1.38734	6.05727	1.38448e-09	3.23838e-08
12234	Btrc	826.804	-0.829738	0.137269	-6.04461	1.49774e-09	3.49398e-08
16668	Krt18	32.5329	-3.74067	0.618849	-6.04456	1.49818e-09	3.49398e-08
16364	Irf4	981.102	-1.95658	0.323769	-6.04314	1.51141e-09	3.51964e-08
13808	Eno3	342.195	1.08587	0.179874	6.03685	1.57156e-09	3.65434e-08
70155	Ogfrl1	5555.83	-1.00463	0.166511	-6.03341	1.60537e-09	3.72749e-08
211323	Nrg1	77.1807	-3.27221	0.543046	-6.02566	1.68422e-09	3.90481e-08
15410	Hoxb3	26.9417	-7.65327	1.27061	-6.02332	1.70873e-09	3.95584e-08
108655	Foxp1	4147.24	-0.714986	0.119006	-6.00801	1.87816e-09	4.34174e-08
23882	Gadd45g	379.16	-1.60121	0.266544	-6.0073	1.88642e-09	4.35446e-08
21788	Tfpi	495.81	1.39317	0.231946	6.00644	1.8964e-09	4.37111e-08
320484	Rasal3	1871.78	0.876829	0.146085	6.0022	1.94658e-09	4.48026e-08
238871	Pde4d	726.268	0.841262	0.140279	5.99705	2.00929e-09	4.61787e-08
108802	Calr4	31.3097	3.90633	0.651716	5.99391	2.04853e-09	4.69517e-08
12349	Car2	13733.8	-1.02985	0.171817	-5.99388	2.04887e-09	4.69517e-08
78309	Cul9	317.064	1.21183	0.202241	5.99199	2.07286e-09	4.74328e-08
69548	NA	422.819	1.05045	0.175359	5.99028	2.09475e-09	4.78644e-08
170779	Cd209d	54.7934	-2.58079	0.43099	-5.98806	2.12356e-09	4.84527e-08
100038854	BC117090	51.8428	7.04156	1.17637	5.98582	2.15308e-09	4.90556e-08
76897	Ralyl	27.9945	8.42845	1.41094	5.97365	2.32009e-09	5.27846e-08
21885	Tle1	277.878	-1.04916	0.17574	-5.96995	2.37329e-09	5.39174e-08
105892	NA	85.6803	1.69656	0.284223	5.96909	2.38575e-09	5.41227e-08
210789	Tbc1d4	491.213	1.23789	0.207457	5.96697	2.41693e-09	5.47514e-08
329540	Nol4l	293.097	1.60117	0.268558	5.9621	2.4902e-09	5.63305e-08
70040	NA	43.2566	-2.44463	0.410226	-5.95923	2.53436e-09	5.72475e-08
30937	Lmcd1	22.7776	-3.51154	0.589889	-5.95288	2.63464e-09	5.94279e-08
14174	Fgf3	14.8745	-7.79183	1.31009	-5.94755	2.72189e-09	6.13085e-08
67063	Tmem246	23.2803	-3.55631	0.598045	-5.94655	2.73849e-09	6.15946e-08
66234	Msmo1	757.639	-1.13634	0.191306	-5.93991	2.85182e-09	6.40526e-08
21413	Tcf4	2125.56	-1.13367	0.190927	-5.93774	2.88984e-09	6.48145e-08
27007	Klrk1	180.083	-1.61369	0.271908	-5.93471	2.94372e-09	6.59293e-08
72297	B3gnt3	110.048	1.62558	0.273943	5.93399	2.95651e-09	6.61221e-08
320407	Klri2	21.4987	-4.03944	0.680866	-5.93279	2.97832e-09	6.65158e-08
235587	Parp3	785.247	1.07939	0.18196	5.932	2.99265e-09	6.67417e-08
216829	Mmgt2	519.609	0.914581	0.154281	5.92801	3.06622e-09	6.82861e-08
53978	Lpar2	465.633	0.893018	0.15068	5.92658	3.09318e-09	6.87895e-08
72333	Palld	101.149	2.5556	0.431683	5.92008	3.21779e-09	7.14602e-08
15490	Hsd17b7	219.523	-1.6985	0.287003	-5.91805	3.25772e-09	7.22456e-08
263803	Pkn3	272.65	1.62545	0.274827	5.91442	3.33037e-09	7.37533e-08
16480	Jup	773.996	0.94231	0.159361	5.91306	3.35819e-09	7.42654e-08
76498	Paqr4	946.879	0.831536	0.140643	5.91238	3.37208e-09	7.44683e-08
100042056	NA	75.3274	2.09965	0.355171	5.91165	3.38695e-09	7.46924e-08
21942	Tnfrsf9	87.7168	2.39896	0.405821	5.91139	3.39236e-09	7.47075e-08
244886	Tmem266	38.0063	4.95628	0.839443	5.90425	3.54256e-09	7.79068e-08
18669	Abcb1b	205.159	1.22577	0.207622	5.90385	3.55124e-09	7.79892e-08
16154	Il10ra	1419.43	-1.23095	0.208602	-5.90097	3.61364e-09	7.92494e-08
20352	Sema4b	1009.64	-1.29779	0.219966	-5.89995	3.63619e-09	7.96336e-08
12143	Blk	583.338	-2.62068	0.444326	-5.89811	3.67693e-09	8.04144e-08
14102	Fas	264.205	-1.46897	0.249482	-5.88808	3.907e-09	8.53279e-08
170786	Cd209a	246.964	-1.66068	0.282143	-5.88595	3.95767e-09	8.63153e-08
16612	Klk1	32.944	-5.31476	0.903087	-5.8851	3.97808e-09	8.66159e-08
93719	Ear6	58.3523	-2.78539	0.473309	-5.88492	3.9824e-09	8.66159e-08
74644	4930426D05Rik	28.7142	-3.87993	0.659676	-5.88157	4.06395e-09	8.8268e-08
170772	Glcci1	1318.01	-0.909795	0.154696	-5.88118	4.07359e-09	8.8356e-08
29867	Cabp1	29.779	5.70014	0.969344	5.88042	4.09237e-09	8.86418e-08
13844	Ephb2	29.9809	-2.99893	0.510307	-5.87671	4.18496e-09	9.05234e-08
381260	Gm973	173.155	6.10333	1.03911	5.87363	4.26357e-09	9.20979e-08
239510	Phf20l1	2620.43	-0.767432	0.130743	-5.86979	4.3636e-09	9.413e-08
16835	Ldlr	1032.65	-1.58152	0.269579	-5.86664	4.44719e-09	9.58024e-08
19713	Ret	20.3477	-4.27479	0.729753	-5.85787	4.68852e-09	1.00864e-07
208982	Hmgcll1	32.1549	-2.58146	0.441219	-5.85075	4.89365e-09	1.05134e-07
23925	Kel	581.712	-1.19089	0.203631	-5.84831	4.96596e-09	1.06543e-07
18193	Nsd1	2911.99	-1.15725	0.198088	-5.84207	5.15549e-09	1.10459e-07
432488	NA	114.877	1.95591	0.335369	5.83213	5.47245e-09	1.17091e-07
73677	Psma8	135.399	2.22887	0.382393	5.82873	5.58494e-09	1.19337e-07
320508	Cachd1	35.0277	-2.58402	0.443378	-5.82803	5.60856e-09	1.19518e-07
321019	Gpr183	977.633	1.72436	0.295868	5.82815	5.60457e-09	1.19518e-07
66597	Trim13	230.093	1.33762	0.229793	5.82096	5.85113e-09	1.2452e-07
80901	Cxcr6	223.55	2.38754	0.410259	5.81958	5.8997e-09	1.25385e-07
17470	Cd200	270.719	2.15759	0.370875	5.81758	5.97063e-09	1.26722e-07
628870	Otogl	64.9474	2.78139	0.478476	5.81302	6.13546e-09	1.30045e-07
21817	Tgm2	529.952	-1.76793	0.304236	-5.81105	6.20819e-09	1.31411e-07
380928	Lmo7	102.736	3.56487	0.613504	5.81066	6.22255e-09	1.31539e-07
751864	Gm9733	320.072	-1.49706	0.257686	-5.80964	6.2607e-09	1.32169e-07
12614	Celsr1	874.239	1.80425	0.310598	5.80897	6.28568e-09	1.32519e-07
57442	Kcne3	42.2652	-2.76313	0.475908	-5.80602	6.3977e-09	1.34701e-07
217410	Trib2	382.224	-1.21612	0.209497	-5.80496	6.43803e-09	1.3537e-07
22646	Zfp105	60.2853	2.54472	0.438425	5.80424	6.46593e-09	1.35776e-07
18752	Prkcg	33.7906	-2.58337	0.445437	-5.79964	6.64563e-09	1.39364e-07
269378	Ahcy	2266.32	0.635595	0.109644	5.79691	6.75486e-09	1.41467e-07
70350	Basp1	475.53	-1.90662	0.328949	-5.79609	6.78799e-09	1.41973e-07
52466	Slc46a1	23.2958	-3.03445	0.523617	-5.79517	6.82536e-09	1.42566e-07
170761	Pdzd3	60.0992	2.22577	0.384413	5.79005	7.0364e-09	1.46587e-07
223435	Trio	1183.19	1.17306	0.202597	5.7901	7.03435e-09	1.46587e-07
93842	Igsf9	16.235	-4.42776	0.767072	-5.77228	7.82042e-09	1.62706e-07
108100	Baiap2	586.751	0.861074	0.149294	5.76763	8.0394e-09	1.67042e-07
12153	Bmp1	85.1457	-1.88476	0.326986	-5.76403	8.21311e-09	1.70428e-07
108153	Adamts7	20.8549	-3.42759	0.595445	-5.75634	8.59564e-09	1.78131e-07
327959	Xaf1	458.432	-2.3753	0.41276	-5.75467	8.68092e-09	1.79663e-07
21936	Tnfrsf18	457.205	1.09622	0.190558	5.7527	8.78305e-09	1.81539e-07
231986	Jazf1	37.4843	-3.15383	0.548423	-5.75073	8.88588e-09	1.83419e-07
69635	Dapk1	686.691	1.30701	0.227286	5.75051	8.89721e-09	1.83419e-07
12669	Chrm1	17.2341	-5.13753	0.893555	-5.74954	8.94878e-09	1.84242e-07
244202	Nlrp10	72.9052	1.98132	0.344724	5.74757	9.05351e-09	1.8595e-07
50931	Il27ra	446.402	1.8785	0.326836	5.74754	9.05524e-09	1.8595e-07
70375	Ica1l	76.444	1.91892	0.3339	5.74697	9.08565e-09	1.86332e-07
237360	Adamts14	19.8792	-3.5086	0.610682	-5.74538	9.17136e-09	1.87847e-07
17002	Ltf	188668	-1.03426	0.180109	-5.74242	9.33346e-09	1.90919e-07
231603	NA	23.7915	3.75297	0.653984	5.73862	9.54505e-09	1.94995e-07
16456	F11r	20.6514	-3.19708	0.557202	-5.73774	9.59469e-09	1.95521e-07
218442	Serinc5	1936.47	-1.33897	0.233363	-5.73773	9.59553e-09	1.95521e-07
103841	Cuedc1	77.8228	-1.69302	0.295619	-5.72703	1.02204e-08	2.07452e-07
12819	Col15a1	62.0533	2.99682	0.523246	5.72736	1.02007e-08	2.07452e-07
13655	Egr3	173.132	2.5596	0.446922	5.72718	1.02116e-08	2.07452e-07
68631	Cryl1	782.392	0.966579	0.168847	5.7246	1.03678e-08	2.10175e-07
75828	Hormad2	46.4954	3.95864	0.691639	5.72356	1.04313e-08	2.1119e-07
16981	Lrrn3	173.332	1.86151	0.325512	5.71871	1.07337e-08	2.17035e-07
58233	Dnaja4	196.882	-1.85594	0.325936	-5.69418	1.23965e-08	2.50336e-07
12902	Cr2	71.4607	-2.72154	0.479456	-5.6763	1.3764e-08	2.77597e-07
545260	Arsi	18.1342	-3.65497	0.644613	-5.67003	1.42774e-08	2.87586e-07
27371	Sh2d2a	487.563	2.02092	0.356446	5.66963	1.43109e-08	2.87893e-07
54373	Prss16	211.543	-1.30847	0.230888	-5.66712	1.45215e-08	2.91759e-07
246198	Mllt6	1290.38	1.00265	0.176935	5.66681	1.45481e-08	2.91922e-07
52815	Ldhd	44.5069	3.18453	0.562045	5.66597	1.46192e-08	2.92977e-07
105727	Slc38a1	5299.67	0.873199	0.154275	5.66001	1.51365e-08	3.0296e-07
68732	Carmil1	118.199	-2.49731	0.4413	-5.65898	1.52272e-08	3.04391e-07
240518	Peli3	27.8627	6.33492	1.11965	5.65796	1.53185e-08	3.05828e-07
56526	2006-09-01	3308.13	0.767285	0.135684	5.65494	1.55897e-08	3.1085e-07
74270	Usp20	490.55	1.03428	0.18305	5.65023	1.60236e-08	3.19099e-07
243659	Styk1	31.1229	-3.3978	0.601519	-5.64871	1.61661e-08	3.21532e-07
12045	Bcl2a1b	58.8084	2.41105	0.42695	5.64714	1.63141e-08	3.24069e-07
68235	Mturn	31.5517	-2.73981	0.485269	-5.64597	1.64255e-08	3.25872e-07
72022	Slc35f2	72.8732	1.71189	0.303409	5.64219	1.679e-08	3.32686e-07
14104	Fasn	3575.89	1.22738	0.217785	5.63576	1.74287e-08	3.4491e-07
75646	Rai14	52.8651	-2.16141	0.38404	-5.62808	1.82228e-08	3.60173e-07
18508	Pax6	159.506	6.17756	1.10132	5.60922	2.03243e-08	4.01207e-07
243958	Siglecg	729.595	-1.44701	0.258048	-5.60751	2.05253e-08	4.04672e-07
18190	Nrxn2	24.9546	-4.21816	0.752441	-5.60596	2.07102e-08	4.07808e-07
100041244	NA	18.7002	-3.40947	0.60882	-5.60012	2.14205e-08	4.2127e-07
77056	Tmco4	993.326	0.791228	0.141299	5.59966	2.14777e-08	4.2187e-07
545486	Tubb1	68.8407	-2.66896	0.476854	-5.59701	2.18083e-08	4.27833e-07
76267	Fads1	844.675	-0.859443	0.153576	-5.59622	2.19075e-08	4.29246e-07
104027	Synpo	57.8264	1.90339	0.340359	5.5923	2.24086e-08	4.38521e-07
231296	Lrrc66	28.5091	4.26984	0.764255	5.58693	2.31113e-08	4.51713e-07
245884	Fam71f2	32.0283	4.96581	0.889466	5.58291	2.36533e-08	4.61735e-07
103988	Gck	26.1025	7.17228	1.28511	5.58108	2.39035e-08	4.66045e-07
20972	Syngr1	204.329	-1.66421	0.298295	-5.57905	2.41837e-08	4.70927e-07
18439	P2rx7	1140.87	1.56753	0.281033	5.57776	2.4364e-08	4.73854e-07
17869	Myc	4730.35	1.07358	0.192825	5.56766	2.58176e-08	5.01509e-07
75782	Lca5	31.7186	-2.35273	0.422679	-5.56623	2.60315e-08	5.05042e-07
71003	Prss41	19.3297	7.535	1.3538	5.56583	2.60903e-08	5.05563e-07
224044	Cyp2ab1	51.2841	-2.43635	0.437769	-5.56538	2.61589e-08	5.06273e-07
68203	Diras2	68.4621	-1.59719	0.28724	-5.56048	2.69036e-08	5.20049e-07
384071	Slc25a34	26.399	3.54799	0.638292	5.55857	2.71993e-08	5.25123e-07
231070	Insig1	464.948	-1.02179	0.183873	-5.55706	2.74362e-08	5.29051e-07
214642	Cped1	76.7171	1.79304	0.322853	5.55373	2.79642e-08	5.38576e-07
13136	Cd55	367.347	-1.24599	0.224536	-5.54917	2.87031e-08	5.52133e-07
171506	H1foo	25.6929	8.17705	1.47478	5.54457	2.94675e-08	5.65541e-07
235542	Ppp2r3a	251.412	1.09574	0.197625	5.54455	2.94717e-08	5.65541e-07
70997	Spef1	48.5621	-2.02513	0.365851	-5.5354	3.10521e-08	5.95147e-07
381628	Adgrf3	27.9981	6.05366	1.09453	5.53082	3.1874e-08	6.1016e-07
226442	Zfp281	983.88	-0.814438	0.147391	-5.5257	3.28181e-08	6.27473e-07
74393	Map10	38.6505	-2.10771	0.381671	-5.52232	3.34554e-08	6.38886e-07
192166	Sardh	97.6245	3.73673	0.677248	5.51752	3.43824e-08	6.55796e-07
226123	Morn4	38.6623	2.48376	0.450182	5.51724	3.44362e-08	6.5603e-07
93730	Lztfl1	328.141	1.36564	0.24763	5.51485	3.49076e-08	6.6421e-07
13730	Emp1	136.677	-1.83495	0.332743	-5.51463	3.49515e-08	6.64246e-07
268396	Sh3pxd2b	779.613	1.9012	0.34499	5.51089	3.57022e-08	6.77699e-07
22351	Vill	2026.72	1.10123	0.199866	5.50986	3.59111e-08	6.80242e-07
67971	Tppp3	143.611	-2.08423	0.378275	-5.50981	3.59222e-08	6.80242e-07
14747	Cmklr1	90.911	-2.34806	0.426488	-5.50557	3.67977e-08	6.95987e-07
94353	Hmgn3	97.7987	-2.90457	0.528472	-5.49616	3.88142e-08	7.33251e-07
72690	Grrp1	63.62	4.10513	0.74696	5.49578	3.88979e-08	7.33955e-07
244049	Mctp2	690.036	-1.46698	0.267208	-5.49004	4.01841e-08	7.5732e-07
72125	Amer2	273.463	-2.35982	0.429864	-5.48968	4.02664e-08	7.57967e-07
76263	Gstk1	49.1523	-1.8614	0.3391	-5.48925	4.03637e-08	7.58895e-07
474160	NA	58.1318	2.47984	0.452115	5.48498	4.13526e-08	7.76564e-07
53418	B4galt2	32.2668	3.27797	0.598333	5.47851	4.28933e-08	8.04543e-07
72157	Pgm2	1243.69	0.818593	0.149508	5.47524	4.36911e-08	8.18535e-07
219189	Vwa8	725.824	0.711592	0.130011	5.47332	4.41672e-08	8.26475e-07
14049	Eya2	124.699	1.57571	0.288088	5.46957	4.51135e-08	8.43186e-07
74126	Syvn1	2253.63	-0.688815	0.126033	-5.46535	4.61996e-08	8.62465e-07
18792	Plau	551.198	-1.37198	0.251042	-5.46514	4.62554e-08	8.6249e-07
330460	Tmem150b	265.148	0.943151	0.17276	5.45932	4.77958e-08	8.90162e-07
15951	Ifi204	241.322	-1.35354	0.248365	-5.44981	5.04236e-08	9.37997e-07
74653	Pomk	434.369	0.958039	0.175872	5.44736	5.11228e-08	9.49888e-07
50935	St6galnac6	776.663	0.721711	0.132613	5.44223	5.26172e-08	9.76507e-07
232821	Ccdc106	62.9242	2.69043	0.494669	5.43884	5.36282e-08	9.94101e-07
20939	Sva	17.588	7.13716	1.31298	5.43585	5.45365e-08	1.00975e-06
269152	Kif26b	41.669	3.37315	0.620575	5.43553	5.4635e-08	1.0104e-06
20910	Stxbp1	203.749	-1.52028	0.279771	-5.43403	5.50963e-08	1.01774e-06
12777	Ccr10	235.046	2.42971	0.447535	5.4291	5.66403e-08	1.04504e-06
243753	Slc23a4	32.4085	3.2022	0.589895	5.42842	5.6855e-08	1.04777e-06
67896	Ccdc80	239.149	1.22582	0.225898	5.42642	5.74944e-08	1.05833e-06
110606	Fntb	734.063	0.667419	0.123022	5.42521	5.78875e-08	1.06432e-06
14809	Grik5	244.581	1.70872	0.315188	5.42128	5.91722e-08	1.08668e-06
242248	Bank1	452.882	-0.947312	0.174843	-5.41807	6.02462e-08	1.10512e-06
24045	Scamp3	2429.45	0.623293	0.115086	5.4159	6.09808e-08	1.1173e-06
56876	Nsmf	285.664	0.96212	0.177905	5.40805	6.37151e-08	1.16604e-06
228543	Rhov	65.9097	-2.68978	0.4974	-5.40768	6.38468e-08	1.16711e-06
78895	Pus7l	306.998	0.962713	0.17807	5.40638	6.43101e-08	1.17422e-06
70356	St13	3093.27	0.658721	0.122002	5.39925	6.69191e-08	1.22044e-06
435145	Shisa8	23.5864	-3.00658	0.557281	-5.39509	6.84903e-08	1.24766e-06
100038570	Prcd	26.7617	7.0022	1.29869	5.39175	6.97743e-08	1.26813e-06
232801	Lilra5	15.5489	-4.38778	0.813785	-5.39182	6.97479e-08	1.26813e-06
18196	Nsg1	125.267	1.52476	0.282976	5.38832	7.1121e-08	1.29112e-06
16399	Itga2b	425.18	-1.16886	0.217046	-5.38529	7.23272e-08	1.31151e-06
223920	Soat2	162.868	1.53144	0.284452	5.38384	7.29122e-08	1.32061e-06
20499	Slc12a7	529.553	0.975728	0.181427	5.37808	7.52827e-08	1.35915e-06
20788	Srebf2	4228.68	-0.769211	0.143019	-5.37839	7.51547e-08	1.35915e-06
74711	Ttll9	49.363	2.95267	0.549024	5.37805	7.52981e-08	1.35915e-06
19416	Rasd1	35.6324	2.48461	0.462398	5.37332	7.72985e-08	1.39366e-06
69784	1500009L16Rik	90.4856	3.1347	0.583852	5.36899	7.91794e-08	1.42595e-06
619313	NA	111.547	2.10691	0.392634	5.3661	8.04584e-08	1.44734e-06
22685	Zfp239	138.149	1.24633	0.232621	5.35779	8.42468e-08	1.51376e-06
56873	Lmbr1	126.677	1.77614	0.331558	5.35695	8.46376e-08	1.51906e-06
54204	2001-09-01	4396.37	0.961087	0.179712	5.34794	8.89616e-08	1.59485e-06
14457	Gas7	3422.45	-1.10646	0.206949	-5.34652	8.96605e-08	1.60556e-06
16411	Itgax	575.461	0.799848	0.14965	5.34481	9.05141e-08	1.61902e-06
231225	Tapt1	2333.73	-0.741705	0.13886	-5.3414	9.22317e-08	1.64787e-06
237310	Il22ra2	63.4135	2.06898	0.387551	5.33861	9.36605e-08	1.67151e-06
23794	Adamts5	28.7603	-2.76283	0.517663	-5.33712	9.44342e-08	1.68342e-06
66569	Gdpd1	62.4004	-2.02015	0.378532	-5.33679	9.46047e-08	1.68456e-06
19663	Rbpms	472.803	0.999444	0.187428	5.3324	9.69212e-08	1.72387e-06
20324	Cavin2	44.0469	-2.33714	0.43925	-5.32076	1.03337e-07	1.83592e-06
100434	Slc44a1	248.784	-1.56827	0.294764	-5.32044	1.03517e-07	1.83705e-06
108811	Ccdc122	103.995	2.03716	0.38319	5.31633	1.05881e-07	1.87689e-06
60440	Iigp1	21.3295	-4.0781	0.767764	-5.31166	1.08633e-07	1.92352e-06
93840	Vangl2	54.8905	-1.69694	0.319568	-5.31012	1.09554e-07	1.93767e-06
227157	Mpp4	144.405	1.99839	0.376548	5.30713	1.11365e-07	1.96749e-06
218518	Marveld2	144.366	2.21619	0.417697	5.30575	1.12213e-07	1.98026e-06
236312	Ifi209	665.638	-1.03337	0.194789	-5.30507	1.12628e-07	1.98537e-06
20971	Sdc4	641.769	-2.06874	0.389976	-5.30478	1.12809e-07	1.98634e-06
383563	Gpr25	25.762	-2.61118	0.492371	-5.30328	1.13741e-07	2.00052e-06
17537	Meis3	71.8304	2.03411	0.383969	5.2976	1.17336e-07	2.06146e-06
16542	Kdr	24.063	-3.94114	0.744059	-5.29681	1.1784e-07	2.06738e-06
245038	Dclk3	39.3852	6.97788	1.31741	5.29667	1.17934e-07	2.06738e-06
17912	Myo1b	54.1746	-1.84733	0.348844	-5.29558	1.18641e-07	2.07746e-06
23853	Def6	5450.4	0.595631	0.112683	5.2859	1.25089e-07	2.18795e-06
70226	NA	740.66	0.997863	0.188786	5.28568	1.25239e-07	2.18815e-06
14065	F2rl3	140.761	1.36368	0.25805	5.28455	1.26013e-07	2.19683e-06
17136	Mag	41.9576	-2.04259	0.386521	-5.28456	1.2601e-07	2.19683e-06
22420	Wnt6	84.1642	2.95254	0.558864	5.28311	1.27009e-07	2.21174e-06
12527	Cd9	3222.7	-1.4314	0.271158	-5.27885	1.3e-07	2.2581e-06
230991	Fndc10	145.04	2.14289	0.405963	5.27853	1.30224e-07	2.2581e-06
320916	Wscd2	66.6562	3.97231	0.752524	5.27865	1.30141e-07	2.2581e-06
54381	Cpq	596.64	1.32946	0.251882	5.2781	1.30528e-07	2.2581e-06
68526	Gpr155	242.111	-1.1872	0.224923	-5.27827	1.30409e-07	2.2581e-06
72190	2510009E07Rik	34.9097	-2.36408	0.447895	-5.27821	1.30455e-07	2.2581e-06
110542	Amhr2	27.0965	4.2596	0.807673	5.27392	1.33541e-07	2.3077e-06
74202	Fblim1	101.942	1.90252	0.360923	5.27127	1.35485e-07	2.33874e-06
111241	Hmga1b	7133.79	0.611796	0.116096	5.26975	1.36612e-07	2.35563e-06
100038714	NA	35.0742	3.13355	0.594931	5.26707	1.38615e-07	2.38756e-06
100502698	Rubcn	1032.89	-0.899273	0.170903	-5.2619	1.42577e-07	2.45314e-06
93695	Gpnmb	279.191	2.83474	0.539103	5.25825	1.45431e-07	2.49952e-06
207854	Fmr1nb	23.7501	7.53722	1.43453	5.25415	1.48707e-07	2.55305e-06
15361	Hmga1	7358.5	0.600022	0.114236	5.2525	1.50048e-07	2.57328e-06
279029	Stkld1	49.0212	1.81038	0.344756	5.25121	1.51107e-07	2.58863e-06
319190	Hist2h2be	197.084	-0.951325	0.18118	-5.25072	1.51504e-07	2.59262e-06
14613	Gja5	17.3709	-7.01715	1.3367	-5.24963	1.52409e-07	2.60529e-06
71275	Noxred1	121.734	1.35129	0.25775	5.24265	1.58283e-07	2.70278e-06
56508	Rapgef4	105.075	1.72482	0.32914	5.2404	1.60233e-07	2.73312e-06
56473	Fads2	338.075	-1.62896	0.311102	-5.23611	1.63998e-07	2.79432e-06
56222	Cited4	350.929	-1.96085	0.374651	-5.23381	1.66053e-07	2.8263e-06
12578	Cdkn2a	36.2281	3.52276	0.673294	5.23212	1.67577e-07	2.84917e-06
74410	Ttll11	30.3292	-2.27894	0.435702	-5.2305	1.69052e-07	2.87115e-06
20497	Slc12a3	29.6491	-2.80632	0.537005	-5.22587	1.73336e-07	2.94077e-06
21807	Tsc22d1	1013.92	-0.966845	0.185097	-5.22345	1.75621e-07	2.97633e-06
20322	Sord	1323.93	-0.930145	0.178254	-5.21809	1.80782e-07	3.06052e-06
224454	Zdhhc14	295.362	-1.26213	0.241888	-5.21782	1.81043e-07	3.06166e-06
67382	Brd3	4272.91	-0.719533	0.137959	-5.21555	1.83275e-07	3.09609e-06
69774	Ms4a6b	1008.43	0.838515	0.160824	5.21386	1.84948e-07	3.12102e-06
13590	Lefty1	53.0249	-2.02379	0.388602	-5.20787	1.91021e-07	3.21664e-06
233199	Mybpc2	18.8603	-3.35506	0.644222	-5.20792	1.90967e-07	3.21664e-06
80281	Cttnbp2nl	58.8506	-2.09849	0.402989	-5.20731	1.91597e-07	3.2229e-06
77032	Tstd3	419.602	1.12649	0.216353	5.20673	1.92202e-07	3.22965e-06
228961	Npepl1	1811.31	0.66917	0.128547	5.20563	1.93336e-07	3.24526e-06
105445	Dock9	468.589	1.4145	0.272101	5.19845	2.00958e-07	3.36961e-06
232187	Smyd5	899.145	0.840138	0.16162	5.19823	2.01192e-07	3.36996e-06
228787	Xkr7	28.2023	3.25934	0.627255	5.1962	2.03403e-07	3.4034e-06
117148	Necab2	12.1882	7.12227	1.37072	5.19599	2.03632e-07	3.40363e-06
79221	Hdac9	763.607	1.15272	0.221892	5.19498	2.04747e-07	3.41864e-06
231214	Cc2d2a	82.8946	1.99131	0.383482	5.1927	2.07262e-07	3.457e-06
98267	Stk17b	5439.17	-0.814988	0.156957	-5.19242	2.0758e-07	3.45865e-06
272790	Magee2	14.1148	-5.31007	1.02318	-5.18979	2.10527e-07	3.50406e-06
109332	Cdcp1	39.6883	3.48386	0.671349	5.18934	2.11041e-07	3.50892e-06
70974	Pgm2l1	797.694	-1.05424	0.203303	-5.18555	2.1538e-07	3.5773e-06
74369	Mei1	13.2059	7.35169	1.41779	5.1853	2.15668e-07	3.57832e-06
19679	Pitpnm2	1209.71	1.11053	0.214307	5.18196	2.19565e-07	3.63917e-06
16852	Lgals1	13765.3	1.17818	0.227372	5.18175	2.1981e-07	3.63941e-06
215798	Adgrg6	17.293	-3.35857	0.648467	-5.17925	2.22784e-07	3.68479e-06
18761	Prkcq	731.383	1.85945	0.359329	5.17479	2.28173e-07	3.76999e-06
12227	Btg2	4294.89	-1.11527	0.215678	-5.17102	2.32825e-07	3.84282e-06
19011	Endou	124.699	-1.64417	0.318029	-5.16987	2.34261e-07	3.8625e-06
73720	Cst6	21.1399	6.81403	1.31939	5.16454	2.41037e-07	3.97007e-06
66696	Snx31	128.353	1.76119	0.34107	5.16372	2.42096e-07	3.98337e-06
19088	Prkar2b	2214.51	-0.670639	0.129939	-5.16119	2.45387e-07	4.03332e-06
214084	Slc18a2	231.039	-1.03469	0.200512	-5.16024	2.46634e-07	4.04961e-06
319554	Idi1	398.225	-1.07084	0.207539	-5.1597	2.47341e-07	4.05701e-06
66180	P3h4	22.7337	2.99755	0.581158	5.1579	2.49737e-07	4.09206e-06
235406	Snx33	317.909	1.36131	0.264011	5.15626	2.51936e-07	4.12383e-06
16638	Klra7	14.1688	-5.28699	1.0254	-5.15603	2.52242e-07	4.12456e-06
20539	Slc7a5	4654.17	0.95567	0.185397	5.15473	2.53993e-07	4.1489e-06
16992	Lta	70.3291	2.49304	0.483687	5.15423	2.54676e-07	4.15576e-06
20692	Sparc	429.781	-1.59368	0.309709	-5.14573	2.66487e-07	4.34402e-06
56532	Ripk3	1084.6	0.709944	0.137996	5.14468	2.67982e-07	4.36389e-06
18787	Serpine1	47.1363	2.57884	0.501379	5.1435	2.69664e-07	4.38676e-06
16403	Itga6	588.85	-1.45448	0.282889	-5.14151	2.7254e-07	4.42898e-06
17173	Ascl2	38.6388	-2.38353	0.463604	-5.14131	2.7283e-07	4.42914e-06
497106	Rnase12	33.7495	-2.08735	0.406054	-5.14057	2.73906e-07	4.44206e-06
22371	Vwf	183.004	-1.51407	0.294602	-5.13936	2.7568e-07	4.46624e-06
19700	Rem1	48.2194	-2.94714	0.574023	-5.13418	2.83378e-07	4.58626e-06
66011	Ranbp17	69.6968	1.60198	0.312048	5.13376	2.84018e-07	4.59191e-06
14187	Akr1b8	17.3246	3.51578	0.685103	5.13175	2.8706e-07	4.63636e-06
84094	Plvap	102.202	-1.91716	0.373671	-5.13059	2.88831e-07	4.66019e-06
239102	Zfhx2	122.84	-1.55282	0.303123	-5.12275	3.01114e-07	4.85342e-06
320502	Lmod3	14.4949	7.11451	1.38888	5.12248	3.01545e-07	4.85482e-06
381633	Gm1673	34.3623	-2.19393	0.428309	-5.12231	3.01814e-07	4.85482e-06
20256	Clec11a	131.83	1.15165	0.224983	5.11885	3.07397e-07	4.9396e-06
226751	Cdc42bpa	131.548	-1.98322	0.387752	-5.11467	3.1429e-07	5.04522e-06
76184	Abca6	23.8297	-3.51605	0.688165	-5.10931	3.23339e-07	5.18524e-06
239743	Klhl6	3326.74	-0.773833	0.151476	-5.10861	3.2453e-07	5.19906e-06
11987	Slc7a1	3468.06	0.910637	0.178538	5.10052	3.38716e-07	5.42082e-06
13435	Dnmt3a	2075.02	0.98225	0.192801	5.09463	3.4943e-07	5.58665e-06
67330	NA	157.219	-1.06817	0.209921	-5.08843	3.61043e-07	5.76647e-06
235461	Mindy2	2353.71	-0.624943	0.12283	-5.08789	3.6207e-07	5.77704e-06
217262	Abca9	273.821	-1.31378	0.258339	-5.08549	3.66684e-07	5.84476e-06
14670	Gnl1	1820.54	0.869244	0.170959	5.08452	3.6855e-07	5.86859e-06
20509	Slc19a1	1029.86	0.878155	0.172971	5.0769	3.83643e-07	6.10279e-06
270152	Jaml	1025.02	-1.51418	0.298268	-5.07658	3.84288e-07	6.1069e-06
100502932	NA	11.2117	7.13125	1.40524	5.07476	3.87986e-07	6.15947e-06
73102	Slc22a23	290.727	-1.82782	0.360221	-5.07415	3.89226e-07	6.17296e-06
320051	Exph5	15.8334	6.59563	1.30025	5.07257	3.92485e-07	6.21841e-06
14586	Gfra2	123.141	-1.97959	0.390371	-5.07104	3.95657e-07	6.26239e-06
17063	Muc13	378.396	-1.30746	0.257953	-5.0686	4.00751e-07	6.33667e-06
21969	Top1	5773.94	-0.702586	0.138665	-5.06677	4.04628e-07	6.39158e-06
19055	Ppp3ca	3762.75	-0.710565	0.140266	-5.06584	4.0661e-07	6.41648e-06
100038746	NA	90.7261	1.30251	0.257194	5.06432	4.09871e-07	6.46149e-06
18985	Pou2af1	2472.37	-2.15781	0.426465	-5.05977	4.1976e-07	6.61081e-06
333433	Gpd1l	3351.97	-0.561416	0.110964	-5.05945	4.20472e-07	6.61543e-06
545192	Baiap3	482.031	1.46955	0.290543	5.05793	4.23834e-07	6.6617e-06
75345	Slamf7	517.9	-1.53963	0.304497	-5.05629	4.27485e-07	6.71241e-06
330627	Trim66	18.2112	4.34745	0.860468	5.05243	4.36224e-07	6.84284e-06
93970	Klra4	9.36441	-7.13479	1.41235	-5.05173	4.37824e-07	6.86112e-06
18793	Plaur	4406.89	-0.860881	0.1705	-5.04915	4.43777e-07	6.94752e-06
57764	Ntn4	72.5316	-2.334	0.462412	-5.04744	4.47761e-07	7.00296e-06
12035	Bcat1	251.441	1.69665	0.336449	5.04281	4.58734e-07	7.16368e-06
56468	Socs5	238.306	-0.909269	0.18032	-5.04254	4.59396e-07	7.16368e-06
67724	Pop1	500.063	0.824731	0.163551	5.04265	4.59128e-07	7.16368e-06
100038468	NA	242.596	-1.56997	0.311582	-5.0387	4.68708e-07	7.30168e-06
330369	Fbxo41	22.0936	5.96187	1.18482	5.03188	4.85692e-07	7.55882e-06
12293	Cacna2d1	14.2151	-4.84946	0.964128	-5.02989	4.90772e-07	7.63038e-06
14389	Gab2	2051.52	0.712573	0.141674	5.02968	4.91293e-07	7.63097e-06
319742	Mpzl3	57.2301	-2.574	0.512182	-5.02556	5.01975e-07	7.78923e-06
72097	2010300C02Rik	14.7809	-3.59148	0.714717	-5.02503	5.03344e-07	7.80282e-06
109652	Acy1	366.839	0.950584	0.189329	5.02081	5.14538e-07	7.96854e-06
78252	Nxpe2	634.384	-1.62097	0.322899	-5.02003	5.16626e-07	7.99305e-06
67420	Far1	3321.58	-0.76485	0.152434	-5.01759	5.23235e-07	8.08739e-06
79565	Mettl27	82.3546	-1.43885	0.286789	-5.0171	5.24576e-07	8.10019e-06
73332	Ccdc30	18.6495	4.10861	0.819154	5.01568	5.28465e-07	8.15228e-06
18082	Nipsnap1	242.899	0.871803	0.173963	5.01142	5.40301e-07	8.32371e-06
20558	Slfn4	1282.08	-1.22909	0.245264	-5.0113	5.4063e-07	8.32371e-06
16145	Igtp	530.899	-1.42589	0.285097	-5.00144	5.69032e-07	8.75246e-06
66184	NA	750.596	1.17991	0.236159	4.99624	5.84596e-07	8.98313e-06
21959	Tnp2	22.108	6.60998	1.32319	4.99548	5.86908e-07	9.00989e-06
12286	Cacna1a	102.643	1.57975	0.316581	4.99002	6.03716e-07	9.25894e-06
11630	Crybg1	740.009	-0.838653	0.168122	-4.98837	6.08915e-07	9.32962e-06
15512	Hspa2	349.689	-1.00566	0.201688	-4.9862	6.1578e-07	9.42309e-06
503845	NA	95.162	-2.88307	0.578248	-4.98588	6.16804e-07	9.42309e-06
53876	NA	95.162	-2.88307	0.578248	-4.98588	6.16804e-07	9.42309e-06
15451	Hpn	736.288	1.29875	0.260752	4.98081	6.33174e-07	9.66385e-06
212531	Sh3bgrl2	26.8718	-2.1409	0.429887	-4.98014	6.35371e-07	9.68802e-06
20887	Sult1a1	145.202	1.90143	0.38192	4.9786	6.40447e-07	9.75602e-06
12671	Chrm3	61.6614	-2.43801	0.489984	-4.9757	6.50119e-07	9.8843e-06
226830	Smyd2	625.763	0.76643	0.154029	4.97587	6.49541e-07	9.8843e-06
20259	Scin	43.8506	-1.74188	0.350112	-4.9752	6.5179e-07	9.90019e-06
51875	Tmem141	338.131	1.29054	0.259602	4.97122	6.65312e-07	1.00959e-05
16596	Klf1	1754.52	-1.04044	0.209474	-4.9669	6.80312e-07	1.03136e-05
245671	Klf8	198.335	1.28558	0.258856	4.9664	6.82068e-07	1.03303e-05
16598	Klf2	3727.45	-0.800748	0.161246	-4.96601	6.83455e-07	1.03414e-05
233040	Fbxo27	41.9539	1.77829	0.358214	4.96434	6.89364e-07	1.04209e-05
57256	Prss21	23.9127	7.38188	1.48823	4.96016	7.04365e-07	1.06375e-05
16490	Kcna2	67.1992	-1.61189	0.325072	-4.95855	7.10214e-07	1.07146e-05
622434	Arhgef26	17.1372	-3.25719	0.656906	-4.95838	7.10826e-07	1.07146e-05
57810	Cdon	129.788	1.33665	0.269904	4.95232	7.33349e-07	1.10435e-05
26879	B3galnt1	16.7179	-3.06987	0.61994	-4.95189	7.34975e-07	1.10575e-05
108013	Celf4	114.015	1.88283	0.380338	4.95041	7.40572e-07	1.11311e-05
66573	Dzip1	69.7865	1.8708	0.37801	4.94906	7.45736e-07	1.11981e-05
83961	Nrg4	309.425	1.27341	0.257558	4.94418	7.64649e-07	1.14712e-05
246221	Mpst	1219.62	-0.613813	0.124169	-4.94335	7.67905e-07	1.15091e-05
73149	Clec4a3	557.713	-1.2198	0.247114	-4.93619	7.96627e-07	1.19283e-05
64095	Gpr35	582.999	-1.69685	0.344	-4.93271	8.10961e-07	1.21314e-05
278240	Spin2c	47.1314	3.10953	0.631121	4.927	8.35022e-07	1.24796e-05
244418	Prag1	187.922	1.29537	0.263047	4.92447	8.45883e-07	1.26299e-05
20612	Siglec1	325.926	-1.99966	0.406313	-4.92147	8.58946e-07	1.28129e-05
100382	NA	35.7742	-2.75735	0.560448	-4.91991	8.6583e-07	1.29034e-05
74155	Errfi1	68.5209	-1.70129	0.345929	-4.91802	8.74243e-07	1.30165e-05
231571	Rpap2	335.602	0.752805	0.153077	4.91783	8.75072e-07	1.30166e-05
72821	Scn2b	38.2854	-2.64175	0.537377	-4.916	8.83302e-07	1.31267e-05
21955	Tnnt1	508.282	1.68976	0.343996	4.91214	9.00867e-07	1.33751e-05
69550	Bst2	1789.56	-1.2453	0.253536	-4.91174	9.02709e-07	1.33899e-05
14682	Gnaq	2131.04	-0.624779	0.127449	-4.90218	9.47803e-07	1.40456e-05
11488	Adam11	38.6232	-1.99123	0.406256	-4.90142	9.51475e-07	1.40868e-05
213002	Ifitm6	14828.8	-1.83616	0.375079	-4.89539	9.81113e-07	1.4512e-05
16973	Lrp5	2228.85	1.1036	0.22545	4.89513	9.82411e-07	1.45176e-05
59033	Slc4a8	134.789	1.14596	0.234144	4.89424	9.86841e-07	1.45695e-05
19702	Ren1	8.24265	-6.925	1.41544	-4.89245	9.95873e-07	1.46891e-05
235527	Plscr4	26.9501	-2.69567	0.551018	-4.89215	9.97391e-07	1.46978e-05
12291	Cacna1g	16.8255	-3.00029	0.613974	-4.88668	1.0255e-06	1.50979e-05
20775	Sqle	452.039	-0.938603	0.192126	-4.88534	1.0325e-06	1.51869e-05
101202684	NA	8.37866	-6.97526	1.42791	-4.88495	1.03457e-06	1.52031e-05
99633	Adgrl2	132.149	-2.02625	0.415655	-4.87484	1.08897e-06	1.59878e-05
21949	Tnfsf8	88.9494	1.97448	0.405304	4.87161	1.1069e-06	1.62359e-05
68691	Kansl1l	412.821	-0.775364	0.159206	-4.87018	1.11497e-06	1.63391e-05
19701	Ren1	8.12593	-6.90379	1.42046	-4.86026	1.17234e-06	1.71639e-05
76686	Clip3	76.0523	3.33387	0.686433	4.85681	1.19293e-06	1.74492e-05
20516	Slc20a2	508.662	0.688508	0.141798	4.85557	1.2004e-06	1.75423e-05
67458	Ergic1	1907.05	0.618813	0.127508	4.85311	1.21538e-06	1.77448e-05
12504	Cd4	1077.88	1.3294	0.274115	4.84979	1.23594e-06	1.80284e-05
21390	Tbxa2r	119.074	-1.88647	0.389011	-4.84939	1.23841e-06	1.80477e-05
64051	Sv2a	38.8998	1.88604	0.389007	4.84834	1.24497e-06	1.81265e-05
18726	Lilra6	226.386	-1.31767	0.272033	-4.84378	1.27393e-06	1.85312e-05
106585	Ankrd12	2888.09	-0.95676	0.197552	-4.84307	1.27849e-06	1.85804e-05
14581	Gfi1	1739.64	1.03965	0.214717	4.84196	1.28567e-06	1.86629e-05
50524	Sall2	175.049	1.79154	0.370014	4.84182	1.28653e-06	1.86629e-05
13349	Ackr1	102.052	-1.64834	0.340583	-4.83977	1.29987e-06	1.88392e-05
75573	Prr29	25.4286	4.32943	0.894723	4.83885	1.30594e-06	1.89099e-05
11989	Slc7a3	29.0073	4.48701	0.927773	4.83632	1.32262e-06	1.91338e-05
23957	Nr0b2	49.7768	1.91407	0.395995	4.83357	1.34108e-06	1.93832e-05
107515	Lgr4	150.607	1.26721	0.262253	4.832	1.35166e-06	1.95005e-05
319655	Podxl2	26.5075	2.79939	0.579325	4.83215	1.35065e-06	1.95005e-05
22379	Fmnl3	2424.41	0.796894	0.165086	4.82715	1.38503e-06	1.99636e-05
381809	Clec4b2	213.81	1.62713	0.337168	4.82587	1.3939e-06	2.00732e-05
98402	Sh3bp4	66.7927	-2.02516	0.419669	-4.82561	1.39575e-06	2.00816e-05
75115	NA	45.4558	2.39843	0.497086	4.82497	1.40024e-06	2.01278e-05
81896	Ift122	243.662	1.05415	0.218531	4.82381	1.40839e-06	2.02266e-05
12972	Cryz	175.44	1.11054	0.230242	4.82336	1.4116e-06	2.02543e-05
68521	Fam189b	688.958	0.908416	0.18863	4.81585	1.46577e-06	2.10124e-05
73910	Arhgap18	951.166	0.598971	0.124397	4.81499	1.47208e-06	2.10839e-05
80880	Kank3	190.37	1.23141	0.255802	4.81392	1.48e-06	2.1178e-05
68728	Trp53inp2	2986	-1.20074	0.249463	-4.81332	1.48442e-06	2.1222e-05
70638	Fam189a1	12.4251	-5.10543	1.06111	-4.8114	1.49878e-06	2.14081e-05
18507	Pax5	884.526	-4.10877	0.854899	-4.80615	1.53863e-06	2.19574e-05
243328	Slc29a4	56.5561	2.03163	0.422815	4.80501	1.54746e-06	2.20634e-05
194231	Cnksr1	14.4955	4.4173	0.919406	4.80451	1.5513e-06	2.20785e-05
240444	Kcng2	57.2939	-1.63695	0.340707	-4.80455	1.55096e-06	2.20785e-05
225791	Zadh2	1694.22	0.796406	0.166068	4.79566	1.62139e-06	2.30553e-05
11490	Adam15	3832.73	0.724582	0.151134	4.79429	1.63252e-06	2.31926e-05
75578	Fggy	104.146	1.6444	0.343051	4.79344	1.63943e-06	2.32699e-05
16635	Klra4	7.98177	-6.90533	1.44071	-4.793	1.64303e-06	2.33001e-05
286940	Flnb	1033.78	0.856653	0.178785	4.79153	1.65511e-06	2.34503e-05
12775	Ccr7	352.091	-1.45293	0.303259	-4.79106	1.65901e-06	2.34846e-05
19211	Pten	7020.46	-0.72916	0.152198	-4.79086	1.6607e-06	2.34875e-05
18948	Pnmt	21.3724	7.54033	1.575	4.78752	1.68858e-06	2.38605e-05
27276	Plekhb1	68.5978	2.3793	0.497545	4.78208	1.73491e-06	2.44932e-05
22635	Zan	23.9632	3.40722	0.712822	4.7799	1.75379e-06	2.47376e-05
106639	Vmac	293.067	1.07095	0.224163	4.77754	1.77455e-06	2.50061e-05
71330	Rcbtb1	562.626	0.81709	0.171033	4.77738	1.77598e-06	2.50061e-05
76976	Arxes2	20.8867	3.74339	0.783781	4.77607	1.78755e-06	2.51465e-05
54525	Syt7	14.1624	5.66205	1.18579	4.77494	1.79763e-06	2.52659e-05
19824	Trim10	450.65	-1.11669	0.234049	-4.77117	1.83161e-06	2.57206e-05
16521	Kcnj5	16.9848	-3.02138	0.633386	-4.7702	1.84045e-06	2.5799e-05
20315	Cxcl12	1117.99	-1.49385	0.313154	-4.77034	1.83912e-06	2.5799e-05
18583	Pde7a	553.59	-0.867326	0.181859	-4.76924	1.84926e-06	2.58551e-05
20192	Ryr3	16.4265	3.07544	0.644805	4.76957	1.84618e-06	2.58551e-05
72324	Plxdc1	300.088	-1.01387	0.212586	-4.76923	1.84936e-06	2.58551e-05
19280	Ptprs	1377.12	0.858233	0.180193	4.76285	1.90876e-06	2.6662e-05
60599	Trp53inp1	3118.15	-1.35183	0.283904	-4.76158	1.92081e-06	2.68065e-05
64380	Ms4a4c	860.966	-1.2427	0.261038	-4.76061	1.93008e-06	2.69122e-05
271375	Cd200r2	15.9217	4.62428	0.971669	4.75911	1.94444e-06	2.70886e-05
320626	NA	19.5693	4.86163	1.02159	4.75889	1.94661e-06	2.70949e-05
19268	Ptprf	106.478	-1.88005	0.39515	-4.7578	1.95713e-06	2.71908e-05
319481	Wdr59	421.76	0.784449	0.164882	4.75764	1.95866e-06	2.71908e-05
74018	Als2	847.996	1.21985	0.256379	4.75799	1.95533e-06	2.71908e-05
16419	Itgb5	359.618	-1.03597	0.217778	-4.75698	1.96508e-06	2.7256e-05
116972	Fam57a	45.8145	1.83301	0.385362	4.7566	1.96878e-06	2.72833e-05
108037	Shmt2	5027.21	0.982917	0.206934	4.7499	2.03521e-06	2.81793e-05
83946	Phip	2045.02	-0.679864	0.143142	-4.74958	2.03841e-06	2.81989e-05
15505	Hsph1	1532.58	-0.858009	0.18085	-4.74431	2.09215e-06	2.8917e-05
15485	Hsd17b1	114.718	1.55116	0.327123	4.74181	2.11816e-06	2.92254e-05
52589	Ncald	12.2537	-5.67275	1.1963	-4.74192	2.11706e-06	2.92254e-05
20963	Syk	11543.1	-0.887173	0.187435	-4.73323	2.2097e-06	3.04619e-05
68528	Smim6	303.079	1.64827	0.348285	4.73254	2.21722e-06	3.0539e-05
20744	Strbp	1361.3	-0.579698	0.122522	-4.73139	2.22986e-06	3.06862e-05
100952	Emilin1	2866.91	0.853938	0.180511	4.73066	2.23792e-06	3.0721e-05
57874	Hacd3	1160.65	0.627969	0.132745	4.73063	2.23821e-06	3.0721e-05
67980	Gnpda2	330.316	0.873178	0.184571	4.73084	2.23592e-06	3.0721e-05
75415	Arhgap12	244.237	-0.895764	0.189414	-4.72912	2.25492e-06	3.09236e-05
68606	Ppm1f	1638.45	0.88927	0.188263	4.72356	2.31749e-06	3.17541e-05
14840	Gsg1	26.7557	4.72274	0.999939	4.72302	2.32364e-06	3.18108e-05
108682	Gpt2	206.493	1.25578	0.265991	4.72113	2.34542e-06	3.20693e-05
12006	Axin2	117.423	1.6986	0.359794	4.72103	2.34659e-06	3.20693e-05
330830	Drc7	54.3438	-1.6256	0.344347	-4.72081	2.34913e-06	3.20764e-05
101351	Eogt	174.546	1.13899	0.241445	4.71738	2.38901e-06	3.25928e-05
194590	Reps2	115.107	-1.4647	0.310725	-4.71383	2.43103e-06	3.31374e-05
23937	Mab21l2	21.2573	3.89771	0.827629	4.70949	2.48334e-06	3.38213e-05
72898	Asphd2	15.6763	6.49562	1.38073	4.7045	2.54486e-06	3.46294e-05
18432	Mybbp1a	6284.65	0.594591	0.126482	4.701	2.58896e-06	3.51992e-05
22092	Rsph1	133.517	-1.01026	0.214927	-4.7005	2.5953e-06	3.52551e-05
13587	Ear2	171.805	-2.75614	0.586613	-4.69839	2.6222e-06	3.55899e-05
209760	Tmc7	130.444	1.33053	0.283201	4.6982	2.62468e-06	3.5593e-05
50878	Stag3	197.106	1.33929	0.285133	4.69706	2.63935e-06	3.57612e-05
14860	Gsta4	70.7652	1.80217	0.383953	4.69373	2.68273e-06	3.63179e-05
27384	Akr1c13	138.776	1.4026	0.299217	4.68758	2.76457e-06	3.73938e-05
17385	Mmp11	37.4061	-2.95428	0.630308	-4.68705	2.77174e-06	3.74588e-05
20128	Trim30a	1694.31	-0.806017	0.171995	-4.68627	2.78233e-06	3.75697e-05
236539	Phgdh	2115.38	1.059	0.226087	4.68405	2.81266e-06	3.79469e-05
16182	Il18r1	914.756	1.22024	0.260656	4.68142	2.84893e-06	3.84035e-05
53791	Tlr5	121.993	-5.00458	1.06922	-4.68058	2.86061e-06	3.85281e-05
226610	Fam78b	16.1537	-3.69623	0.78988	-4.67949	2.87595e-06	3.87017e-05
100169874	NA	41.9241	1.76883	0.378063	4.67868	2.88732e-06	3.88217e-05
18715	Pim2	388.897	-1.05578	0.225922	-4.67321	2.96529e-06	3.98362e-05
56743	Lat2	1593.39	1.20229	0.257305	4.67265	2.97336e-06	3.99107e-05
18423	Otx1	38.6587	9.02883	1.93329	4.67019	3.00925e-06	4.03581e-05
66813	Bcl2l14	43.6957	1.75377	0.375617	4.66903	3.02619e-06	4.05509e-05
20521	Slc22a12	7.96893	-6.88385	1.47627	-4.66301	3.11623e-06	4.16937e-05
225884	Gstp3	179.897	1.81785	0.389848	4.66297	3.11674e-06	4.16937e-05
72113	Adck1	475.66	0.709509	0.152166	4.66274	3.12021e-06	4.17048e-05
103534	Mgat4b	1337.35	0.713061	0.152937	4.66245	3.12468e-06	4.17292e-05
67991	Nacc2	146.87	-1.05883	0.227109	-4.66222	3.12819e-06	4.17409e-05
78611	NA	307.473	0.917604	0.19692	4.65978	3.16548e-06	4.22028e-05
16643	Klrd1	67.3057	-2.4429	0.524525	-4.65735	3.20302e-06	4.26673e-05
20965	Syn2	8.12144	6.7536	1.45017	4.65711	3.20686e-06	4.26825e-05
14467	Nipsnap2	1430.71	0.537331	0.115543	4.65049	3.31144e-06	4.40374e-05
667373	Ifit1bl1	35.1848	-2.6609	0.572347	-4.64911	3.3337e-06	4.42962e-05
65973	Asph	663.986	-0.853065	0.18362	-4.64582	3.38729e-06	4.49705e-05
13036	Ctsh	3894.66	-0.754012	0.162312	-4.64543	3.39365e-06	4.50171e-05
107272	Psat1	3966.48	0.856678	0.184519	4.64277	3.43771e-06	4.55633e-05
11634	Aire	15.3485	6.3695	1.37361	4.63705	3.53412e-06	4.6802e-05
66995	Zcchc18	260.897	1.66849	0.359942	4.63544	3.56182e-06	4.71293e-05
20970	Sdc3	1540.19	-1.30409	0.28147	-4.63313	3.60183e-06	4.76188e-05
57757	Pglyrp2	318.084	1.69815	0.36671	4.63077	3.64313e-06	4.81246e-05
12526	Cd8b1	109.056	-2.48932	0.537646	-4.63003	3.65617e-06	4.82163e-05
54371	Chst2	123.071	2.50689	0.541432	4.63011	3.65471e-06	4.82163e-05
100040766	Mroh2a	470.942	-0.975657	0.210826	-4.62779	3.69585e-06	4.8699e-05
74376	Myo18b	162.836	1.66113	0.358977	4.6274	3.70279e-06	4.87498e-05
66922	Rras2	186.883	-2.05233	0.44383	-4.62412	3.7619e-06	4.94869e-05
77938	Fam53b	3835.28	-0.745055	0.161283	-4.61956	3.84556e-06	5.05453e-05
21952	Tnni1	128.035	4.29924	0.930835	4.61869	3.86163e-06	5.07143e-05
68262	Agpat4	378.81	-0.944879	0.204809	-4.61346	3.96013e-06	5.19648e-05
93671	Cd163	422.88	-1.0579	0.229351	-4.61257	3.97714e-06	5.21448e-05
212980	Slc45a3	106.065	-1.74357	0.37802	-4.61238	3.98082e-06	5.21497e-05
80889	Tlnrd1	1811.39	-0.65054	0.141085	-4.61098	4.00775e-06	5.2459e-05
22781	Ikzf4	32.3379	3.18347	0.690724	4.60889	4.04824e-06	5.29452e-05
66044	Dtd1	713.9	0.912595	0.198134	4.60595	4.10594e-06	5.36555e-05
216864	Mgl2	383.548	1.48977	0.323534	4.60468	4.13106e-06	5.39392e-05
72446	Prr5l	174.27	-2.22662	0.483682	-4.60348	4.15487e-06	5.42052e-05
11826	Aqp1	6848.95	-1.11503	0.24235	-4.60091	4.20644e-06	5.48329e-05
59095	Fxyd6	11.5058	-5.53466	1.20351	-4.59878	4.2497e-06	5.53511e-05
278795	Lrrc10b	11.7794	-5.61386	1.22108	-4.59745	4.27687e-06	5.56591e-05
14732	Gpam	455.828	-1.44445	0.314231	-4.59678	4.29065e-06	5.5779e-05
83433	Trem2	642.1	1.58123	0.343996	4.59666	4.29314e-06	5.5779e-05
12162	Bmp7	189.865	4.26276	0.927577	4.59559	4.31535e-06	5.60215e-05
12289	Cacna1d	337.004	0.868326	0.189138	4.59097	4.41186e-06	5.72275e-05
317757	Gimap5	208.25	1.48314	0.323136	4.58983	4.43608e-06	5.74945e-05
16885	Limk1	833.454	0.747557	0.162956	4.58748	4.48636e-06	5.80986e-05
18189	Nrxn1	40.9325	-1.61351	0.351987	-4.58401	4.56144e-06	5.90225e-05
101631	Pwwp2b	359.619	0.787789	0.171924	4.58221	4.6009e-06	5.94844e-05
13034	Ctse	5138.09	-1.04919	0.229034	-4.58096	4.62848e-06	5.97921e-05
70602	NA	34.0668	-3.39242	0.741061	-4.57779	4.69914e-06	6.06553e-05
74025	Nphp3	139.52	1.00813	0.220235	4.57752	4.70516e-06	6.06835e-05
12483	Cd22	630.844	-1.61955	0.353958	-4.57555	4.7498e-06	6.12094e-05
216725	Adamts2	45.1824	-1.97598	0.432377	-4.57004	4.87631e-06	6.27884e-05
269437	Plch1	22.4153	5.54764	1.21463	4.56735	4.93924e-06	6.3547e-05
56354	Dnajc7	4454.44	-0.790546	0.173095	-4.56711	4.94486e-06	6.35676e-05
14067	F5	4526.61	1.04582	0.229011	4.5667	4.95472e-06	6.36425e-05
73449	1700066B19Rik	25.2052	2.33905	0.51302	4.55938	5.13056e-06	6.58477e-05
15516	Hsp90ab1	51768.8	0.584057	0.128132	4.55824	5.15847e-06	6.60987e-05
71884	Chit1	124.848	-1.85433	0.406796	-4.55838	5.15501e-06	6.60987e-05
14027	Evpl	92.153	1.4131	0.31003	4.55796	5.1653e-06	6.61326e-05
80718	Rab27b	37.0832	-1.89958	0.417114	-4.55411	5.26087e-06	6.73016e-05
18987	Pou2f2	1686.62	-1.03699	0.22774	-4.55341	5.27842e-06	6.74716e-05
21859	Timp3	55.0863	-1.90442	0.418327	-4.55246	5.30211e-06	6.77196e-05
20890	Wnt8a	14.9827	5.92991	1.30279	4.55171	5.3212e-06	6.79086e-05
13654	Egr2	119.069	2.72798	0.599401	4.55118	5.3346e-06	6.80248e-05
57875	Angptl4	351.047	1.03249	0.227051	4.54738	5.43186e-06	6.92091e-05
69581	Rhou	2434.19	-0.825279	0.181638	-4.54353	5.53192e-06	7.04274e-05
260301	Otos	34.6457	1.81713	0.400009	4.54272	5.55318e-06	7.06411e-05
67434	Ankrd33b	647.591	-1.64145	0.361474	-4.541	5.59869e-06	7.11627e-05
243382	Ppm1k	224.321	-0.7959	0.175475	-4.53569	5.7416e-06	7.29207e-05
17970	Ncf2	8009.68	-0.531455	0.117214	-4.53407	5.78574e-06	7.34223e-05
50877	Neu3	171.295	1.20813	0.266542	4.53259	5.82649e-06	7.38801e-05
11474	Actn3	36.8083	2.23598	0.493457	4.53125	5.86361e-06	7.42912e-05
224022	Slc7a4	54.1353	-1.63658	0.361242	-4.53043	5.88625e-06	7.44707e-05
230936	Phf13	347.825	0.811504	0.179124	4.5304	5.8872e-06	7.44707e-05
13607	Eda	10.6559	-4.1108	0.908519	-4.52473	6.04725e-06	7.64341e-05
12808	Cobl	20.7847	5.91995	1.30906	4.52228	6.11761e-06	7.72617e-05
72289	NA	6147	-0.693039	0.153322	-4.52016	6.17932e-06	7.79788e-05
67260	Cers4	285.897	1.07758	0.238633	4.51565	6.31222e-06	7.95923e-05
16774	Lama3	23.6326	3.35274	0.742675	4.51442	6.34903e-06	7.99791e-05
277978	Exoc3l	82.2305	1.22493	0.271356	4.51412	6.35807e-06	7.99791e-05
57315	Wdr46	1601.96	0.651247	0.144268	4.51416	6.35682e-06	7.99791e-05
223254	Farp1	244.604	1.34716	0.298883	4.50733	6.56481e-06	8.25142e-05
16970	Lrmp	3314.71	-0.581897	0.129168	-4.50495	6.63896e-06	8.33798e-05
21387	Tbx4	18.4988	5.89091	1.30771	4.50474	6.64556e-06	8.33965e-05
68279	Mcoln2	53.5715	-1.7115	0.380033	-4.50356	6.6824e-06	8.37923e-05
654450	NA	6.80929	-6.676	1.48286	-4.50211	6.72835e-06	8.43016e-05
319263	Pcmtd1	654.978	-0.727975	0.161759	-4.50036	6.78375e-06	8.49285e-05
21873	Tjp2	279.402	0.856683	0.190455	4.49808	6.85712e-06	8.57113e-05
381524	NA	55.6703	-2.72845	0.606567	-4.49818	6.85385e-06	8.57113e-05
80884	Maged2	99.2278	1.13118	0.251561	4.49663	6.9039e-06	8.62278e-05
319236	Trim12c	674.411	-0.894911	0.199137	-4.49395	6.99137e-06	8.72515e-05
677296	Fcrl6	6.83257	-6.68296	1.48893	-4.48844	7.17474e-06	8.94693e-05
193740	Hspa1a	18.9651	-4.1109	0.916201	-4.4869	7.22683e-06	9.00477e-05
67752	Ppp1r32	19.9347	3.22455	0.719138	4.48391	7.32868e-06	9.1245e-05
56200	Ddx21	5282.43	0.545418	0.121751	4.47979	7.47157e-06	9.29508e-05
17057	Klrb1a	40.3641	2.36759	0.528623	4.47879	7.50668e-06	9.32408e-05
269401	Zfp512b	756.681	1.04424	0.233148	4.47888	7.5037e-06	9.32408e-05
16186	Il2rg	3035.48	0.849169	0.189666	4.47717	7.56385e-06	9.38772e-05
214424	Parp16	151.512	-0.930464	0.207955	-4.47435	7.66436e-06	9.505e-05
100504069	NA	209.651	-1.72377	0.385351	-4.47325	7.7038e-06	9.54643e-05
140765	Tmprss3	73.5538	-1.32591	0.296451	-4.47263	7.72642e-06	9.56016e-05
19294	Nectin2	30.2541	-2.05497	0.459456	-4.47261	7.72697e-06	9.56016e-05
494504	Apcdd1	17.0091	-2.78173	0.622478	-4.4688	7.86605e-06	9.72463e-05
50760	Fbxo17	84.0051	1.41237	0.316116	4.4679	7.89928e-06	9.75808e-05
15950	Ifi203	267.683	-1.09013	0.244064	-4.46656	7.94875e-06	9.81152e-05
319901	Dsel	70.5663	1.28128	0.286928	4.46553	7.9869e-06	9.85093e-05
215772	Adgb	19.9496	2.87607	0.644314	4.46376	8.0532e-06	9.92496e-05
100384868	Gm42416	63.647	1.45134	0.325187	4.46308	8.07897e-06	9.94896e-05
11727	Ang	51.8184	-1.70057	0.381432	-4.45838	8.25817e-06	0.000101604
11746	Anxa4	839.51	1.04807	0.235086	4.45824	8.26354e-06	0.000101604
67286	Ift22	203.756	-0.976262	0.219074	-4.45632	8.33801e-06	0.00010244
241041	NA	7.28511	6.42433	1.44169	4.45611	8.34622e-06	0.000102461
232288	Frmd4b	500.703	0.982816	0.220751	4.45215	8.50133e-06	0.000104204
53945	Slc40a1	4170.59	-0.73755	0.165656	-4.45231	8.49518e-06	0.000104204
17314	Mgmt	168.967	1.59485	0.358235	4.45196	8.50881e-06	0.000104215
218138	Gmds	339.216	0.752095	0.168956	4.45142	8.53048e-06	0.000104399
18816	Serpinf2	39.9801	2.35577	0.529248	4.45117	8.54036e-06	0.000104439
619597	Gal3st2c	7.32606	6.43817	1.44646	4.45099	8.54749e-06	0.000104446
383787	Ankrd63	49.7879	2.34834	0.527811	4.44921	8.61881e-06	0.000105236
214580	Pstk	194.961	1.26164	0.283705	4.447	8.70792e-06	0.000106242
225998	Rorb	10.7015	7.16063	1.6107	4.44567	8.76195e-06	0.000106819
72693	Zcchc12	11.6205	6.27102	1.41091	4.44466	8.80325e-06	0.00010724
27078	B9d1	20.5486	-2.38598	0.537164	-4.44181	8.92048e-06	0.000108584
237926	Rsad1	186.255	0.935327	0.210609	4.44106	8.95149e-06	0.000108878
240754	Lax1	456.651	1.25561	0.282849	4.43917	9.03069e-06	0.000109757
19142	Prss12	6.57252	-6.51557	1.4679	-4.4387	9.05043e-06	0.000109912
21423	Tcf3	4616.08	-0.791597	0.178414	-4.43686	9.12812e-06	0.00011077
171567	Nme7	307.849	-0.742257	0.167357	-4.43516	9.2005e-06	0.000111563
14528	Gch1	312.763	-0.705028	0.159013	-4.43378	9.25951e-06	0.000112193
100043314	Tigit	68.0348	1.77229	0.399783	4.43313	9.2877e-06	0.000112448
320088	NA	27.9563	2.09614	0.472854	4.43295	9.29514e-06	0.000112452
24058	Sigirr	444.132	0.937437	0.211492	4.43249	9.31518e-06	0.000112522
380924	Olfm4	8301.94	1.67977	0.378954	4.43264	9.30842e-06	0.000112522
69692	Hddc2	259.939	1.13608	0.256373	4.43136	9.36427e-06	0.000113029
76747	Dapl1	10.0116	-4.01754	0.906847	-4.43023	9.4131e-06	0.000113532
58226	Cacna1h	34.6263	-2.61946	0.591481	-4.42864	9.48288e-06	0.000114286
78878	NA	164.475	-1.06937	0.241504	-4.42795	9.51331e-06	0.000114565
338367	Myo1d	933.21	-1.58442	0.357842	-4.4277	9.52425e-06	0.00011461
80904	Dtx3	751.988	0.816919	0.18451	4.4275	9.53329e-06	0.000114632
20724	Serpinb5	12.512	6.73297	1.52153	4.42514	9.63806e-06	0.000115803
353499	Tmc4	241.024	0.993961	0.224669	4.42411	9.68393e-06	0.000116266
21389	Tbx6	42.7996	-1.62124	0.366691	-4.42126	9.81251e-06	0.00011772
226419	Dyrk3	280.392	-0.834374	0.18887	-4.41772	9.97497e-06	0.000119579
244871	Zc3h12c	77.0011	-1.75888	0.398195	-4.41713	1.00021e-05	0.000119813
233765	Plekha7	82.2693	1.54323	0.3495	4.41554	1.00759e-05	0.000120605
18027	Nfia	715.16	-1.31279	0.29743	-4.41377	1.01587e-05	0.000121505
22755	Zfp93	31.1566	2.08562	0.472845	4.41079	1.02994e-05	0.000123094
68794	Flnc	37.5191	3.79466	0.860961	4.40746	1.04588e-05	0.000124906
22256	Ung	831.274	0.585634	0.132895	4.40675	1.04932e-05	0.000125221
66375	Dhrs7	3165.63	-0.830951	0.188577	-4.40643	1.05088e-05	0.000125313
12747	Clk1	1922.23	-0.484584	0.10999	-4.40572	1.05431e-05	0.000125627
21664	Phlda1	359.048	-1.44045	0.327088	-4.40387	1.06334e-05	0.000126608
16909	Lmo2	2961.21	-0.569602	0.129347	-4.40368	1.06432e-05	0.000126629
74052	Ttc21a	217.266	1.41602	0.322018	4.39733	1.09593e-05	0.000130292
331004	Slc9a9	808.869	1.15097	0.262001	4.393	1.11798e-05	0.000132814
227937	Pkp4	622.098	0.679751	0.154783	4.39165	1.12496e-05	0.000133542
11761	Aox1	17.9914	3.07281	0.699765	4.39121	1.12724e-05	0.000133712
70025	Acot7	2045.34	0.766391	0.17457	4.39016	1.13267e-05	0.000134256
13039	Ctsl	945.486	-0.861592	0.196348	-4.38809	1.1435e-05	0.000135438
216049	Zfp365	26.8014	2.61111	0.595462	4.38501	1.15979e-05	0.000137265
14934	Gypa	1829.41	-0.882011	0.201231	-4.38308	1.17014e-05	0.000138387
54483	Mefv	1493.81	0.730043	0.166682	4.37985	1.18761e-05	0.000140348
53873	NA	32.8424	-2.45873	0.561626	-4.37788	1.19838e-05	0.000141514
107022	Gramd3	317.372	-0.926007	0.211554	-4.37716	1.20234e-05	0.000141825
234725	Zfp612	13.8418	3.44935	0.788048	4.37708	1.2028e-05	0.000141825
12217	Bsn	510.141	0.916588	0.209452	4.37613	1.20805e-05	0.000142337
12047	Bcl2a1d	22.9798	3.01609	0.68958	4.37381	1.22096e-05	0.000143752
64296	Abhd8	907.688	1.13218	0.258909	4.37288	1.22618e-05	0.000144258
19212	Pter	132.612	1.01451	0.232057	4.37179	1.23232e-05	0.000144873
19016	Pparg	79.6946	-1.63401	0.374017	-4.36882	1.24918e-05	0.000146746
109284	R3hdm4	10002.1	-0.619181	0.141899	-4.36353	1.27979e-05	0.000150231
67573	Loxl4	16.0447	3.45321	0.792158	4.35924	1.30514e-05	0.000153092
22401	Zmat3	344.767	1.44391	0.33147	4.35607	1.32416e-05	0.000155209
268301	Sowahc	547.269	-0.830082	0.190632	-4.35437	1.33448e-05	0.000156302
242602	Lexm	8.47685	6.15079	1.41296	4.35313	1.34204e-05	0.000157072
18591	Pdgfb	64.6924	-1.56112	0.358714	-4.352	1.34901e-05	0.000157653
66211	Rpl3l	85.8308	1.48059	0.340209	4.35202	1.34892e-05	0.000157653
140483	Hnmt	158.958	-2.01312	0.463154	-4.34655	1.38293e-05	0.000161499
66505	Zmynd11	2047.9	-0.583325	0.134234	-4.34559	1.38899e-05	0.000162087
14734	Gpc3	11.5951	-3.98955	0.918108	-4.3454	1.39022e-05	0.00016211
19087	Prkar2a	1730.65	0.877756	0.202015	4.345	1.39275e-05	0.000162286
17259	Mef2b	36.2616	2.7311	0.628937	4.3424	1.40933e-05	0.000164096
12788	Cnga1	25.4919	2.02952	0.467399	4.34217	1.41085e-05	0.000164153
18053	Ngfr	9.08586	-6.01939	1.38641	-4.34172	1.41371e-05	0.000164365
14371	Fzd9	13.2394	-3.33995	0.769482	-4.34052	1.42146e-05	0.000165023
72500	Ier5l	33.8973	-1.99386	0.45935	-4.34062	1.42084e-05	0.000165023
16641	Klrc1	10.5688	-5.37174	1.2381	-4.33871	1.4332e-05	0.000166264
20618	Sncg	12.5121	4.73974	1.09252	4.33835	1.43555e-05	0.000166414
210757	Themis	85.728	1.80458	0.416377	4.334	1.46422e-05	0.000169614
98303	D630023F18Rik	41.7028	1.74216	0.401999	4.33374	1.46598e-05	0.000169693
14133	Fcna	470.238	-1.62438	0.374877	-4.33311	1.47021e-05	0.000170058
16581	Kifc2	91.5374	1.7446	0.40309	4.32807	1.50422e-05	0.000173865
72088	Ush1c	10.8065	-3.74658	0.865773	-4.32744	1.50852e-05	0.000174234
74026	Msl1	6079.74	-0.572911	0.132598	-4.32065	1.55568e-05	0.00017955
67393	Cxxc5	717.344	-0.614965	0.142347	-4.32019	1.55893e-05	0.000179795
11810	Apobec1	1400.17	-0.929942	0.215378	-4.31773	1.57645e-05	0.00018155
16163	Il13	13.262	5.08801	1.17836	4.31786	1.57549e-05	0.00018155
14199	Fhl1	20.1922	-3.01791	0.699171	-4.31641	1.58589e-05	0.000182504
74335	Xrcc3	425.859	0.721603	0.167196	4.31592	1.58941e-05	0.000182777
69573	Hilpda	230.546	1.00016	0.231877	4.3133	1.60836e-05	0.000184821
215456	Gpat2	18.1326	3.89059	0.902556	4.31064	1.62786e-05	0.000186926
94280	Sfxn3	847.265	0.642172	0.149104	4.30688	1.65575e-05	0.000189991
74088	Them7	9.66383	-4.25029	0.988143	-4.30129	1.69807e-05	0.000194705
100328588	Il4i1	891.581	1.83181	0.426507	4.29493	1.7475e-05	0.000200228
23969	Pacsin1	472.705	1.07423	0.250154	4.29427	1.75273e-05	0.000200681
70261	Chp2	29.1061	-2.39963	0.558847	-4.29389	1.75572e-05	0.000200879
69181	Dyrk2	381.429	-0.930835	0.21679	-4.29371	1.75713e-05	0.000200895
17180	Matn1	7.16705	6.26697	1.46131	4.28858	1.79818e-05	0.000205439
21934	Tnfrsf11a	68.781	-1.35649	0.316355	-4.28787	1.80395e-05	0.00020595
212518	Sprn	48.9697	8.42704	1.96552	4.28744	1.80741e-05	0.000206196
319804	Glt1d1	119.304	1.28887	0.300656	4.28687	1.81208e-05	0.000206438
67592	4930524B15Rik	16.0788	7.43339	1.73399	4.28686	1.81215e-05	0.000206438
109820	Pgc	11.4108	6.47798	1.51159	4.28554	1.82293e-05	0.000207517
67956	Kmt5a	5895.46	-0.428248	0.0999518	-4.28455	1.83112e-05	0.0002083
70945	Mmrn1	68.565	-1.5507	0.362132	-4.28213	1.85113e-05	0.000210424
68294	Mfsd10	2679.43	0.492486	0.115089	4.27918	1.87581e-05	0.000213077
329727	Dennd2c	62.5553	-1.48942	0.348281	-4.27649	1.89865e-05	0.000215517
23887	Ggt5	548.034	-0.850171	0.198813	-4.27623	1.90087e-05	0.000215614
72535	Aldh1b1	514.244	-1.02948	0.240889	-4.27365	1.92301e-05	0.000217968
14726	Pdpn	18.2962	-2.25112	0.526821	-4.27302	1.92841e-05	0.000218362
215303	Camk1g	12.3759	-2.87041	0.671767	-4.27293	1.92924e-05	0.000218362
16449	Jag1	247.026	0.998007	0.233593	4.27241	1.93368e-05	0.000218708
16450	Jag2	60.942	1.73624	0.406641	4.26971	1.95726e-05	0.000221216
330836	Slc7a6	696.118	0.878544	0.205772	4.26951	1.95903e-05	0.000221258
104271	Tex15	208.431	-1.31586	0.308433	-4.26626	1.98776e-05	0.000224343
84652	Fam126a	1727.28	-0.492097	0.115404	-4.26413	2.00679e-05	0.00022633
102448	Xylb	138.368	1.07372	0.25196	4.26146	2.03094e-05	0.00022889
56496	Tspan6	48.0384	-1.42474	0.334498	-4.25932	2.05047e-05	0.000230927
24115	Best1	16.8806	2.79423	0.656161	4.25845	2.05848e-05	0.000231663
105352	Dusp22	301.719	-0.856442	0.201243	-4.25576	2.08344e-05	0.000234305
16428	Itk	520.296	1.27308	0.299223	4.2546	2.09422e-05	0.00023535
56643	Slc15a1	29.8311	5.31588	1.24957	4.25416	2.09834e-05	0.000235646
237754	Btnl9	192.011	1.32727	0.312156	4.25195	2.1192e-05	0.00023782
19215	Ptgds	17.2729	2.70533	0.636456	4.25062	2.13181e-05	0.000239065
13618	Ednrb	20.2726	-3.0124	0.708868	-4.24959	2.14159e-05	0.000239992
18197	Nsg2	370.192	1.96184	0.46169	4.24925	2.14487e-05	0.000240025
57255	Cldn13	1298.25	-0.934928	0.220022	-4.24925	2.14492e-05	0.000240025
15985	Cd79b	4159.4	-1.4939	0.351786	-4.24661	2.17031e-05	0.000242694
67847	Sncaip	8.22417	-5.96359	1.40471	-4.24542	2.18183e-05	0.00024381
67775	Rtp4	638.864	-4.24339	0.999807	-4.24421	2.19363e-05	0.000244955
66610	Abi3	3234.49	-0.983707	0.231834	-4.24315	2.20407e-05	0.000245947
20503	Slc16a7	294.136	0.731229	0.172428	4.24077	2.22753e-05	0.000248389
76459	Car12	51.95	2.54426	0.600096	4.23976	2.23761e-05	0.000249338
71361	Aifm2	473.728	0.676415	0.159553	4.23943	2.24086e-05	0.000249524
58185	Rsad2	1679.36	-1.35661	0.320091	-4.23821	2.25313e-05	0.000250714
57740	Stk32c	41.7033	2.99206	0.706033	4.23785	2.25674e-05	0.000250939
83383	Tfap4	766.795	0.783919	0.185175	4.2334	2.3018e-05	0.00025577
12722	Clca3a1	61.256	-2.46296	0.581824	-4.23317	2.30418e-05	0.000255855
57440	Ehd3	360.79	1.78601	0.422338	4.22886	2.34874e-05	0.000260619
20513	Slc1a6	19.5484	7.00614	1.6569	4.22846	2.35299e-05	0.000260908
101202	Hepacam2	10.8409	-4.39425	1.03949	-4.22731	2.36506e-05	0.000262063
13340	Slc29a2	114.858	1.09507	0.259069	4.22695	2.36883e-05	0.000262296
170722	Nxf7	15.4987	3.66414	0.86698	4.22633	2.37538e-05	0.000262838
70673	Prdm16	164.365	2.0074	0.475121	4.22503	2.38907e-05	0.000264168
16819	Lcn2	190851	-0.601941	0.142662	-4.21936	2.44994e-05	0.000270709
57349	Ppbp	206.043	-3.96811	0.941262	-4.21573	2.48971e-05	0.000274912
67245	Peli1	1322.09	-0.675286	0.160199	-4.21529	2.49457e-05	0.000275255
56009	Alyref2	217.949	-1.11	0.263465	-4.21307	2.51919e-05	0.000277778
56460	Pkp3	427.093	1.38616	0.329226	4.21037	2.54952e-05	0.000280927
69443	NA	8.2357	-5.96792	1.41976	-4.20349	2.62836e-05	0.000289211
72832	Crtac1	65.2942	-1.50788	0.358715	-4.20356	2.62751e-05	0.000289211
233079	Ffar2	1423.24	-0.820823	0.195343	-4.20196	2.64614e-05	0.000290965
330914	Arhgap32	119.658	-1.91741	0.456378	-4.20138	2.65297e-05	0.000291514
12488	Cd2ap	620.98	-1.04247	0.24826	-4.1991	2.67982e-05	0.000294066
269799	Clec4a1	870.203	-0.974372	0.232044	-4.19909	2.67993e-05	0.000294066
16523	Kcnj8	10.5807	-3.92333	0.934418	-4.19868	2.68472e-05	0.000294389
19730	Ralgds	387.526	0.920406	0.219251	4.19796	2.69334e-05	0.000295061
319636	Fsd1l	42.7955	-2.25519	0.537224	-4.19785	2.69459e-05	0.000295061
240752	Pik3c2b	442.368	-0.871708	0.207853	-4.19388	2.74227e-05	0.000300074
76074	Gbp8	19.5799	-2.31022	0.550901	-4.19354	2.74633e-05	0.000300311
224833	AI661453	98.1884	1.58578	0.378191	4.19306	2.75222e-05	0.000300748
74075	Syce1	24.1219	5.43473	1.29675	4.19105	2.77668e-05	0.00030321
21872	Tjp1	272.392	-1.20423	0.287395	-4.19016	2.7876e-05	0.000304192
230810	Slc30a2	57.3795	2.59201	0.618741	4.18917	2.79978e-05	0.000305311
52055	Rab11fip5	1050.53	0.850934	0.203136	4.18899	2.80205e-05	0.000305348
229694	NA	332.803	-0.752816	0.179871	-4.18531	2.84777e-05	0.000310117
241489	Pde11a	13.4903	4.50548	1.07659	4.18496	2.85221e-05	0.000310387
260409	Cdc42ep3	2335.93	-0.535694	0.128071	-4.18278	2.87961e-05	0.000313153
14388	Gab1	238.257	-0.964633	0.230918	-4.17738	2.94882e-05	0.000320459
75695	Rilpl1	72.6791	-1.30269	0.312165	-4.17307	3.00527e-05	0.000326369
216350	Tspan8	206.468	-1.04953	0.251585	-4.17166	3.02391e-05	0.000328168
209387	Trim30d	416.928	-1.01708	0.243821	-4.17141	3.02715e-05	0.000328295
69903	Rasip1	48.2641	-1.78652	0.428312	-4.17107	3.03174e-05	0.000328567
14083	Ptk2	209.228	1.22911	0.295079	4.16534	3.10887e-05	0.000336695
338349	Cntln	824.015	0.671534	0.161267	4.16412	3.12562e-05	0.000338277
100040572	NA	25.453	-1.8641	0.447711	-4.16363	3.13222e-05	0.00033876
223267	Ggact	362.353	1.24486	0.29903	4.16302	3.14072e-05	0.000339447
72981	Thap12	1641.25	0.600359	0.144322	4.15985	3.18457e-05	0.000343951
14430	Galt	513.912	0.611565	0.14703	4.15947	3.18988e-05	0.00034429
74407	Ttc25	14.6984	3.29599	0.792582	4.15855	3.20267e-05	0.000345434
12479	Cd1d1	120.351	-1.26924	0.305252	-4.158	3.2105e-05	0.000346042
73072	Prr36	46.055	1.41796	0.341054	4.15758	3.21641e-05	0.000346444
27375	Tjp3	472.976	1.02129	0.245686	4.15687	3.22642e-05	0.000347285
64540	Tspan4	798.087	0.960424	0.231185	4.15435	3.26214e-05	0.000350891
11988	Slc7a2	98.8876	-1.65839	0.399419	-4.15201	3.29569e-05	0.000354259
19009	Pou6f1	65.0924	-1.5173	0.365482	-4.15151	3.30292e-05	0.000354795
329207	Rbm44	124.452	2.20501	0.531883	4.14566	3.38831e-05	0.00036372
23917	Impdh1	2400.41	0.713034	0.172026	4.14493	3.39919e-05	0.00036464
16532	Kcnu1	6.43189	6.22099	1.50111	4.14426	3.40909e-05	0.000365455
382985	Rrm2b	576.035	-0.902931	0.218003	-4.14183	3.4454e-05	0.000369097
23921	Sh2b2	1462.56	0.688936	0.166494	4.13789	3.50509e-05	0.000375237
319849	NA	15.5623	-3.36747	0.813904	-4.13743	3.51215e-05	0.00037554
68867	Rnf122	166.585	-1.08868	0.263132	-4.1374	3.51267e-05	0.00037554
328314	NA	14.4777	-2.76765	0.669529	-4.13373	3.56926e-05	0.000381332
109624	Cald1	36.3679	-2.02659	0.490337	-4.13305	3.57976e-05	0.000382149
76282	Gpt	160.826	1.01372	0.245279	4.13293	3.58174e-05	0.000382149
68603	Pmvk	399.667	-0.676993	0.16387	-4.13129	3.60734e-05	0.000384621
15203	Heph	28.0999	2.34714	0.568263	4.13037	3.6218e-05	0.000385902
54125	Polm	698.048	-0.723985	0.17536	-4.12856	3.65036e-05	0.000388683
26874	Abcd2	2872.61	0.700549	0.169702	4.12811	3.65751e-05	0.000389182
110751	Adam33	83.2627	-1.98019	0.479846	-4.12672	3.67971e-05	0.000391018
235631	Prss50	117.709	-2.20554	0.53444	-4.12682	3.67809e-05	0.000391018
20296	Ccl2	16.419	-3.30456	0.801055	-4.12525	3.70328e-05	0.00039326
20658	Son	13636.8	-0.498158	0.120782	-4.12445	3.71623e-05	0.000394369
384244	Gm5294	7.96278	-5.75019	1.39493	-4.1222	3.75275e-05	0.000397977
219140	Spata13	3017.04	0.848305	0.205829	4.12141	3.76567e-05	0.00039908
18173	Slc11a1	1196.33	-0.953643	0.231506	-4.11931	3.80011e-05	0.00040246
227613	Tubb4b	10464.4	-0.474912	0.115452	-4.11351	3.89693e-05	0.000412438
18551	Pcsk4	115.595	1.40385	0.341472	4.11117	3.93657e-05	0.000416355
14026	Evl	1967.58	0.861577	0.209645	4.1097	3.96177e-05	0.00041846
94226	S1pr5	74.4033	-2.19973	0.535234	-4.10984	3.95932e-05	0.00041846
21677	Tead2	53.7521	-1.42665	0.347731	-4.10273	4.08295e-05	0.000430972
70445	Cd248	20.6029	-2.26722	0.553078	-4.09929	4.14425e-05	0.000437151
241197	Serpinb10	770.463	-0.930065	0.227002	-4.09717	4.1823e-05	0.00044087
72148	Tdrp	8.87049	-5.12621	1.25172	-4.09533	4.21567e-05	0.000444091
56043	Akr1e1	344.076	1.04071	0.254272	4.09289	4.26034e-05	0.000448499
269529	Fbxo10	813.652	-1.26106	0.308129	-4.09263	4.26505e-05	0.000448696
13371	Dio2	586.504	0.914459	0.22349	4.09172	4.28193e-05	0.000449873
75691	Anks6	11.8409	-3.7613	0.91923	-4.09179	4.28057e-05	0.000449873
106565	Dlk2	9.04756	5.56582	1.36093	4.08972	4.31886e-05	0.000453452
69195	Tmem121	16.554	-2.42388	0.593168	-4.08634	4.38237e-05	0.000459815
98956	Nat10	1131.25	0.575716	0.140925	4.08527	4.40247e-05	0.000461617
12350	Car3	133.456	1.1142	0.272879	4.08312	4.44357e-05	0.000465617
26904	Sh2d1b1	159.26	1.36725	0.334906	4.08248	4.45568e-05	0.000466578
14886	Gtf2i	3238.43	0.535912	0.131314	4.08114	4.48147e-05	0.000468795
268566	Gphn	665.623	0.550206	0.134819	4.08107	4.48279e-05	0.000468795
320685	Dctd	347.432	0.600839	0.147294	4.07918	4.51939e-05	0.000472311
56012	Pgam2	229.549	0.971808	0.238311	4.0779	4.54451e-05	0.000474622
407790	Ndufa4l2	65.5725	3.33779	0.818872	4.07608	4.58005e-05	0.000478019
217151	Arl5c	1345	-1.1961	0.293551	-4.07461	4.60919e-05	0.000480742
17540	Mrvi1	238.369	1.50381	0.3692	4.07315	4.63813e-05	0.000483442
233489	Picalm	7339.04	-0.634822	0.156077	-4.06736	4.75486e-05	0.000495282
12398	Cbfa2t3	2401.78	-0.755998	0.185937	-4.06587	4.78527e-05	0.00049714
12771	Ccr3	185.365	-1.74518	0.429225	-4.0659	4.78482e-05	0.00049714
226527	Cryzl2	309.851	0.728007	0.179033	4.06633	4.77588e-05	0.00049714
71069	Stox2	49.5668	-1.73338	0.426307	-4.06605	4.78175e-05	0.00049714
320139	Ptpn7	6400.33	0.453128	0.111483	4.06455	4.81258e-05	0.000499649
83553	Tktl1	17.6316	2.93421	0.722199	4.06288	4.84705e-05	0.000502897
107321	Lpxn	655.067	1.08644	0.267433	4.06249	4.85524e-05	0.000503416
30943	Prss30	17.8496	-2.39282	0.589156	-4.06144	4.8771e-05	0.000505352
66151	Prr13	10603.9	-0.482561	0.118846	-4.0604	4.89892e-05	0.000507281
211401	Mtss1	1465.69	-0.933603	0.229975	-4.05958	4.91619e-05	0.000508736
13805	Eng	1946.33	0.964537	0.237634	4.05892	4.93007e-05	0.000509838
74901	Kbtbd11	578.119	-1.67252	0.412181	-4.05774	4.95496e-05	0.000512078
13848	Ephb6	94.1148	1.51913	0.374664	4.05465	5.02084e-05	0.000518547
16189	Il4	30.0274	3.05193	0.752797	4.05412	5.03239e-05	0.000519401
13828	Epb42	470.956	-0.931726	0.230037	-4.05033	5.11448e-05	0.000527529
237847	Rtn4rl1	64.1974	-1.63163	0.402862	-4.0501	5.11949e-05	0.000527701
19652	Rbm3	5858.08	0.95242	0.235289	4.04787	5.16858e-05	0.000532414
19285	Cavin1	91.3023	-1.24881	0.308684	-4.04559	5.21925e-05	0.000537284
226922	Kcnq5	202.666	0.802958	0.198495	4.04522	5.22732e-05	0.000537764
227327	B3gnt7	220.863	1.6791	0.415177	4.0443	5.24797e-05	0.000539187
30054	Rnf17	65.8873	1.62276	0.401241	4.04434	5.2471e-05	0.000539187
329384	Ptrh1	102.658	1.70636	0.422101	4.04253	5.28781e-05	0.000542928
27008	Micall1	939.576	0.832318	0.20596	4.04117	5.31843e-05	0.000545717
12982	Csf2ra	5286.12	-0.526671	0.130378	-4.03956	5.35504e-05	0.000549118
106014	Fam19a5	12.1358	6.07742	1.5052	4.03762	5.39963e-05	0.000553331
68108	NA	244.738	0.695469	0.172342	4.03539	5.45108e-05	0.000558241
67150	Rnf141	372.308	-0.665828	0.165008	-4.03513	5.45715e-05	0.000558501
218865	Chdh	1926	0.715007	0.177205	4.03492	5.46216e-05	0.000558652
21809	Tgfb3	66.8085	1.94466	0.482244	4.03252	5.5183e-05	0.00056403
102866	Pls3	35.7315	-2.07984	0.516485	-4.02691	5.65147e-05	0.000576896
16637	Klra6	5.46552	-6.35976	1.57931	-4.02692	5.65132e-05	0.000576896
231670	Fbxo21	506.35	0.66128	0.164249	4.02609	5.67118e-05	0.000578534
231805	Pilra	2697.07	-0.520393	0.129313	-4.0243	5.71449e-05	0.000582576
171285	Havcr2	190.679	1.18865	0.295398	4.02389	5.72441e-05	0.000583211
14281	Fos	1375.84	-1.55519	0.386772	-4.02094	5.79657e-05	0.000590182
23972	Papss2	444.534	-1.33477	0.3321	-4.01917	5.84034e-05	0.000593874
244183	Trim30b	305.91	-0.713982	0.17764	-4.01927	5.83784e-05	0.000593874
406217	Bex4	106.548	-2.45092	0.609908	-4.01851	5.85671e-05	0.000595156
17919	Myo5b	36.7113	2.08281	0.518329	4.01831	5.86179e-05	0.00059529
21771	Utp4	1229.96	0.4902	0.122084	4.01527	5.93767e-05	0.000602609
672763	NA	50.5129	1.48902	0.370852	4.01512	5.94161e-05	0.000602622
244237	Tnfrsf26	517.446	0.685445	0.17078	4.01361	5.97962e-05	0.000606088
271221	Rubcnl	432.216	-0.818543	0.203958	-4.01329	5.98778e-05	0.000606526
20679	Sox6	396.219	-1.08259	0.26977	-4.01301	5.99482e-05	0.000606816
99890	Prmt6	516.063	0.705389	0.175781	4.01288	5.99832e-05	0.000606816
14773	Grk5	597.126	0.73924	0.184273	4.01166	6.02937e-05	0.000609568
243743	Plxna4	10.7982	-3.46352	0.863403	-4.01147	6.03406e-05	0.000609652
241452	Dhrs9	1153.26	-1.69141	0.421769	-4.01026	6.06515e-05	0.000612402
320209	Ddx11	625.072	0.753429	0.187919	4.00933	6.08912e-05	0.00061443
328035	Fads6	66.6546	1.32324	0.330105	4.00853	6.1097e-05	0.000615721
594844	Tceal3	5.55526	-6.37815	1.5911	-4.00865	6.10661e-05	0.000615721
70237	Bhlhb9	367.603	0.602988	0.150465	4.00749	6.1367e-05	0.000618048
231912	Katnal1	210.827	-0.996109	0.248892	-4.00218	6.27628e-05	0.000631703
53885	Nphp1	115.274	-0.922972	0.230721	-4.00039	6.32392e-05	0.000636093
18769	Pkig	1586.13	-0.902519	0.225733	-3.99816	6.38358e-05	0.000641685
58909	Fam13a	11.1447	-3.81021	0.953057	-3.99788	6.39125e-05	0.000642049
16323	Inhba	675.328	-1.43014	0.357922	-3.99569	6.45063e-05	0.000647603
192976	Lrrc75a	222.751	0.917792	0.229719	3.99528	6.46166e-05	0.000648235
239081	Tlr11	12.2823	-2.77491	0.694568	-3.99516	6.46513e-05	0.000648235
13838	Epha4	5.91852	-6.46842	1.61931	-3.99454	6.48197e-05	0.000649511
232237	Fgd5	28.4415	2.15206	0.539049	3.99232	6.54287e-05	0.000655199
434065	NA	5.45956	-6.32316	1.58403	-3.99181	6.5572e-05	0.000656218
327957	Scimp	55.6795	-1.56415	0.391872	-3.99149	6.56592e-05	0.000656675
17001	Ltc4s	49.2805	1.72693	0.432698	3.99108	6.57744e-05	0.000656996
80859	Nfkbiz	476.261	-0.807	0.2022	-3.9911	6.57676e-05	0.000656996
233046	Rasgrp4	3993.13	-0.75114	0.188452	-3.98584	6.7241e-05	0.000671222
328561	Apol10b	13.1988	5.99922	1.50573	3.98426	6.76911e-05	0.000675289
231290	Slc10a4	7.76446	6.54391	1.64297	3.98297	6.80594e-05	0.000678534
93971	NA	5.3488	-6.32831	1.58982	-3.98052	6.87649e-05	0.000685136
106877	Afap1l1	309.617	1.01626	0.255648	3.97523	7.03123e-05	0.000700112
210741	Kcnk12	640.267	0.659869	0.166008	3.97494	7.03982e-05	0.000700526
20555	Slfn1	4310.52	-0.889135	0.22372	-3.97431	7.0583e-05	0.000701924
72634	Tdrkh	147.164	1.42211	0.357865	3.97388	7.07124e-05	0.000702768
56404	Trip4	888.28	-0.648993	0.163334	-3.97341	7.08522e-05	0.000703716
320398	Lrig3	8.89751	-3.71046	0.934122	-3.97213	7.12315e-05	0.000707038
71900	Tmem106b	1032.27	-0.459173	0.115708	-3.96836	7.23678e-05	0.000717867
15365	NA	539.569	0.701109	0.176707	3.96764	7.25883e-05	0.000719152
242594	Fyb2	7.613	-5.85506	1.47566	-3.96775	7.25537e-05	0.000719152
329178	Unc80	11.0331	4.05954	1.02331	3.96705	7.27667e-05	0.000720467
68977	Haghl	440.911	0.883302	0.222758	3.9653	7.3305e-05	0.000725343
22441	Xlr	63.6346	2.5841	0.651778	3.9647	7.34879e-05	0.000726699
276891	Timd4	43.6621	-2.25667	0.569281	-3.96407	7.36811e-05	0.000728153
211255	Kbtbd7	1053.78	-0.645554	0.16289	-3.96313	7.39739e-05	0.00073059
226823	Kctd3	518.414	-0.635787	0.160464	-3.96219	7.42655e-05	0.000733012
68774	Ms4a6d	948.186	1.42569	0.360187	3.95819	7.55201e-05	0.00074493
14421	B4galnt1	8010.32	0.520283	0.131504	3.9564	7.60873e-05	0.000750058
20597	Smpd1	925.117	-0.623365	0.157656	-3.95395	7.68715e-05	0.000757316
54159	Rnase2b	6.10798	-6.51347	1.64767	-3.95314	7.71308e-05	0.000759397
72373	Psca	11.7332	4.02216	1.01761	3.95257	7.73175e-05	0.000760762
100504637	NA	181.073	1.21376	0.307135	3.95188	7.75391e-05	0.000762468
15953	Ifi47	1353.99	-0.547092	0.138538	-3.94903	7.84681e-05	0.000771124
214579	Aldh5a1	77.5686	1.55959	0.395053	3.94781	7.88694e-05	0.000774586
20379	Sfrp4	26.9209	-2.16228	0.547925	-3.9463	7.93692e-05	0.00077901
93966	Hemgn	1918.1	-0.73857	0.187287	-3.94353	8.02921e-05	0.00078758
57276	Vsig2	18.4156	2.43344	0.617464	3.94102	8.11358e-05	0.000795362
268739	Arhgef40	313.209	0.790314	0.200554	3.94066	8.1259e-05	0.000796076
215257	Il1f9	1263.59	-1.64646	0.41785	-3.94032	8.13725e-05	0.000796695
434325	Tmem221	43.269	-1.53956	0.390805	-3.93945	8.16701e-05	0.000799114
67916	Plpp3	63.1126	-1.47631	0.374929	-3.93756	8.23151e-05	0.000804927
16469	Jrk	171.965	0.899825	0.228609	3.93608	8.28224e-05	0.000809387
381175	Ccdc68	11.8004	-2.72125	0.691938	-3.9328	8.39614e-05	0.000820011
18563	Pcx	177.577	-1.15171	0.292924	-3.93177	8.43212e-05	0.000823017
17975	Ncl	24961.9	0.458412	0.116603	3.93141	8.44508e-05	0.000823773
216233	Socs2	54.5707	-2.56207	0.651833	-3.93056	8.47486e-05	0.000826169
58220	Pard6b	59.0232	1.46967	0.373965	3.92996	8.49599e-05	0.000827718
73094	Sgip1	92.0022	1.52304	0.387624	3.92918	8.52374e-05	0.00082991
328329	Mast4	233.652	-1.33184	0.339298	-3.92527	8.66319e-05	0.000842969
74196	Ttc27	663.668	0.878581	0.22416	3.91944	8.87532e-05	0.000863079
68323	Nudt22	576.209	0.972551	0.248249	3.91764	8.94215e-05	0.000869042
20474	Six4	20.3542	5.0186	1.28134	3.91668	8.9778e-05	0.000871971
15566	Htr7	14.9915	4.08053	1.04198	3.91611	8.99885e-05	0.000873479
67801	Pllp	8.77849	-3.69748	0.944582	-3.91441	9.0625e-05	0.000879118
100038912	NA	10.4165	5.71159	1.46024	3.91141	9.17587e-05	0.00088957
21897	Tlr1	262.663	0.668169	0.170887	3.91001	9.22926e-05	0.000894198
381142	Arl14epl	8.83578	5.5693	1.42494	3.90845	9.28887e-05	0.000899422
18693	Pick1	251.639	0.850516	0.217627	3.90814	9.301e-05	0.000900045
20284	Scrg1	394.806	-1.17649	0.30106	-3.90781	9.31361e-05	0.000900714
76477	Pcolce2	27.2876	2.74035	0.701301	3.90752	9.32498e-05	0.000901262
14173	Fgf2	5.66193	5.75103	1.47234	3.90606	9.38144e-05	0.000906166
245857	Ssh3	510.301	0.63675	0.163074	3.90466	9.43566e-05	0.000910847
72844	Kctd17	229.06	1.01211	0.259253	3.90394	9.46393e-05	0.000913018
238875	Gapt	2046.04	-0.545958	0.139889	-3.90279	9.50888e-05	0.000916795
53856	Prg3	129.695	-1.07128	0.274511	-3.90248	9.52109e-05	0.000917413
79196	Osbpl5	250.968	0.868613	0.222668	3.90093	9.58219e-05	0.000922738
74377	Hsf2bp	12.819	4.12074	1.05668	3.8997	9.63105e-05	0.000926879
216197	Ckap4	13010.7	-0.720021	0.184707	-3.89819	9.69155e-05	0.000932133
53883	Celsr2	40.4517	-1.6784	0.430705	-3.89688	9.74408e-05	0.000936617
16004	Igf2r	1332.71	-0.692735	0.177818	-3.89575	9.78948e-05	0.000940408
16842	Lef1	1169.63	1.59492	0.409432	3.89544	9.80211e-05	0.00094105
50768	Dlc1	20.5208	-2.00151	0.514126	-3.89303	9.89986e-05	0.000949858
52614	Adgre4	383.241	-1.22865	0.315632	-3.89267	9.91463e-05	0.000950502
78925	Srd5a1	114.668	0.881178	0.226374	3.89257	9.91859e-05	0.000950502
12140	Fabp7	35.2158	3.65557	0.939684	3.89021	0.000100158	0.000959239
56421	Pfkp	2625.8	0.695591	0.178814	3.89002	0.000100234	0.000959386
105171	Arrdc3	1210.32	-1.19339	0.306855	-3.88912	0.000100608	0.000961946
109135	Plekha5	196.225	0.769525	0.197868	3.88908	0.000100624	0.000961946
66859	Slc16a9	44.0185	-1.73383	0.446448	-3.88361	0.000102918	0.000983288
67729	Mansc1	45.296	-1.4806	0.381734	-3.87862	0.000105053	0.00100307
20299	Ccl22	150.797	4.36756	1.12629	3.87782	0.000105395	0.00100573
72515	Wdr43	2572.96	0.593792	0.153147	3.87727	0.000105634	0.00100741
56358	Copz2	17.1213	-2.36109	0.608992	-3.87704	0.000105736	0.00100778
330814	Adgrl1	560.679	1.22421	0.31578	3.87679	0.000105844	0.0010082
54447	Asah2	185.919	1.08828	0.2808	3.87565	0.00010634	0.00101231
67685	Dyx1c1	22.8535	2.25439	0.581982	3.87364	0.00010722	0.00102007
77579	Myh10	963.395	-1.34069	0.34617	-3.87291	0.000107543	0.00102253
17210	Mcl1	14623.7	-0.601525	0.155456	-3.86943	0.000109092	0.00103663
269589	Sytl1	588.386	0.811357	0.209739	3.86841	0.000109548	0.00104034
74732	Stx11	2787.49	-0.825036	0.213416	-3.86586	0.000110697	0.00105062
12518	Cd79a	3640.29	-2.60751	0.674709	-3.86464	0.000111251	0.00105525
20399	Sh2b1	2424.73	0.607286	0.157171	3.86387	0.000111605	0.00105797
380694	Ccnjl	8.56662	-4.5061	1.16809	-3.85768	0.000114469	0.00108447
75751	Ipo4	771.707	0.520015	0.13488	3.85538	0.000115551	0.00109407
74015	Fcho1	3151.82	0.426693	0.110687	3.85494	0.000115759	0.00109538
11816	Apoe	7703.9	-1.30095	0.337589	-3.85365	0.000116372	0.00110053
108099	Prkag2	1000.24	0.559785	0.145352	3.85123	0.000117524	0.00111075
110960	Tars	2043.79	0.600966	0.156125	3.84926	0.000118473	0.00111905
22041	Trf	3176.21	-0.673718	0.175043	-3.84886	0.000118668	0.00112023
214804	Syde2	38.7474	-2.00122	0.520059	-3.84806	0.000119058	0.00112323
100678	Psph	679.716	0.982221	0.255287	3.84752	0.000119322	0.00112505
101994	Champ1	1353.19	0.48939	0.127202	3.84735	0.000119401	0.00112513
380669	Lin28b	16.5794	4.47269	1.16262	3.84706	0.000119544	0.00112581
14472	Gbx2	13.064	-2.43675	0.633462	-3.84671	0.000119712	0.00112672
328830	A530064D06Rik	525.103	-1.32912	0.34587	-3.84282	0.000121627	0.00114406
67306	Zc2hc1a	127.274	0.903138	0.235052	3.84228	0.000121895	0.0011459
74008	Arsg	863.253	0.743442	0.193513	3.84182	0.000122127	0.0011474
18782	Pla2g2d	152.673	3.42395	0.891469	3.8408	0.000122636	0.0011515
11684	Alox12	48.8521	-2.32729	0.606117	-3.83968	0.000123197	0.00115608
28146	Serp1	9031.93	-0.72904	0.189891	-3.83926	0.000123404	0.00115734
13178	Dck	2993.49	-0.633673	0.165085	-3.83847	0.000123804	0.0011604
233833	Tnrc6a	3131.42	-0.625979	0.163092	-3.83819	0.000123946	0.00116073
269823	Pon3	246.3	0.689702	0.179698	3.83811	0.000123987	0.00116073
17857	NA	148.176	-1.61324	0.420338	-3.83795	0.000124068	0.00116081
320273	NA	358.62	-0.74779	0.194899	-3.8368	0.000124647	0.00116553
13436	Dnmt3b	303.655	0.819135	0.213609	3.83473	0.000125701	0.00117469
50723	Icosl	754.516	-0.914848	0.238624	-3.83385	0.000126152	0.00117821
19221	Ptgfrn	69.6364	-1.72635	0.450492	-3.83214	0.000127033	0.00118574
69815	Krtcap3	152.383	1.28787	0.336141	3.83133	0.000127454	0.00118897
19214	Ptgdr	9.6126	-4.2911	1.1214	-3.82657	0.000129943	0.00121148
216459	Myl6b	106.267	1.0795	0.282181	3.82558	0.000130466	0.00121492
319480	Itga11	19.7766	2.42493	0.633866	3.82562	0.000130442	0.00121492
227545	Proser2	9.77722	-4.37002	1.1424	-3.8253	0.000130615	0.00121559
69352	Necab1	9.11172	-4.43461	1.15941	-3.8249	0.000130827	0.00121684
59126	Nek6	371.037	-1.0401	0.272027	-3.82351	0.000131564	0.00122298
101883	Igflr1	115.867	1.21647	0.318207	3.82289	0.000131894	0.00122462
241128	Fam124b	18.4856	3.47227	0.908283	3.82289	0.000131896	0.00122462
110078	Pygb	1342.6	0.436307	0.114247	3.81899	0.000134001	0.00124344
12412	Cbx1	1077.12	-0.470378	0.123179	-3.81866	0.000134179	0.00124436
240216	E230025N22Rik	9.43202	5.96539	1.56284	3.81703	0.00013507	0.00125118
68970	Dcaf12	3363.64	-0.476996	0.124965	-3.81702	0.000135072	0.00125118
71326	Treml1	34.5588	-2.03587	0.533678	-3.81479	0.000136297	0.00126178
216198	Tcp11l2	2683.49	-0.435469	0.114188	-3.81361	0.000136951	0.0012671
100038356	NA	15.6716	2.6828	0.703689	3.81248	0.00013758	0.00127217
72281	Sh2d4a	182.784	-1.32457	0.34745	-3.81227	0.000137695	0.0012725
238024	Fn3krp	446.993	-0.716773	0.188038	-3.81186	0.000137928	0.0012739
72108	Ddhd2	781.055	0.462893	0.121448	3.81144	0.000138162	0.00127532
75423	Arl5a	1489.87	-0.559943	0.146966	-3.81001	0.000138961	0.00128195
14283	Fosl1	47.4568	2.13402	0.56013	3.80987	0.000139043	0.00128195
235634	Fam240a	8.05894	5.49171	1.44192	3.80862	0.000139746	0.00128768
240047	Mmp25	3692.04	-1.14424	0.300921	-3.80245	0.00014327	0.00131939
24004	Rai2	8.67037	-3.62408	0.953865	-3.79936	0.000145072	0.0013352
65112	Pmepa1	54.2322	-1.88168	0.495295	-3.7991	0.000145221	0.0013358
74764	Klc4	775.416	0.654961	0.172422	3.79859	0.000145519	0.00133776
100504464	NA	33.8988	-1.6022	0.421885	-3.79773	0.000146028	0.00134166
74748	Slamf8	84.5195	-2.12003	0.55843	-3.7964	0.000146811	0.00134807
93692	Glrx	4004.82	-0.595034	0.1568	-3.79486	0.000147724	0.00135567
66812	Ppcdc	425.266	0.731572	0.192944	3.79163	0.000149661	0.00137265
76969	Chst1	31.1204	-2.19283	0.578426	-3.79102	0.000150028	0.00137522
380686	Cnrip1	93.3946	1.35813	0.358285	3.79064	0.000150261	0.00137655
231014	9330182L06Rik	6.5782	-5.5781	1.47179	-3.79001	0.000150643	0.00137925
19735	Rgs2	4061.91	-0.957458	0.252783	-3.78767	0.000152067	0.00139149
78449	NA	4.88282	5.86898	1.55029	3.78574	0.000153252	0.00140151
17939	Naga	1897.62	0.545979	0.144328	3.78291	0.000155008	0.00141594
66950	Tmem206	4423.12	-0.585973	0.154898	-3.78297	0.000154971	0.00141594
76524	Cln6	2411.7	0.475028	0.125601	3.78204	0.000155546	0.00142003
110829	Lims1	6289.28	-0.407213	0.107719	-3.78033	0.000156624	0.00142904
101488	Slco2b1	155.025	-1.57136	0.41574	-3.77968	0.000157032	0.0014318
18223	Numbl	217.032	0.829009	0.21934	3.77956	0.000157107	0.0014318
13046	Celf1	4021.45	-0.447725	0.118464	-3.77941	0.000157201	0.00143183
58184	Cnot9	2955.47	0.385643	0.102074	3.77805	0.000158059	0.00143882
56722	Litaf	5430.17	-0.650018	0.172118	-3.77658	0.000158999	0.00144654
252967	Ropn1l	23.0543	-1.76964	0.4688	-3.77482	0.000160124	0.00145594
57080	Gtf2ird1	421.15	0.936569	0.248166	3.77396	0.000160674	0.0014601
75745	NA	104.069	6.38305	1.69178	3.77297	0.000161317	0.0014651
223649	Nrbp2	28.1629	2.39463	0.634877	3.77179	0.000162078	0.00147117
243725	Ppp1r9a	101.409	0.975831	0.25874	3.77148	0.000162284	0.00147219
22051	Trip6	438.817	0.88808	0.235605	3.76936	0.000163664	0.00148337
320538	Ubn2	1184.18	-0.567065	0.150443	-3.7693	0.000163703	0.00148337
14149	Fdxr	516.114	0.736686	0.195612	3.76605	0.000165849	0.00150195
242377	Pm20d2	30.455	-1.96413	0.521607	-3.76553	0.000166194	0.00150421
103711	Pnpo	1296.68	0.588742	0.156375	3.76494	0.000166587	0.00150691
15407	Hoxb1	4.98318	-6.22246	1.65342	-3.76339	0.000167625	0.00151543
14191	Fgr	6863.65	-0.788444	0.209535	-3.76282	0.000168009	0.00151716
217310	Hid1	43.9174	-1.73099	0.46001	-3.76293	0.000167936	0.00151716
433940	Fam222a	38.4551	-1.86904	0.49682	-3.762	0.000168558	0.00152126
13824	Epb41l4a	15.5498	3.04757	0.810152	3.76173	0.000168742	0.00152205
212712	Satb2	62.4533	1.32394	0.352099	3.76015	0.000169815	0.00153085
27081	Zfp275	493.055	0.777764	0.207015	3.75704	0.000171934	0.00154908
14062	F2r	534.019	1.19455	0.318038	3.756	0.000172649	0.00155462
56045	Samhd1	9255.85	-0.602291	0.160373	-3.75557	0.000172944	0.0015564
16679	Krt86	30.6747	-1.79797	0.478852	-3.75476	0.000173509	0.0015606
11847	Arg2	803.58	-0.726812	0.193579	-3.75461	0.000173614	0.00156065
100689	Spon2	78.6905	-1.15136	0.306676	-3.75432	0.000173813	0.00156155
20501	Slc16a1	3084.94	-0.519153	0.13831	-3.75355	0.000174345	0.00156545
30944	Zfp354c	39.3599	-1.35569	0.361286	-3.7524	0.000175146	0.00157174
17123	Madcam1	8.16394	5.59759	1.49241	3.75071	0.000176335	0.00157972
23808	Ash2l	1745.73	0.525755	0.140166	3.75094	0.000176172	0.00157972
381259	Tmem237	120.332	1.02756	0.273963	3.75073	0.000176321	0.00157972
73856	NA	10.2401	3.34108	0.890857	3.75041	0.000176547	0.00158073
14453	Gas2	172.741	0.898345	0.239547	3.75018	0.000176711	0.0015813
17268	Meis1	131.097	-0.956163	0.255064	-3.74872	0.000177737	0.00158958
108903	Tbcd	1829.83	0.436682	0.116551	3.7467	0.000179178	0.00160156
100045469	NA	8.88293	3.44331	0.919133	3.74626	0.000179489	0.00160343
15284	Hlx	1605.67	-0.70143	0.187244	-3.74607	0.000179627	0.00160377
75625	Mageh1	5.97017	-5.34038	1.42576	-3.74564	0.000179935	0.00160561
16416	Itgb3	1511.19	-0.93146	0.249192	-3.73792	0.00018555	0.00165477
13649	Egfr	19.9581	-1.83757	0.491676	-3.73737	0.000185956	0.00165746
22710	Zfp52	274.164	0.831991	0.222658	3.73664	0.000186495	0.00166133
14066	F3	18.4047	-1.96118	0.524955	-3.73591	0.000187039	0.00166524
211986	Tmem18	643.721	0.539748	0.144504	3.73517	0.000187586	0.00166917
328778	Rab26	8.49301	3.77825	1.0117	3.73458	0.000188031	0.00167219
67522	NA	194.595	1.70316	0.456215	3.73325	0.000189023	0.00168007
68799	Rgmb	51.0878	-1.20616	0.323405	-3.72956	0.000191815	0.00170392
65972	Ifi30	10612.2	0.912752	0.244761	3.72916	0.000192118	0.00170565
18845	Plxna2	20.4773	-1.92954	0.517472	-3.72877	0.000192416	0.00170734
18647	Cdk14	47.7645	-1.38794	0.37226	-3.72843	0.000192678	0.0017087
228993	Slc17a9	571.736	-0.692091	0.185668	-3.72757	0.000193338	0.0017136
70556	Slc25a33	154.243	-0.87617	0.235075	-3.72719	0.000193626	0.00171519
214058	Megf11	20.52	2.11218	0.566767	3.72672	0.000193988	0.00171743
72536	Tagap	1607.12	0.490503	0.13163	3.72639	0.000194242	0.00171872
80860	Ghdc	206.702	-0.718211	0.192882	-3.72359	0.000196412	0.00173695
236573	Gbp9	76.6329	-2.22255	0.597267	-3.7212	0.000198275	0.00175147
72891	Xlr4c	7.51733	5.24364	1.4091	3.72127	0.000198225	0.00175147
103213	Traf3ip2	377.41	0.723803	0.194572	3.71997	0.000199246	0.00175906
17951	Naip5	152.598	1.01887	0.274004	3.71847	0.000200433	0.00176799
76630	Stambpl1	810.565	-0.658161	0.177001	-3.71841	0.000200481	0.00176799
12477	Ctla4	50.0041	2.12249	0.57086	3.71805	0.000200763	0.00176949
56353	Rybp	1174.65	-0.664819	0.178888	-3.7164	0.000202082	0.00178012
380713	Scarf1	210.206	0.813818	0.219047	3.71526	0.000202993	0.00178616
71583	9130008F23Rik	12.709	-2.51325	0.676444	-3.71539	0.00020289	0.00178616
105663	Thtpa	598.159	0.635397	0.171098	3.71364	0.000204302	0.00179636
631323	NA	239.702	-1.38671	0.373421	-3.71354	0.00020438	0.00179636
228366	Large2	27.8784	2.52677	0.680679	3.71213	0.000205526	0.00180543
237928	Phospho1	2563.28	-1.09591	0.295292	-3.71129	0.00020621	0.00180943
75454	Phpt1	1126.87	1.02255	0.275522	3.71133	0.000206171	0.00180943
74480	Samd4	31.1963	-1.77044	0.477078	-3.71101	0.000206435	0.0018104
242409	Tmem8b	37.6937	-1.4134	0.381108	-3.70866	0.000208356	0.00182623
244071	Agbl1	4.51104	-6.08024	1.63982	-3.70786	0.000209018	0.00183102
17349	Mlf1	14.7225	2.37053	0.639473	3.70701	0.000209723	0.00183618
11639	Ak4	203.919	1.18144	0.318813	3.70574	0.000210772	0.0018423
13653	Egr1	818.878	1.23981	0.334573	3.70564	0.000210857	0.0018423
58994	Smpd3	24.0825	-1.94047	0.52366	-3.7056	0.000210888	0.0018423
66194	Pycrl	792.784	0.599391	0.161738	3.70593	0.000210616	0.0018423
68666	Svop	5.70593	5.63243	1.52122	3.70258	0.000213421	0.0018634
93742	Pard3	12.5983	-2.51305	0.6795	-3.69838	0.000216979	0.00189342
12892	Cpox	3310.75	-0.736122	0.19909	-3.69743	0.000217795	0.00189933
16780	Lamb3	57.2109	1.21887	0.329665	3.69731	0.000217897	0.00189933
241289	Ppp1r26	13.7681	-2.36506	0.639835	-3.69636	0.000218711	0.00190538
52538	Acaa2	2193.09	0.723212	0.19582	3.69324	0.000221412	0.00192785
17245	Mdm1	312.665	-0.691642	0.187329	-3.69213	0.000222381	0.00193522
67972	Atp2b1	2285.54	-0.541416	0.146702	-3.69058	0.000223741	0.00194598
13421	Dnase1l3	279.536	1.88643	0.511286	3.68959	0.000224619	0.00195254
216441	Slc26a10	60.733	1.41738	0.384284	3.68836	0.000225703	0.00196089
223780	Adm2	96.1741	6.92293	1.87771	3.68689	0.000227009	0.00197115
27388	Ptdss2	918.916	-0.707575	0.191946	-3.68632	0.000227517	0.00197448
21886	Tle2	13.6406	-2.28541	0.620115	-3.68547	0.000228284	0.00198004
14068	F7	33.7458	1.83046	0.496732	3.68501	0.000228692	0.00198142
64213	St7	594.292	0.854893	0.231991	3.68502	0.000228683	0.00198142
12096	Bglap	17.5089	-2.85444	0.775149	-3.68244	0.000231013	0.00199978
381338	Lonrf2	9.65491	-3.62036	0.983156	-3.68238	0.000231065	0.00199978
56506	Cib2	400.59	-0.964776	0.262156	-3.68015	0.000233094	0.00201624
268706	Slc38a9	582.99	-0.532097	0.144606	-3.67962	0.000233578	0.00201932
19193	Pipox	7.22002	-4.87276	1.32563	-3.6758	0.000237102	0.00204754
225348	Wdr36	1400.42	0.556807	0.151478	3.67583	0.000237079	0.00204754
57816	Tesc	181.087	1.51782	0.413409	3.67148	0.000241147	0.00208134
381983	Lmtk3	12.3253	2.6959	0.734341	3.67118	0.000241431	0.00208266
100503386	Tpbgl	7.82928	-3.35781	0.915335	-3.66839	0.000244082	0.00210361
235534	Pxylp1	3220.44	0.731909	0.199528	3.6682	0.000244259	0.00210361
237887		99.6725	1.20607	0.328784	3.66829	0.000244182	0.00210361
67596	Tespa1	284.398	1.05132	0.286648	3.66762	0.000244815	0.00210725
64945	Cldn12	222.509	0.982918	0.268052	3.66689	0.000245519	0.00211216
69814	Prss32	4.9665	5.48013	1.49577	3.66376	0.000248544	0.00213702
170736	Parvb	907.815	-0.823299	0.224828	-3.66191	0.000250345	0.00215017
240753	Plekha6	42.6096	-1.76255	0.481316	-3.66195	0.000250307	0.00215017
103149	Upb1	179.072	-1.27385	0.347948	-3.66103	0.000251201	0.00215634
18187	Nrp2	205.892	-0.906521	0.24764	-3.66064	0.000251587	0.00215768
50498	Ebi3	2953.5	0.496872	0.135735	3.6606	0.00025163	0.00215768
227933	Ccdc148	36.6486	1.52793	0.417446	3.66018	0.000252038	0.00216001
19411	Rarg	685.363	-0.824287	0.225262	-3.65924	0.000252962	0.00216675
17199	Mc1r	29.8385	2.74756	0.751556	3.65583	0.000256348	0.00219447
240505	Cdc42bpg	565.246	0.657625	0.17989	3.65571	0.000256475	0.00219447
239647	Pced1b	728.68	0.720231	0.197052	3.65503	0.000257152	0.00219867
72267	Lrrc8e	11.4137	4.42303	1.21015	3.65494	0.000257244	0.00219867
104156	Etv5	177.001	-0.96038	0.262866	-3.6535	0.000258693	0.00220986
227696	Phyhd1	94.6241	1.60346	0.439121	3.65151	0.000260699	0.00222579
30878	Apln	24.1626	-1.68318	0.46122	-3.64941	0.00026284	0.00224286
12267	C3ar1	77.1343	-2.01449	0.552357	-3.64708	0.000265233	0.00226206
432466	NA	1007.98	-0.75917	0.208251	-3.64546	0.000266911	0.00227514
11624	Ahrr	27.9395	1.70091	0.466867	3.64325	0.00026922	0.00229359
107373	Fam111a	7374.47	-0.447086	0.122796	-3.6409	0.000271691	0.00231339
56857	Slc37a2	328.531	-0.944568	0.259486	-3.64015	0.000272483	0.00231889
14705	Bscl2	2640.72	0.454932	0.125033	3.6385	0.000274226	0.00233247
71960	Myh14	7.75835	-4.24586	1.16733	-3.63725	0.000275563	0.00234258
13121	Cyp51	622.06	-0.548096	0.150722	-3.63646	0.000276407	0.00234759
80902	Zfp202	115.78	0.843683	0.232009	3.63642	0.000276449	0.00234759
665775	Bod1l	2787	-0.521898	0.143547	-3.63574	0.000277184	0.00235257
208638	Slc25a38	1053.02	-0.57905	0.159277	-3.63548	0.000277462	0.00235367
76703	Cpb1	10.853	4.87887	1.34238	3.63448	0.00027854	0.00236154
241226	Itga8	33.7232	-2.07318	0.570478	-3.63411	0.000278942	0.00236368
268291	Rnf217	157.941	0.945904	0.260499	3.63112	0.000282199	0.00239
112419	Ifit1bl2	301.266	-1.57671	0.434319	-3.63032	0.000283074	0.00239613
74446	Slc9b1	7.41078	5.06201	1.39457	3.6298	0.00028364	0.00239964
329165	Abi2	371.403	0.679653	0.18738	3.62714	0.000286577	0.00242319
71887	Ppm1j	40.5885	2.21023	0.60939	3.62695	0.000286783	0.00242363
68048	Aen	824.048	0.602229	0.166064	3.62649	0.000287305	0.00242675
14461	Gata2	948.954	-1.14989	0.317132	-3.6259	0.000287956	0.00243095
16667	Krt17	10.032	5.9956	1.65365	3.62567	0.000288218	0.00243153
75033	Mei4	31.6293	-1.49208	0.411545	-3.62556	0.000288333	0.00243153
80909	Castor2	123.362	-1.26646	0.349589	-3.62272	0.000291518	0.00245708
21819	Tg	88.1445	1.03729	0.286374	3.62215	0.00029217	0.00246126
232223	Txnrd3	139.3	-0.796948	0.220051	-3.62166	0.000292721	0.00246459
22596	Xrcc5	510.43	0.790066	0.218287	3.61939	0.000295295	0.00248494
56753	Tacstd2	333.866	-1.01476	0.280394	-3.61906	0.000295677	0.00248684
14582	Gfi1b	1219.24	-1.01311	0.280004	-3.6182	0.000296659	0.00249377
242667	Dlgap3	12.2667	5.48266	1.51583	3.61694	0.000298107	0.00250402
76365	Tbx18	10.337	5.25078	1.45175	3.61686	0.000298195	0.00250402
330173	2610524H06Rik	109.608	1.03073	0.285031	3.61618	0.00029898	0.00250927
18950	Pnp	1202.62	-0.461722	0.127693	-3.61588	0.000299328	0.00251086
207742	Rnf43	209.016	1.41186	0.390967	3.61121	0.000304772	0.00255382
76510	Trappc9	1505.03	0.578172	0.160103	3.61125	0.000304727	0.00255382
16336	Insl3	174.012	0.941225	0.26067	3.61079	0.000305266	0.0025566
213522	Plekhg6	35.3851	-1.48091	0.410333	-3.60904	0.000307327	0.0025725
15394	Hoxa1	10.1542	3.35215	0.929981	3.60453	0.000312714	0.00261621
232946	Bloc1s3	558.767	-0.475542	0.131947	-3.60405	0.000313296	0.00261969
22619	Siae	544.924	0.628725	0.174466	3.60371	0.000313707	0.00262145
269608	Plekhg5	236.259	0.917685	0.254658	3.6036	0.000313837	0.00262145
319899	Dock6	68.7402	1.0514	0.291819	3.60293	0.000314655	0.00262689
100043682	NA	93.8534	-1.32247	0.367077	-3.60271	0.000314917	0.00262769
21848	Trim24	633.962	-0.664016	0.184348	-3.60196	0.000315822	0.00263385
52009	Jpt2	2259.59	0.565558	0.15704	3.60136	0.000316557	0.00263859
57895	Ccdc126	343.229	-0.741049	0.205835	-3.6002	0.000317969	0.00264896
103268	Cep57l1	375.135	0.530348	0.147324	3.59989	0.000318352	0.00265046
109552	Sri	5306.98	-0.499761	0.138831	-3.59978	0.000318485	0.00265046
14534	Kat2a	1517.01	0.558093	0.155045	3.59957	0.000318745	0.00265123
243300	Nyap1	53.9403	1.27891	0.355389	3.59861	0.000319926	0.00265966
23876	Fbln5	46.6131	-1.64788	0.45796	-3.5983	0.000320301	0.00266138
18572	Pdcd11	1475.24	0.465405	0.129363	3.59767	0.000321079	0.00266644
627110	NA	10.5078	-2.91454	0.810231	-3.59718	0.000321691	0.00267012
12537	Cdk11b	2815.62	-0.449176	0.124921	-3.59569	0.000323528	0.00268295
71775	1300017J02Rik	178.831	-0.977281	0.271795	-3.59566	0.000323576	0.00268295
72512	Tmem173	2167.51	0.478518	0.133124	3.59454	0.000324968	0.00269308
74213	Rbm26	1202.44	-0.511503	0.14233	-3.59377	0.000325923	0.00269958
56546	Sec1	78.8076	8.28212	2.30497	3.59316	0.000326691	0.0027033
72401	Slc43a1	1107.35	-0.608402	0.169323	-3.59314	0.000326714	0.0027033
233744	Spon1	30.0891	-2.17868	0.606478	-3.59235	0.000327712	0.00271014
268747	Carmil3	13.4155	2.44481	0.680769	3.59125	0.000329095	0.00271873
56398	Chp1	5515.09	-0.46058	0.128247	-3.59135	0.000328967	0.00271873
116701	Fgfrl1	174.499	-0.906582	0.252547	-3.58975	0.000330996	0.00273301
12843	Col1a2	625.106	-1.27157	0.354269	-3.58927	0.000331608	0.00273664
217198	Plekhh3	87.771	1.08228	0.301774	3.58638	0.000335298	0.00276564
239099	Homez	522.635	0.581568	0.162179	3.58597	0.000335828	0.00276857
13829	Dmtn	545.114	-1.07677	0.300286	-3.58581	0.000336034	0.00276874
68328	Rab13	69.4726	-1.05475	0.294156	-3.58568	0.000336199	0.00276874
13610	S1pr3	168.627	-1.42556	0.39768	-3.58468	0.000337492	0.00277794
53414	Bysl	8094.66	-0.468702	0.130763	-3.58436	0.000337906	0.00277991
70956	Tex19.2	8.62441	6.0006	1.67454	3.58343	0.000339113	0.00278838
50765	Tfr2	733.724	-1.07276	0.299468	-3.58223	0.000340678	0.00279979
100041581	Zkscan16	4.30872	-6.01581	1.6801	-3.58062	0.000342778	0.00281413
30925	Slamf6	578.814	0.9108	0.254364	3.5807	0.000342675	0.00281413
22117	Tst	742.511	-0.497422	0.138991	-3.57882	0.000345154	0.00283216
16619	Klk1b27	6.02555	-5.48927	1.53403	-3.57832	0.000345811	0.00283478
22057	Tob1	1099.25	-1.04055	0.290795	-3.5783	0.000345832	0.00283478
12390	Cav2	72.7423	-1.42731	0.39909	-3.57642	0.000348335	0.00285382
100504561	NA	9.60718	4.41938	1.23581	3.5761	0.000348764	0.00285585
76574	Mfsd2a	20.8773	2.00896	0.561933	3.57509	0.000350114	0.00286542
237806	Dnah9	49.959	6.07386	1.69972	3.57344	0.000352321	0.002882
65967	Eefsec	1059.21	0.490462	0.137272	3.57293	0.000353014	0.00288617
15476	Hs3st1	67.7798	-1.41433	0.395935	-3.57212	0.000354101	0.00289207
627191	Syndig1l	7.38756	-4.92285	1.3781	-3.57219	0.000354004	0.00289207
80885	Hcar2	248.162	-1.01655	0.284658	-3.57114	0.000355428	0.00290141
12709	Ckb	759.973	1.27569	0.357318	3.57018	0.000356741	0.00291062
13244	Degs1	5543.28	-0.439167	0.123084	-3.56804	0.000359665	0.00293296
12837	Col8a1	27.3649	-1.92277	0.53918	-3.5661	0.00036233	0.00295318
14957	Hist1h1d	60.6774	-1.56641	0.439403	-3.56486	0.000364056	0.00296571
104943	Fam110c	24.737	-1.8077	0.507209	-3.56403	0.000365209	0.00297358
74123	Foxp4	1777.01	0.523626	0.146977	3.56263	0.000367159	0.00298791
109731	Maob	8.62519	-3.29511	0.925563	-3.56012	0.000370687	0.00301507
67474	Snap29	1844.21	-0.565666	0.158911	-3.55963	0.000371374	0.00301911
14365	Fzd3	8.30732	-3.64265	1.02359	-3.55871	0.000372677	0.00302814
106757	Catsperd	11.904	3.10426	0.872392	3.55833	0.000373219	0.00303099
24017	Rnf13	1803.22	-0.391865	0.110132	-3.55816	0.000373468	0.00303146
252903	Ap1s3	253.054	-0.676216	0.190065	-3.55782	0.00037395	0.00303381
29811	Ndrg2	82.0963	-1.17098	0.329228	-3.55674	0.000375483	0.00304468
72230	Zfp558	47.7643	1.26435	0.355518	3.55636	0.000376035	0.0030476
27373	Csnk1e	1446.58	-0.66615	0.187403	-3.55464	0.000378502	0.00306602
231832	Tmem184a	18.7419	2.32252	0.653512	3.5539	0.000379558	0.0030724
68566	Caly	11.9208	2.98859	0.84095	3.55382	0.000379678	0.0030724
24109	Ubl3	3635.98	-0.461188	0.129835	-3.55211	0.000382149	0.00309082
268595	D430019H16Rik	13.3209	3.50247	0.98607	3.55194	0.000382395	0.00309122
100038525	NA	8.21667	3.33772	0.940097	3.5504	0.00038465	0.00310786
11898	Ass1	1136.91	-0.7162	0.201743	-3.55006	0.000385145	0.00310868
382045	Adgrg5	134.696	1.90099	0.535467	3.55015	0.000385007	0.00310868
13841	Epha7	54.5549	1.24512	0.350838	3.54898	0.00038673	0.00311989
74032	Sdr42e1	200.514	0.787236	0.221902	3.54767	0.000388655	0.00313381
66443	Tnfaip8l1	185.652	0.762977	0.215079	3.54743	0.000389007	0.00313505
67344	Tctex1d1	67.6621	2.047	0.577211	3.54637	0.000390581	0.00314613
70882	Armc3	94.6264	-0.895243	0.25247	-3.54593	0.00039123	0.00314976
231207	Cpeb2	525.9	-0.792508	0.223511	-3.54572	0.000391543	0.00315068
234788	Slc38a8	7.0568	6.1088	1.72304	3.54536	0.000392076	0.00315336
56079	Astn2	6.4806	-4.74962	1.33979	-3.54506	0.000392522	0.00315534
20807	Srf	4090.64	0.410706	0.115919	3.54305	0.000395532	0.00317793
67263	Zswim6	713.039	-0.817575	0.230838	-3.54177	0.000397454	0.00319174
100504234	Ccdc170	8.793	3.63684	1.02693	3.54146	0.000397912	0.0031938
12684	Cideb	92.3254	1.0376	0.293193	3.53896	0.000401707	0.00322262
68312	Gstm7	14.2518	-2.13566	0.603495	-3.53882	0.00040192	0.0032227
320172	NA	406.321	-0.768292	0.217125	-3.53848	0.000402433	0.00322517
21426	Tfec	1073.35	0.985857	0.278671	3.53771	0.000403611	0.00323298
20698	Sphk1	986.329	-0.802884	0.226972	-3.53736	0.000404146	0.00323562
11937	Atp2a1	126.82	1.06945	0.302364	3.53696	0.000404756	0.00323886
213765	Nutm1	11.0399	3.64253	1.02998	3.53651	0.000405444	0.00324272
21416	Tcf7l2	105.903	-0.886027	0.250546	-3.53638	0.000405647	0.00324272
17687	Msh5	70.2744	-0.935598	0.265001	-3.53055	0.000414703	0.00331344
13195	Ddc	178.756	2.99318	0.847847	3.53033	0.000415039	0.00331445
218121	Mboat1	323.13	1.08922	0.308574	3.52986	0.000415782	0.0033187
100503021	NA	5.33984	5.10495	1.44635	3.52955	0.00041627	0.00332092
14456	Gas6	185.314	-1.35998	0.385406	-3.5287	0.000417608	0.00332992
18514	Pbx1	2695.43	-0.674957	0.191325	-3.52781	0.000419021	0.00333949
100504255	NA	6.23986	-4.63903	1.31524	-3.52713	0.000420098	0.00334626
22409	Wnt10a	173.012	1.62796	0.461569	3.527	0.000420293	0.00334626
64008	Aqp9	930.251	-0.704049	0.199627	-3.52683	0.000420571	0.00334679
71653	Shtn1	235.752	1.14636	0.325121	3.52594	0.000421977	0.00335628
225651	Mppe1	1428.13	-0.497162	0.141091	-3.52368	0.000425591	0.00338333
71733	Susd2	232.325	1.62239	0.460522	3.52293	0.000426807	0.00339129
240660	Slc35g1	480.417	0.673199	0.19112	3.52239	0.000427681	0.00339653
215445	Rab11fip3	114.865	0.807238	0.229245	3.52128	0.000429461	0.00340895
67432	Hoga1	8.38807	3.84234	1.09162	3.51987	0.000431763	0.0034255
71724	Aox3	5.03156	-5.24214	1.48955	-3.51927	0.000432741	0.00343155
94246	Arid4b	1452.47	-0.394467	0.112104	-3.51876	0.000433571	0.0034364
15465	Hrh1	3.80837	-5.74074	1.63198	-3.51765	0.000435388	0.00344908
11804	Aplp2	3432.08	-0.568402	0.161668	-3.51587	0.000438318	0.00347055
14570	Arhgdig	136.834	1.9173	0.545467	3.51498	0.000439794	0.0034805
[truncated: 16,303 more rows]
