# Supplementary material for: Nuclear interacting SET domain protein 1 inactivation impairs GATA1-regulated erythroid differentiation and causes erythroleukemia
Source: Nat Commun. 2020 Jun 12;11:2807. doi: 10.1038/s41467-020-16179-8 (PMC7293310; doi:10.1038/s41467-020-16179-8)
Supplement: Supplementary file 4 — Supplementary Data 2 [file 41467_2020_16179_MOESM4_ESM.xlsx]

## Sheet: TableS4 mRNA WT24h_vs_SET24h
Supplementary Data 2: Addback of SET mutated Nsd1 into Nsd1-/- vs addback of wildtype Nsd1 into Nsd1-/-. Differential mRNA expression after 24h in differentiation medium
entrez	mgi_symbol6	baseMean	log2FoldChange	pvalue	padj
268977	Ltbp1	13.2323	-20.0476	2.49509e-11	2.7965e-07
234258	Neil3	871.225	1.4963	2.80756e-10	7.88813e-07
58240	Hs1bp3	435.03	-1.25053	2.55998e-10	7.88813e-07
76969	Chst1	99.4485	-29.0222	2.81518e-10	7.88813e-07
76789	Mzt1	1367.5	0.876085	8.28136e-10	1.85635e-06
12566	Cdk2	1915.44	0.64169	4.33158e-09	6.06854e-06
70430	Tbce	1293.18	0.595368	4.20079e-09	6.06854e-06
71242	Spata24	501.925	1.03157	3.55705e-09	6.06854e-06
233071	Arhgap33	788.049	1.25122	5.51977e-09	6.87395e-06
22221	Ubp1	2529.07	0.830415	1.37915e-08	1.54575e-05
13850	Ephx2	151.291	-5.08593	1.71448e-08	1.7469e-05
75612	Gns	2162.61	-0.971689	2.19743e-08	2.0524e-05
14676	Gna15	1491.43	-0.884736	2.58684e-08	2.23025e-05
13611	S1pr4	830.817	-1.34675	1.90093e-07	0.000132296
16499	Kcnab3	473.567	-2.79138	1.66967e-07	0.000132296
30928	Zbtb18	800.83	1.17608	2.12467e-07	0.000132296
381822		584.368	1.45116	1.78433e-07	0.000132296
69895		742.282	0.823479	2.08534e-07	0.000132296
72826	Fam76b	847.329	0.752755	2.42887e-07	0.000143278
14567	Gdi1	913.358	1.47112	3.30033e-07	0.00018495
12545	Cdc7	983.798	0.827805	4.47103e-07	0.000224998
20286	Zc3h7b	1114.34	-1.30041	4.48455e-07	0.000224998
268417	Zkscan17	928.344	-0.864048	4.6172e-07	0.000224998
11842	Arf3	2602.42	-1.02144	6.25505e-07	0.000292111
106042	Prickle1	84.1488	-3.8492	7.71393e-07	0.000326909
228368	Slc35c1	1422.67	-0.881871	8.03446e-07	0.000326909
319675	Cep295	2546.13	0.680764	7.44893e-07	0.000326909
71101	Uvssa	457.796	0.919855	8.16688e-07	0.000326909
69807	Trim32	261.559	-1.72809	8.60043e-07	0.000332392
67196	Ube2t	511.102	0.892075	9.30798e-07	0.000347746
223920	Soat2	630.45	1.45778	9.80762e-07	0.000354593
97165	Hmgb2	12939.3	0.5835	1.03897e-06	0.000363898
22352	Vim	3521.55	-3.28801	1.26281e-06	0.000428897
66606	Lrrc57	459.95	0.731707	1.35646e-06	0.000447154
170768	Pfkfb3	54.6881	-5.95456	1.4508e-06	0.000462163
212647	Aldh4a1	343.652	-1.91576	1.48446e-06	0.000462163
74316	Isca2	1028.26	0.834611	1.53591e-06	0.000465257
217038	Mrm1	793.297	1.23611	1.59632e-06	0.000470831
78934		229.669	1.4917	1.7611e-06	0.000506114
56036	Ccnl2	1877.38	0.992122	2.28286e-06	0.000639658
320024	Nceh1	453.001	-2.12347	2.4251e-06	0.00066294
12319	Car8	125.729	-5.19747	2.53625e-06	0.00066543
215748	Cnksr3	93.7112	-4.38576	2.55295e-06	0.00066543
12611	Cebpg	1999.71	0.668821	2.98124e-06	0.000759403
11758	Prdx6	6988.5	-0.687065	3.06284e-06	0.000762851
69170		223.142	1.56987	3.3013e-06	0.000804368
213742		12136.8	2.46999	3.55582e-06	0.00084795
15186	Hdc	3068.33	-2.97128	3.76799e-06	0.000879826
381318	Nsl1	1061.45	0.791062	4.03097e-06	0.000903582
66140	Ska2	811.432	0.815534	4.02612e-06	0.000903582
239510	Phf20l1	1672.33	0.555272	4.55931e-06	0.00100198
100929	Tyw1	1498.99	-0.67498	4.76772e-06	0.0010193
227620	Uap1l1	1186.88	-1.49097	5.08001e-06	0.0010193
230098	Arhgef39	436.986	0.668522	4.94847e-06	0.0010193
24069	Sufu	965.822	-0.751807	5.08504e-06	0.0010193
60411	Cenpk	798.878	1.07443	5.09286e-06	0.0010193
72634	Tdrkh	210.017	-10.0989	5.26586e-06	0.00103543
18007	Neo1	724.242	-4.94192	6.22801e-06	0.00120351
347722	Agap1	284.935	-4.58487	6.49983e-06	0.00123475
57441	Gmnn	2777.67	0.607294	6.61539e-06	0.00123575
103135	Pan2	1296.54	0.83387	6.9436e-06	0.00125522
72465	Zfp131	2260.64	0.843604	6.88853e-06	0.00125522
58193	Extl2	177.715	-1.66687	7.11888e-06	0.00126648
21754	Tesk1	533.057	-0.966066	7.34888e-06	0.00126717
239217	Kctd12	256.66	-4.01352	7.24043e-06	0.00126717
13498	Atn1	326.061	-1.93048	8.63772e-06	0.00144495
236790	Ints6l	2221.76	1.52841	8.58221e-06	0.00144495
12615	Cenpa	4005.06	0.655829	8.82951e-06	0.00145531
104111	Adcy3	31.1566	-5.52366	9.64799e-06	0.00156717
17763	Mtcp1	133.287	1.3042	1.00189e-05	0.00160417
66105	Ube2d3	3550.49	0.337785	1.09833e-05	0.00173382
380684	Nefh	7939.27	-1.4379	1.12591e-05	0.00175267
102635561		82.543	1.33616	1.27634e-05	0.00193772
52915	Zmiz2	5879.46	-0.478107	1.27936e-05	0.00193772
52377	Rcn3	238.646	-2.79596	1.30032e-05	0.00194319
216134	Pdxk	1368.1	-1.62843	1.36705e-05	0.00201604
235459	Gtf2a2	1362.16	0.592945	1.42124e-05	0.00204222
320119	Rps6kc1	987.382	-0.622687	1.4048e-05	0.00204222
16551	Kif11	7978.33	0.710519	1.44258e-05	0.00204664
75221	Dpp3	2586.86	-0.629475	1.64713e-05	0.00230763
67778	Zfp639	1078.59	0.765199	1.6708e-05	0.00231189
102626	Mapkapk3	1339.12	-1.1247	1.86033e-05	0.00242449
16548	Khk	568.846	-1.26033	1.84246e-05	0.00242449
231440	Parm1	530.951	-2.75959	1.84581e-05	0.00242449
232798	Leng8	2375.58	1.03939	1.78522e-05	0.00242449
72289		7410.46	2.58114	1.82681e-05	0.00242449
18640	Pfkfb2	844.332	1.0328	1.89378e-05	0.00243971
69710	Arap1	358.595	-2.15334	2.04676e-05	0.00260683
15242	Hhex	327.083	-2.10553	2.17686e-05	0.00274138
105171	Arrdc3	612.873	1.4977	2.28631e-05	0.00284722
75744	Svip	919.33	1.06346	2.353e-05	0.00289807
99889	Gm37240	451.928	-1.20962	2.38365e-05	0.00290391
20514	Slc1a5	4527.87	0.725852	2.58435e-05	0.00311455
217882	Cep170b	117.262	-2.70321	2.6711e-05	0.00318486
14609	Gja1	41.4996	-19.3753	3.13473e-05	0.00366671
55991	Panx1	185.754	-2.35662	3.14065e-05	0.00366671
12626	Cetn3	2606.67	0.433944	3.22162e-05	0.00372247
66515	Cul7	507.924	-2.17154	3.26742e-05	0.00373686
13404	Dmc1	34.0362	6.52423	3.38995e-05	0.00379945
259279	Tubgcp3	2187.64	0.661113	3.37957e-05	0.00379945
234396	Ankle1	785.802	1.54855	3.42783e-05	0.00380387
269033	4930503L19Rik	695.549	1.12601	3.58426e-05	0.00393846
64143	Ralb	471.08	-1.50486	3.76354e-05	0.00409532
270627	Taf1	3811.19	0.486265	4.19716e-05	0.00452325
94092	Trim16	84.1188	-2.42735	4.35714e-05	0.00465093
13543	Dvl2	674.486	-0.777451	4.46052e-05	0.00467229
15235	Mst1	941.014	1.52523	4.4245e-05	0.00467229
19650	Rbl1	2688.04	0.69192	4.50977e-05	0.00468014
27981	Rsrp1	2252.35	0.99742	5.0402e-05	0.00518262
67704	1810037I17Rik	1720.26	0.672789	5.40589e-05	0.00545849
70605	Zdhhc24	375.887	0.745479	5.35779e-05	0.00545849
26886	Cenph	1169.82	0.653099	5.79849e-05	0.00575128
72691	Calhm2	214.441	-1.53021	5.7868e-05	0.00575128
22722	Zfp64	666.889	-0.939186	6.06271e-05	0.00594963
72949	Ccnt2	882.943	1.02371	6.10464e-05	0.00594963
83673		1101.31	1.60878	6.27602e-05	0.00606393
223649	Nrbp2	279.856	1.3199	6.67256e-05	0.00639197
108147	Atic	9084.63	-0.627582	6.95667e-05	0.00655213
78834	Zfp623	205.913	-1.54096	6.92004e-05	0.00655213
14783	Grb10	392.55	3.80461	7.36949e-05	0.0068831
100503572	Bbip1	1234.87	0.630545	7.46191e-05	0.00689675
56437	Rrad	15.865	-4.4726	7.50717e-05	0.00689675
226527	Cryzl2	131.426	-2.12416	7.75828e-05	0.0070695
71909	Haus5	1167.99	0.504168	8.61199e-05	0.00778413
12617	Cenpc1	1174.07	0.619623	8.77165e-05	0.00786501
252876	Gin1	390.244	0.582323	9.12878e-05	0.00812026
59069	Tpm3	7205.46	-0.600149	9.8063e-05	0.00864711
69309	Slc16a13	73.0921	-1.78233	9.87536e-05	0.00864711
218503	Fcho2	540.592	0.969476	0.000100965	0.0087047
66625	Pnisr	1842.57	0.881849	0.000100643	0.0087047
20184	Uimc1	1306.45	0.679907	0.000101785	0.00870843
15511	Hspa1b	129.003	-2.12767	0.000107193	0.00903325
20751	Spr	450.2	-0.819367	0.000107091	0.00903325
12380	Cast	4309.27	0.771212	0.000112486	0.0093388
320271	Scai	242.436	1.50034	0.000111757	0.0093388
140703	Emid1	117.07	-5.28446	0.000113619	0.00936357
20499	Slc12a7	58.9042	-2.21895	0.000117154	0.00951497
68606	Ppm1f	1177.72	-0.795994	0.000116986	0.00951497
66396	Ccdc82	1381.55	0.902329	0.000121576	0.00980308
13822	Epb41l2	99.9672	-2.25711	0.000127511	0.0102075
16885	Limk1	269.375	-1.91677	0.000128413	0.0102075
20720	Serpine2	1254.14	-4.43653	0.000130621	0.0103099
11858	Rnd2	216.784	-2.07685	0.000132146	0.0103573
272538	Tango6	401.541	-0.579503	0.000135342	0.0105341
103551	Epop	123.498	-2.70336	0.00013818	0.0105355
110052	Dek	18830.6	0.850306	0.000137678	0.0105355
12798	Cnn2	505.166	-2.11901	0.000136451	0.0105355
228359	Arhgap1	1822.09	-0.519423	0.000141074	0.0106835
239554	Foxred2	650.242	-0.632281	0.000142858	0.010746
100737	Dcun1d4	87.7314	-1.83806	0.000148714	0.0107977
109108	Slc30a9	2172.27	1.03924	0.000149791	0.0107977
109900	Asl	562.528	-0.945042	0.000151253	0.0107977
15369	Hmox2	1021.27	-0.472711	0.000145131	0.0107977
16186	Il2rg	1623.87	-1.12771	0.000148027	0.0107977
18639	Pfkfb1	145.804	1.35286	0.000149137	0.0107977
66559	Metap1d	580.047	0.877942	0.000150971	0.0107977
71911	Bdh1	2144.61	-0.711313	0.000149297	0.0107977
13449	Dok2	220.766	-3.33891	0.000152891	0.0108456
23925	Kel	3965.64	1.34202	0.000155431	0.0109564
80291	Rilpl2	229.603	-1.42725	0.000159764	0.0111915
103710	Slc35e4	258.736	-2.51809	0.000163307	0.0112752
104799	Vipas39	864.026	-0.496287	0.00016344	0.0112752
52708	Zfp410	1247.69	0.704746	0.00016407	0.0112752
78767	Efcab11	150.105	1.41182	0.000164983	0.0112752
233870	Tufm	1959.77	-0.703685	0.00017007	0.0115524
93838	Dqx1	122.669	2.22591	0.000173243	0.011697
78656	Brd8	2478.03	0.567649	0.000177366	0.0119037
13836	Epha2	48.7373	-4.85908	0.000186313	0.0123711
56532	Ripk3	1223.07	-1.6573	0.000186538	0.0123711
64934	Pes1	4910.56	-0.478784	0.00018844	0.0124237
30957	Mapk8ip3	1384.49	1.57406	0.000191437	0.0125475
16797	Lat	621.51	-2.55839	0.000192931	0.0125677
67463	Poc5	803.252	0.443328	0.000193987	0.0125677
100952	Emilin1	954.48	-1.36266	0.000196195	0.0126377
73067	Tmem192	462.853	-0.807598	0.000197901	0.0126747
76867	Rhbdd1	947.176	0.831631	0.00019911	0.0126797
101883	Igflr1	77.7927	2.31121	0.000203058	0.0128581
67120	Ttc14	1244.83	1.1245	0.000206105	0.0129777
77422	C330018D20Rik	456.54	0.697199	0.000207911	0.0130183
236511	Ago1	1999.37	-0.823732	0.000209225	0.0130277
108098	Med21	602.756	0.531546	0.000210698	0.013047
100213	Rusc2	178.805	-3.83772	0.000217617	0.0133384
18624	Pepd	644.774	-1.0626	0.000217784	0.0133384
12750	Clk4	631.679	0.933384	0.000220901	0.0133848
72508	Rps6kb1	1785.84	0.39918	0.000220931	0.0133848
226180	Ina	74.7737	-4.36876	0.000222364	0.0133992
101631	Pwwp2b	117.379	-2.26579	0.000225985	0.0135345
192662	Arhgdia	15002.1	-0.558426	0.000227103	0.0135345
434234	Rexo5	386.763	1.48885	0.000228231	0.0135345
81003	Trim23	456.475	0.799784	0.000229467	0.0135361
11797	Birc2	909.489	0.613841	0.000234496	0.013754
53310	Dlg3	35.6045	-4.81915	0.000235615	0.013754
224671	Btbd9	736.538	-0.894577	0.00024905	0.0143967
98932	Myl9	106.872	-3.87055	0.000249193	0.0143967
21652	Phf1	225.573	1.8207	0.000251802	0.0144728
140570	Plxnb2	374.471	-4.77173	0.000254525	0.0145547
319520	Dusp4	112.477	-2.57504	0.000258602	0.0147128
56312	Nupr1	190.976	2.46788	0.000264868	0.0149178
74360	Cep57	2020.69	0.576557	0.000264598	0.0149178
101739	Psip1	4602.5	0.44857	0.0002701	0.0151364
319701	Fbxo48	233.84	1.08282	0.000274975	0.0153329
75914	Exoc6b	136.963	-1.4102	0.000277486	0.0153963
18559	Pctp	259.024	-2.56467	0.000280449	0.0154841
56369	Apip	871.959	0.678237	0.00028231	0.0155104
14065	F2rl3	139.094	-4.09396	0.000285473	0.0156077
12323	Camk2b	66.0857	-4.69677	0.000296653	0.0159086
18436	P2rx1	34.3325	-4.2642	0.00029533	0.0159086
19877	Rock1	3926.43	0.66123	0.000294364	0.0159086
381810	Lpar5	180.045	-0.895011	0.000293346	0.0159086
100040736		347.569	0.628787	0.000301293	0.0159361
17237	Mgrn1	692.263	-0.82752	0.000301131	0.0159361
218850	Fam208a	1212.18	0.880607	0.000301432	0.0159361
212139	Cc2d1a	470.203	-0.914663	0.00030953	0.0162874
106740		232.891	1.4073	0.000315088	0.0165024
78232	Trappc6b	649.274	0.569756	0.000319761	0.0166692
17193	Mbd4	301.777	0.567449	0.000323775	0.0166836
56226	Espn	104.738	-3.02361	0.000324503	0.0166836
70802	Pwwp2a	667.556	0.807699	0.000321589	0.0166836
107993	Bfsp2	14.8762	-4.9127	0.000327536	0.0167627
19362	Rad51ap1	1886.02	0.657895	0.000329486	0.0167858
18020	Nfatc2ip	934.904	0.597379	0.000331146	0.016794
19352	Rabggtb	2469.55	0.629998	0.000341318	0.0170895
225182	Rbbp8	2212.51	0.739753	0.000343071	0.0170895
240084	Cchcr1	764.894	0.525344	0.000339311	0.0170895
67169	Nradd	82.7204	-2.17295	0.000342813	0.0170895
217463	Snx13	564.985	0.659258	0.000354094	0.0175606
225861	Snx32	128.647	2.2463	0.000356328	0.0175625
70454	Cenpl	843.992	0.823136	0.000357268	0.0175625
71279	Slc29a3	218.472	-1.08663	0.000364721	0.017773
79263	Trim39	583.148	0.84878	0.000364634	0.017773
22350	Ezr	2883.55	-1.43691	0.000375648	0.0182262
100503823		82.9835	1.9532	0.000383701	0.0183339
15505	Hsph1	9193.7	-0.702244	0.000389196	0.0183339
16568	Kif3a	478.871	-0.611463	0.000381881	0.0183339
16796	Lasp1	2421.98	-1.20774	0.000381419	0.0183339
51788	H2afz	2888.28	0.348669	0.000387759	0.0183339
57896	Krcc1	880.346	0.660001	0.000384763	0.0183339
66410	Mterf3	645.474	0.613103	0.000389317	0.0183339
74131	Sash3	1058.69	-1.88209	0.000391247	0.0183477
76220		881.837	-1.55388	0.000394196	0.018409
140482	Zfp358	107.888	-1.82434	0.000404231	0.0185681
66442	Spc25	1360.88	0.749992	0.000401132	0.0185681
67030	Fancl	692.109	0.62425	0.000403113	0.0185681
74140	Tm9sf1	2324.71	0.380482	0.000399798	0.0185681
100039192	Tmem254c	346.659	-1.09542	0.000413006	0.0186742
100039257	Tmem254b	346.676	-1.09527	0.000412136	0.0186742
244418	Prag1	58.8176	-3.2239	0.000414871	0.0186742
268936	Brpf3	1114.59	1.86547	0.000409173	0.0186742
69221		1213.36	1.03648	0.000414045	0.0186742
17069	Ly6e	7139.09	-1.19299	0.000418508	0.0187626
11615	Gm4737	3311.15	-0.47101	0.000426197	0.0189556
68897	Disp1	409.641	-0.83276	0.000425023	0.0189556
21917	Tmpo	11100.1	0.63536	0.000428187	0.0189688
56055	Gtpbp2	2749.6	1.66769	0.000436572	0.0192642
26912	Gcat	578.531	-1.70951	0.000438861	0.0192893
76131	Depdc1a	240.398	1.197	0.0004407	0.0192944
12593	Cdyl	1344.75	0.705246	0.000459273	0.0198145
211986	Tmem18	616.466	0.456777	0.000458921	0.0198145
72415	Sgo1	1763.21	0.670806	0.00045965	0.0198145
74616	Scrn3	1028.22	1.05963	0.000455377	0.0198145
12576	Cdkn1b	663.223	1.64302	0.000462598	0.0198295
209027	Pycr1	215.45	1.73041	0.000463538	0.0198295
68949		1035.45	1.53045	0.000468525	0.0199666
229905	Kyat3	30.5932	-4.56028	0.000475931	0.0202054
16440	Itpr3	312.705	-3.30818	0.000489498	0.0205479
68055	Atp5s	164.228	0.767151	0.000488565	0.0205479
72612	Hpf1	2362.34	0.559575	0.00048803	0.0205479
19303	Pxn	1043.47	-1.32031	0.000494523	0.0206814
56706	Ccnl1	1182.31	1.0574	0.000496626	0.0206921
232201	Arhgap25	90.6356	3.81323	0.00049946	0.0207331
67442	Retsat	1405.75	-1.43839	0.00050689	0.0209639
109263	Rlf	1730.92	0.582697	0.000517675	0.0210937
226519	Lamc1	1280.96	-1.2686	0.000514254	0.0210937
237940	Aoc2	465.56	1.2308	0.000515644	0.0210937
53861	Zranb2	3366.62	0.394928	0.000517492	0.0210937
66039	Tmem254a	350.67	-1.08189	0.000519439	0.0210937
223753	Cerk	301.212	-3.61085	0.000532395	0.0215418
230676	Szt2	1515.78	0.737948	0.000543054	0.0218941
13542	Dvl1	1056.39	0.945635	0.000545271	0.0219046
207352	Sec23ip	4222.27	-0.470308	0.000559252	0.0222604
228775	Trib3	1881.94	2.40175	0.000560084	0.0222604
231861	Tnrc18	1754.02	-0.695619	0.000559074	0.0222604
319481	Wdr59	710.451	-1.03438	0.00056434	0.0222878
56210	Rev1	1713.76	0.675514	0.000564751	0.0222878
208628	Kntc1	3420.36	0.723913	0.0005702	0.0223455
408022	Primpol	662.897	0.750843	0.000569078	0.0223455
210544	Tbc1d31	1544.84	0.836657	0.000577984	0.0225448
214084	Slc18a2	27.486	-4.84268	0.00057931	0.0225448
100126824	Sco2	599.378	-0.94328	0.00058398	0.0225698
105722	Ano6	5913.71	-0.678006	0.000583566	0.0225698
22388	Wdr1	5849.54	-0.598933	0.000596861	0.022838
68767	Washc1	1072.46	-0.489966	0.000593752	0.022838
79264	Krit1	1004.68	0.660795	0.000597033	0.022838
16498	Kcnab2	4577.03	-1.33334	0.000601196	0.0229191
17121	Mxd3	382.408	1.51839	0.000612624	0.023187
213053	Slc39a14	45.4862	-2.47689	0.000613248	0.023187
230996	9430015G10Rik	677.253	1.01401	0.0006165	0.023187
319710	Frmd6	91.7453	-3.00172	0.000614888	0.023187
234683	Elmo3	111.606	1.92674	0.000624779	0.0234198
654359		2120.86	0.53324	0.000644467	0.0240773
70099	Smc4	11993.3	0.62979	0.000650087	0.0242066
102920	Cenpi	1190.96	0.691115	0.000655292	0.0243196
114874	Ddhd1	687.554	0.922355	0.000660355	0.0243684
235072	Sept7	3993.51	0.381209	0.000660955	0.0243684
66222	Serpinb1a	995.464	-2.67487	0.00066381	0.0243934
26562	Ncdn	1420.52	-0.838042	0.000669342	0.0245163
269378	Ahcy	3743.28	-0.470678	0.000675763	0.0246709
66961		3231.45	3.04902	0.000701657	0.025533
244059	Chd2	2144.41	0.819504	0.000716637	0.0259938
16592	Fabp5	612.04	-2.61794	0.00072215	0.0261092
233887	Zfp553	676.128	-0.843613	0.000725278	0.026138
78658	Ncapd3	4139.91	0.582488	0.000729455	0.0262043
54138	Atxn10	1655.88	-1.18134	0.000737446	0.0264067
17068	Ly6d	112.637	-3.25465	0.000763679	0.0271026
17937	Nab2	110.555	-1.92998	0.000764135	0.0271026
209737	Kif15	3445.79	0.492436	0.000760206	0.0271026
14455		4682.65	1.11529	0.000767908	0.0271505
269346	Slc28a2	641.627	-2.87917	0.000775597	0.0273361
14426	Galnt4	272.076	-0.77575	0.000780158	0.0274107
121021	Cspg4	21.6821	-4.30161	0.000783829	0.0274536
140887	Lnx2	523.76	-0.712248	0.000789182	0.027555
215210	Tmem120a	298.28	-1.42017	0.000805011	0.0277655
320404	Itpkb	135.692	-2.93411	0.000803098	0.0277655
63958	Ube4b	3209.35	-0.493327	0.000810765	0.0277655
71971	Zswim1	423.199	-0.552	0.000813401	0.0277655
75555	1700020D05Rik	14.0396	4.14143	0.000811882	0.0277655
77582	Mboat7	1033.4	-1.1254	0.000804958	0.0277655
79554	Cptp	608.765	-0.605604	0.000810998	0.0277655
99683	Sec24b	1715.1	-0.494941	0.000815029	0.0277655
103836	Zfp692	588.537	1.55705	0.000823896	0.0279825
14910		189.643	0.964857	0.000834129	0.0282228
232970	Phldb3	158.576	-2.19529	0.0008395	0.0282228
56150	Mad2l1	3668.71	0.469352	0.000843562	0.0282228
69149	Kbtbd3	71.7011	1.19188	0.000842893	0.0282228
71972	Dnmbp	40.7224	-2.45913	0.000841804	0.0282228
16706	Ksr1	414.629	-1.98795	0.000861292	0.028645
69981	Tmem30a	1511.75	0.479062	0.000859544	0.028645
14729	Gp5	1967.18	-1.16788	0.000870424	0.0288631
76157	Slc35d3	30.4798	-3.53569	0.000879924	0.0290466
78798	Eml4	884.71	-1.0175	0.000881144	0.0290466
11465	Actg1	11245.7	-1.27696	0.000901136	0.0293603
20384	Srsf5	4670.41	0.662583	0.000897949	0.0293603
66830	Nacc1	4661.47	-0.38218	0.000896804	0.0293603
72962	Tymp	395.735	-1.03316	0.000901005	0.0293603
66148	Dnajc15	314.364	-0.92323	0.000906667	0.0294549
70296	Tbc1d13	1570.76	-0.433757	0.000909998	0.0294776
21843	Tial1	2623.36	0.449281	0.000914513	0.0295385
69953		289.549	-1.25449	0.000919486	0.0296138
11605	Gla	297.77	-0.69631	0.000936707	0.0299826
14113	Fbl	2741.54	-0.568954	0.000939696	0.0299826
73942	Fam151b	90.7331	0.838592	0.000941637	0.0299826
76497	Ppp1r11	787.029	-0.626242	0.000936663	0.0299826
100042049		1087.55	0.631465	0.000955824	0.0301771
106618	Wdr90	985.119	0.881261	0.000951036	0.0301771
73095	Slc25a42	259.356	0.821214	0.000955603	0.0301771
11655	Alas1	674.968	-0.556548	0.000969574	0.0305253
26427	Creb3l1	105.805	-3.80226	0.000975976	0.0306407
244091	Fsd2	37.2696	-2.53766	0.00098898	0.0309088
70078	Nol7	2146.35	0.345911	0.000990032	0.0309088
57431	Dnajc4	134.211	0.740817	0.000993088	0.0309181
108089	Rnf144a	33.7454	-4.8136	0.00101146	0.0310643
11911	Atf4	11597	0.908775	0.00101164	0.0310643
268930	Pkmyt1	1018.67	0.607032	0.00100637	0.0310643
67122	Nrarp	104.678	-3.07275	0.00100125	0.0310643
72640	Mex3a	28.1633	-2.84527	0.00101068	0.0310643
13385	Dlg4	73.4207	-3.26721	0.00101671	0.0311348
72960	Top1mt	180.695	-1.66525	0.00102722	0.0313707
18082	Nipsnap1	261.099	-1.30917	0.00103899	0.031644
100043911		114.719	1.49454	0.00105567	0.0317026
108116	Slco3a1	1163.52	-1.83939	0.00104791	0.0317026
12442	Ccnb2	4445.11	0.731311	0.00105598	0.0317026
269630		290.441	0.771494	0.00106071	0.0317026
27426	Nagpa	610.146	-0.619937	0.00106068	0.0317026
50782	Rgs11	135.778	3.43885	0.0010493	0.0317026
67763	Prpsap1	2111	-0.607474	0.00106052	0.0317026
106821	Oard1	1337.65	0.560083	0.00106984	0.0317164
107515	Lgr4	226.533	-1.30715	0.00107186	0.0317164
110198	Akr7a5	399.267	-0.778001	0.0010725	0.0317164
11928	Atp1a1	10258.7	-0.528948	0.00106862	0.0317164
14534	Kat2a	2850.8	-0.802216	0.00107687	0.031762
18483	Palm	44.8476	-4.25613	0.00109123	0.0319567
69976	Galk2	596.741	-0.952853	0.00110058	0.0319567
71949	Cers5	124.072	-2.46193	0.00109502	0.0319567
72284	LTO1	274.194	0.823774	0.00108876	0.0319567
75705	Eif4b	24105.4	-0.442171	0.00109774	0.0319567
77799	Sla2	897.613	-2.04136	0.00109975	0.0319567
20737	Spn	11507.3	-0.767304	0.0011094	0.0321295
26549	Itgb1bp2	20.4256	1.91012	0.0011182	0.0323011
56368	Cyb561d2	400.532	-0.632605	0.00113807	0.0327905
75410	Kmt2b	3004.24	0.433241	0.00115423	0.0331707
667250		1927.92	0.735405	0.00116879	0.0335032
72349	Dusp3	812.285	-1.39533	0.0011815	0.0337812
16068	Il18bp	27.8799	1.7598	0.00119868	0.0339264
18984	Por	1618.9	-0.999925	0.00119267	0.0339264
268706	Slc38a9	395.328	1.10836	0.00119843	0.0339264
74998	Rab11fip2	402.403	0.767029	0.00119351	0.0339264
77053	Sun1	3196.84	0.428452	0.00120277	0.0339562
100042498		130.515	2.23336	0.0012084	0.0340295
78878		204.62	1.60765	0.00121499	0.0341292
17758	Map4	1274.13	-1.18705	0.00122637	0.0343384
217708	Lin52	297.293	0.699404	0.00122856	0.0343384
50798	Gne	1032.02	-0.631139	0.00123621	0.0344662
11747	Anxa5	904.931	-2.17669	0.00124269	0.0345611
74843	Mss51	44.0709	1.70071	0.00124639	0.0345782
207777	Tspoap1	934.504	2.34021	0.00125599	0.0347585
230810	Slc30a2	11.7334	-3.92041	0.00126107	0.0348131
20602	Ncor2	3086.08	-0.804625	0.00127333	0.0348631
24051	Sgcb	147.916	-1.53529	0.00127022	0.0348631
56367	Scoc	1092.66	1.08646	0.00127017	0.0348631
77022		197.06	0.980449	0.00127533	0.0348631
14873	Gsto1	2512.43	-0.820267	0.00128932	0.0350744
19336	Rab24	935.964	0.846276	0.00128709	0.0350744
269878	Megf8	442.129	-1.58773	0.00129275	0.0350827
22351	Vill	38.1948	-3.63121	0.00131271	0.0354527
68299	Vps53	1285.4	-0.920397	0.00131001	0.0354527
100662		193.915	1.74349	0.00131884	0.0355326
209462	Hace1	1346.93	1.03432	0.00132717	0.0356714
54609	Ubqln2	782.04	-0.543594	0.00133056	0.0356769
100163	Pafah2	926.616	-1.64482	0.00135264	0.0360996
66336	Cenpp	453.993	0.67777	0.00135277	0.0360996
18391	Sigmar1	1218.54	-0.801141	0.00136876	0.0361993
20170	Hps6	234.976	-0.929406	0.00136176	0.0361993
216856	Nlgn2	1082.82	-0.753586	0.00136942	0.0361993
77665		13.6076	4.06615	0.00136483	0.0361993
208144	Dhx37	1763.07	-0.632041	0.00137982	0.0363432
73723	Sh3bgrl3	2927.23	-1.16159	0.00138135	0.0363432
14007	Celf2	685.766	-3.66109	0.00140173	0.0365059
16580	Kifc5b	1569.03	0.571079	0.00140382	0.0365059
211548	Nomo1	8712.21	-0.820032	0.00139564	0.0365059
68106	Nt5c3b	636.171	-0.673888	0.00139292	0.0365059
73469	Rnf38	2090.27	0.61866	0.00140062	0.0365059
106572	Rab31	54.7741	-3.68373	0.00141754	0.0367475
18432	Mybbp1a	17388.9	-0.82081	0.00141967	0.0367475
73545	4933434E20Rik	95.0191	1.48679	0.00142452	0.0367881
13360	Dhcr7	2294.54	-0.833877	0.00143156	0.0368084
69723	Rpain	914.596	0.819649	0.00143188	0.0368084
56078	Car5b	73.3239	-3.97361	0.00145472	0.0372348
66132	1110008L16Rik	759.369	-0.659765	0.00145511	0.0372348
23917	Impdh1	873.421	-1.16274	0.00146031	0.0372828
18793	Plaur	89.7326	-2.91866	0.00147287	0.037518
319653	Slc25a40	340.19	0.766555	0.00147633	0.0375208
18555	Cdk16	2121.2	0.535787	0.00148707	0.0377084
66977	Nuf2	2508.38	0.561326	0.00149958	0.0379398
78787	Usp54	338.024	-0.758533	0.00152943	0.0386078
105827	Amigo2	202.016	-1.47444	0.00157142	0.0387248
106393	Srl	73.4298	-1.51495	0.00156658	0.0387248
11891	Rab27a	309.412	-2.13967	0.00157207	0.0387248
14950	H13	2960.07	-0.535313	0.00153852	0.0387248
217337	Srp68	3903.35	-0.412299	0.00154835	0.0387248
21887	Tle3	1779.2	-0.417833	0.0015593	0.0387248
22164	Tnfsf4	309.822	-1.41227	0.00155021	0.0387248
240255	Ythdc2	1369.69	0.545348	0.00154569	0.0387248
67732	Iah1	786.82	0.86277	0.00157164	0.0387248
70356	St13	5214.87	-0.45116	0.0015612	0.0387248
74778	Rrp7a	1994.78	-0.61482	0.00156117	0.0387248
105732	Fam83h	38.1494	-4.26851	0.00157602	0.0387369
668218	Bin2	1361.07	-0.910023	0.00158304	0.0388243
73668	Ttc21b	209.24	-1.72795	0.00159106	0.0389358
15893	Ica1	1846.61	-0.84045	0.00159523	0.0389493
66934	Dsn1	1066.41	0.449175	0.00159856	0.0389493
107767	Scamp1	352.65	-3.03266	0.00162226	0.0392847
12862	Cox6a2	18.7539	3.35496	0.00162284	0.0392847
381259	Tmem237	97.9389	-1.35657	0.00162043	0.0392847
72699	Lime1	349.253	1.56343	0.00162735	0.0393089
654822		73.0688	1.14829	0.00163398	0.0393842
226652	Arhgap30	1956.09	-1.38705	0.00164333	0.0394806
28088	Rtcb	5453.89	-0.361492	0.00164503	0.0394806
12659	Ovgp1	16.3071	2.65647	0.00165069	0.0394968
381417	Gm14085	111.984	-3.29462	0.00165275	0.0394968
140859	Nek8	464.797	0.971532	0.00167448	0.0398462
68121	Cep70	863.815	0.535779	0.00167446	0.0398462
22687	Zpr1	3070.16	-0.564237	0.00168469	0.0400042
101592	Efl1	898.967	-0.464688	0.00169141	0.040062
20817	Srpk2	431.879	-1.02421	0.00169552	0.040062
54219	Cd320	210.037	-0.887268	0.00169786	0.040062
76482	Rmc1	1291.89	0.620753	0.00170142	0.040062
13495	Drg2	1696.05	-0.612422	0.00171285	0.0402466
67458	Ergic1	1988.24	-0.876715	0.00172592	0.0404689
68014	Zwilch	1889.14	0.398041	0.00174047	0.0406399
83669	Wdr6	2956.49	-0.655258	0.00173713	0.0406399
21844	Tiam1	1630.71	-0.910186	0.00175749	0.0407887
223593	Washc5	3170.27	-0.536728	0.00175622	0.0407887
268752	Wdfy2	40.6018	-1.8092	0.00175776	0.0407887
333433	Gpd1l	1152.84	-1.23524	0.00176546	0.0408829
319939	Tns3	1848.19	-0.681517	0.00177215	0.0409384
75146	Mfsd13a	71.5776	-2.02797	0.00177882	0.0409384
751865	Sap25	202.854	1.63156	0.00177676	0.0409384
233115	Dpy19l3	111.346	-1.61373	0.00178247	0.0409385
13134	Dach1	271.549	-1.73115	0.001806	0.0413939
107869	Cth	268.26	2.38196	0.0018245	0.0413948
13800	Enah	411.122	-4.05546	0.00181003	0.0413948
67387	Unc50	861.548	0.50152	0.00181865	0.0413948
69918		37.5429	1.09885	0.00181539	0.0413948
76073	Pcgf5	676.702	0.615966	0.00182435	0.0413948
52521	Zfp622	844.957	-0.480251	0.00182837	0.0413988
23790	Coro1c	5003.52	-0.531148	0.00183327	0.0414259
223739	5031439G07Rik	881.256	-0.602194	0.00183828	0.0414555
71780	Isyna1	3088.32	-0.610816	0.0018465	0.0414741
99100	Cep152	897.161	0.630899	0.00184286	0.0414741
14793	Cdca3	4703.21	0.755262	0.00185209	0.0415165
232223	Txnrd3	387.313	-0.869466	0.00185829	0.0415723
12892	Cpox	21119.4	0.683406	0.00187091	0.0416124
14282	Fosb	234.199	2.78207	0.00187447	0.0416124
216976	BC030499	20.1578	1.93224	0.00186746	0.0416124
69726	Smyd3	114.84	-0.996941	0.00187493	0.0416124
216963	Git1	2145.25	-0.594003	0.00187869	0.0416133
14739	S1pr2	185.599	-1.81524	0.00189106	0.0417832
210029	Metrnl	115.464	-3.16687	0.00189381	0.0417832
72012		96.7815	1.55818	0.00189809	0.0417952
67052	Ndc80	1420.82	0.587438	0.00191244	0.0420286
103140	Gstt3	27.9052	-3.21892	0.00193687	0.0423697
12724	Clcn2	1124.69	1.51232	0.00194112	0.0423697
20430	Cyfip1	1739.98	-1.05591	0.00194308	0.0423697
333193	Proser3	254.682	0.646838	0.0019319	0.0423697
15078	H3f3a	3685.48	0.721031	0.00194723	0.0423779
54141	Spag5	3567.99	0.64927	0.00197863	0.0428946
69806	Slc39a11	374.741	-1.35982	0.00197635	0.0428946
100042165	BC005561	230.61	1.63252	0.00198275	0.0429008
12748	Clk2	1052.19	0.589099	0.00198942	0.0429622
68240	Rpa3	766.913	0.522559	0.00199756	0.0430552
237615	Ankrd52	6398.96	-0.449207	0.0020194	0.0430855
56458	Foxo1	34.3299	-2.91272	0.00202204	0.0430855
70231	Gorasp2	2547.03	-0.594136	0.00201796	0.0430855
70579	Zc3h11a	2839.66	0.556855	0.00201767	0.0430855
72175	Mfsd8	263.053	0.63187	0.0020122	0.0430855
72318	Cyth4	70.39	-3.87226	0.00202111	0.0430855
75273	Pelp1	2477.85	-0.631713	0.00203216	0.043219
23936	Lynx1	43.2712	-1.54988	0.00204319	0.0432463
51792	Ppp2r1a	5655.11	-0.597914	0.00204501	0.0432463
67501	Ccdc50	1409.23	-0.680117	0.0020425	0.0432463
11666	Abcd1	446.355	-0.694829	0.00205369	0.0432595
15896	Icam2	884.871	-1.93817	0.00205722	0.0432595
213119	Itga10	51.6493	1.77843	0.00205366	0.0432595
100756	Usp30	305.978	-0.899552	0.00206396	0.0433199
12235	Bub1	3036.12	0.419849	0.00207888	0.0434703
72400	Pinx1	568.517	-0.522096	0.00207729	0.0434703
26919	Zfp346	932.953	0.78533	0.00208595	0.0435368
234776	Atmin	1958.22	-0.596684	0.00208996	0.0435396
432467	Hnrnph3	845.316	0.670388	0.00209418	0.0435464
15107	Hadh	1030.81	-0.882688	0.00210931	0.0436183
28146	Serp1	3276.65	0.261486	0.0021056	0.0436183
52717	Anapc16	1381.73	0.379601	0.00210419	0.0436183
105855	Nckap1l	5765.63	-0.561841	0.00213777	0.0437493
12181	Bop1	4042.89	-0.711756	0.00212927	0.0437493
19056	Ppp3cb	2411.46	0.408044	0.00213906	0.0437493
20448	St6galnac4	979.706	-1.12991	0.00212922	0.0437493
58859	Efemp2	26.5211	-2.82882	0.00213298	0.0437493
73340	Nptxr	14.1777	-2.12882	0.00213167	0.0437493
231670	Fbxo21	489.371	-0.780589	0.00215122	0.0438468
71448	Tmem80	325.171	0.743899	0.00215165	0.0438468
235623	Scap	2619.65	-0.656173	0.00216234	0.0439845
67200	Ccdc77	606.426	0.600151	0.00217894	0.0442419
68876	Atp23	165.084	-1.14278	0.00218559	0.0442968
106931	Kctd1	26.6555	-2.40112	0.00220198	0.044468
73825	Ppp1r21	641.743	-0.479217	0.00219973	0.044468
110816	Pwp2	2655.85	-0.654346	0.00220738	0.044497
235461	Mindy2	2091.76	0.966132	0.00221528	0.0445761
52592	Brms1l	552.793	0.708845	0.00222344	0.0445866
93706	Pcdhgc3	283.864	-1.86618	0.00222376	0.0445866
22318	Vamp2	601.053	0.789567	0.0022716	0.0454644
53858	Rwdd2b	317.384	-0.753419	0.00228812	0.0456807
67367	Paxbp1	1354.77	0.857719	0.00229056	0.0456807
217558	G2e3	928.094	0.736077	0.00230355	0.045696
21849	Trim28	9950.13	-0.543334	0.00230018	0.045696
378702	Serf2	1084.43	0.529041	0.00229711	0.045696
13497	Drp2	32.2688	1.67315	0.00231833	0.0458741
18230	Nxn	473.224	-1.1483	0.0023235	0.0458741
225131	Wac	3646.54	0.557809	0.00232481	0.0458741
193736	Zbtb12	177.392	-1.16056	0.00233179	0.0459309
14719	Got2	5274.2	-0.636468	0.00234124	0.0460363
17537	Meis3	69.0463	-3.19387	0.00235698	0.0462645
72057	Phf10	8617.81	0.532345	0.00238209	0.0466757
55982	Paxip1	2971.45	0.468132	0.00240973	0.0471348
17168	Nprl3	1022.5	0.487253	0.00245453	0.0479275
20345	Selplg	110.343	-1.91659	0.00247048	0.0481551
72440	Rhno1	1273.22	0.35706	0.00248274	0.0482263
75734	Mff	2338.43	0.646653	0.00247937	0.0482263
18611	Pea15a	205.97	-1.23668	0.0025235	0.0489332
20392	Sgce	86.2788	-3.53572	0.00254972	0.0493562
217692	Sipa1l1	5148.06	-1.13857	0.00255829	0.0494368
12144	Blm	5269.08	0.500587	0.0025712	0.0496008
65964	Map3k20	2506.56	0.281166	0.00259124	0.0498589
72433	Rab38	2139.91	-0.994995	0.00259348	0.0498589
12228	Btg3	920.509	0.602442	0.00260312	0.0498873
229937	Znhit6	675.347	-0.622226	0.00261276	0.0498873
432466		1065.42	-3.4353	0.00260973	0.0498873
68259	Ift80	1165.14	1.00409	0.00260522	0.0498873
11898	Ass1	1069.53	-3.43624	0.00261731	0.0498891
17920	Myo6	78.9506	-3.17066	0.00264669	0.0501868
22122	Tsta3	1035.37	-0.595436	0.00264657	0.0501868
67525	Trim62	9.4658	-3.88098	0.00263826	0.0501868
76123	Gpsm2	2230.53	0.892586	0.00265084	0.0501868
54397	Ppt2	716.866	-0.706004	0.00269834	0.0509813
68366	Tmem129	869.603	0.408824	0.0027019	0.0509813
67225	Rnpc3	427.388	0.760409	0.00271737	0.0511012
80288	Bcl9l	55.1379	-2.05388	0.00271632	0.0511012
230233	Elp1	2358.8	-0.639901	0.00275973	0.0517241
67302	Zc3h13	2217.56	-0.46603	0.00275637	0.0517241
237859	Nsrp1	852.602	-0.316669	0.00276864	0.0517451
66293		312.671	1.80599	0.00277008	0.0517451
16852	Lgals1	5192.79	-1.86473	0.0027935	0.052074
56205	Ensa	2405.11	0.594175	0.00279698	0.052074
54137	Acrbp	47.0673	1.65131	0.00281176	0.0522624
110006	Gusb	4051.01	-0.796394	0.00284597	0.0528107
105180375	Tmem265	170.349	0.872353	0.00287251	0.0530396
105886298	Cmc4	150.022	0.896594	0.00286585	0.0530396
19280	Ptprs	299.963	-2.68354	0.00286983	0.0530396
269523	Vcp	9656.53	-0.442757	0.00289057	0.0532678
56357	Ivd	329.857	-1.06186	0.00289437	0.0532678
100503583	Fsbp	160.233	1.04498	0.00291645	0.0532998
56395	Tmem115	974.862	-0.576373	0.00291988	0.0532998
622402	Akr1c12	64.1105	-2.36104	0.00291924	0.0532998
74347	Tldc1	202.656	-0.618138	0.00291098	0.0532998
75420	Secisbp2	1132.19	0.57812	0.00291437	0.0532998
11821	Aprt	2891.78	-0.693295	0.00293365	0.053464
66889	Rnf128	1451.85	-1.19473	0.00293876	0.0534702
11769	Ap1s1	3804.42	-0.406976	0.002964	0.0536681
66468	Ska1	837.83	0.698022	0.0029558	0.0536681
69162	Sec31a	4024.68	-0.620252	0.00296279	0.0536681
20773	Sptlc2	1262.97	-0.653858	0.00298624	0.0537235
210135	Zfp180	1373.53	0.504928	0.00298264	0.0537235
269061	Cpsf7	2259.26	0.465676	0.00297279	0.0537235
67889	Rbm18	616.326	0.48549	0.00298045	0.0537235
14670	Gnl1	1962.2	-0.551824	0.00301239	0.0540205
19044	Ppox	2942.82	0.94029	0.00300933	0.0540205
22608	Ybx1	19006.5	-0.474381	0.00301977	0.0540665
22327	Vbp1	1565.53	0.408964	0.00303227	0.0542036
101565	Ccp110	1393.7	0.716392	0.00305512	0.0545252
66253	Aig1	78.2979	-2.14639	0.0030637	0.0545914
66994	Cep19	151.898	-1.19964	0.00311391	0.0553979
234373	Sugp2	860.641	0.767722	0.00312222	0.0554578
245695	Tceanc	236.551	0.639288	0.00312804	0.0554733
11739	Slc25a4	2910.63	-1.30156	0.00318677	0.0563364
69065	Chac1	275.989	1.98797	0.003185	0.0563364
19265	Ptprcap	415.408	-2.55727	0.00319739	0.0564352
107476	Acaca	3152.5	-0.626431	0.00320591	0.0564966
216766	Gemin5	3963.36	-0.620235	0.00322866	0.0565676
26941	Slc9a3r1	1941.77	-0.914532	0.00323013	0.0565676
69922	Vrk2	831.111	0.506379	0.0032157	0.0565676
83704	Slc12a9	69.4666	-1.76531	0.00322072	0.0565676
654470	Tctn1	211.148	0.72879	0.00323693	0.0565984
19046	Ppp1cb	5733.19	0.66801	0.0032858	0.0571852
67077	Catsperz	69.5181	-3.80307	0.00328465	0.0571852
72322	Xpo5	4195.64	-0.428214	0.00328547	0.0571852
192176	Flna	12313.2	-1.04991	0.00329938	0.0573326
70726	Angptl6	83.92	1.50429	0.00332514	0.0576015
71876	Cenpu	680.734	0.527692	0.0033205	0.0576015
214987	Chtf8	6319.76	-0.284699	0.00335414	0.0578506
217653	Mis18bp1	1133.65	0.536359	0.003355	0.0578506
66308	Mplkip	564.051	0.556071	0.00334801	0.0578506
100628619		314.517	-0.97065	0.00340043	0.0585034
217473	Ankmy2	800.662	-0.701188	0.0034033	0.0585034
16365	Acod1	197.899	-2.25752	0.00342629	0.0586288
19012	Plpp1	973.928	1.40128	0.00342219	0.0586288
66071	Ethe1	381.327	-0.833896	0.0034204	0.0586288
228980	Taf4	1071.9	0.467829	0.00345221	0.0589822
103963	Rpn1	7612.08	-0.567671	0.00348327	0.0591847
235559	Topbp1	9284.79	0.250713	0.00348518	0.0591847
23972	Papss2	2260.77	-1.52922	0.00348122	0.0591847
71449	Mettl13	1328.05	-0.690451	0.00347829	0.0591847
269700	Hectd4	6990.4	1.14633	0.00349296	0.0592271
15516	Hsp90ab1	126644	-0.497172	0.003514	0.0594937
99633	Adgrl2	379.937	-3.75837	0.00353097	0.059691
12867	Cox7c	2112.73	0.474127	0.0035437	0.0597259
72391	Cdkn3	832.368	1.03283	0.00354318	0.0597259
66092	Ghitm	8389.51	0.72038	0.00357536	0.060079
68801	Elovl5	1680.66	-1.21871	0.00357244	0.060079
19165	Psen2	2261.82	-0.840944	0.00360415	0.0604411
22200	Uba3	1641.22	0.439195	0.00361309	0.0604411
28010	Miip	816.666	0.435594	0.00360805	0.0604411
74694	Tbc1d30	32.0945	-3.45082	0.00362415	0.0605357
56876	Nsmf	270.299	-1.02933	0.00363112	0.0605619
75957		228.064	2.10482	0.00365334	0.0608419
67996	Srsf6	7983.42	0.413659	0.00366524	0.0609496
214601	Slc10a3	849.862	-0.400534	0.00369107	0.0612882
55935	Fnbp4	2459.54	0.562353	0.00373965	0.062003
110265	Msra	152.174	-0.834652	0.00378269	0.0624395
22793	Zyx	302.44	-3.08787	0.00377583	0.0624395
70568	Cpne3	326	-1.71171	0.0037814	0.0624395
54218	B3galt4	21.4755	-1.68096	0.00380793	0.0627636
14105	Srsf10	3693.27	0.594463	0.00382991	0.062892
269682	Golga3	1688.42	-0.364931	0.00383255	0.062892
56736	Rnf14	2266.48	0.588647	0.00383254	0.062892
66118	Sarnp	723.275	0.315903	0.00384645	0.0630278
110147	Ehmt2	3555.72	-0.73552	0.00387399	0.06311
15468	Prmt2	23.0034	-2.12644	0.0038607	0.06311
18719	Pip5k1b	1120.4	0.764297	0.00386628	0.06311
24045	Scamp3	2102.16	-0.533091	0.00387367	0.06311
12331	Cap1	5797.43	-0.868942	0.00392866	0.0631807
12988	Csk	8208.88	-0.456839	0.00392583	0.0631807
16570	Kif3c	35.7688	-1.99778	0.00392907	0.0631807
18673	Phb	2673.09	-0.579489	0.00392752	0.0631807
20335	Sec61g	441.189	0.724454	0.00392269	0.0631807
226844	Flvcr1	1382.34	-0.659462	0.00392529	0.0631807
228602	4930402H24Rik	323.696	0.771837	0.00390186	0.0631807
57785	Rangrf	187.072	-0.988693	0.00392335	0.0631807
75033	Mei4	183.189	1.73693	0.00390354	0.0631807
234595	Slc38a7	307.843	-0.945524	0.00393556	0.0631944
18519	Kat2b	928.047	1.20467	0.00395395	0.063399
73242	Atat1	55.4073	1.30963	0.00396412	0.0634712
100039864		282.015	1.30475	0.0039992	0.0635787
20019	Polr1a	3923.38	-0.599939	0.00399482	0.0635787
209773	Dennd2a	29.6912	-2.70071	0.00399048	0.0635787
226026	Smc5	2271.82	0.321859	0.00398846	0.0635787
246710	Rhobtb2	441.5	-0.882455	0.00399046	0.0635787
57740	Stk32c	410.178	-1.92143	0.00404042	0.0641431
19645	Rb1	4730.33	0.852894	0.00407026	0.0644943
235627	Nbeal2	654.836	-1.3229	0.00407405	0.0644943
78894	Aacs	2914.25	-0.670766	0.00408369	0.0645556
16453	Jak3	119.256	-1.63148	0.00411239	0.0649178
11651	Akt1	9176.62	-0.297079	0.00413597	0.0651982
102680	Slc6a20a	86.2411	2.907	0.00417985	0.0655186
110109	Nop2	5062.33	-0.678541	0.00418287	0.0655186
20719	Serpinb6a	262.68	-2.06526	0.00419057	0.0655186
230082	Nol6	3496.16	-0.669503	0.00417803	0.0655186
58231	Stk4	4277.66	-0.318684	0.00417414	0.0655186
74772	Atp13a2	1597.7	-1.72587	0.00419137	0.0655186
97541	Qars	5258.92	-0.33018	0.00419918	0.0655493
22156	Tuft1	32.179	-2.68382	0.00422741	0.0658982
16576	Kif7	48.279	-1.46766	0.00423407	0.0659104
104383	Rcor2	267.675	-1.23921	0.00424874	0.0659555
22289	Kdm6a	1984.83	0.636997	0.00424641	0.0659555
13682	Eif4a2	2754.23	1.14777	0.00430088	0.0665071
15519	Hsp90aa1	49415.8	-0.385646	0.00429377	0.0665071
216846	Cntrob	737.214	0.638502	0.00430801	0.0665071
54519	Apbb1ip	2809.28	-0.632348	0.0043073	0.0665071
20425	Shmt1	495.443	-1.17957	0.0043201	0.0666021
71643	Zgrf1	713.814	0.956162	0.00433018	0.0666657
12539	Cdc37	10485.4	-0.4248	0.00434288	0.0667696
64082	Popdc2	165.112	1.92308	0.00436874	0.0670752
107094	Rrp12	2678.19	-0.630415	0.00440002	0.0674629
171531	Mlph	271.891	-5.45638	0.00440829	0.0674859
223918	Spryd3	801.265	-0.323832	0.00441356	0.0674859
12895	Cpt1b	64.1332	1.66014	0.0044691	0.0681492
67797	Snrnp48	423.113	0.842371	0.00446851	0.0681492
73447	Wdr13	800.614	0.667109	0.00448498	0.0682985
105440	Kctd9	1157.9	0.581552	0.00452449	0.0687937
320435	Rinl	752.015	-0.780512	0.00452978	0.0687937
17248	Mdm4	4451.29	0.983776	0.00455489	0.0690815
233210	Prr12	892.704	-0.588764	0.00456154	0.0690888
107227	Macrod1	68.484	-1.91904	0.00456867	0.069099
55948	Sfn	155.526	-1.13999	0.00457727	0.069099
63872	Zfp296	91.6174	-1.18894	0.00458071	0.069099
72022	Slc35f2	227.635	-2.64943	0.00459256	0.0691847
106205	Zc3h7a	1203.76	0.660305	0.00460188	0.069232
12759	Clu	10.8583	-4.30201	0.00466641	0.0696467
17874	Myd88	1968.63	-0.401036	0.00465032	0.0696467
225358	Fam13b	1170.63	0.707646	0.00465942	0.0696467
29875	Iqgap1	6893.49	-0.831524	0.00466672	0.0696467
56196	Tdp2	827.837	0.58092	0.00464054	0.0696467
68128		87.9586	0.784195	0.00465162	0.0696467
17304	Mfge8	460.853	-2.37421	0.00467367	0.0696576
12018	Bak1	3223.89	-0.467875	0.00470527	0.0700353
15481	Hspa8	72300.7	-0.424983	0.00475342	0.070341
17300	Foxc1	17.0859	-4.64842	0.004754	0.070341
69608	Sec24d	126.436	-2.14395	0.00475707	0.070341
71085	Arhgap19	4766.1	0.486321	0.00475718	0.070341
71990	Ddx54	3609.92	-0.578599	0.00473699	0.070341
72091		113.188	1.6567	0.00482025	0.0711796
15277	Hk2	531.999	-1.51813	0.00483905	0.0713632
67727	Stx17	1342.57	0.546679	0.0048663	0.0716708
243906	Zfp14	250.476	-2.29254	0.00488828	0.0718058
76302	Pcnp	1644.54	0.517724	0.00488641	0.0718058
21803	Tgfb1	7899.21	-0.753269	0.00492869	0.0723046
102607	Snx19	1397.46	-0.251022	0.00494309	0.0724211
70769	Nolc1	11277.9	-0.635485	0.00494992	0.0724265
13198	Ddit3	1291.22	1.66235	0.00496229	0.0725128
18974	Pole2	978.043	0.534813	0.00497194	0.0725592
12040	Bckdhb	94.3847	-1.35372	0.00499112	0.0727444
69440	Dennd6b	101.706	1.53499	0.00501695	0.0730259
20222	Sf3a2	3591.25	-0.615149	0.00503238	0.0731556
12725	Clcn3	4123.47	1.12838	0.00506222	0.0734325
16995	Ltb4r1	75.0429	-2.30282	0.00506454	0.0734325
18572	Pdcd11	4548.52	-0.632082	0.00509021	0.0737093
76454	Fbxo31	935.176	-0.41191	0.00513466	0.0742571
15488	Hsd17b4	1604.22	-0.710675	0.00518223	0.0748129
64424	Polr1e	907.239	-0.74246	0.00518644	0.0748129
53602	Hpcal1	94.7993	-3.75116	0.00521807	0.0751724
231717	Pheta1	77.307	-1.04019	0.00522752	0.0752119
100127111		47.1126	2.44452	0.00528237	0.0752763
12517	Cd72	21.9202	-3.97964	0.00524711	0.0752763
13197	Gadd45a	1210.33	1.87247	0.00525897	0.0752763
16423	Cd47	7880.89	0.602303	0.00528706	0.0752763
211429	Pla2g4b	75.5669	1.62968	0.00529707	0.0752763
232947	Ppp1r37	1003.66	0.668297	0.00526058	0.0752763
233073	U2af1l4	587.852	0.375075	0.00525383	0.0752763
66910	Tmem107	529.545	0.593606	0.00529376	0.0752763
74080	Nmnat3	956.45	0.678688	0.00526637	0.0752763
76524	Cln6	1409.12	-0.384414	0.00529916	0.0752763
103425	Ncln	3117.03	-0.427314	0.00531473	0.0753066
80860	Ghdc	161.496	-0.758675	0.00530839	0.0753066
72020	Zfp654	427.924	0.469616	0.00532575	0.0753675
230793	Ahdc1	132.934	-2.30121	0.00534649	0.0755005
233328	Lrrk1	1103.92	-1.08061	0.00535119	0.0755005
68440	Dusp23	11.5249	-2.34477	0.00536884	0.0755005
70461	Crtc3	962.523	-0.985536	0.00536039	0.0755005
78388	Mvp	861.755	-0.806917	0.00536859	0.0755005
224171	Cip2a	2856.76	0.568599	0.00538372	0.075615
108673	Ccdc86	1625.46	-0.814434	0.00541121	0.0757511
232089	Elmod3	236.74	-0.795385	0.00541369	0.0757511
57319	Smpdl3a	195.679	3.43867	0.0054017	0.0757511
216439	Agap2	715.367	-1.185	0.00543261	0.0759211
76832	Hyls1	312.46	0.593979	0.00544247	0.0759641
11486	Ada	850.682	-1.12719	0.00545336	0.0760215
211651	Fancd2	1586.38	0.441035	0.00547911	0.0761909
73711	Mvb12a	729.94	-1.03758	0.00547412	0.0761909
72244	1600014C10Rik	227.425	-1.37098	0.00549642	0.0763369
544817	Arhgap27	148.76	-1.29843	0.00551979	0.076472
68968	Cdan1	1281.07	0.458566	0.00551614	0.076472
320484	Rasal3	587.707	-1.52769	0.00554879	0.0767619
74383	Ubap2l	8299.85	-0.379108	0.00555442	0.0767619
212706	N4bp3	24.5298	-1.80921	0.00557649	0.0768207
217166	Nr1d1	77.8768	-1.52947	0.00558544	0.0768207
235469	Zfp280d	945.355	0.465714	0.00559294	0.0768207
53356	Eif3g	5326.75	-0.386839	0.00558941	0.0768207
75302	Asxl2	2603.56	0.417295	0.00556645	0.0768207
213054	Gabpb2	6376.4	0.546275	0.00561808	0.0770716
22441	Xlr	325.323	7.18521	0.00563314	0.0771837
23999	Twf2	977.833	-1.04306	0.00565156	0.0773415
230577	Pars2	227.714	-0.745163	0.00566857	0.0774162
230895	Vps13d	2272.93	0.612409	0.00567083	0.0774162
18003	Nedd9	134.068	-2.04886	0.00567945	0.0774395
12282	Hyou1	4057.03	-0.5049	0.00570512	0.0776007
56426	Pdcd10	980.678	0.51048	0.00569835	0.0776007
14104	Fasn	13127.4	-0.870944	0.00571466	0.0776362
11546	Parp2	1600.13	0.315263	0.00573879	0.0778696
227737	Fam129b	93.0783	-3.27968	0.00581095	0.0786954
66940	Shisa5	964.017	-0.831731	0.00581369	0.0786954
232969	Zfp428	62.595	-1.2381	0.00584749	0.0788404
245007	Zbtb38	814.218	-1.15988	0.00585253	0.0788404
64011	Nrgn	5506.46	-0.874213	0.00583764	0.0788404
81910	Rrbp1	3031.7	-0.583898	0.00584737	0.0788404
26357	Abcg2	4363.82	0.995516	0.00586626	0.0789304
20969	Sdc1	773.053	-0.861205	0.00588586	0.0789683
237761	Sowaha	382.841	1.70552	0.0058826	0.0789683
239096	Cdh24	41.0801	1.50145	0.00589021	0.0789683
280411	Lix1l	58.8026	-1.93434	0.00589766	0.0789737
24058	Sigirr	179.499	-1.46573	0.00591773	0.0791479
329584		142.007	1.68357	0.00593707	0.0793119
20848	Stat3	1806.89	-1.10592	0.0059518	0.0793196
231999	Plekha8	122.436	-5.56866	0.00594478	0.0793196
67976	Trabd	1096.23	-0.711662	0.00598114	0.0795214
76899	Golga1	494.878	0.709171	0.00597448	0.0795214
225995	D030056L22Rik	1349.93	0.78918	0.0060077	0.07978
100216534		30.4195	2.64116	0.00606074	0.0800639
14228	Fkbp4	11232.1	-0.479526	0.0060648	0.0800639
213895	Bms1	6540.87	-0.340087	0.00605178	0.0800639
52615	Suz12	7163.66	0.421875	0.00605867	0.0800639
72317		226.289	1.21822	0.00606035	0.0800639
108655	Foxp1	1171.93	-0.676851	0.00610395	0.0804859
56516	Rbms2	235.021	-0.564085	0.0061232	0.0806449
100532	Rell1	399.97	0.918234	0.00616267	0.0809503
11481	Acvr2b	53.8396	-1.396	0.00617847	0.0809503
11737	Anp32a	7197.31	-0.350854	0.00617431	0.0809503
171567	Nme7	327.166	-0.48973	0.006178	0.0809503
68194	Ndufb4	482.837	0.411329	0.0061825	0.0809503
54451	Cpsf3	3494.56	-0.525277	0.0062059	0.0810447
56626	Poll	450.236	-0.775571	0.0062114	0.0810447
69605	Lnpk	1250.7	0.518151	0.00621081	0.0810447
19679	Pitpnm2	1682.55	-0.480146	0.0062189	0.0810482
110391	Qdpr	2362.35	-0.660833	0.00624777	0.0812452
12802	Cnr2	1452.82	-0.784878	0.00624852	0.0812452
72655		1172.44	1.31749	0.00626889	0.0814157
18018	Nfatc1	465.328	-1.26968	0.00631221	0.0817888
218138	Gmds	531.251	-0.706499	0.00631093	0.0817888
14707	Gng5	717.625	0.395695	0.00633943	0.081952
67203	Nde1	2395.58	0.604348	0.00633307	0.081952
67269	Agtpbp1	1363.82	0.488635	0.00635052	0.0820007
66642	Ctnnbl1	1678.41	-0.419499	0.00637456	0.0822164
12822	Col18a1	109.566	-3.31564	0.00638828	0.0822986
52830	Pnrc2	2632.02	0.489323	0.00643122	0.0825153
67619	Nob1	2113.37	-0.375056	0.00643137	0.0825153
70257	Atp5mpl	2454.74	0.277	0.00643454	0.0825153
76483	Lmf1	203.985	-1.10254	0.00642824	0.0825153
107371	Exoc6	3936.67	0.374228	0.00644965	0.0826145
218341	Rfesd	2346.22	0.684798	0.00647415	0.082645
57443	Fbxo3	3003.61	0.477145	0.00647032	0.082645
70757	Hacd2	708.943	0.431587	0.00646769	0.082645
12398	Cbfa2t3	2029.36	-0.708468	0.00650848	0.082961
209488	Hsh2d	138.331	-1.0148	0.00651371	0.082961
13808	Eno3	766.031	-0.472194	0.00652977	0.0830711
108083	Pip4k2b	2517.36	-0.633045	0.00654874	0.0831238
72759	Tmem135	683.146	-0.570707	0.00654362	0.0831238
234577	Cpne2	884.377	-2.22603	0.00656732	0.0832653
110078	Pygb	1136.79	-1.02983	0.00661482	0.0833021
13138	Dag1	1156.36	-0.576899	0.00657795	0.0833021
433771	Minos1	3255.06	0.371539	0.00659261	0.0833021
66911	Nudt16l1	851.475	-0.485191	0.00660031	0.0833021
66929	Asf1b	3779.9	0.578644	0.00660116	0.0833021
85305	Kars	8683.24	-0.425924	0.00661232	0.0833021
22193	Ube2e3	2398.94	0.573442	0.00663276	0.0834344
16541	Napsa	64.6251	-3.49684	0.0066765	0.0838729
17474	Clec4d	100.445	-2.82675	0.00668494	0.0838729
233875	Ino80e	2185.11	-0.497047	0.00669756	0.0838729
69089	Oxa1l	1192.38	-0.477279	0.0066958	0.0838729
24044	Scamp2	1280.68	-0.575404	0.00672657	0.0841422
66826	Taz	776.01	0.48498	0.00673934	0.0841928
71952	Riox1	1046.42	-0.704211	0.00674564	0.0841928
109299	Tmem250-ps	1425.26	0.404197	0.00677603	0.0842559
20873	Plk4	2365.64	0.520973	0.00678828	0.0842559
216858	Kctd11	19.5315	-1.72375	0.00678597	0.0842559
69008	Cab39l	1438.64	0.361898	0.00678626	0.0842559
71910	Plpp5	230.443	0.638163	0.00678812	0.0842559
108143	Taf9	2483.6	0.359705	0.0068187	0.0844494
21778	Tex9	401.532	0.750329	0.00681894	0.0844494
13924	Ptprv	354.764	1.65892	0.00684065	0.0846247
18700	Piga	1568.52	0.53005	0.00685821	0.0847485
11567	Avil	21.1761	2.18212	0.00688065	0.0848583
12704	Cit	1702.49	0.539717	0.00688224	0.0848583
23827	Bpnt1	255.506	-0.950906	0.0068979	0.0849494
68332	Sdhaf1	201.42	-0.824966	0.00690479	0.0849494
100503178		241.055	0.646705	0.00693449	0.0852213
19714	Rev3l	1747.44	0.605631	0.00694318	0.0852346
22064	Trpc2	22.3411	1.89286	0.00695166	0.0852453
214345	Lrrc1	25.3985	-2.56425	0.00697029	0.0853371
53610	Nono	8406.92	-0.412432	0.00697437	0.0853371
238673	Zfp367	897.893	0.870417	0.00704302	0.086083
18600	Padi2	140.976	-2.12152	0.00706079	0.0862063
22026	Nr2c2	3296.88	0.360111	0.00707533	0.0862897
74204	Xpo6	4366.21	-0.352269	0.00708379	0.0862991
54188	Cpsf4	1164.36	0.29788	0.00711539	0.0864999
55994	Smad9	11.8951	-2.6794	0.00711571	0.0864999
12581	Cdkn2d	768.526	0.968879	0.00715644	0.0869008
56401	P3h1	303.846	-0.826694	0.00718274	0.0871257
209497	Tmem164	2649.58	-0.344312	0.00719828	0.0872198
226178	Wbp1l	2150.43	-0.33518	0.00724753	0.0877217
14423	Galnt1	5632.21	0.629686	0.00727532	0.0878683
233781	Xylt1	191.066	-1.73333	0.00727178	0.0878683
107503	Atf5	777.481	1.46889	0.00734273	0.0884694
11844	Arf5	3432.69	0.775817	0.00733437	0.0884694
26408	Map3k5	169.643	-1.85735	0.00734877	0.0884694
16177	Il1r1	1268.14	3.48522	0.00737995	0.0887495
74153	Uba7	2160.44	1.09868	0.00739685	0.0888573
105246	Brd9	870.407	0.421531	0.00740659	0.088879
19341	Rab4a	1111	-1.07643	0.00742819	0.0889664
20460	Stil	1462.88	0.568239	0.00743686	0.0889664
56613	Rps6ka4	946.543	-0.623821	0.00743768	0.0889664
56693	Crtap	352.646	-0.8061	0.00744742	0.0889879
18114	Rrp1	8499.57	-0.421732	0.00745936	0.0890357
12675	Chuk	2261.46	0.444481	0.00747537	0.0890371
19359	Rad23b	5814.82	-0.356292	0.00747154	0.0890371
12313	Calm1	11041.5	-0.362391	0.00750402	0.0892835
171171	Ntng2	121.596	-1.33859	0.00752496	0.0894378
11861	Arl4a	1775.72	0.894073	0.00755877	0.0895546
21954	Tnni3	34.7333	-3.0853	0.00754643	0.0895546
23797	Akt3	898.796	0.628473	0.00755376	0.0895546
108097	Prkab2	69.3141	1.4819	0.00758017	0.0896283
14000	Drosha	5229.95	-0.385502	0.00759452	0.0896283
14073	Faah	243.463	-2.40927	0.00759698	0.0896283
18601	Padi3	68.6208	-2.816	0.00759	0.0896283
79221	Hdac9	216.999	2.20852	0.00760735	0.0896563
217140	Scrn2	156.046	-0.951728	0.00770385	0.0906983
23971	Papss1	658.884	-0.768545	0.0077247	0.090795
60364	Donson	1212.61	0.890898	0.00772827	0.090795
68833	Pdcl3	709.078	-0.511181	0.00774503	0.0908966
13864	Nr2f6	98.7747	-1.03124	0.00776859	0.0909642
226830	Smyd2	1474.15	-0.568508	0.00777513	0.0909642
67073	Pi4k2b	2692.17	0.703128	0.00776637	0.0909642
56473	Fads2	3855.23	-0.6834	0.00778649	0.0910021
234663	Dync1li2	2383.23	0.45236	0.00781005	0.0911823
64209	Herpud1	1254.26	0.489486	0.00784405	0.091484
104346	Gas8	260.542	-0.850642	0.00790072	0.091763
56501	Elf4	1346.45	-0.899368	0.0079005	0.091763
66291	Smim8	502.235	0.645461	0.00789712	0.091763
74195	Elp3	2018.33	-0.411274	0.0078904	0.091763
70240	Ufsp1	308.02	0.796993	0.00791628	0.091777
77532	Jrkl	138.783	0.790565	0.00791831	0.091777
54124	Cks1b	2352.61	0.299068	0.00792786	0.0917929
103136	Pwp1	2543.48	-0.530519	0.00795431	0.0918145
114664	Hsd17b11	389.376	-0.674365	0.00794165	0.0918145
13032	Ctsc	1240.29	-0.969346	0.00795061	0.0918145
13367	Diaph1	9198.56	-0.828148	0.00798907	0.0921194
257633	Acsf3	63.0263	-2.49905	0.00799716	0.0921194
14675	Gna14	1419.65	-0.756845	0.00804641	0.0925916
18221	Nudc	4659.01	-0.519468	0.00807364	0.0926196
219024	Pip4p1	613.904	0.489202	0.00806453	0.0926196
26433	Plod3	810.318	-0.689598	0.0080664	0.0926196
19330	Rab18	2283.61	0.460587	0.00808656	0.0926729
100217446		11.4349	3.01466	0.00812421	0.0927252
320706	Soga1	2325.71	-0.696901	0.00812389	0.0927252
667118	Zbed6	993.346	1.06301	0.00811286	0.0927252
67010	Rbm7	1558.91	0.281659	0.00810706	0.0927252
228836	Dlgap4	575.62	-1.07521	0.00813346	0.0927363
66309	Tmem128	686.378	0.417331	0.00817953	0.0930723
68743	Anln	2336.12	0.570665	0.00817685	0.0930723
12890	Cplx2	103.356	-3.40843	0.00822179	0.0931747
66912	Bzw2	4356.15	-0.770733	0.00821266	0.0931747
69091	Vps26b	2242.02	-0.357603	0.00822001	0.0931747
77866		10.1005	2.92967	0.00822092	0.0931747
100121	Tdrd7	120.935	-1.61756	0.00826655	0.0933046
12350	Car3	479.672	-0.798203	0.00826495	0.0933046
192970	Dhrs11	2506.48	1.09805	0.00824959	0.0933046
56325	Abcb9	323.078	-0.972566	0.00825663	0.0933046
233765	Plekha7	383.482	-0.787192	0.00831999	0.0937354
654432		422.539	0.535081	0.00832145	0.0937354
12847	Copa	8180.16	-0.667494	0.0083372	0.0938186
12843	Col1a2	4799.5	-0.790072	0.00835224	0.0938936
26394	Lypla2	1969.05	-0.41274	0.00837114	0.0939176
68558	Ankra2	560.197	0.666591	0.00836324	0.0939176
53857	Tuba8	254.635	-4.26412	0.00841299	0.0942792
83486	Rbm5	2754.81	0.34455	0.00842019	0.0942792
235406	Snx33	276.399	-0.91618	0.00844042	0.0943389
407786	Taf9b	548.094	0.766584	0.00844236	0.0943389
14934	Gypa	7992.53	1.27985	0.00846671	0.0945168
13171	Dbt	411.854	-1.15756	0.00851294	0.0949383
57260	Ltb4r2	21.415	-1.78943	0.00857655	0.0955526
27425	Atp5l	1137.21	0.360024	0.00859263	0.0956368
114714	Rad51c	155.185	1.10191	0.00862692	0.0959232
12928	Crk	1385.79	0.448065	0.00865392	0.0960454
223691	Eif3l	9330.52	-0.394688	0.00866205	0.0960454
67036	Mrpl45	1861.92	-0.251543	0.00866362	0.0960454
11781	Ap4m1	375.529	0.457626	0.00873295	0.0964736
15926	Idh1	1220.98	-0.553686	0.00871412	0.0964736
27211		22.2113	2.53338	0.00873952	0.0964736
69548		231.978	0.77992	0.00874529	0.0964736
83815	Cenpq	965.4	0.410715	0.00873011	0.0964736
13732	Emp3	1899.45	-0.646262	0.00880583	0.0968747
22083	Ctr9	3355.4	-0.402311	0.00882596	0.0968747
234135	Nsd3	3186.31	0.513039	0.00882727	0.0968747
381148	Prob1	70.3786	1.49399	0.00883351	0.0968747
69163	Mrpl44	942.633	-0.546835	0.00881037	0.0968747
75758	9130401M01Rik	518.245	-0.683727	0.00880003	0.0968747
237336	Tbpl1	1338.39	0.565743	0.00888026	0.0971024
330064	Slc5a6	275.568	-0.784757	0.00887811	0.0971024
65945	Clstn1	4194.75	-0.994983	0.00886883	0.0971024
27965	Spg21	997.816	-0.559665	0.00890641	0.0972676
399568	BC052040	305.21	-0.813044	0.00891272	0.0972676
229004	Gmeb2	1357.28	0.545877	0.00893004	0.0973617
13643	Efnb3	60.349	1.17587	0.00896115	0.0974962
20844	Stam	931.746	0.441263	0.00896846	0.0974962
66423	Coprs	99.81	-0.815579	0.00895613	0.0974962
67286	Ift22	179.741	-1.30364	0.00899083	0.0976398
98238	Lrrc59	7973.15	-0.554932	0.0089991	0.0976398
244853	Nxpe4	293.874	2.6338	0.00901819	0.0977523
231912	Katnal1	614.513	0.835747	0.00904496	0.0979477
53313	Atp2a3	1387.09	-1.58048	0.00907563	0.098185
216080	Ube2d1	131.442	-1.37612	0.00909409	0.0982899
71564	Izumo4	44.8675	1.41247	0.00911438	0.0984143
230514	Leprot	2662.52	0.577786	0.00914201	0.0985367
66616	Snx9	760.464	-1.47153	0.0091433	0.0985367
16452	Jak2	2249.76	0.564302	0.00916478	0.0985785
232976	Zfp574	693.357	-0.448213	0.00915947	0.0985785
102545	Cmtm7	1804.81	-2.31961	0.0091845	0.0986433
21877	Tk1	2815.9	0.694442	0.00919706	0.0986433
52639	Wipi1	942.97	1.08987	0.00920088	0.0986433
73132	Slc25a16	804.691	0.3857	0.00920601	0.0986433
78928	Pigt	2687.74	-0.452263	0.00924886	0.0990079
66136	Znrd1	321.063	-0.598444	0.00927987	0.0992451
109711	Actn1	49.5461	-3.04347	0.00932167	0.099597
320769	Prdx6b	28.9464	-1.04856	0.00933081	0.0995997
67529	Fgfr1op2	3752.58	0.589578	0.00934747	0.099623
67602	Necap1	392.95	0.61925	0.00935076	0.099623
239570	Ttc38	117.559	-1.46907	0.00939238	0.0999713
18115	Nnt	627.02	-1.30284	0.00941571	0.100125
52837	Tmx4	955.748	0.590794	0.00943757	0.100251
67785	Zmym4	1037.35	-0.417465	0.00944552	0.100251
104112	Acly	11234.9	-0.61544	0.00948436	0.100294
108671	Dnajc9	3687.89	0.463503	0.00946251	0.100294
20973	Syngr2	2765.11	-0.938205	0.00946909	0.100294
623474	Rad54b	515.037	0.610534	0.00948538	0.100294
16978	Lrrfip1	142.476	-3.26476	0.00952396	0.100418
243510	Ccdc142	173.68	1.5817	0.00951434	0.100418
68328	Rab13	21.9419	-1.55081	0.00951588	0.100418
215632	Psd4	2885.4	-0.71113	0.00954383	0.100533
64340	Dhx38	3285.38	-0.390522	0.00959902	0.10102
269614	Pank4	1075.3	0.714246	0.00962606	0.101209
67452	Pnpla8	912.855	0.671236	0.0096524	0.101391
213012	Abhd10	360.089	0.50738	0.00967692	0.101553
19125	Prodh	70.5449	-2.44432	0.00970474	0.10164
226976	Kansl3	1480.2	0.319787	0.00970289	0.10164
68028	Rpl22l1	2659.19	0.589953	0.00971238	0.10164
211151	Churc1	731.295	0.375735	0.00976471	0.102023
217866	Cdc42bpb	58.2407	-2.3021	0.00976717	0.102023
70333	Cd3eap	1353.7	-0.7041	0.0097893	0.102159
102414	Clk3	1957.37	0.575944	0.00984894	0.1024
107829	Thoc5	2376.23	-0.371973	0.00982841	0.1024
53314	Batf	130.118	-2.16961	0.00983707	0.1024
75712	Tmem14a	60.7568	-1.79479	0.00984464	0.1024
106795	Tcf19	1798.99	0.78901	0.00986457	0.102467
70383	Cox10	919.634	-0.775169	0.00989073	0.102644
52874	Pum3	3931.21	-0.536215	0.00990514	0.102698
74111	Rbm19	1892.39	-0.64471	0.00991939	0.102751
224742	Abcf1	8996.49	-0.406959	0.00994517	0.102923
15925	Ide	5521.96	-0.434854	0.010009	0.10327
231863	Fbxl18	209.218	-0.664318	0.0100156	0.10327
242642	Hpdl	30.1509	-1.99927	0.0100006	0.10327
93707	Pcdhgc4	172.442	-1.4953	0.0100031	0.10327
20869	Stk11	4077.35	0.548281	0.0100621	0.103655
232943	Klc3	14.6564	-2.52691	0.0101213	0.103959
30838	Fbxw4	423.272	0.767763	0.0101381	0.103959
668212	Efr3b	196.823	-2.31707	0.0101214	0.103959
67345	Herc4	2056.28	0.469877	0.0101347	0.103959
71562	Afmid	284.684	1.29387	0.0101087	0.103959
76251	Ercc6l2	1660.59	0.431223	0.0101667	0.104158
11798	Xiap	1597.24	0.508686	0.0101774	0.104172
56869	Zfp109	74.0465	-1.33939	0.0102101	0.104411
214944	Mob3b	572.038	-0.772559	0.0102563	0.104547
22117	Tst	28.9607	2.04821	0.0102387	0.104547
269224	Pask	875.48	0.537907	0.0102518	0.104547
320162	Cep95	443.221	0.64272	0.0102607	0.104547
104184	Blmh	5013.56	-0.256666	0.0102762	0.10461
83946	Phip	2076.68	0.489974	0.010293	0.104686
14824	Grn	743.235	-0.872867	0.0103201	0.104772
76792	2410131K14Rik	115.411	-1.15229	0.0103117	0.104772
19294	Nectin2	22.9458	-3.4276	0.0103477	0.104878
227753	Gsn	217.009	-3.68477	0.0103493	0.104878
17684	Cited2	544.055	-2.16879	0.0104233	0.105437
234779	Plcg2	291.565	-2.59986	0.0104214	0.105437
78751	Zc3h6	80.0516	1.30752	0.0104429	0.10554
101095	Zfp282	759.111	-0.470815	0.0105847	0.105871
13560	E4f1	535.206	0.498714	0.0105754	0.105871
14629	Gclc	6795	0.677724	0.0105986	0.105871
16172	Il17ra	1874.87	-0.790914	0.010534	0.105871
16858	Lgals7	603.448	-1.6252	0.0105549	0.105871
19108	Prkx	327.524	-0.657417	0.0104875	0.105871
210925	Ints9	1476.84	-0.441325	0.0105149	0.105871
212483	Fam193b	789.428	1.00167	0.0105714	0.105871
218454	Lhfpl2	110.73	-3.79066	0.010538	0.105871
22770	Zhx1	1963.2	-0.378245	0.0105441	0.105871
26383	Fto	2012.69	-0.601188	0.0106173	0.105871
54126	Arhgef7	1563.45	-0.341478	0.01061	0.105871
70297	Gcc2	1010.76	-0.461106	0.0105349	0.105871
73453	1700067K01Rik	9.67213	2.28205	0.0106029	0.105871
93704	Pcdhgb7	155.564	-1.56135	0.0106023	0.105871
11792	Apex1	3329.9	-0.538077	0.0106277	0.10588
14555	Gpd1	12.664	4.00117	0.0106685	0.106098
17169	Mark3	2239.69	0.400319	0.0106623	0.106098
234959	Med17	1772.39	-0.358266	0.0106962	0.10624
382073	Ccdc84	108.847	0.770482	0.0107017	0.10624
54610	Tbc1d8	21.1505	-1.79757	0.0107152	0.10628
74239	Iqce	373.863	-0.770054	0.0107289	0.106321
19164	Psen1	1968.96	-0.529161	0.0107396	0.106334
14056	Ezh2	4630.61	0.366741	0.0107927	0.106389
226422	Rab29	222.274	-1.18494	0.0107731	0.106389
22791	Dnajc2	3278.96	-0.607051	0.0107724	0.106389
67223	Rrp15	1441.66	-0.646682	0.0107766	0.106389
80292	Zxdc	518.012	-0.406756	0.0107842	0.106389
21453	Tcof1	4342.32	-0.556332	0.0108035	0.106402
105782	Scrib	3510.07	-0.37867	0.0108991	0.106849
19285	Cavin1	169.304	-1.33689	0.0108667	0.106849
226982	Eif5b	8785.12	-0.389158	0.0108785	0.106849
320139	Ptpn7	8122.44	-0.327918	0.0109061	0.106849
51793	Ddah2	1116.36	-1.21322	0.0108805	0.106849
66202	1110059G10Rik	385.969	0.348459	0.0108894	0.106849
15211	Hexa	1620.23	-1.23513	0.0109418	0.107105
70785	Dennd1c	27.9273	-4.02255	0.0109547	0.107138
14537	Gcnt1	3202.6	0.78719	0.0110383	0.107638
216151	Polrmt	881.09	-0.414302	0.0110195	0.107638
244548	Elmod2	594.317	0.589098	0.0110443	0.107638
67712	Slc25a37	6224.45	1.70756	0.0110408	0.107638
12632	Cfl2	208.787	0.882511	0.0110764	0.107789
72029	Cnpy3	732.997	-0.490926	0.011079	0.107789
20598	Smpd2	85.9477	-1.75518	0.0111003	0.107903
20867	Stip1	9350.2	-0.320389	0.0111919	0.108699
66868	Mfsd1	2142.63	-0.396007	0.0112231	0.108719
70984	4931406C07Rik	289.86	-1.27544	0.01121	0.108719
74551	Pck2	4323.28	0.698029	0.0112215	0.108719
98388	Chst10	34.7072	5.10518	0.0112445	0.108833
230597	Zfyve9	63.1916	-1.72812	0.0112827	0.108989
69534	Avpi1	554.971	-0.946858	0.0112809	0.108989
76615	Got1l1	104.223	-2.84542	0.0112899	0.108989
56321	Aatf	1890.41	-0.616032	0.0113539	0.109514
245671	Klf8	37.5956	-2.75902	0.0114345	0.110101
382051	Pdp2	446.978	-1.09727	0.0114313	0.110101
11856	Arhgap6	838.51	-0.813283	0.0114484	0.11014
16590	Kit	7249.35	-0.962258	0.0115156	0.110692
106073	Mfsd5	1425.91	-0.527074	0.0115442	0.110729
234463	Tmem184c	524.664	-0.989323	0.0115587	0.110729
67454	Ikbip	177.883	-0.86953	0.0115689	0.110729
67465	Sf3a1	6107.54	-0.465147	0.0115592	0.110729
70925	Cdkn2aip	579.229	0.506728	0.0115436	0.110729
224836	Usp49	1506.76	0.660454	0.0115888	0.110825
14201	Fhl3	225.773	-0.96985	0.0116057	0.110892
246177	Myo1g	1121.3	-1.72941	0.0116426	0.111056
75788	Smurf1	172.721	-0.971293	0.0116331	0.111056
12400	Cbfb	1975.55	-1.16109	0.0117112	0.11118
215615	Rnpep	1613.33	-0.697423	0.0117028	0.11118
56698	Phax	1140.67	-0.333726	0.0116993	0.11118
57315	Wdr46	2572.37	-0.682039	0.0117003	0.11118
66948	Acad8	332.99	-0.65893	0.0116981	0.11118
67216	Mboat2	1351.36	1.34213	0.0117151	0.11118
75805	Nln	1047.59	-1.02778	0.0117273	0.111201
14296	Frat1	474.076	-0.600001	0.0117449	0.111274
110956		13834.3	-1.11235	0.0117944	0.111617
13358	Slc25a1	3312.69	-0.560598	0.0118011	0.111617
240283	Dmxl1	2216.87	0.713206	0.0118287	0.11169
72739	Zkscan3	664.709	0.998869	0.0118247	0.11169
13605	Ect2	2198.55	0.546581	0.0118453	0.111753
27054	Sec23b	2339.74	-0.261372	0.0118953	0.112036
67456	Ergic2	2229.87	0.444762	0.0118933	0.112036
19072	Prep	6091.66	-0.464032	0.0119165	0.112047
67608	Narf	5143.93	0.843163	0.0119141	0.112047
210146	Irgq	507.832	-0.802832	0.0119286	0.112067
11883	Arsa	769.785	-0.722329	0.0119408	0.112087
12193	Zfp36l2	6579.37	-0.74737	0.0119783	0.112143
52033	Pbk	2105.1	0.470268	0.0119868	0.112143
68988	Prpf31	4651.02	-0.325049	0.0119839	0.112143
72836	Pot1b	384.841	0.492702	0.0119864	0.112143
66154	Tmem14c	9614.96	0.811779	0.0120047	0.112217
100226	Stx12	823.576	0.318961	0.012078	0.112276
170719	Oxr1	333.664	-0.640216	0.0120911	0.112276
224022	Slc7a4	140.525	-1.1696	0.012032	0.112276
252903	Ap1s3	188.68	-1.39265	0.0120512	0.112276
54004	Diaph2	94.4337	-2.32911	0.012071	0.112276
70025	Acot7	1594.47	-0.857453	0.0120683	0.112276
93703	Pcdhgb6	156.146	-1.52396	0.0120789	0.112276
93722	Pcdhga10	158.437	-1.54309	0.0120839	0.112276
93723	Pcdhga11	154.954	-1.53461	0.0121536	0.112763
93700	Pcdhgb2	155.2	-1.52514	0.0121838	0.11295
20687	Sp3	2948.96	0.518591	0.0122525	0.113212
331487	Uprt	80.5112	-1.46503	0.0122466	0.113212
56273	Pex14	719.051	-0.486307	0.0122281	0.113212
56491	Vapb	1695.59	-0.281261	0.0122468	0.113212
68521	Fam189b	506.976	-1.7591	0.012272	0.113299
226551	Suco	999.618	0.922135	0.0123153	0.113398
71670	Acy3	55.0234	-1.80196	0.0123296	0.113398
75669	Pik3r4	1138.99	-0.469725	0.0123333	0.113398
93705	Pcdhgb8	154.881	-1.53659	0.0123169	0.113398
93761	Smarca1	182.551	-4.42607	0.0123303	0.113398
69017	Prrt2	20.6057	1.62681	0.0123446	0.113408
75398	Mrpl32	1032.6	0.267293	0.0123841	0.113678
233057	Zfp940	104.006	-1.35218	0.0124442	0.114043
73212	3110082I17Rik	553.675	-0.825591	0.0124341	0.114043
74200	Khdc4	1219.92	0.501125	0.0124828	0.114303
213541	Ythdf2	2987.42	-0.442383	0.0125138	0.114494
17354	Mllt10	2073.29	0.41744	0.0125277	0.114527
26447	Poli	766.721	0.475968	0.0125515	0.114652
68889	Ubac2	712.328	-0.413497	0.012607	0.114971
93710	Pcdhga2	154.872	-1.52445	0.0125999	0.114971
70564	Fam213a	3804.93	1.0734	0.0126192	0.114989
630499		43.9663	2.18645	0.0126299	0.114993
69046	Isca1	2257.69	0.889234	0.0126472	0.115044
71678	Brox	1013.02	0.483559	0.012656	0.115044
67448	Plxdc2	791.224	-3.37429	0.0126693	0.115071
239743	Klhl6	1218.38	-1.2741	0.0127103	0.115256
70807	Arrdc2	368.359	0.626202	0.0127004	0.115256
53860	Sept9	4525.86	-1.02628	0.0127258	0.115304
93685	Entpd7	291.146	-1.12032	0.0128291	0.116146
30791	Slc39a1	800.88	-0.769527	0.0128425	0.116173
101612	Grwd1	1776.98	-0.78385	0.0128848	0.116262
14387	Gaa	1552.06	-0.64069	0.0129474	0.116262
16857		22.2522	2.42407	0.012945	0.116262
16891	Lipg	88.8421	-3.1261	0.012945	0.116262
170826	Ppargc1b	222.918	-1.02181	0.01294	0.116262
17281	Fyco1	434.404	0.694074	0.0129466	0.116262
18826	Lcp1	856.46	-3.44726	0.0129075	0.116262
224481	Tfb1m	358.085	0.514624	0.0129561	0.116262
76491	Abhd14b	109.007	-2.07256	0.012915	0.116262
93701	Pcdhgb4	154.815	-1.52433	0.0128765	0.116262
12304	Pdia4	1156.12	-0.721118	0.0129773	0.116359
27984	Efhd2	2561.64	-0.309615	0.0129934	0.116411
16800	Arhgef2	3528.87	-1.13311	0.0130499	0.116751
17425	Foxk1	1721.48	-0.557426	0.0130522	0.116751
106581	Fam234a	695.552	-1.35146	0.0130828	0.116839
226162	Gm17018	493.885	-0.678076	0.013082	0.116839
20492	Slbp	5376.39	0.656803	0.0131001	0.116895
319468	Ppm1h	293.14	-2.3019	0.0131204	0.116895
71988	Esco2	2664.57	0.385615	0.0131124	0.116895
102182	Prmt9	654.197	-0.360663	0.013146	0.11703
58244	Stx6	949.028	-0.61806	0.0131894	0.11723
99010	Lpcat4	410.06	-1.22555	0.0131866	0.11723
93714	Pcdhga6	154.818	-1.51753	0.0132106	0.117325
12721	Coro1a	1808.11	-2.27656	0.0132302	0.117406
13435	Dnmt3a	1863.32	-0.831841	0.0133127	0.117752
243834	Zfp324	295.45	-0.922042	0.0132803	0.117752
620419	Zfp963	86.7424	0.673964	0.0133122	0.117752
68597	Ccdc167	317.083	0.406728	0.0133217	0.117752
93699	Pcdhgb1	154.751	-1.51373	0.013321	0.117752
233490	Crebzf	671.222	0.737409	0.0133419	0.117838
226856	Lpgat1	28.3151	-5.05547	0.0133647	0.117947
100384868	Gm42416	154.69	-1.51355	0.0135144	0.118002
103611158		154.69	-1.51355	0.0135144	0.118002
103611159		154.69	-1.51355	0.0135144	0.118002
111241	Hmga1b	1952.15	-0.484842	0.0135137	0.118002
12466	Cct6a	15549.8	-0.470151	0.0135202	0.118002
233863	Gtf3c1	3978.36	-0.300213	0.013529	0.118002
243272	Sbno1	5644.95	0.282513	0.0135224	0.118002
67865	Rgs10	22.0324	-3.43628	0.0135004	0.118002
70044	Tut1	1281.94	-0.457945	0.0134162	0.118002
70645	Oip5	817.848	0.583611	0.0134267	0.118002
75751	Ipo4	2258.02	-0.599777	0.01342	0.118002
93709	Pcdhga1	154.69	-1.51355	0.0135144	0.118002
93711	Pcdhga3	154.69	-1.51355	0.0135144	0.118002
93712	Pcdhga4	154.69	-1.51355	0.0135144	0.118002
93715	Pcdhga7	154.69	-1.51355	0.0135144	0.118002
56095	Ftsj3	7363.84	-0.511013	0.0135667	0.118147
66098	Chchd6	129.934	-0.921732	0.0135604	0.118147
15525	Hspa4	10644.2	-0.47066	0.0136195	0.118515
381356	Cacfd1	326.395	-0.392071	0.0136332	0.11853
93717	Pcdhga9	154.765	-1.51343	0.0136424	0.11853
14360	Fyn	169.59	-2.99541	0.0137177	0.118867
235339	Dlat	2296.36	-0.43023	0.0137235	0.118867
494448	Cbx6	2709.17	-0.445961	0.0136956	0.118867
56737	Alg2	861.093	-0.466644	0.0137164	0.118867
23873	Faim	470.002	-0.663321	0.0137785	0.11925
21761	Morf4l1	2204.91	0.263553	0.0137925	0.119264
320534	Tmem104	942.323	-0.851986	0.0138013	0.119264
384061	Fndc5	40.4798	-3.10943	0.0138767	0.119709
654824	Ankrd37	177.453	2.1939	0.0138849	0.119709
71592	Pogk	63.0663	-2.93102	0.0138649	0.119709
117591	Slc2a9	61.9227	-2.11568	0.0139719	0.120093
20250	Scd2	14313.1	-0.728637	0.0139477	0.120093
232811	Kmt5c	1405.6	0.762577	0.0139723	0.120093
74775	Lmbr1l	113.929	0.704618	0.01396	0.120093
69719	Cad	12229.3	-0.614121	0.0139945	0.120142
72667	Zfp444	241.646	-0.591587	0.0139994	0.120142
11545	Parp1	9937.31	-0.348974	0.014035	0.12018
15208	Hes5	8.6862	-3.59287	0.0140682	0.12018
16855	Lgals4	28.4549	2.29933	0.0140281	0.12018
171508	Creld1	137.055	-0.886944	0.0140604	0.12018
20379	Sfrp4	713.859	-1.74905	0.0140569	0.12018
79560	Ublcp1	1079.18	0.749045	0.0140435	0.12018
107932	Chd4	14354.1	-0.469004	0.0141117	0.12046
11461	Actb	70325.7	-0.521354	0.0141937	0.121068
76890	Memo1	3144.86	0.629944	0.0142125	0.121136
72736	Tmx1	3112.57	0.473052	0.0143337	0.122076
56200	Ddx21	19160.5	-0.525382	0.0143518	0.122137
70026	Tspo2	2112.26	0.859112	0.0143758	0.122249
21353	Tank	859.176	0.434603	0.0144214	0.12247
227695	Spout1	1300.45	-0.421547	0.0144236	0.12247
319601	Zfp653	273.595	0.493488	0.0144926	0.122962
100502698	Rubcn	445.811	-0.533799	0.014515	0.122968
20469	Sipa1	2156.65	0.670849	0.0145153	0.122968
23897	Hax1	695.583	0.634879	0.0145413	0.123096
66949	Trim59	2555.4	0.854314	0.0145728	0.123269
12608	Cebpb	115.185	2.2716	0.0146204	0.123393
15199	Hebp1	2581.76	1.15933	0.0146198	0.123393
319535	Zfp182	264.561	0.631909	0.0146113	0.123393
70829	Ccdc93	927.341	-0.422381	0.0146404	0.123426
73516		316.917	0.738198	0.0146464	0.123426
193043	Zfp3	106.508	-1.14966	0.0147073	0.123846
232944	Mark4	317.692	-0.788743	0.0147328	0.123967
269423	Abhd18	186.055	0.955273	0.0147655	0.12415
101214	Tra2a	2640.17	0.374566	0.0148053	0.124185
108961	E2f8	5335.97	0.560212	0.01481	0.124185
17164	Mapkapk2	3104.1	-0.388565	0.0147929	0.124185
97159	A430005L14Rik	1456.15	0.479462	0.014814	0.124185
77579	Myh10	3304.46	-2.84675	0.0148378	0.124292
74196	Ttc27	2278.61	-0.867442	0.0148497	0.124299
208084	Pif1	784.607	0.579972	0.0148737	0.124314
68036	Zfp706	2798.46	-0.459909	0.0148732	0.124314
110173	Manba	341.934	-1.1909	0.0149164	0.124432
216188	Aldh1l2	201.021	1.90737	0.0149102	0.124432
233893	Zfp764	128.351	-1.44777	0.0149212	0.124432
100504263	2210418O10Rik	527.012	-0.832227	0.0150999	0.124606
102639598	Gm14296	527.012	-0.832227	0.0150999	0.124606
11532	Adh5	2893.01	-0.392217	0.0150962	0.124606
15361	Hmga1	1978.22	-0.48178	0.0149992	0.124606
17346	Mknk1	2346.02	0.50929	0.0150865	0.124606
20401	Sh3bp1	1782.12	-0.610084	0.0151193	0.124606
212090	Tmem60	479.807	0.341408	0.015067	0.124606
216877	Dhx33	1974.98	-0.554545	0.0149807	0.124606
268882	Fbxo45	1385.73	0.369234	0.0150848	0.124606
271305	Phf21b	159.778	1.17122	0.0149654	0.124606
27993	Imp4	2901.57	-0.499248	0.01512	0.124606
328110	Prpf39	730.885	0.928861	0.0150237	0.124606
67217	L3hypdh	17.4341	-2.43155	0.015085	0.124606
68083	Pak1ip1	3000.91	0.510513	0.0150228	0.124606
68255	Tmem86b	127.855	1.00291	0.0149873	0.124606
68644	Abhd14a	410.85	-0.949757	0.0150164	0.124606
51813	Ccnc	663.886	0.357633	0.015192	0.125108
11799	Birc5	4387.51	0.676724	0.0152395	0.125315
52323	Klhl7	507.432	1.05955	0.0152326	0.125315
319722		14.0989	1.9936	0.015264	0.125425
12631	Cfl1	26862.6	-0.299311	0.0153611	0.12567
209225	Zfp710	199.871	-1.22816	0.0153185	0.12567
232187	Smyd5	1044.5	-1.02837	0.0153403	0.12567
50724	Sap30l	366.363	-0.573723	0.0153146	0.12567
72308	Brf1	1598.47	0.282161	0.0153563	0.12567
76959	Chmp5	1063.68	0.393188	0.0153398	0.12567
231051	Kmt2c	3140.79	0.613301	0.0153949	0.125854
18798	Plcb4	277.021	-1.84456	0.0154304	0.126052
66664	Tmem41a	450.123	-0.584572	0.0154486	0.12611
68112	Entr1	1658.71	0.336634	0.0154677	0.126173
68925	Rpap1	1393.52	-0.358445	0.0155075	0.126406
22334	Vdac2	9289.25	-0.373059	0.0155423	0.126598
69917	Nabp2	1743.14	-0.405078	0.0155843	0.126847
11576	Afp	34.8776	-2.53052	0.0157159	0.127826
68394	Ccdc163	218.127	0.599846	0.0157461	0.127978
330189	Tmem120b	530.816	1.14236	0.0157803	0.128163
228421	Kif18a	890.837	0.634356	0.0158107	0.128183
27214	Dbf4	3286.79	0.387897	0.0158021	0.128183
53608	Map3k6	1221.13	-0.466042	0.015817	0.128183
237898	Usp32	5656.57	0.819616	0.0158718	0.128534
102462	Imp3	1749.09	-0.365964	0.0159315	0.128738
12226	Btg1	362.221	1.05873	0.0159115	0.128738
22599	Slc6a20b	15.718	2.91177	0.015923	0.128738
76809	Bri3bp	4474.18	-0.712603	0.0159507	0.128801
20916	Sucla2	1944.95	-0.233498	0.0159784	0.128839
68089	Arpc4	5715	-0.312306	0.0159739	0.128839
109905	Rap1a	1910.39	0.380305	0.0160253	0.129088
69256	Zfp397	1279.06	0.621002	0.0160323	0.129088
19240	Tmsb10	27.966	-1.11	0.0160816	0.129113
214951	Rhbdl1	79.6203	1.57844	0.0160638	0.129113
66587	Fastk	1281.85	0.432992	0.0160816	0.129113
78889	Wsb1	1052.72	0.432714	0.016066	0.129113
331623	Bend3	1196.39	-0.764221	0.016104	0.129173
68355		101.206	-1.38523	0.016112	0.129173
108123	Napg	777.699	0.320194	0.0161363	0.129229
18453	P4hb	10003.4	-0.414659	0.0161535	0.129229
74035	Nol9	3615.24	-0.480843	0.0161537	0.129229
234549	Heatr3	3564.76	-0.492341	0.016166	0.129235
18861	Pms2	900.037	0.341337	0.0162251	0.129368
228875	Slc35c2	1214.55	-0.737736	0.0162054	0.129368
238330	Irf2bpl	104.157	-2.99746	0.0162196	0.129368
72039	Mccc1	426.418	-0.727832	0.0162287	0.129368
76763	Mospd2	512.811	0.463194	0.0162765	0.129657
66320	Tmem208	1230.02	0.295169	0.0162997	0.129749
11811	Apobec2	112.701	-1.91035	0.0163273	0.129876
266632	Irak4	471.459	-0.659999	0.0163561	0.130014
209478	Tbc1d12	261.406	0.715545	0.01638	0.130111
67420	Far1	2767.05	0.314637	0.0163965	0.13015
14809	Grik5	257.995	-1.229	0.0164369	0.130286
52150	Kcnk6	19.6801	-3.4934	0.0164338	0.130286
245857	Ssh3	84.3828	-2.04457	0.0165409	0.130741
66923	Pbrm1	5591.4	0.491044	0.0165405	0.130741
73205	C9orf72	712.951	0.524786	0.016537	0.130741
80733	Car15	14.4142	1.9258	0.016539	0.130741
503610	Zdhhc18	1419.41	-0.494684	0.0165709	0.130886
13688	Eif4ebp2	4324.58	-0.326587	0.0165827	0.130887
100316778		14.7632	1.84965	0.0166449	0.131243
23853	Def6	2951.35	-0.758578	0.0166611	0.131243
93716	Pcdhga8	154.776	-1.4726	0.0166629	0.131243
50755	Fbh1	1247.05	-0.436403	0.0166932	0.131389
16402	Itga5	2699.49	-0.501524	0.0167371	0.131549
319370	Ubald2	919.701	0.839448	0.016734	0.131549
20359	Sema6b	167.145	-1.42253	0.0167681	0.131609
625599	Gml	151.304	-1.89638	0.0167667	0.131609
234729	Vac14	2708.32	-0.385401	0.0168021	0.131691
76972		106.578	1.15836	0.016793	0.131691
20135	Rrm2	20013	0.624855	0.0168346	0.131761
68087	Dcakd	442.62	-0.67332	0.0168341	0.131761
97961	Nol12	1146.52	-0.470459	0.0168515	0.131802
106628	Trip10	151.933	-1.41901	0.0168998	0.131834
15248	Hic1	308.117	-0.983062	0.0168938	0.131834
210035	Nemp1	1064.29	0.550539	0.0169415	0.131834
21371	Tbca	1149.73	0.384391	0.0169497	0.131834
65098	Zfand6	884.839	0.924054	0.0169473	0.131834
76265	Tsen54	785.051	-0.486401	0.0168814	0.131834
76773	Wdyhv1	449.58	0.517163	0.0169087	0.131834
77862	Thyn1	1325.57	-0.480856	0.0169453	0.131834
50883	Chek2	1392.23	0.452298	0.0169844	0.132012
234684	Lrrc29	203.294	0.954862	0.0170022	0.132059
56212	Rhog	4217.18	-0.494606	0.0170508	0.132345
109658	Txlna	3759.01	-0.301676	0.0170842	0.132412
17698	Msn	10671.2	-0.511542	0.0170892	0.132412
21366	Slc6a6	3028.78	-0.745017	0.0171067	0.132412
76560	Prss8	30.8854	-2.07821	0.0171023	0.132412
217837	Itpk1	323.277	-0.938805	0.0171843	0.132921
214804	Syde2	554.236	-1.37337	0.0172678	0.133107
21771	Utp4	3461.69	-0.592082	0.0172575	0.133107
268469	Zfp652	1648.05	-0.396949	0.0172487	0.133107
276919	Gemin4	1858.88	-0.608368	0.0172575	0.133107
56463	Snd1	5435.78	-0.540253	0.0172409	0.133107
117160	Ttyh2	30.6859	-1.63145	0.0172975	0.133153
72017	Cyb5r1	935.32	0.804917	0.0172915	0.133153
68074		31.8946	2.2323	0.0173611	0.133551
217335	Fbf1	844.772	-0.446956	0.0173892	0.133583
97031	Tprn	960.089	-0.589464	0.0173845	0.133583
27403	Abca7	2867.56	0.891077	0.0174882	0.134252
19414	Rasa3	2676.71	-0.765829	0.0175068	0.134303
106504	Stk38	1394	0.404916	0.0175485	0.134424
12580	Cdkn2c	1426.94	0.910094	0.0176142	0.134424
12747	Clk1	1281.93	0.866101	0.0176186	0.134424
14651	Hagh	1571.07	0.962396	0.0175924	0.134424
23807	Arih2	1640.27	0.494371	0.0175909	0.134424
54352	Irx5	43.8088	-2.49558	0.0175602	0.134424
66612	Ormdl3	2481.88	0.626639	0.0176057	0.134424
76192	Abhd12	536.455	-0.34648	0.0176151	0.134424
19411	Rarg	39.1869	-1.81299	0.0176633	0.134491
67444	Ilkap	2180.65	0.345781	0.0176569	0.134491
72296	Rusc1	554.079	-0.634845	0.0176513	0.134491
13034	Ctse	1197.43	1.69577	0.0177018	0.13451
212986	Scfd2	739.218	-0.348924	0.0176841	0.13451
99311	Commd7	779.226	-0.61099	0.0177005	0.13451
16878	Lif	10.0916	-3.29714	0.0177281	0.134618
66902	Mtap	1505.96	-0.997995	0.0177515	0.134705
22034	Traf6	1860.41	-0.261592	0.0177808	0.134836
16199	Il9r	3906.61	0.860175	0.0178082	0.134883
268567	Tmem229b	188.534	-1.36747	0.0178113	0.134883
93713	Pcdhga5	155.407	-1.46183	0.0178231	0.134883
73916	Ift57	879.712	0.526262	0.0178505	0.134999
13645	Egf	36.6114	1.90131	0.0178631	0.135003
22158	Tulp3	501.103	-0.679622	0.0178999	0.13519
17161	Maoa	150.027	-3.63657	0.0179318	0.13534
104718	Ttc7b	1314.19	-1.07282	0.0179993	0.135465
19025	Ctsa	1945.79	-0.492635	0.0180088	0.135465
21452	Tcn2	788.979	-2.68419	0.0179678	0.135465
227094	Nemp2	164.865	0.687946	0.017994	0.135465
235344	Sik2	510.687	0.482203	0.0179743	0.135465
100316932		8.20813	3.90349	0.0180568	0.135509
14020	Evi5	1011.46	1.40465	0.0180475	0.135509
233890	Zfp768	86.3757	-1.23911	0.0180631	0.135509
80904	Dtx3	1107.6	0.777795	0.0180345	0.135509
24064	Spry2	183.061	-1.09947	0.0181304	0.135651
50789	Fbxl3	1151.69	0.636209	0.018126	0.135651
70652	Tmem144	29.3798	-4.15214	0.0181274	0.135651
84113	Ptov1	944.75	-0.775145	0.0181094	0.135651
239017	Ogdhl	80.0966	-2.04088	0.0181473	0.135687
230784	Sesn2	2922.08	1.04775	0.0181787	0.135831
63986	Gmfg	89.0727	-2.62943	0.0182148	0.13592
69754	Fbxo7	1646.43	0.741579	0.0182139	0.13592
382083	Snx22	157.733	2.22107	0.0182604	0.136169
12512	Cd63	547.744	-4.30961	0.0183026	0.136394
16973	Lrp5	639.511	-1.61544	0.0183545	0.136599
68832	Ldah	1884.12	-0.278349	0.018349	0.136599
66487	Smim4	460.131	0.505519	0.0184046	0.13688
23872	Ets2	640.821	-0.892176	0.0184283	0.136966
170791	Rbm39	6182.67	0.44409	0.0185001	0.137409
18010	Neu1	831.869	-0.759603	0.0185379	0.137558
223664	Lrrc14	1101.73	-0.399107	0.0185448	0.137558
66131	Tipin	4063.41	0.48749	0.0185738	0.137609
72709	C1qtnf6	65.9725	-2.61139	0.0185763	0.137609
76044	Ncapg2	5886.46	0.741668	0.0186235	0.137868
22325	Vav2	640.087	-0.872156	0.0186452	0.137938
59031	Chst12	204.642	-1.29978	0.0186811	0.138112
210789	Tbc1d4	168.711	-2.77969	0.0187143	0.138175
66705	Dnase1l2	21.4129	1.71879	0.0187029	0.138175
57750	Wdr12	2571.86	-0.476157	0.0187542	0.138378
332175	Zdhhc23	21.9694	-1.25608	0.0187814	0.138397
77593	Usp45	1900.17	0.582834	0.0187766	0.138397
104370		50.1762	1.27197	0.0188067	0.138492
72287	Plekhf1	13.4277	-2.45137	0.0188513	0.13873
66724	Tab3	1897.98	0.685347	0.0188797	0.138848
104831	Ptpn23	1207.57	-0.309373	0.0189307	0.139048
78757	Rictor	1103.19	0.675623	0.0189317	0.139048
101861	Ints4	1262.94	-0.594322	0.0189914	0.139191
13872	Ercc3	1791.13	-0.267224	0.0190009	0.139191
20540	Slc7a7	1053.59	0.648316	0.0189851	0.139191
66296	Haus2	1026.5	0.341506	0.0189999	0.139191
20975	Synj2	90.6609	-1.68787	0.0190302	0.139224
230991	Fndc10	21.7886	-2.32247	0.0190206	0.139224
66611	Ribc1	68.0926	1.074	0.0190576	0.139333
11765	Ap1g1	3057.27	-0.457474	0.0191345	0.139531
73467	1700066M21Rik	327.69	0.413218	0.0191236	0.139531
74268	Aven	704.769	-0.585497	0.0191257	0.139531
74476		51.9978	2.13875	0.0191163	0.139531
214580	Pstk	206.101	-0.569258	0.0191841	0.139655
224650	Anks1	1319.21	-0.90931	0.0191797	0.139655
72113	Adck1	589.865	-0.624189	0.0191889	0.139655
17312	Clec10a	44.687	-2.3655	0.0192146	0.139661
93724	Pcdhga12	158.834	-1.41166	0.0192111	0.139661
11796	Birc3	200.146	-1.17024	0.0192313	0.139692
102871	D330045A20Rik	535.384	-2.96002	0.0192748	0.13988
664849		864.81	0.836568	0.0192822	0.13988
73274	Gpbp1	3389.56	0.440306	0.0193083	0.139979
66233	Dmap1	586.198	-0.361088	0.0193246	0.140006
67439	Xab2	2324.16	-0.225012	0.0193829	0.140338
107975	Pacs1	5726.51	-0.276575	0.0194007	0.140376
18103	Nme2	3308.74	-0.654061	0.0194513	0.140474
68364	0610030E20Rik	1439.41	0.367461	0.0194519	0.140474
74241	Chpf	680.545	-0.805928	0.0194374	0.140474
100504421		22.7666	1.52021	0.0195105	0.140808
229524	Msto1	1165.23	-0.580558	0.0195603	0.140976
71673	Rnf215	179.859	0.561676	0.0195627	0.140976
72999	Insig2	321.221	0.386354	0.0195716	0.140976
67997	Ddx59	464.922	0.351828	0.0195919	0.141032
102423	Hinfp	506.062	0.538021	0.019623	0.141165
12607	Cebpz	4244.23	-0.394251	0.0196762	0.141457
78521	B230219D22Rik	1890.39	0.605024	0.0196898	0.141464
17748	Mt1	15598.7	-1.35291	0.0197883	0.141801
192289	Tmlhe	120.877	-0.89209	0.0197912	0.141801
227885		552.041	-0.505641	0.0198001	0.141801
67088	Cand2	63.0964	-1.57071	0.019782	0.141801
68734	Ppp4r3a	3312	0.386075	0.0197786	0.141801
381626	Rbm33	2724.29	0.385428	0.01985	0.142068
104570	Ppp4r3b	3644.53	0.275752	0.0199089	0.142339
11749	Anxa6	18.0296	-3.21928	0.019926	0.142339
56445	Dnaja2	5565.46	-0.214971	0.0199146	0.142339
12402	Cbl	1454.84	-0.618534	0.0199656	0.1424
414801	Cfap43	347.529	-0.586715	0.0199548	0.1424
67574	Alg13	471.599	0.38271	0.0199725	0.1424
242736	Pramef8	477.968	-0.388309	0.0199982	0.142492
69737	Ttl	135.354	-0.806452	0.020014	0.142514
66578	Mis18a	955.583	0.364525	0.0200552	0.142717
14714	Gnrh1	9.54169	2.16254	0.0201667	0.143147
22376	Was	3160.66	-0.44029	0.0201644	0.143147
70601	Ecd	2796.92	-0.391165	0.0201516	0.143147
70617	Fam241a	1267.11	0.648464	0.0201347	0.143147
74741	C2cd5	2268.73	0.398921	0.0202214	0.143444
66204	Acyp1	706.142	0.609573	0.0202393	0.14348
71984	Sars2	549.123	-0.459032	0.0202675	0.143589
242409	Tmem8b	14.432	-1.75242	0.0203124	0.143816
54637	Praf2	229.763	-0.726162	0.0203464	0.143875
74123	Foxp4	865.522	-0.448751	0.0203354	0.143875
106707	Rpusd1	297.713	-0.436263	0.0204237	0.143968
19707	Reps1	1459.85	-0.276457	0.0204144	0.143968
22591	Xpc	397.982	-0.774427	0.0203778	0.143968
53868	Rab25	38.8593	-2.0768	0.0204105	0.143968
93708	Pcdhgc5	158.444	-1.38516	0.0203996	0.143968
26374	Cop1	1158.69	0.407362	0.0204713	0.144031
66905	Plin3	539.564	-0.884905	0.0204524	0.144031
67205	Utp11	1626.59	-0.461453	0.0204612	0.144031
74107	Cep55	378.426	-1.6337	0.0204872	0.144053
106722	Mpig6b	52.2345	-1.67563	0.0205507	0.144228
12819	Col15a1	19.8805	-2.53307	0.0205479	0.144228
226412	R3hdm1	3640.34	0.252055	0.0205421	0.144228
414758	Zfp950	229.257	0.874795	0.0205996	0.144481
224617	Tbc1d24	5252.47	0.386779	0.0206254	0.144572
237877	Atad5	2667.47	0.65959	0.0206872	0.144823
320727	Ipo8	2192.1	-0.288304	0.020678	0.144823
75828	Hormad2	30.4708	-2.30252	0.0207215	0.144973
18087	Nktr	3282.7	0.527652	0.020789	0.145165
22324	Vav1	2867.74	-0.685016	0.0207901	0.145165
433638	I830077J02Rik	203.529	1.10176	0.0208007	0.145165
621976	Tmem170b	823.718	0.573903	0.0207983	0.145165
272359	Irf2bp1	1130.78	-0.452087	0.0208633	0.145499
50934	Slc7a8	656.769	-4.98162	0.0208746	0.145499
104401	Pcnx3	2060.74	0.292749	0.0209498	0.145513
170439	Elovl6	1814.54	-1.08098	0.0209134	0.145513
19652	Rbm3	4121.08	0.346764	0.0210133	0.145513
226351	Tmem185b	460.728	-0.532057	0.0210094	0.145513
270151	Nlrx1	471.239	-0.944103	0.0209575	0.145513
30938	Fgd3	439.179	-0.966073	0.0209527	0.145513
633947		10.9239	1.99698	0.0209271	0.145513
74931		33.601	2.21461	0.0209107	0.145513
78605		7401.65	0.25624	0.0210195	0.145513
80750	N4bp1	1353.36	-0.368292	0.0209954	0.145513
93702	Pcdhgb5	158.01	-1.41812	0.0209856	0.145513
77832	Tchp	298.747	0.548035	0.021033	0.145517
78455	Helz	1464.94	-0.423995	0.0210729	0.145703
12815	Col11a2	41.5886	1.41901	0.0211255	0.145955
231380	Uba6	830.533	-0.599688	0.0211354	0.145955
19267	Ptpre	1182.99	-1.10247	0.0211614	0.146045
20810	Srm	6478.36	-0.703151	0.0212309	0.146434
20174	Ruvbl2	5621.85	-0.538749	0.0212594	0.146541
102657	Cd276	10.3409	-2.35953	0.0213099	0.146639
13163	Daxx	1840.66	-0.299536	0.0213057	0.146639
67603	Dusp6	214.323	-1.82599	0.0213129	0.146639
212377	Mms22l	1671.78	0.441085	0.0214202	0.147287
101994	Champ1	2467.26	-0.554669	0.0215363	0.147753
20588	Smarcc1	5643.45	-0.431533	0.0215149	0.147753
213019	Pdlim2	120.125	-2.62347	0.0215327	0.147753
68750	Rreb1	2420.88	-0.41656	0.0215407	0.147753
17769	Mthfr	842.507	1.10645	0.021589	0.147813
18033	Nfkb1	4186.96	-0.965467	0.0215755	0.147813
329506	Ctdspl2	1066.52	0.368831	0.021584	0.147813
15504	Dnajb3	8.92671	2.73823	0.0216235	0.147958
66878	Riok3	3987.19	0.64843	0.0216828	0.148274
66349	Dmac2	317.301	-0.613497	0.0217251	0.148473
216705	Clint1	16834	-0.368416	0.0217599	0.14862
103729		52.9757	1.49051	0.0218088	0.148863
17387	Mmp14	2802.25	-0.589785	0.0218385	0.148975
67861	Akr1b10	156.488	-1.27684	0.0218688	0.149
74015	Fcho1	3287.88	0.410875	0.0218636	0.149
13852	Stx2	4323.59	0.518151	0.0219111	0.149151
24010	Ik	4321.67	-0.280701	0.0219176	0.149151
225280	Ino80c	1539.11	0.422544	0.0219377	0.149198
69815	Krtcap3	11.4418	2.33863	0.0219809	0.149401
110826	Etfb	2563.14	-0.513326	0.0219943	0.149401
23880	Fyb	2399.08	-0.774589	0.0220188	0.149434
70335	Reep6	720.226	0.883698	0.0220258	0.149434
22648	Zfp11	43.4143	-1.3383	0.0220646	0.149556
67724	Pop1	1592.69	-0.617153	0.0220705	0.149556
15944	Irgm1	1163.05	-0.41945	0.0220949	0.149563
57028	Pdxp	419.066	-0.648771	0.0220982	0.149563
102635290		17.3482	2.68185	0.0221201	0.149621
107895	Mgat5	882.119	-1.00101	0.0221394	0.149661
83410	Cstf2t	726.827	-0.724363	0.0221636	0.149734
230770	Tmem39b	447.974	-0.414844	0.0221932	0.149844
11564	Adsl	4315.61	-0.521617	0.0222435	0.150003
69833	Polr2f	1708.35	-0.403205	0.0222382	0.150003
98376	Gorab	179.254	0.499626	0.0222603	0.150026
17872	Ppp1r15a	3690.06	1.30351	0.0222895	0.150027
52163	Camk1	129.108	-1.77826	0.0223005	0.150027
84585	Rnf123	5108.02	0.773148	0.0222748	0.150027
320951	Pisd	577.56	-0.626933	0.0224011	0.150613
381845	Rnf225	56.4557	1.24613	0.0224336	0.150741
100043189		54.8275	1.04789	0.022465	0.150861
18717	Pip5k1c	1311.67	-0.495336	0.0225077	0.150877
269713	Clip2	24.7814	-1.43968	0.0224859	0.150877
76932	Arfip2	1366.69	-0.440918	0.0224948	0.150877
56199	Abcb10	12846.1	0.930726	0.0226188	0.151441
70354	Secisbp2l	1215.22	0.538869	0.0226121	0.151441
101023	Zfp513	225.26	0.681727	0.0226871	0.151536
338523	Kdm7a	1120.66	1.34999	0.0226765	0.151536
78323	Fam219b	557.991	0.334487	0.0226662	0.151536
93684	Selenof	5444.06	0.371041	0.0226491	0.151536
57781	Cd200r1	71.1106	-1.59656	0.0227712	0.152007
27387	Sh2d3c	12.8134	4.1732	0.0227989	0.152066
66054	Cndp2	2120.3	-0.569694	0.0228072	0.152066
319259	Bricd5	8.57482	1.99696	0.0228434	0.152217
56284	Mrpl19	1654.72	-0.435113	0.0228767	0.152348
208718	Dis3l2	1270.74	-0.500934	0.022915	0.152422
236266	Alms1	1234.31	0.560926	0.0229038	0.152422
228839	Tgif2	422.644	-0.990054	0.0229398	0.152496
20266	Scn1b	33.7798	-1.85937	0.0229674	0.152545
67842	Nop9	3362.72	-0.395041	0.0229743	0.152545
231207	Cpeb2	163.476	1.0571	0.0230131	0.152622
52690	Setd3	2212.76	0.383719	0.0230027	0.152622
106014251		5149.35	0.310156	0.0230577	0.152792
13804	Endog	130.412	-0.8275	0.0230933	0.152792
27374	Prmt5	4035.86	-0.579018	0.0230691	0.152792
78329		32.5165	1.38003	0.0230916	0.152792
12306	Anxa2	2748.75	-2.30637	0.0232102	0.152933
19395	Rasgrp2	12.3136	-3.42576	0.0232001	0.152933
26922	Mecr	1078.13	-0.55716	0.0231773	0.152933
330836	Slc7a6	208.21	-2.48336	0.0231858	0.152933
66049	Rogdi	42.2331	1.64003	0.0231904	0.152933
71819	Kif23	2693.97	0.620027	0.0231329	0.152933
78309	Cul9	39.5975	-1.6961	0.0232001	0.152933
433940	Fam222a	13.713	-2.81793	0.0232289	0.152967
100041231		413.949	-0.38939	0.0233349	0.153575
217995	Heatr1	6555.42	-0.57876	0.0233543	0.153612
100503120		29.0509	1.69828	0.0234177	0.153939
68778	Gucd1	2092.43	1.19232	0.023477	0.154238
219189	Vwa8	71.9666	-2.32105	0.0234983	0.154287
74245	Ctbs	165.265	-0.68331	0.0235338	0.15443
57757	Pglyrp2	20.5038	-4.93453	0.0235908	0.154714
19089	Prkcsh	3425.28	-0.54224	0.0236146	0.154779
192196	Luc7l2	4841	0.462945	0.0236769	0.155097
16414	Itgb2	2346.34	-0.926878	0.0237451	0.155453
14674	Gna13	2686.44	0.323128	0.0237851	0.155533
242603	Cdcp2	124.445	-1.07399	0.023779	0.155533
108707	Fam207a	1211.64	-0.434609	0.0238386	0.155792
73124	Golim4	2948.75	0.590619	0.0238797	0.15597
18591	Pdgfb	19.8283	-4.26885	0.0239011	0.156018
18759	Prkci	354.323	-0.654538	0.0239259	0.156043
67472	Mtfr1	3291.91	0.804145	0.0239327	0.156043
16981	Lrrn3	124.946	-2.24855	0.0240369	0.156631
75007	Mindy1	2077.87	-0.717484	0.0240583	0.156679
102098	Arhgef18	295.088	-1.59175	0.0240961	0.156744
243912	Hspb6	294.794	0.687607	0.0240907	0.156744
12916	Crem	750.487	0.697278	0.0241324	0.156845
382137	Fdxacb1	337.959	0.52869	0.0241396	0.156845
72599	Pdia5	17.3871	-3.01772	0.0241555	0.156857
192185	Nadk	4579.35	-0.303674	0.0241809	0.156931
75317	Parpbp	882.258	0.49194	0.0242149	0.157061
13405	Dmd	33.8798	-4.43274	0.0242309	0.157074
11600	Angpt1	547.364	-3.75481	0.0242732	0.157116
67468	Mmd	231.283	-1.43998	0.0243076	0.157116
67618	Aasdhppt	1068.77	0.318811	0.0242801	0.157116
70510	Rnf167	1264.18	0.620981	0.0242952	0.157116
72823	Pard3b	166.899	-4.72153	0.0242641	0.157116
78833	Gins3	649.49	0.4692	0.0243549	0.157331
13007	Csrp1	1508.73	-0.742294	0.0243884	0.157366
213491	Szrd1	2594.29	-0.338153	0.0243859	0.157366
100009600	Zglp1	23.2739	1.71197	0.0244201	0.157389
230234	Fam206a	1334.02	-0.45526	0.0244109	0.157389
66603	Gemin2	573.984	0.420993	0.0244479	0.157478
58222	Rab37	135.242	-4.17207	0.0244712	0.157538
11768	Ap1m2	32.9338	-2.47226	0.0246441	0.158559
15510	Hspd1	20579.2	-0.628703	0.0247179	0.15868
381644	Cep135	779.786	0.540423	0.0247194	0.15868
66311	Cenpw	606.038	0.462684	0.0247131	0.15868
72368	Borcs8	877.448	-0.300271	0.0246817	0.15868
223701	Mkl1	232.706	-1.06072	0.0247417	0.158732
12317	Calr	18923.5	-0.415901	0.0247839	0.158912
15204	Herc2	4411.3	0.602562	0.0248322	0.15904
75826	Senp2	2461.62	0.348284	0.024829	0.15904
12388	Ctnnd1	1966.81	-0.489799	0.0248836	0.15915
242860	Rsbn1l	1261.37	0.319095	0.0248679	0.15915
66256	Ssr2	3743.43	-0.444015	0.0248921	0.15915
12915	Atf6b	1853.5	-0.507884	0.0249639	0.159427
60534	Fancg	719.19	0.42021	0.0249618	0.159427
216345	Zfc3h1	1583.34	0.534245	0.0249971	0.159515
242914		26.2409	-1.80902	0.025071	0.159515
66208	Nenf	507.166	0.56597	0.0250511	0.159515
68481	Mpzl1	564.366	-1.98001	0.025076	0.159515
69146	Gsdmd	288.355	-1.17673	0.0250773	0.159515
73061	Cldn34c1	61.5228	0.945525	0.0250239	0.159515
76357	Trmt5	543.284	-0.546683	0.025034	0.159515
16418	Eif6	3178.38	-0.454452	0.0250999	0.159569
75316	Taf1d	1156.41	0.646871	0.0251465	0.159774
72754	Arhgef10l	1292.48	-0.79529	0.025166	0.159808
227525	Dclre1c	408.307	0.54955	0.0252097	0.159994
23857	Dmtf1	931.764	0.370282	0.0252764	0.160236
66142	Cox7b	3646.47	0.28948	0.0252763	0.160236
320253	March3	701.621	1.23252	0.0252922	0.160246
16391	Irf9	814.47	0.412516	0.0253142	0.160295
14011	Etv6	2212.21	-0.78423	0.0253309	0.16031
320616		13.8474	2.55924	0.0255434	0.161564
227648	Sec16a	2477.21	-0.320759	0.0256023	0.161845
11487	Adam10	7272	0.559906	0.0256369	0.161881
66200	Commd6	548.17	0.271398	0.0256277	0.161881
67755	Ddx47	3419.79	-0.304409	0.025661	0.161942
109113	Uhrf2	1827.56	0.402556	0.0257196	0.1621
23992	Prkra	275.248	-1.45168	0.0257168	0.1621
63856	Taf8	753.934	0.442922	0.0257294	0.1621
13876	Erg	341.591	-3.30399	0.0257561	0.162177
14466	Gba	1523.37	-0.565793	0.0258063	0.162401
27966	Rrp9	2142.9	-0.672228	0.0258974	0.162716
76080	Ttpal	1318.57	-0.325552	0.0258998	0.162716
77591	Ddx10	2349.47	-0.445926	0.0258885	0.162716
13831	Epc1	963.2	0.5805	0.026003	0.162974
16179	Irak1	3498.13	0.320181	0.0259556	0.162974
20877	Aurkb	3436.54	0.385494	0.025993	0.162974
66197	Cks2	301.791	0.568214	0.0260136	0.162974
72306	Zfp777	999.438	-0.356556	0.02597	0.162974
102443350	Xndc1	715.256	0.535009	0.0261025	0.163109
13865	Nr2f1	42.575	-2.7924	0.0260872	0.163109
14590	Ggh	30.3021	-1.39686	0.0261265	0.163109
27354	Nbn	1641.03	0.365074	0.026137	0.163109
55984	Camkk1	13.9551	-3.00326	0.0260894	0.163109
57442	Kcne3	63.3019	-1.58243	0.0260882	0.163109
72825	Mon1a	309.976	-0.443664	0.0261118	0.163109
108737	Oxsr1	2914.66	0.158488	0.0261626	0.163164
20688	Sp4	1410.62	0.560936	0.026175	0.163164
12497	Entpd6	696.499	-0.664457	0.0262351	0.163196
17876	Myef2	1000.91	0.36498	0.0262356	0.163196
19157	Cyth1	355.179	-0.658497	0.0262384	0.163196
381280	Hjurp	8375.2	0.256284	0.0262057	0.163196
213011	Zfp583	40.6202	-1.09051	0.0262665	0.163235
56526	Sept6	60.2516	-1.47444	0.0262737	0.163235
14450	Gart	10499.7	-0.501536	0.02636	0.163611
67171	Dram2	310.01	0.427861	0.0263635	0.163611
74386	Rmi1	1002.21	0.402432	0.0264318	0.163944
14886	Gtf2i	3855.39	-0.425921	0.0265273	0.164083
20481	Ski	1561.99	-0.634211	0.026472	0.164083
68953	Chmp2a	2410.05	0.434706	0.026513	0.164083
69186	Tmem256	1062.55	0.539753	0.0265269	0.164083
74198	Dtx2	204.587	-0.510091	0.0264904	0.164083
58205	Pdcd1lg2	19.4994	-3.45621	0.0265887	0.164372
56195	Ptbp2	167.404	0.980184	0.0266109	0.164419
235439	Herc1	7031.11	0.724644	0.0266303	0.164447
68044	Chac2	440.626	0.984838	0.0266668	0.164583
108907	Nusap1	5157.3	0.741704	0.0267539	0.164996
66121	Chchd1	1567.67	0.286938	0.0267633	0.164996
192654	Pla2g15	74.4545	-0.806459	0.0268606	0.165051
233189	Ctu1	290.115	-0.64275	0.0268337	0.165051
30050	Fbxw2	2022.71	0.386018	0.0267882	0.165051
66407	Mrps15	1177.23	-0.363942	0.0268178	0.165051
66849	Ppp1r2	825.589	0.441281	0.0268498	0.165051
70208	Med23	987.389	-0.264416	0.0268255	0.165051
106064	AW549877	621.179	0.548444	0.0270721	0.165886
109154	Mlec	12421.4	-0.618176	0.0270293	0.165886
12452	Ccng2	400.789	1.42069	0.0271	0.165886
18750	Prkca	1264.16	-1.40359	0.0270667	0.165886
223642	Zc3h3	207.35	-0.396866	0.0270597	0.165886
246707	Emilin2	13936.4	-0.421447	0.0270951	0.165886
75687	Ripor1	3230.73	-0.788426	0.0270442	0.165886
231821	Adap1	1873.83	-0.844684	0.0272282	0.166362
26462	Txnrd2	1577.84	0.816921	0.0272167	0.166362
381038	Parl	1104.85	-0.317458	0.0272377	0.166362
59053	Hgh1	889.474	-0.684146	0.027252	0.166362
71617	Armh3	314.721	-0.492404	0.0272487	0.166362
17775	Laptm4a	2964.17	0.591477	0.0273296	0.166729
67826	Snap47	149.337	-0.827259	0.0273419	0.166729
381605	Tbc1d2	17.7312	-2.35896	0.0273809	0.166876
16561	Kif1b	1028.98	-0.734136	0.0274106	0.166887
76915	Mnd1	90.2857	0.570471	0.0274125	0.166887
110751	Adam33	581.452	2.54716	0.0275602	0.167365
16573	Kif5b	5885.88	0.355016	0.0275657	0.167365
19171	Psmb10	819.949	-0.983302	0.0275581	0.167365
19744	Rheb	1603.67	0.310825	0.0275328	0.167365
21376	Tbrg1	3095.38	-0.361887	0.0275433	0.167365
19091	Prkg1	91.1943	-3.24052	0.0275911	0.167429
52357	Wwc2	57.032	-6.12073	0.0276214	0.167522
74549	Mau2	3013.77	0.561538	0.027681	0.167793
210106	Tent4a	1152.17	0.384503	0.0277286	0.16796
21973	Top2a	26080.4	0.386097	0.0277414	0.16796
67544	Fam120b	575.876	-0.641711	0.0277686	0.16796
68626	Elac2	1953.54	-0.464983	0.0277638	0.16796
77446	Heg1	429.813	-1.29708	0.0277855	0.167972
104263	Kdm3a	1668.59	0.613539	0.0278664	0.16837
11490	Adam15	16.0882	-2.10324	0.0279847	0.168755
237253	Lrp11	175.692	-1.27041	0.0279903	0.168755
630579	Zfp808	502.201	0.700167	0.0279476	0.168755
66686	Dcbld1	37.7252	-1.99565	0.0279873	0.168755
19264	Ptprc	40.0789	-3.66718	0.0280207	0.168847
380608	Tagap1	426.306	0.683936	0.0280737	0.169025
72351	Ptar1	372.922	0.464515	0.0280803	0.169025
11989	Slc7a3	26.9125	2.41303	0.0281743	0.169388
217331	Unk	842.557	0.401198	0.028186	0.169388
22628	Ywhag	6424.03	-0.400519	0.028162	0.169388
327762	Dna2	2288.83	0.543973	0.0282557	0.169716
231225	Tapt1	3253.16	0.576246	0.0282936	0.169832
74777	Selenon	43.1608	-2.02749	0.0283053	0.169832
11754	Aoc3	50.9236	1.78369	0.0283376	0.169844
218973	Wdhd1	3618.52	0.439262	0.0283324	0.169844
20643	Snrpe	1993.68	0.342772	0.0283589	0.169881
68119	Cmtm3	342.678	-2.03171	0.0283779	0.169904
30841	Kdm2b	1460.14	-0.413643	0.0284182	0.169963
77411	Esrp2	665.642	-1.6525	0.0284119	0.169963
20742	Sptbn1	3056.76	-1.52977	0.0284367	0.169983
338467	Morc3	1532.58	0.347967	0.0284947	0.170239
108837	Ibtk	3491.55	0.532573	0.028515	0.170269
268448	Phf12	1969.02	0.320066	0.02858	0.170386
59126	Nek6	48.0546	-3.28552	0.0285771	0.170386
76594	Dnajc18	361.718	-0.504905	0.0285712	0.170386
11983	Atpif1	10842.7	0.464704	0.0286301	0.170412
22247	Umps	3902.37	-0.425214	0.0286254	0.170412
67843	Slc35a4	4713.84	-0.414878	0.0286253	0.170412
269470	Wdr3	3325.87	-0.565395	0.0286789	0.170612
229285	Spg20	754.697	-0.637429	0.0287042	0.170672
71591	Zfp251	976.518	-0.480929	0.0287288	0.170728
276846	Pigs	1814.52	-0.329295	0.02875	0.170763
67241	Smc6	4301.82	0.319329	0.0287759	0.170826
99375	Cul4a	5127.61	0.486113	0.0287973	0.170863
215160	Rhbdd2	383.032	-0.838314	0.0288285	0.170958
27015	Polk	496.502	0.616798	0.0288608	0.170968
77781	Epm2aip1	689.346	0.688075	0.0288543	0.170968
56742	Psrc1	1678.97	0.553329	0.0289245	0.171255
73174	Tbkbp1	176.417	-1.5219	0.0289855	0.171525
67902	Sumf2	619.557	-0.501488	0.0290157	0.171614
353499	Tmc4	409.128	-0.646996	0.029079	0.171897
67588	Rnf41	594.563	-0.370081	0.0291016	0.17194
100502766	Kifc1	1915.45	0.515299	0.0291301	0.172018
73162	Otud3	133.215	-0.61022	0.0291461	0.172022
100504715	Tmppe	484.541	-0.778231	0.0292193	0.172298
67526	Atg12	905.636	0.479483	0.029239	0.172298
75323		91.2273	0.685981	0.0292364	0.172298
74203	Eif4enif1	4365.32	0.340818	0.0293225	0.172699
66990	Tmem134	859.885	0.701865	0.0294615	0.173364
67391	Fundc2	3000.27	0.547592	0.0294663	0.173364
13828	Epb42	3131.82	1.34812	0.0295112	0.173418
67495	Tmem167b	947.984	0.469082	0.0295218	0.173418
68097	Dynll2	2191.73	-0.457717	0.0294965	0.173418
18538	Pcna	10387.5	0.47724	0.0297236	0.174329
56177	Olfm1	2278.08	-1.08065	0.0297193	0.174329
71801	Plekhf2	1291.94	0.503015	0.0296958	0.174329
104156	Etv5	352.541	-1.18268	0.0297461	0.174369
231672	Fbxw8	2437.83	-0.59589	0.0297821	0.174489
192663	Abcg4	2615.31	0.619944	0.0298818	0.174801
381022	Kmt2d	3650.41	0.417292	0.0298615	0.174801
64540	Tspan4	1124.64	-0.580917	0.0298822	0.174801
227720	Nup214	4327.6	-0.414462	0.0299846	0.175126
544696	Tbc1d32	9.2244	-2.71852	0.0299583	0.175126
76781	Mettl4	797.516	0.422335	0.0299715	0.175126
100310872	Dynlt1a	246.69	0.487834	0.0301011	0.175391
13436	Dnmt3b	218.913	-1.66331	0.0301081	0.175391
22643	Zfp101	347.52	1.04922	0.0300948	0.175391
52120	Hgsnat	596.822	-0.454017	0.0300967	0.175391
78506	Micu3	49.7714	1.4333	0.0300896	0.175391
58988	Rps6kb2	566.41	0.383581	0.0301947	0.175804
11409	Acads	1325.45	-0.771011	0.0302478	0.175854
12448	Ccne2	1766.81	0.714114	0.0302232	0.175854
76857	Spopl	471.431	0.521698	0.0302505	0.175854
16970	Lrmp	1908.42	-1.16263	0.0302696	0.175874
70661	Sik3	2221.65	-0.527916	0.0303071	0.176001
66752		562.55	-0.791246	0.0303483	0.176149
14312	Brd2	7019.26	0.317377	0.0304643	0.176248
19364	Rad51d	1031.09	-0.463297	0.0304754	0.176248
213773	Tbl3	2795.32	-0.442038	0.0304428	0.176248
223978	Cpped1	912.732	-0.331666	0.0304611	0.176248
227446	Relch	780.535	0.453902	0.0304527	0.176248
230789	Fam76a	929.003	0.648712	0.0304403	0.176248
27801	Zdhhc8	87.4907	-1.62716	0.0303885	0.176248
11867	Arpc1b	5189.41	-1.11023	0.0305358	0.176506
11740	Slc25a5	17485.1	-0.226898	0.0306035	0.176715
237339	L3mbtl3	205.262	-1.20102	0.0305996	0.176715
102791	Tcta	190.082	0.676564	0.0306549	0.176893
140743	Rem2	89.2567	-2.35577	0.0306675	0.176893
232023	Vopp1	2953.69	0.818774	0.0306816	0.176893
76246	Rtf1	2561.04	-0.295493	0.030723	0.17704
99712	Cept1	638.792	0.425538	0.0307558	0.177138
241066	Carf	176.948	0.654711	0.0307827	0.17715
30934	Tor1b	1313.35	0.1947	0.0307922	0.17715
319758	Rfx7	2007.57	-0.443022	0.0308053	0.17715
20874	Slk	6204.2	0.30699	0.0308867	0.177436
219105	Zmym5	759.52	0.602707	0.0308747	0.177436
18707	Pik3cd	3496.2	-1.3231	0.0309321	0.177606
14784	Grb2	6526.63	-0.470027	0.0310293	0.177643
19299	Abcd3	1136.27	-0.433979	0.0310258	0.177643
208638	Slc25a38	2542.2	0.67956	0.0310109	0.177643
209707	Lcorl	234.697	0.518958	0.0310337	0.177643
230809	Pdik1l	1050.03	0.422931	0.0309942	0.177643
71768	Vwce	123.808	1.48327	0.0310175	0.177643
217039	Ggnbp2	4302.81	0.368218	0.0310622	0.177716
56480	Tbk1	2111.84	0.392802	0.0311195	0.177883
74341		10.8046	-2.97236	0.0311232	0.177883
100201	Tmem64	3899.65	0.462987	0.0311855	0.177967
110542	Amhr2	95.4786	-1.64074	0.0311706	0.177967
69747	Zswim7	224.094	0.591092	0.0311783	0.177967
227674	Ddx31	746.953	-0.499372	0.0312364	0.178076
66880	Rsrc1	1115.09	-0.534956	0.0312305	0.178076
17159	Man2b1	2018.11	-1.09205	0.0312647	0.178134
215436	Slc35e3	234.91	-0.619323	0.0312904	0.178134
225362	Reep2	20.6233	-1.71985	0.0312943	0.178134
14017	Evi2a	42.305	-2.77851	0.0313429	0.17814
223527	Eny2	1671.67	0.410552	0.0313115	0.17814
66853	Pnpla2	1167.34	-0.63283	0.0313372	0.17814
74157	Cmtr1	4397.45	0.32265	0.0313728	0.178219
319190	Hist2h2be	403.888	1.00753	0.0314505	0.17857
12192	Zfp36l1	931.137	0.532103	0.0314685	0.178582
404710	Iqgap3	1355.68	0.431005	0.0315616	0.179019
16816	Lcat	40.8419	1.24764	0.0316202	0.179082
320473	Heatr5b	1185.83	-0.406049	0.0316124	0.179082
74450	Pank2	1442.73	0.442578	0.0316526	0.179082
84095	Pi4k2a	855.685	-0.428926	0.0316502	0.179082
98878	Ehd4	776.227	-0.489576	0.0316328	0.179082
74734	Rhoh	1068.24	-0.67756	0.0317108	0.179231
89867	Sec16b	785.734	-1.23194	0.0317075	0.179231
19246	Ptpn1	1712.12	-0.278328	0.0317389	0.179299
21648	Dynlt1b	890.154	0.444987	0.0317879	0.179395
66078	Tsen34	199.894	-0.781911	0.0317872	0.179395
13849	Ephx1	46.6817	-2.03664	0.0318588	0.179705
14211	Smc2	9901.01	0.517207	0.0318785	0.179726
23871	Ets1	95.9619	-2.29957	0.031897	0.179739
110842	Etfa	2540.42	0.322104	0.0319273	0.179819
18938	Ppp1r14b	2731.5	-0.256166	0.0319848	0.180053
67040	Ddx17	10602	0.311832	0.032001	0.180054
104836	Cbll1	724.437	-0.400075	0.0321509	0.180264
12866	Cox7a2	3480.53	0.254699	0.0321407	0.180264
209586	Nudcd3	2683.27	-0.365228	0.0321148	0.180264
353342		351.775	-0.675659	0.032107	0.180264
382062	AB124611	265.759	-1.63757	0.0321256	0.180264
70375	Ica1l	115.536	-1.98791	0.0320974	0.180264
[truncated: 13,806 more rows]
