# Supplementary material for: Nuclear interacting SET domain protein 1 inactivation impairs GATA1-regulated erythroid differentiation and causes erythroleukemia
Source: Nat Commun. 2020 Jun 12;11:2807. doi: 10.1038/s41467-020-16179-8 (PMC7293310; doi:10.1038/s41467-020-16179-8)
Supplement: Supplementary file 5 — Supplementary Data 3 [file 41467_2020_16179_MOESM5_ESM.xlsx]

## Sheet: TableS5  GSEA WT24h_vs_WT0h
Supplementary Data 3: Gene Set Enrichment Analysis (GSEA) of significantly up- or down regulated genes according to shrunken log fold changes between maintenance medium (0h) and differentiation medium (24h) of cells rescued with add back of wildtype Nsd1
pathway	pval	FDR	ES	direction	link
AAANWWTGC_UNKNOWN	5.5894e-05	0.00226268	-0.584964	downregulated	http://software.broadinstitute.org/gsea/msigdb/geneset_page.jsp?geneSetName=AAANWWTGC_UNKNOWN
AAAYRNCTG_UNKNOWN	0.00625879	0.0406396	-0.442255	downregulated	http://software.broadinstitute.org/gsea/msigdb/geneset_page.jsp?geneSetName=AAAYRNCTG_UNKNOWN
AACTTT_UNKNOWN	0.000280034	0.00502445	-0.388367	downregulated	http://software.broadinstitute.org/gsea/msigdb/geneset_page.jsp?geneSetName=AACTTT_UNKNOWN
ABDELMOHSEN_ELAVL4_TARGETS	0.00280023	0.0238199	-0.787866	downregulated	http://software.broadinstitute.org/gsea/msigdb/geneset_page.jsp?geneSetName=ABDELMOHSEN_ELAVL4_TARGETS
ACACTCC,MIR-122A	0.00156746	0.0159644	-0.599	downregulated	http://software.broadinstitute.org/gsea/msigdb/geneset_page.jsp?geneSetName=ACACTCC,MIR-122A
ACATTCC,MIR-1,MIR-206	0.00136551	0.0146014	-0.476052	downregulated	http://software.broadinstitute.org/gsea/msigdb/geneset_page.jsp?geneSetName=ACATTCC,MIR-1,MIR-206
ACEVEDO_FGFR1_TARGETS_IN_PROSTATE_CANCER_MODEL_UP	0.00815694	0.0481224	-0.451514	downregulated	http://software.broadinstitute.org/gsea/msigdb/geneset_page.jsp?geneSetName=ACEVEDO_FGFR1_TARGETS_IN_PROSTATE_CANCER_MODEL_UP
ACEVEDO_LIVER_CANCER_DN	1.02208e-05	0.00107081	-0.5001	downregulated	http://software.broadinstitute.org/gsea/msigdb/geneset_page.jsp?geneSetName=ACEVEDO_LIVER_CANCER_DN
ACEVEDO_LIVER_TUMOR_VS_NORMAL_ADJACENT_TISSUE_DN	0.00442874	0.0321447	-0.479747	downregulated	http://software.broadinstitute.org/gsea/msigdb/geneset_page.jsp?geneSetName=ACEVEDO_LIVER_TUMOR_VS_NORMAL_ADJACENT_TISSUE_DN
AKT_UP_MTOR_DN.V1_DN	0.00736615	0.0451441	-0.497178	downregulated	http://software.broadinstitute.org/gsea/msigdb/geneset_page.jsp?geneSetName=AKT_UP_MTOR_DN.V1_DN
AKT_UP_MTOR_DN.V1_UP	0.00394773	0.0298133	-0.508024	downregulated	http://software.broadinstitute.org/gsea/msigdb/geneset_page.jsp?geneSetName=AKT_UP_MTOR_DN.V1_UP
AKT_UP.V1_UP	0.000327654	0.00559194	-0.557641	downregulated	http://software.broadinstitute.org/gsea/msigdb/geneset_page.jsp?geneSetName=AKT_UP.V1_UP
ALCALAY_AML_BY_NPM1_LOCALIZATION_DN	0.00496989	0.0348287	0.355702	upregulated	http://software.broadinstitute.org/gsea/msigdb/geneset_page.jsp?geneSetName=ALCALAY_AML_BY_NPM1_LOCALIZATION_DN
ALCALAY_AML_BY_NPM1_LOCALIZATION_UP	2.29877e-05	0.00179051	-0.648733	downregulated	http://software.broadinstitute.org/gsea/msigdb/geneset_page.jsp?geneSetName=ALCALAY_AML_BY_NPM1_LOCALIZATION_UP
ALFANO_MYC_TARGETS	0.00620341	0.0403987	-0.450152	downregulated	http://software.broadinstitute.org/gsea/msigdb/geneset_page.jsp?geneSetName=ALFANO_MYC_TARGETS
AMIT_EGF_RESPONSE_120_HELA	0.00378176	0.0290138	-0.605354	downregulated	http://software.broadinstitute.org/gsea/msigdb/geneset_page.jsp?geneSetName=AMIT_EGF_RESPONSE_120_HELA
AMUNDSON_GAMMA_RADIATION_RESPONSE	0.000218396	0.00420639	0.605958	upregulated	http://software.broadinstitute.org/gsea/msigdb/geneset_page.jsp?geneSetName=AMUNDSON_GAMMA_RADIATION_RESPONSE
AMUNDSON_POOR_SURVIVAL_AFTER_GAMMA_RADIATION_2G	0.00238623	0.0213301	-0.509961	downregulated	http://software.broadinstitute.org/gsea/msigdb/geneset_page.jsp?geneSetName=AMUNDSON_POOR_SURVIVAL_AFTER_GAMMA_RADIATION_2G
AMUNDSON_POOR_SURVIVAL_AFTER_GAMMA_RADIATION_8G	0.000206591	0.00401842	-0.633512	downregulated	http://software.broadinstitute.org/gsea/msigdb/geneset_page.jsp?geneSetName=AMUNDSON_POOR_SURVIVAL_AFTER_GAMMA_RADIATION_8G
ASTON_MAJOR_DEPRESSIVE_DISORDER_DN	0.0042821	0.0314041	-0.504038	downregulated	http://software.broadinstitute.org/gsea/msigdb/geneset_page.jsp?geneSetName=ASTON_MAJOR_DEPRESSIVE_DISORDER_DN
ASTON_MAJOR_DEPRESSIVE_DISORDER_UP	0.0040274	0.0301621	-0.665945	downregulated	http://software.broadinstitute.org/gsea/msigdb/geneset_page.jsp?geneSetName=ASTON_MAJOR_DEPRESSIVE_DISORDER_UP
ATACCTC,MIR-202	0.00520463	0.0359465	-0.486713	downregulated	http://software.broadinstitute.org/gsea/msigdb/geneset_page.jsp?geneSetName=ATACCTC,MIR-202
ATM_DN.V1_DN	0.00344859	0.0272706	-0.510312	downregulated	http://software.broadinstitute.org/gsea/msigdb/geneset_page.jsp?geneSetName=ATM_DN.V1_DN
AZARE_NEOPLASTIC_TRANSFORMATION_BY_STAT3_UP	4.7086e-05	0.00219572	-0.623019	downregulated	http://software.broadinstitute.org/gsea/msigdb/geneset_page.jsp?geneSetName=AZARE_NEOPLASTIC_TRANSFORMATION_BY_STAT3_UP
BAELDE_DIABETIC_NEPHROPATHY_UP	0.00165027	0.016513	-0.615492	downregulated	http://software.broadinstitute.org/gsea/msigdb/geneset_page.jsp?geneSetName=BAELDE_DIABETIC_NEPHROPATHY_UP
BARIS_THYROID_CANCER_DN	0.00752242	0.0457687	-0.599548	downregulated	http://software.broadinstitute.org/gsea/msigdb/geneset_page.jsp?geneSetName=BARIS_THYROID_CANCER_DN
BASAKI_YBX1_TARGETS_UP	0.000148898	0.00334095	0.531005	upregulated	http://software.broadinstitute.org/gsea/msigdb/geneset_page.jsp?geneSetName=BASAKI_YBX1_TARGETS_UP
BASSO_CD40_SIGNALING_UP	0.00118576	0.0133702	-0.581076	downregulated	http://software.broadinstitute.org/gsea/msigdb/geneset_page.jsp?geneSetName=BASSO_CD40_SIGNALING_UP
BECKER_TAMOXIFEN_RESISTANCE_DN	0.00351623	0.027619	-0.597489	downregulated	http://software.broadinstitute.org/gsea/msigdb/geneset_page.jsp?geneSetName=BECKER_TAMOXIFEN_RESISTANCE_DN
BEGUM_TARGETS_OF_PAX3_FOXO1_FUSION_UP	0.00571586	0.0381943	-0.616239	downregulated	http://software.broadinstitute.org/gsea/msigdb/geneset_page.jsp?geneSetName=BEGUM_TARGETS_OF_PAX3_FOXO1_FUSION_UP
BENPORATH_CYCLING_GENES	0.00126582	0.0139532	0.41143	upregulated	http://software.broadinstitute.org/gsea/msigdb/geneset_page.jsp?geneSetName=BENPORATH_CYCLING_GENES
BENPORATH_EED_TARGETS	0.00492368	0.0346283	-0.40137	downregulated	http://software.broadinstitute.org/gsea/msigdb/geneset_page.jsp?geneSetName=BENPORATH_EED_TARGETS
BENPORATH_ES_WITH_H3K27ME3	1.00666e-05	0.00107081	-0.464804	downregulated	http://software.broadinstitute.org/gsea/msigdb/geneset_page.jsp?geneSetName=BENPORATH_ES_WITH_H3K27ME3
BENPORATH_PRC2_TARGETS	6.23474e-05	0.00230139	-0.500174	downregulated	http://software.broadinstitute.org/gsea/msigdb/geneset_page.jsp?geneSetName=BENPORATH_PRC2_TARGETS
BENPORATH_PROLIFERATION	7.17824e-05	0.00245016	0.461582	upregulated	http://software.broadinstitute.org/gsea/msigdb/geneset_page.jsp?geneSetName=BENPORATH_PROLIFERATION
BENPORATH_SUZ12_TARGETS	1.00938e-05	0.00107081	-0.488202	downregulated	http://software.broadinstitute.org/gsea/msigdb/geneset_page.jsp?geneSetName=BENPORATH_SUZ12_TARGETS
BERENJENO_TRANSFORMED_BY_RHOA_DN	1.03292e-05	0.00107081	-0.547118	downregulated	http://software.broadinstitute.org/gsea/msigdb/geneset_page.jsp?geneSetName=BERENJENO_TRANSFORMED_BY_RHOA_DN
BERENJENO_TRANSFORMED_BY_RHOA_UP	0.000584795	0.00832509	0.393472	upregulated	http://software.broadinstitute.org/gsea/msigdb/geneset_page.jsp?geneSetName=BERENJENO_TRANSFORMED_BY_RHOA_UP
BIDUS_METASTASIS_UP	0.00012161	0.00292252	0.463762	upregulated	http://software.broadinstitute.org/gsea/msigdb/geneset_page.jsp?geneSetName=BIDUS_METASTASIS_UP
BIOCARTA_AHSP_PATHWAY	0.000161399	0.00346421	0.792615	upregulated	http://software.broadinstitute.org/gsea/msigdb/geneset_page.jsp?geneSetName=BIOCARTA_AHSP_PATHWAY
BIOCARTA_ATRBRCA_PATHWAY	0.00193165	0.0186039	0.687399	upregulated	http://software.broadinstitute.org/gsea/msigdb/geneset_page.jsp?geneSetName=BIOCARTA_ATRBRCA_PATHWAY
BIOCARTA_EDG1_PATHWAY	0.00450288	0.0324394	-0.713783	downregulated	http://software.broadinstitute.org/gsea/msigdb/geneset_page.jsp?geneSetName=BIOCARTA_EDG1_PATHWAY
BIOCARTA_G2_PATHWAY	0.000531466	0.00778706	0.663211	upregulated	http://software.broadinstitute.org/gsea/msigdb/geneset_page.jsp?geneSetName=BIOCARTA_G2_PATHWAY
BIOCARTA_GSK3_PATHWAY	0.00847054	0.0494772	-0.6888	downregulated	http://software.broadinstitute.org/gsea/msigdb/geneset_page.jsp?geneSetName=BIOCARTA_GSK3_PATHWAY
BIOCARTA_MCM_PATHWAY	2.66141e-05	0.00201959	0.847328	upregulated	http://software.broadinstitute.org/gsea/msigdb/geneset_page.jsp?geneSetName=BIOCARTA_MCM_PATHWAY
BIOCARTA_NKT_PATHWAY	0.00701727	0.0438108	-0.785363	downregulated	http://software.broadinstitute.org/gsea/msigdb/geneset_page.jsp?geneSetName=BIOCARTA_NKT_PATHWAY
BIOCARTA_NOS1_PATHWAY	0.000582127	0.00830048	-0.860077	downregulated	http://software.broadinstitute.org/gsea/msigdb/geneset_page.jsp?geneSetName=BIOCARTA_NOS1_PATHWAY
BIOCARTA_P27_PATHWAY	0.00306614	0.0251333	0.761688	upregulated	http://software.broadinstitute.org/gsea/msigdb/geneset_page.jsp?geneSetName=BIOCARTA_P27_PATHWAY
BIOCARTA_PTC1_PATHWAY	0.00744565	0.0454892	0.769708	upregulated	http://software.broadinstitute.org/gsea/msigdb/geneset_page.jsp?geneSetName=BIOCARTA_PTC1_PATHWAY
BIOCARTA_SKP2E2F_PATHWAY	0.00245706	0.0217945	0.811024	upregulated	http://software.broadinstitute.org/gsea/msigdb/geneset_page.jsp?geneSetName=BIOCARTA_SKP2E2F_PATHWAY
BLUM_RESPONSE_TO_SALIRASIB_DN	0.000272331	0.00491837	0.476415	upregulated	http://software.broadinstitute.org/gsea/msigdb/geneset_page.jsp?geneSetName=BLUM_RESPONSE_TO_SALIRASIB_DN
BMI1_DN.V1_UP	0.0010464	0.0122607	-0.557777	downregulated	http://software.broadinstitute.org/gsea/msigdb/geneset_page.jsp?geneSetName=BMI1_DN.V1_UP
BONOME_OVARIAN_CANCER_SURVIVAL_SUBOPTIMAL_DEBULKING	0.00330815	0.0264427	-0.426375	downregulated	http://software.broadinstitute.org/gsea/msigdb/geneset_page.jsp?geneSetName=BONOME_OVARIAN_CANCER_SURVIVAL_SUBOPTIMAL_DEBULKING
BOQUEST_STEM_CELL_CULTURED_VS_FRESH_DN	0.0020759	0.0195338	0.74734	upregulated	http://software.broadinstitute.org/gsea/msigdb/geneset_page.jsp?geneSetName=BOQUEST_STEM_CELL_CULTURED_VS_FRESH_DN
BOQUEST_STEM_CELL_DN	2.2145e-05	0.00176992	-0.584306	downregulated	http://software.broadinstitute.org/gsea/msigdb/geneset_page.jsp?geneSetName=BOQUEST_STEM_CELL_DN
BOYAULT_LIVER_CANCER_SUBCLASS_G23_UP	0.000229956	0.00436249	0.576001	upregulated	http://software.broadinstitute.org/gsea/msigdb/geneset_page.jsp?geneSetName=BOYAULT_LIVER_CANCER_SUBCLASS_G23_UP
BOYAULT_LIVER_CANCER_SUBCLASS_G5_DN	0.00676168	0.0426823	-0.72493	downregulated	http://software.broadinstitute.org/gsea/msigdb/geneset_page.jsp?geneSetName=BOYAULT_LIVER_CANCER_SUBCLASS_G5_DN
BOYLAN_MULTIPLE_MYELOMA_C_D_DN	1.09068e-05	0.00107081	-0.600407	downregulated	http://software.broadinstitute.org/gsea/msigdb/geneset_page.jsp?geneSetName=BOYLAN_MULTIPLE_MYELOMA_C_D_DN
BOYLAN_MULTIPLE_MYELOMA_PCA1_UP	0.00421167	0.0310536	-0.575768	downregulated	http://software.broadinstitute.org/gsea/msigdb/geneset_page.jsp?geneSetName=BOYLAN_MULTIPLE_MYELOMA_PCA1_UP
BROCKE_APOPTOSIS_REVERSED_BY_IL6	0.000555204	0.00802007	-0.532317	downregulated	http://software.broadinstitute.org/gsea/msigdb/geneset_page.jsp?geneSetName=BROCKE_APOPTOSIS_REVERSED_BY_IL6
BROWNE_HCMV_INFECTION_1HR_UP	0.00291611	0.0244012	-0.640822	downregulated	http://software.broadinstitute.org/gsea/msigdb/geneset_page.jsp?geneSetName=BROWNE_HCMV_INFECTION_1HR_UP
BROWNE_HCMV_INFECTION_20HR_DN	0.00143208	0.0150637	-0.558034	downregulated	http://software.broadinstitute.org/gsea/msigdb/geneset_page.jsp?geneSetName=BROWNE_HCMV_INFECTION_20HR_DN
BROWNE_HCMV_INFECTION_48HR_DN	0.0016152	0.0162725	-0.438078	downregulated	http://software.broadinstitute.org/gsea/msigdb/geneset_page.jsp?geneSetName=BROWNE_HCMV_INFECTION_48HR_DN
BROWNE_INTERFERON_RESPONSIVE_GENES	0.00163377	0.0163849	-0.589213	downregulated	http://software.broadinstitute.org/gsea/msigdb/geneset_page.jsp?geneSetName=BROWNE_INTERFERON_RESPONSIVE_GENES
BRUECKNER_TARGETS_OF_MIRLET7A3_DN	0.00243322	0.0216843	-0.626803	downregulated	http://software.broadinstitute.org/gsea/msigdb/geneset_page.jsp?geneSetName=BRUECKNER_TARGETS_OF_MIRLET7A3_DN
BRUINS_UVC_RESPONSE_VIA_TP53_GROUP_A	0.00416034	0.0307542	-0.397866	downregulated	http://software.broadinstitute.org/gsea/msigdb/geneset_page.jsp?geneSetName=BRUINS_UVC_RESPONSE_VIA_TP53_GROUP_A
BRUINS_UVC_RESPONSE_VIA_TP53_GROUP_D	0.00231083	0.0208885	-0.480395	downregulated	http://software.broadinstitute.org/gsea/msigdb/geneset_page.jsp?geneSetName=BRUINS_UVC_RESPONSE_VIA_TP53_GROUP_D
BURTON_ADIPOGENESIS_3	5.82819e-05	0.00228817	0.663829	upregulated	http://software.broadinstitute.org/gsea/msigdb/geneset_page.jsp?geneSetName=BURTON_ADIPOGENESIS_3
BURTON_ADIPOGENESIS_8	0.00116759	0.013225	-0.586247	downregulated	http://software.broadinstitute.org/gsea/msigdb/geneset_page.jsp?geneSetName=BURTON_ADIPOGENESIS_8
BURTON_ADIPOGENESIS_PEAK_AT_16HR	3.53719e-05	0.00210311	0.674701	upregulated	http://software.broadinstitute.org/gsea/msigdb/geneset_page.jsp?geneSetName=BURTON_ADIPOGENESIS_PEAK_AT_16HR
BURTON_ADIPOGENESIS_PEAK_AT_24HR	3.79881e-05	0.00211555	0.673487	upregulated	http://software.broadinstitute.org/gsea/msigdb/geneset_page.jsp?geneSetName=BURTON_ADIPOGENESIS_PEAK_AT_24HR
BUSA_SAM68_TARGETS_UP	0.00287216	0.0242053	-0.914418	downregulated	http://software.broadinstitute.org/gsea/msigdb/geneset_page.jsp?geneSetName=BUSA_SAM68_TARGETS_UP
BYSTRYKH_HEMATOPOIESIS_STEM_CELL_FGF3	0.00222253	0.0203398	-0.910461	downregulated	http://software.broadinstitute.org/gsea/msigdb/geneset_page.jsp?geneSetName=BYSTRYKH_HEMATOPOIESIS_STEM_CELL_FGF3
BYSTRYKH_HEMATOPOIESIS_STEM_CELL_QTL_TRANS	0.0068498	0.0430235	-0.387623	downregulated	http://software.broadinstitute.org/gsea/msigdb/geneset_page.jsp?geneSetName=BYSTRYKH_HEMATOPOIESIS_STEM_CELL_QTL_TRANS
BYSTRYKH_HEMATOPOIESIS_STEM_CELL_RUNX1	0.00674929	0.0426651	-0.842246	downregulated	http://software.broadinstitute.org/gsea/msigdb/geneset_page.jsp?geneSetName=BYSTRYKH_HEMATOPOIESIS_STEM_CELL_RUNX1
CAFFAREL_RESPONSE_TO_THC_24HR_5_UP	0.00328132	0.0262915	0.555469	upregulated	http://software.broadinstitute.org/gsea/msigdb/geneset_page.jsp?geneSetName=CAFFAREL_RESPONSE_TO_THC_24HR_5_UP
CAGCTG_V$AP4_Q5	0.000360104	0.00598403	-0.394983	downregulated	http://software.broadinstitute.org/gsea/msigdb/geneset_page.jsp?geneSetName=CAGCTG_V$AP4_Q5
CAGGTA_V$AREB6_01	6.03883e-05	0.00228817	-0.444968	downregulated	http://software.broadinstitute.org/gsea/msigdb/geneset_page.jsp?geneSetName=CAGGTA_V$AREB6_01
CAHOY_ASTROCYTIC	0.00554102	0.0374363	-0.568328	downregulated	http://software.broadinstitute.org/gsea/msigdb/geneset_page.jsp?geneSetName=CAHOY_ASTROCYTIC
CAIRO_HEPATOBLASTOMA_CLASSES_UP	0.000730994	0.00965972	0.367333	upregulated	http://software.broadinstitute.org/gsea/msigdb/geneset_page.jsp?geneSetName=CAIRO_HEPATOBLASTOMA_CLASSES_UP
CAIRO_HEPATOBLASTOMA_UP	0.00194627	0.018692	-0.499065	downregulated	http://software.broadinstitute.org/gsea/msigdb/geneset_page.jsp?geneSetName=CAIRO_HEPATOBLASTOMA_UP
CAIRO_LIVER_DEVELOPMENT_UP	4.57854e-05	0.00217009	-0.59878	downregulated	http://software.broadinstitute.org/gsea/msigdb/geneset_page.jsp?geneSetName=CAIRO_LIVER_DEVELOPMENT_UP
CCTNTMAGA_UNKNOWN	0.000956226	0.0115802	-0.571843	downregulated	http://software.broadinstitute.org/gsea/msigdb/geneset_page.jsp?geneSetName=CCTNTMAGA_UNKNOWN
CERVERA_SDHB_TARGETS_1_UP	0.00370928	0.0286017	-0.569021	downregulated	http://software.broadinstitute.org/gsea/msigdb/geneset_page.jsp?geneSetName=CERVERA_SDHB_TARGETS_1_UP
CGTSACG_V$PAX3_B	0.00270173	0.0232567	-0.539647	downregulated	http://software.broadinstitute.org/gsea/msigdb/geneset_page.jsp?geneSetName=CGTSACG_V$PAX3_B
CHANG_CORE_SERUM_RESPONSE_DN	1.10125e-05	0.00107081	-0.595283	downregulated	http://software.broadinstitute.org/gsea/msigdb/geneset_page.jsp?geneSetName=CHANG_CORE_SERUM_RESPONSE_DN
CHANG_CORE_SERUM_RESPONSE_UP	0.00449337	0.032401	0.343606	upregulated	http://software.broadinstitute.org/gsea/msigdb/geneset_page.jsp?geneSetName=CHANG_CORE_SERUM_RESPONSE_UP
CHANG_CYCLING_GENES	8.65052e-05	0.00269401	0.682164	upregulated	http://software.broadinstitute.org/gsea/msigdb/geneset_page.jsp?geneSetName=CHANG_CYCLING_GENES
CHANG_IMMORTALIZED_BY_HPV31_DN	0.00589693	0.0390087	-0.586191	downregulated	http://software.broadinstitute.org/gsea/msigdb/geneset_page.jsp?geneSetName=CHANG_IMMORTALIZED_BY_HPV31_DN
CHANG_IMMORTALIZED_BY_HPV31_UP	0.00834208	0.0488831	-0.591748	downregulated	http://software.broadinstitute.org/gsea/msigdb/geneset_page.jsp?geneSetName=CHANG_IMMORTALIZED_BY_HPV31_UP
CHANGOLKAR_H2AFY_TARGETS_UP	0.000534247	0.00780662	-0.718294	downregulated	http://software.broadinstitute.org/gsea/msigdb/geneset_page.jsp?geneSetName=CHANGOLKAR_H2AFY_TARGETS_UP
CHARAFE_BREAST_CANCER_LUMINAL_VS_BASAL_DN	4.1021e-05	0.00211555	-0.484152	downregulated	http://software.broadinstitute.org/gsea/msigdb/geneset_page.jsp?geneSetName=CHARAFE_BREAST_CANCER_LUMINAL_VS_BASAL_DN
CHARAFE_BREAST_CANCER_LUMINAL_VS_BASAL_UP	5.18753e-05	0.00225026	-0.496295	downregulated	http://software.broadinstitute.org/gsea/msigdb/geneset_page.jsp?geneSetName=CHARAFE_BREAST_CANCER_LUMINAL_VS_BASAL_UP
CHARAFE_BREAST_CANCER_LUMINAL_VS_MESENCHYMAL_DN	0.0010873	0.0126146	-0.448321	downregulated	http://software.broadinstitute.org/gsea/msigdb/geneset_page.jsp?geneSetName=CHARAFE_BREAST_CANCER_LUMINAL_VS_MESENCHYMAL_DN
CHARAFE_BREAST_CANCER_LUMINAL_VS_MESENCHYMAL_UP	1.02692e-05	0.00107081	-0.527622	downregulated	http://software.broadinstitute.org/gsea/msigdb/geneset_page.jsp?geneSetName=CHARAFE_BREAST_CANCER_LUMINAL_VS_MESENCHYMAL_UP
CHEBOTAEV_GR_TARGETS_DN	0.00295166	0.0245802	-0.563208	downregulated	http://software.broadinstitute.org/gsea/msigdb/geneset_page.jsp?geneSetName=CHEBOTAEV_GR_TARGETS_DN
CHEMNITZ_RESPONSE_TO_PROSTAGLANDIN_E2_DN	0.000295586	0.00520544	-0.498323	downregulated	http://software.broadinstitute.org/gsea/msigdb/geneset_page.jsp?geneSetName=CHEMNITZ_RESPONSE_TO_PROSTAGLANDIN_E2_DN
CHEMNITZ_RESPONSE_TO_PROSTAGLANDIN_E2_UP	0.00014247	0.00323366	0.454924	upregulated	http://software.broadinstitute.org/gsea/msigdb/geneset_page.jsp?geneSetName=CHEMNITZ_RESPONSE_TO_PROSTAGLANDIN_E2_UP
CHEN_ETV5_TARGETS_TESTIS	0.00221461	0.0203347	0.654731	upregulated	http://software.broadinstitute.org/gsea/msigdb/geneset_page.jsp?geneSetName=CHEN_ETV5_TARGETS_TESTIS
CHEN_METABOLIC_SYNDROM_NETWORK	1.001e-05	0.00107081	-0.531247	downregulated	http://software.broadinstitute.org/gsea/msigdb/geneset_page.jsp?geneSetName=CHEN_METABOLIC_SYNDROM_NETWORK
CHIANG_LIVER_CANCER_SUBCLASS_CTNNB1_DN	0.000861089	0.0107673	-0.552357	downregulated	http://software.broadinstitute.org/gsea/msigdb/geneset_page.jsp?geneSetName=CHIANG_LIVER_CANCER_SUBCLASS_CTNNB1_DN
CHIANG_LIVER_CANCER_SUBCLASS_INTERFERON_UP	0.00561789	0.0377681	-0.742524	downregulated	http://software.broadinstitute.org/gsea/msigdb/geneset_page.jsp?geneSetName=CHIANG_LIVER_CANCER_SUBCLASS_INTERFERON_UP
CHIANG_LIVER_CANCER_SUBCLASS_PROLIFERATION_UP	0.000181818	0.00371645	0.41665	upregulated	http://software.broadinstitute.org/gsea/msigdb/geneset_page.jsp?geneSetName=CHIANG_LIVER_CANCER_SUBCLASS_PROLIFERATION_UP
CHICAS_RB1_TARGETS_CONFLUENT	1.01679e-05	0.00107081	-0.491527	downregulated	http://software.broadinstitute.org/gsea/msigdb/geneset_page.jsp?geneSetName=CHICAS_RB1_TARGETS_CONFLUENT
CHICAS_RB1_TARGETS_LOW_SERUM	0.000665711	0.00905368	0.472374	upregulated	http://software.broadinstitute.org/gsea/msigdb/geneset_page.jsp?geneSetName=CHICAS_RB1_TARGETS_LOW_SERUM
CHICAS_RB1_TARGETS_SENESCENT	0.00746269	0.0455463	0.288195	upregulated	http://software.broadinstitute.org/gsea/msigdb/geneset_page.jsp?geneSetName=CHICAS_RB1_TARGETS_SENESCENT
chr10q23	0.00661298	0.0421045	-0.572005	downregulated	http://software.broadinstitute.org/gsea/msigdb/geneset_page.jsp?geneSetName=chr10q23
chr11p11	0.00376433	0.0289379	-0.700068	downregulated	http://software.broadinstitute.org/gsea/msigdb/geneset_page.jsp?geneSetName=chr11p11
chr14q21	0.000905797	0.0111222	0.628962	upregulated	http://software.broadinstitute.org/gsea/msigdb/geneset_page.jsp?geneSetName=chr14q21
chr2p12	0.0026911	0.0231878	-0.839874	downregulated	http://software.broadinstitute.org/gsea/msigdb/geneset_page.jsp?geneSetName=chr2p12
chr3q29	0.00229782	0.0208134	-0.677531	downregulated	http://software.broadinstitute.org/gsea/msigdb/geneset_page.jsp?geneSetName=chr3q29
chr5q31	0.000346476	0.00583433	-0.576238	downregulated	http://software.broadinstitute.org/gsea/msigdb/geneset_page.jsp?geneSetName=chr5q31
chr5q34	0.0084455	0.0493962	-0.763636	downregulated	http://software.broadinstitute.org/gsea/msigdb/geneset_page.jsp?geneSetName=chr5q34
CHYLA_CBFA2T3_TARGETS_DN	0.000142126	0.00323366	0.435686	upregulated	http://software.broadinstitute.org/gsea/msigdb/geneset_page.jsp?geneSetName=CHYLA_CBFA2T3_TARGETS_DN
CHYLA_CBFA2T3_TARGETS_UP	1.03319e-05	0.00107081	-0.597174	downregulated	http://software.broadinstitute.org/gsea/msigdb/geneset_page.jsp?geneSetName=CHYLA_CBFA2T3_TARGETS_UP
CLASPER_LYMPHATIC_VESSELS_DURING_METASTASIS_DN	8.6082e-05	0.00269401	-0.795193	downregulated	http://software.broadinstitute.org/gsea/msigdb/geneset_page.jsp?geneSetName=CLASPER_LYMPHATIC_VESSELS_DURING_METASTASIS_DN
CLIMENT_BREAST_CANCER_COPY_NUMBER_UP	0.0076124	0.046173	-0.737814	downregulated	http://software.broadinstitute.org/gsea/msigdb/geneset_page.jsp?geneSetName=CLIMENT_BREAST_CANCER_COPY_NUMBER_UP
COLDREN_GEFITINIB_RESISTANCE_DN	0.000382376	0.00621876	-0.525459	downregulated	http://software.broadinstitute.org/gsea/msigdb/geneset_page.jsp?geneSetName=COLDREN_GEFITINIB_RESISTANCE_DN
COULOUARN_TEMPORAL_TGFB1_SIGNATURE_DN	0.00154148	0.0158	-0.534214	downregulated	http://software.broadinstitute.org/gsea/msigdb/geneset_page.jsp?geneSetName=COULOUARN_TEMPORAL_TGFB1_SIGNATURE_DN
CREIGHTON_ENDOCRINE_THERAPY_RESISTANCE_3	0.000181543	0.00371512	-0.440574	downregulated	http://software.broadinstitute.org/gsea/msigdb/geneset_page.jsp?geneSetName=CREIGHTON_ENDOCRINE_THERAPY_RESISTANCE_3
CREIGHTON_ENDOCRINE_THERAPY_RESISTANCE_5	0.000747859	0.00980036	-0.449934	downregulated	http://software.broadinstitute.org/gsea/msigdb/geneset_page.jsp?geneSetName=CREIGHTON_ENDOCRINE_THERAPY_RESISTANCE_5
CROONQUIST_IL6_DEPRIVATION_DN	5.68893e-05	0.00226545	0.628092	upregulated	http://software.broadinstitute.org/gsea/msigdb/geneset_page.jsp?geneSetName=CROONQUIST_IL6_DEPRIVATION_DN
CROONQUIST_NRAS_SIGNALING_DN	4.59031e-05	0.00217009	0.700451	upregulated	http://software.broadinstitute.org/gsea/msigdb/geneset_page.jsp?geneSetName=CROONQUIST_NRAS_SIGNALING_DN
CROONQUIST_NRAS_VS_STROMAL_STIMULATION_DN	0.00405197	0.030293	0.396739	upregulated	http://software.broadinstitute.org/gsea/msigdb/geneset_page.jsp?geneSetName=CROONQUIST_NRAS_VS_STROMAL_STIMULATION_DN
CROONQUIST_STROMAL_STIMULATION_UP	0.00808008	0.047957	-0.578607	downregulated	http://software.broadinstitute.org/gsea/msigdb/geneset_page.jsp?geneSetName=CROONQUIST_STROMAL_STIMULATION_UP
CSR_LATE_UP.V1_DN	9.25037e-05	0.00271432	-0.598003	downregulated	http://software.broadinstitute.org/gsea/msigdb/geneset_page.jsp?geneSetName=CSR_LATE_UP.V1_DN
CSR_LATE_UP.V1_UP	0.0007397	0.00974563	0.404267	upregulated	http://software.broadinstitute.org/gsea/msigdb/geneset_page.jsp?geneSetName=CSR_LATE_UP.V1_UP
CTCTATG,MIR-368	0.00358596	0.0280174	-0.713392	downregulated	http://software.broadinstitute.org/gsea/msigdb/geneset_page.jsp?geneSetName=CTCTATG,MIR-368
CTGCAGY_UNKNOWN	0.000151126	0.00336955	-0.441318	downregulated	http://software.broadinstitute.org/gsea/msigdb/geneset_page.jsp?geneSetName=CTGCAGY_UNKNOWN
CTGYNNCTYTAA_UNKNOWN	0.00558432	0.0376282	-0.586988	downregulated	http://software.broadinstitute.org/gsea/msigdb/geneset_page.jsp?geneSetName=CTGYNNCTYTAA_UNKNOWN
CTTTAAR_UNKNOWN	0.000110261	0.00277632	-0.419678	downregulated	http://software.broadinstitute.org/gsea/msigdb/geneset_page.jsp?geneSetName=CTTTAAR_UNKNOWN
CTTTGA_V$LEF1_Q2	0.00815484	0.0481224	-0.380712	downregulated	http://software.broadinstitute.org/gsea/msigdb/geneset_page.jsp?geneSetName=CTTTGA_V$LEF1_Q2
CUI_TCF21_TARGETS_2_DN	6.01932e-05	0.00228817	-0.432462	downregulated	http://software.broadinstitute.org/gsea/msigdb/geneset_page.jsp?geneSetName=CUI_TCF21_TARGETS_2_DN
CYCLIN_D1_KE_.V1_DN	0.00688033	0.0431693	-0.481778	downregulated	http://software.broadinstitute.org/gsea/msigdb/geneset_page.jsp?geneSetName=CYCLIN_D1_KE_.V1_DN
CYCLIN_D1_UP.V1_DN	0.00652694	0.0417571	-0.493962	downregulated	http://software.broadinstitute.org/gsea/msigdb/geneset_page.jsp?geneSetName=CYCLIN_D1_UP.V1_DN
DACOSTA_ERCC3_ALLELE_XPCS_VS_TTD_DN	0.00652772	0.0417571	-0.703585	downregulated	http://software.broadinstitute.org/gsea/msigdb/geneset_page.jsp?geneSetName=DACOSTA_ERCC3_ALLELE_XPCS_VS_TTD_DN
DACOSTA_UV_RESPONSE_VIA_ERCC3_XPCS_DN	0.00547751	0.0371349	-0.557313	downregulated	http://software.broadinstitute.org/gsea/msigdb/geneset_page.jsp?geneSetName=DACOSTA_UV_RESPONSE_VIA_ERCC3_XPCS_DN
DASU_IL6_SIGNALING_SCAR_UP	0.00367332	0.0284236	-0.714777	downregulated	http://software.broadinstitute.org/gsea/msigdb/geneset_page.jsp?geneSetName=DASU_IL6_SIGNALING_SCAR_UP
DAVICIONI_MOLECULAR_ARMS_VS_ERMS_DN	0.000158296	0.00343484	-0.568707	downregulated	http://software.broadinstitute.org/gsea/msigdb/geneset_page.jsp?geneSetName=DAVICIONI_MOLECULAR_ARMS_VS_ERMS_DN
DAVICIONI_TARGETS_OF_PAX_FOXO1_FUSIONS_DN	0.00362204	0.0281996	-0.599167	downregulated	http://software.broadinstitute.org/gsea/msigdb/geneset_page.jsp?geneSetName=DAVICIONI_TARGETS_OF_PAX_FOXO1_FUSIONS_DN
DAVICIONI_TARGETS_OF_PAX_FOXO1_FUSIONS_UP	1.07369e-05	0.00107081	-0.563381	downregulated	http://software.broadinstitute.org/gsea/msigdb/geneset_page.jsp?geneSetName=DAVICIONI_TARGETS_OF_PAX_FOXO1_FUSIONS_UP
DAZARD_UV_RESPONSE_CLUSTER_G24	0.00733815	0.045035	0.500541	upregulated	http://software.broadinstitute.org/gsea/msigdb/geneset_page.jsp?geneSetName=DAZARD_UV_RESPONSE_CLUSTER_G24
DEBIASI_APOPTOSIS_BY_REOVIRUS_INFECTION_DN	0.000631659	0.00875263	-0.48418	downregulated	http://software.broadinstitute.org/gsea/msigdb/geneset_page.jsp?geneSetName=DEBIASI_APOPTOSIS_BY_REOVIRUS_INFECTION_DN
DELPUECH_FOXO3_TARGETS_DN	0.00732406	0.0449954	0.547691	upregulated	http://software.broadinstitute.org/gsea/msigdb/geneset_page.jsp?geneSetName=DELPUECH_FOXO3_TARGETS_DN
DELYS_THYROID_CANCER_DN	2.21658e-05	0.00176992	-0.586823	downregulated	http://software.broadinstitute.org/gsea/msigdb/geneset_page.jsp?geneSetName=DELYS_THYROID_CANCER_DN
DELYS_THYROID_CANCER_UP	1.03292e-05	0.00107081	-0.543877	downregulated	http://software.broadinstitute.org/gsea/msigdb/geneset_page.jsp?geneSetName=DELYS_THYROID_CANCER_UP
DER_IFN_ALPHA_RESPONSE_UP	0.00162328	0.0163261	-0.570457	downregulated	http://software.broadinstitute.org/gsea/msigdb/geneset_page.jsp?geneSetName=DER_IFN_ALPHA_RESPONSE_UP
DER_IFN_BETA_RESPONSE_UP	0.00291387	0.024394	-0.529969	downregulated	http://software.broadinstitute.org/gsea/msigdb/geneset_page.jsp?geneSetName=DER_IFN_BETA_RESPONSE_UP
DITTMER_PTHLH_TARGETS_UP	0.000910402	0.0111628	-0.574555	downregulated	http://software.broadinstitute.org/gsea/msigdb/geneset_page.jsp?geneSetName=DITTMER_PTHLH_TARGETS_UP
DOANE_BREAST_CANCER_CLASSES_UP	0.00076731	0.00995364	-0.665198	downregulated	http://software.broadinstitute.org/gsea/msigdb/geneset_page.jsp?geneSetName=DOANE_BREAST_CANCER_CLASSES_UP
DOANE_BREAST_CANCER_ESR1_UP	0.000233212	0.00439129	-0.641735	downregulated	http://software.broadinstitute.org/gsea/msigdb/geneset_page.jsp?geneSetName=DOANE_BREAST_CANCER_ESR1_UP
DOANE_RESPONSE_TO_ANDROGEN_DN	0.00672177	0.0425388	-0.446308	downregulated	http://software.broadinstitute.org/gsea/msigdb/geneset_page.jsp?geneSetName=DOANE_RESPONSE_TO_ANDROGEN_DN
DOANE_RESPONSE_TO_ANDROGEN_UP	0.000121611	0.00292252	-0.552257	downregulated	http://software.broadinstitute.org/gsea/msigdb/geneset_page.jsp?geneSetName=DOANE_RESPONSE_TO_ANDROGEN_UP
DODD_NASOPHARYNGEAL_CARCINOMA_UP	2.00028e-05	0.00171306	-0.415578	downregulated	http://software.broadinstitute.org/gsea/msigdb/geneset_page.jsp?geneSetName=DODD_NASOPHARYNGEAL_CARCINOMA_UP
DORMOY_ELAVL1_TARGETS	0.000965827	0.0116486	0.709968	upregulated	http://software.broadinstitute.org/gsea/msigdb/geneset_page.jsp?geneSetName=DORMOY_ELAVL1_TARGETS
DOUGLAS_BMI1_TARGETS_UP	0.000111443	0.00278908	-0.456577	downregulated	http://software.broadinstitute.org/gsea/msigdb/geneset_page.jsp?geneSetName=DOUGLAS_BMI1_TARGETS_UP
DURAND_STROMA_NS_UP	0.000588542	0.00833203	-0.547065	downregulated	http://software.broadinstitute.org/gsea/msigdb/geneset_page.jsp?geneSetName=DURAND_STROMA_NS_UP
DURAND_STROMA_S_UP	1.06051e-05	0.00107081	-0.555721	downregulated	http://software.broadinstitute.org/gsea/msigdb/geneset_page.jsp?geneSetName=DURAND_STROMA_S_UP
DUTERTRE_ESTRADIOL_RESPONSE_24HR_DN	0.000152812	0.00338658	-0.462822	downregulated	http://software.broadinstitute.org/gsea/msigdb/geneset_page.jsp?geneSetName=DUTERTRE_ESTRADIOL_RESPONSE_24HR_DN
DUTERTRE_ESTRADIOL_RESPONSE_24HR_UP	0.000172444	0.00362111	0.619224	upregulated	http://software.broadinstitute.org/gsea/msigdb/geneset_page.jsp?geneSetName=DUTERTRE_ESTRADIOL_RESPONSE_24HR_UP
DUTERTRE_ESTRADIOL_RESPONSE_6HR_DN	0.00363609	0.0282418	-0.579432	downregulated	http://software.broadinstitute.org/gsea/msigdb/geneset_page.jsp?geneSetName=DUTERTRE_ESTRADIOL_RESPONSE_6HR_DN
E2F1_UP.V1_DN	0.00511017	0.0354464	-0.480766	downregulated	http://software.broadinstitute.org/gsea/msigdb/geneset_page.jsp?geneSetName=E2F1_UP.V1_DN
E2F1_UP.V1_UP	9.49217e-05	0.00271432	0.418734	upregulated	http://software.broadinstitute.org/gsea/msigdb/geneset_page.jsp?geneSetName=E2F1_UP.V1_UP
EGFR_UP.V1_UP	0.000791626	0.0101943	-0.518444	downregulated	http://software.broadinstitute.org/gsea/msigdb/geneset_page.jsp?geneSetName=EGFR_UP.V1_UP
EGUCHI_CELL_CYCLE_RB1_TARGETS	2.78979e-05	0.00209221	0.856393	upregulated	http://software.broadinstitute.org/gsea/msigdb/geneset_page.jsp?geneSetName=EGUCHI_CELL_CYCLE_RB1_TARGETS
ENK_UV_RESPONSE_EPIDERMIS_DN	6.10389e-05	0.00228998	-0.476796	downregulated	http://software.broadinstitute.org/gsea/msigdb/geneset_page.jsp?geneSetName=ENK_UV_RESPONSE_EPIDERMIS_DN
ERB2_UP.V1_UP	0.000121985	0.00292252	-0.554356	downregulated	http://software.broadinstitute.org/gsea/msigdb/geneset_page.jsp?geneSetName=ERB2_UP.V1_UP
FARMER_BREAST_CANCER_APOCRINE_VS_BASAL	0.000652783	0.00892641	-0.484018	downregulated	http://software.broadinstitute.org/gsea/msigdb/geneset_page.jsp?geneSetName=FARMER_BREAST_CANCER_APOCRINE_VS_BASAL
FARMER_BREAST_CANCER_APOCRINE_VS_LUMINAL	7.38023e-05	0.00250942	-0.517707	downregulated	http://software.broadinstitute.org/gsea/msigdb/geneset_page.jsp?geneSetName=FARMER_BREAST_CANCER_APOCRINE_VS_LUMINAL
FARMER_BREAST_CANCER_CLUSTER_2	0.000203348	0.00397722	0.633563	upregulated	http://software.broadinstitute.org/gsea/msigdb/geneset_page.jsp?geneSetName=FARMER_BREAST_CANCER_CLUSTER_2
FERRANDO_HOX11_NEIGHBORS	0.00153396	0.0158	0.697419	upregulated	http://software.broadinstitute.org/gsea/msigdb/geneset_page.jsp?geneSetName=FERRANDO_HOX11_NEIGHBORS
FERREIRA_EWINGS_SARCOMA_UNSTABLE_VS_STABLE_UP	9.87264e-05	0.00271432	0.45567	upregulated	http://software.broadinstitute.org/gsea/msigdb/geneset_page.jsp?geneSetName=FERREIRA_EWINGS_SARCOMA_UNSTABLE_VS_STABLE_UP
FEVR_CTNNB1_TARGETS_DN	0.000856898	0.0107453	0.391222	upregulated	http://software.broadinstitute.org/gsea/msigdb/geneset_page.jsp?geneSetName=FEVR_CTNNB1_TARGETS_DN
FEVR_CTNNB1_TARGETS_UP	1.00639e-05	0.00107081	-0.4873	downregulated	http://software.broadinstitute.org/gsea/msigdb/geneset_page.jsp?geneSetName=FEVR_CTNNB1_TARGETS_UP
FINETTI_BREAST_CANCER_KINOME_RED	0.00316125	0.0256159	0.641508	upregulated	http://software.broadinstitute.org/gsea/msigdb/geneset_page.jsp?geneSetName=FINETTI_BREAST_CANCER_KINOME_RED
FIRESTEIN_PROLIFERATION	0.00112999	0.0128952	-0.531322	downregulated	http://software.broadinstitute.org/gsea/msigdb/geneset_page.jsp?geneSetName=FIRESTEIN_PROLIFERATION
FLECHNER_BIOPSY_KIDNEY_TRANSPLANT_REJECTED_VS_OK_UP	0.000492836	0.00742234	-0.603102	downregulated	http://software.broadinstitute.org/gsea/msigdb/geneset_page.jsp?geneSetName=FLECHNER_BIOPSY_KIDNEY_TRANSPLANT_REJECTED_VS_OK_UP
FOSTER_TOLERANT_MACROPHAGE_DN	0.00153578	0.0158	-0.447737	downregulated	http://software.broadinstitute.org/gsea/msigdb/geneset_page.jsp?geneSetName=FOSTER_TOLERANT_MACROPHAGE_DN
FOURNIER_ACINAR_DEVELOPMENT_LATE_2	0.00824225	0.0484318	0.316328	upregulated	http://software.broadinstitute.org/gsea/msigdb/geneset_page.jsp?geneSetName=FOURNIER_ACINAR_DEVELOPMENT_LATE_2
FRASOR_RESPONSE_TO_SERM_OR_FULVESTRANT_DN	3.86653e-05	0.00211555	0.656171	upregulated	http://software.broadinstitute.org/gsea/msigdb/geneset_page.jsp?geneSetName=FRASOR_RESPONSE_TO_SERM_OR_FULVESTRANT_DN
FRASOR_TAMOXIFEN_RESPONSE_UP	5.47945e-05	0.00226268	-0.758544	downregulated	http://software.broadinstitute.org/gsea/msigdb/geneset_page.jsp?geneSetName=FRASOR_TAMOXIFEN_RESPONSE_UP
FUJII_YBX1_TARGETS_DN	0.000106906	0.00275943	0.586159	upregulated	http://software.broadinstitute.org/gsea/msigdb/geneset_page.jsp?geneSetName=FUJII_YBX1_TARGETS_DN
FULCHER_INFLAMMATORY_RESPONSE_LECTIN_VS_LPS_DN	0.00141088	0.0148753	-0.440805	downregulated	http://software.broadinstitute.org/gsea/msigdb/geneset_page.jsp?geneSetName=FULCHER_INFLAMMATORY_RESPONSE_LECTIN_VS_LPS_DN
FULCHER_INFLAMMATORY_RESPONSE_LECTIN_VS_LPS_UP	0.00649014	0.041607	-0.412387	downregulated	http://software.broadinstitute.org/gsea/msigdb/geneset_page.jsp?geneSetName=FULCHER_INFLAMMATORY_RESPONSE_LECTIN_VS_LPS_UP
GAGCCAG,MIR-149	0.00125621	0.0138906	-0.548182	downregulated	http://software.broadinstitute.org/gsea/msigdb/geneset_page.jsp?geneSetName=GAGCCAG,MIR-149
GAL_LEUKEMIC_STEM_CELL_DN	0.000107817	0.00276404	0.427862	upregulated	http://software.broadinstitute.org/gsea/msigdb/geneset_page.jsp?geneSetName=GAL_LEUKEMIC_STEM_CELL_DN
GAL_LEUKEMIC_STEM_CELL_UP	0.00102974	0.0122059	-0.572409	downregulated	http://software.broadinstitute.org/gsea/msigdb/geneset_page.jsp?geneSetName=GAL_LEUKEMIC_STEM_CELL_UP
GARCIA_TARGETS_OF_FLI1_AND_DAX1_DN	9.31099e-05	0.00271432	0.433089	upregulated	http://software.broadinstitute.org/gsea/msigdb/geneset_page.jsp?geneSetName=GARCIA_TARGETS_OF_FLI1_AND_DAX1_DN
GARGALOVIC_RESPONSE_TO_OXIDIZED_PHOSPHOLIPIDS_TURQUOISE_DN	0.00093173	0.0113535	0.512601	upregulated	http://software.broadinstitute.org/gsea/msigdb/geneset_page.jsp?geneSetName=GARGALOVIC_RESPONSE_TO_OXIDIZED_PHOSPHOLIPIDS_TURQUOISE_DN
GARY_CD5_TARGETS_DN	0.000745434	0.00978662	0.313141	upregulated	http://software.broadinstitute.org/gsea/msigdb/geneset_page.jsp?geneSetName=GARY_CD5_TARGETS_DN
GARY_CD5_TARGETS_UP	5.09913e-05	0.00225026	-0.478114	downregulated	http://software.broadinstitute.org/gsea/msigdb/geneset_page.jsp?geneSetName=GARY_CD5_TARGETS_UP
GAURNIER_PSMD4_TARGETS	0.000392369	0.00631829	-0.714445	downregulated	http://software.broadinstitute.org/gsea/msigdb/geneset_page.jsp?geneSetName=GAURNIER_PSMD4_TARGETS
GAVIN_FOXP3_TARGETS_CLUSTER_P3	0.00113042	0.0128952	-0.54232	downregulated	http://software.broadinstitute.org/gsea/msigdb/geneset_page.jsp?geneSetName=GAVIN_FOXP3_TARGETS_CLUSTER_P3
GAVIN_FOXP3_TARGETS_CLUSTER_P6	4.77555e-05	0.00221037	0.616769	upregulated	http://software.broadinstitute.org/gsea/msigdb/geneset_page.jsp?geneSetName=GAVIN_FOXP3_TARGETS_CLUSTER_P6
GAVIN_PDE3B_TARGETS	0.00666878	0.042353	-0.788513	downregulated	http://software.broadinstitute.org/gsea/msigdb/geneset_page.jsp?geneSetName=GAVIN_PDE3B_TARGETS
GCANCTGNY_V$MYOD_Q6	0.00109367	0.0126719	-0.40746	downregulated	http://software.broadinstitute.org/gsea/msigdb/geneset_page.jsp?geneSetName=GCANCTGNY_V$MYOD_Q6
GCGSCMNTTT_UNKNOWN	8.52697e-05	0.00268744	0.551138	upregulated	http://software.broadinstitute.org/gsea/msigdb/geneset_page.jsp?geneSetName=GCGSCMNTTT_UNKNOWN
GCM_DDX5	0.0029703	0.0246794	0.456828	upregulated	http://software.broadinstitute.org/gsea/msigdb/geneset_page.jsp?geneSetName=GCM_DDX5
GCM_DFFA	0.0059059	0.0390218	0.384852	upregulated	http://software.broadinstitute.org/gsea/msigdb/geneset_page.jsp?geneSetName=GCM_DFFA
GCM_IL6ST	0.00645025	0.041401	-0.614336	downregulated	http://software.broadinstitute.org/gsea/msigdb/geneset_page.jsp?geneSetName=GCM_IL6ST
GCM_MAP4K4	0.00297711	0.0247099	-0.497128	downregulated	http://software.broadinstitute.org/gsea/msigdb/geneset_page.jsp?geneSetName=GCM_MAP4K4
GCM_MAPK10	0.000416209	0.00659914	-0.651949	downregulated	http://software.broadinstitute.org/gsea/msigdb/geneset_page.jsp?geneSetName=GCM_MAPK10
GCM_MAX	0.00224457	0.0204885	0.630005	upregulated	http://software.broadinstitute.org/gsea/msigdb/geneset_page.jsp?geneSetName=GCM_MAX
GCM_RAD21	0.00453915	0.032638	0.54551	upregulated	http://software.broadinstitute.org/gsea/msigdb/geneset_page.jsp?geneSetName=GCM_RAD21
GCNP_SHH_UP_EARLY.V1_UP	0.000434556	0.00679344	0.398719	upregulated	http://software.broadinstitute.org/gsea/msigdb/geneset_page.jsp?geneSetName=GCNP_SHH_UP_EARLY.V1_UP
GCNP_SHH_UP_LATE.V1_UP	0.000102323	0.00271841	0.434333	upregulated	http://software.broadinstitute.org/gsea/msigdb/geneset_page.jsp?geneSetName=GCNP_SHH_UP_LATE.V1_UP
GENTILE_RESPONSE_CLUSTER_D3	0.0025916	0.0225614	0.506751	upregulated	http://software.broadinstitute.org/gsea/msigdb/geneset_page.jsp?geneSetName=GENTILE_RESPONSE_CLUSTER_D3
GENTLES_LEUKEMIC_STEM_CELL_UP	0.0063104	0.0408397	-0.714988	downregulated	http://software.broadinstitute.org/gsea/msigdb/geneset_page.jsp?geneSetName=GENTLES_LEUKEMIC_STEM_CELL_UP
GEORGES_CELL_CYCLE_MIR192_TARGETS	0.000528112	0.00776834	0.536863	upregulated	http://software.broadinstitute.org/gsea/msigdb/geneset_page.jsp?geneSetName=GEORGES_CELL_CYCLE_MIR192_TARGETS
GGATTA_V$PITX2_Q2	1.01699e-05	0.00107081	-0.527769	downregulated	http://software.broadinstitute.org/gsea/msigdb/geneset_page.jsp?geneSetName=GGATTA_V$PITX2_Q2
GGGACCA,MIR-133A,MIR-133B	6.64975e-05	0.00234705	-0.567105	downregulated	http://software.broadinstitute.org/gsea/msigdb/geneset_page.jsp?geneSetName=GGGACCA,MIR-133A,MIR-133B
GGGTGGRR_V$PAX4_03	0.00613343	0.040061	-0.374825	downregulated	http://software.broadinstitute.org/gsea/msigdb/geneset_page.jsp?geneSetName=GGGTGGRR_V$PAX4_03
GILDEA_METASTASIS	0.00256858	0.0224938	-0.736554	downregulated	http://software.broadinstitute.org/gsea/msigdb/geneset_page.jsp?geneSetName=GILDEA_METASTASIS
GNF2_ANK1	5.26898e-05	0.00225026	0.678402	upregulated	http://software.broadinstitute.org/gsea/msigdb/geneset_page.jsp?geneSetName=GNF2_ANK1
GNF2_ANP32B	3.5895e-05	0.00210844	0.734502	upregulated	http://software.broadinstitute.org/gsea/msigdb/geneset_page.jsp?geneSetName=GNF2_ANP32B
GNF2_APEX1	0.00010538	0.00273199	0.5036	upregulated	http://software.broadinstitute.org/gsea/msigdb/geneset_page.jsp?geneSetName=GNF2_APEX1
GNF2_BNIP3L	4.96056e-05	0.00224316	0.61447	upregulated	http://software.broadinstitute.org/gsea/msigdb/geneset_page.jsp?geneSetName=GNF2_BNIP3L
GNF2_BUB1	3.25701e-05	0.00209221	0.793723	upregulated	http://software.broadinstitute.org/gsea/msigdb/geneset_page.jsp?geneSetName=GNF2_BUB1
GNF2_BUB1B	3.83259e-05	0.00211555	0.72449	upregulated	http://software.broadinstitute.org/gsea/msigdb/geneset_page.jsp?geneSetName=GNF2_BUB1B
GNF2_BUB3	0.00406542	0.0303444	0.606613	upregulated	http://software.broadinstitute.org/gsea/msigdb/geneset_page.jsp?geneSetName=GNF2_BUB3
GNF2_CARD15	0.000336509	0.00570999	-0.67563	downregulated	http://software.broadinstitute.org/gsea/msigdb/geneset_page.jsp?geneSetName=GNF2_CARD15
GNF2_CASP1	3.54463e-05	0.00210311	-0.649107	downregulated	http://software.broadinstitute.org/gsea/msigdb/geneset_page.jsp?geneSetName=GNF2_CASP1
GNF2_CASP4	0.00263484	0.0228031	-0.699196	downregulated	http://software.broadinstitute.org/gsea/msigdb/geneset_page.jsp?geneSetName=GNF2_CASP4
GNF2_CCNA2	4.59031e-05	0.00217009	0.799152	upregulated	http://software.broadinstitute.org/gsea/msigdb/geneset_page.jsp?geneSetName=GNF2_CCNA2
GNF2_CCNB2	4.36376e-05	0.00215246	0.791454	upregulated	http://software.broadinstitute.org/gsea/msigdb/geneset_page.jsp?geneSetName=GNF2_CCNB2
GNF2_CD14	0.0044706	0.0322895	-0.688526	downregulated	http://software.broadinstitute.org/gsea/msigdb/geneset_page.jsp?geneSetName=GNF2_CD14
GNF2_CD33	0.000870369	0.010845	-0.69095	downregulated	http://software.broadinstitute.org/gsea/msigdb/geneset_page.jsp?geneSetName=GNF2_CD33
GNF2_CD48	0.00109709	0.0126865	-0.683304	downregulated	http://software.broadinstitute.org/gsea/msigdb/geneset_page.jsp?geneSetName=GNF2_CD48
GNF2_CD53	9.87862e-05	0.00271432	-0.669109	downregulated	http://software.broadinstitute.org/gsea/msigdb/geneset_page.jsp?geneSetName=GNF2_CD53
GNF2_CDC2	4.54628e-05	0.00217009	0.805262	upregulated	http://software.broadinstitute.org/gsea/msigdb/geneset_page.jsp?geneSetName=GNF2_CDC2
GNF2_CDC20	4.36376e-05	0.00215246	0.778333	upregulated	http://software.broadinstitute.org/gsea/msigdb/geneset_page.jsp?geneSetName=GNF2_CDC20
GNF2_CDC27	4.36376e-05	0.00215246	0.683982	upregulated	http://software.broadinstitute.org/gsea/msigdb/geneset_page.jsp?geneSetName=GNF2_CDC27
GNF2_CENPE	3.61324e-05	0.00210844	0.820242	upregulated	http://software.broadinstitute.org/gsea/msigdb/geneset_page.jsp?geneSetName=GNF2_CENPE
GNF2_CENPF	4.23513e-05	0.00215246	0.8094	upregulated	http://software.broadinstitute.org/gsea/msigdb/geneset_page.jsp?geneSetName=GNF2_CENPF
GNF2_CKS1B	3.49077e-05	0.00209221	0.787293	upregulated	http://software.broadinstitute.org/gsea/msigdb/geneset_page.jsp?geneSetName=GNF2_CKS1B
GNF2_CKS2	3.61324e-05	0.00210844	0.815227	upregulated	http://software.broadinstitute.org/gsea/msigdb/geneset_page.jsp?geneSetName=GNF2_CKS2
GNF2_DEK	4.38539e-05	0.00215246	0.718956	upregulated	http://software.broadinstitute.org/gsea/msigdb/geneset_page.jsp?geneSetName=GNF2_DEK
GNF2_DENR	0.00011877	0.00290854	0.568746	upregulated	http://software.broadinstitute.org/gsea/msigdb/geneset_page.jsp?geneSetName=GNF2_DENR
GNF2_ESPL1	3.51457e-05	0.00209936	0.799938	upregulated	http://software.broadinstitute.org/gsea/msigdb/geneset_page.jsp?geneSetName=GNF2_ESPL1
GNF2_FEN1	3.78015e-05	0.00211555	0.805613	upregulated	http://software.broadinstitute.org/gsea/msigdb/geneset_page.jsp?geneSetName=GNF2_FEN1
GNF2_FGR	0.00822789	0.0483887	-0.671388	downregulated	http://software.broadinstitute.org/gsea/msigdb/geneset_page.jsp?geneSetName=GNF2_FGR
GNF2_FOS	0.000548885	0.00795078	-0.721213	downregulated	http://software.broadinstitute.org/gsea/msigdb/geneset_page.jsp?geneSetName=GNF2_FOS
GNF2_G22P1	0.00406601	0.0303444	0.55506	upregulated	http://software.broadinstitute.org/gsea/msigdb/geneset_page.jsp?geneSetName=GNF2_G22P1
GNF2_H2AFX	3.30022e-05	0.00209221	0.805741	upregulated	http://software.broadinstitute.org/gsea/msigdb/geneset_page.jsp?geneSetName=GNF2_H2AFX
GNF2_HAT1	3.95898e-05	0.00211555	0.719232	upregulated	http://software.broadinstitute.org/gsea/msigdb/geneset_page.jsp?geneSetName=GNF2_HAT1
GNF2_HCK	9.9411e-05	0.00271432	-0.686425	downregulated	http://software.broadinstitute.org/gsea/msigdb/geneset_page.jsp?geneSetName=GNF2_HCK
GNF2_HDAC1	0.00108301	0.0125813	0.423964	upregulated	http://software.broadinstitute.org/gsea/msigdb/geneset_page.jsp?geneSetName=GNF2_HDAC1
GNF2_HLA-C	0.000155045	0.00339276	-0.689247	downregulated	http://software.broadinstitute.org/gsea/msigdb/geneset_page.jsp?geneSetName=GNF2_HLA-C
GNF2_HMMR	3.83259e-05	0.00211555	0.815984	upregulated	http://software.broadinstitute.org/gsea/msigdb/geneset_page.jsp?geneSetName=GNF2_HMMR
GNF2_ICAM3	0.00101049	0.0120415	-0.674824	downregulated	http://software.broadinstitute.org/gsea/msigdb/geneset_page.jsp?geneSetName=GNF2_ICAM3
GNF2_INPP5D	0.00115455	0.0131025	-0.651444	downregulated	http://software.broadinstitute.org/gsea/msigdb/geneset_page.jsp?geneSetName=GNF2_INPP5D
GNF2_ITGB2	0.000569476	0.00817945	-0.665559	downregulated	http://software.broadinstitute.org/gsea/msigdb/geneset_page.jsp?geneSetName=GNF2_ITGB2
GNF2_JAK1	0.00556773	0.037545	-0.639573	downregulated	http://software.broadinstitute.org/gsea/msigdb/geneset_page.jsp?geneSetName=GNF2_JAK1
GNF2_KPNB1	0.00278171	0.0237116	0.458667	upregulated	http://software.broadinstitute.org/gsea/msigdb/geneset_page.jsp?geneSetName=GNF2_KPNB1
GNF2_LYN	0.00509356	0.0353589	-0.74685	downregulated	http://software.broadinstitute.org/gsea/msigdb/geneset_page.jsp?geneSetName=GNF2_LYN
GNF2_MAP2K3	5.26898e-05	0.00225026	0.601363	upregulated	http://software.broadinstitute.org/gsea/msigdb/geneset_page.jsp?geneSetName=GNF2_MAP2K3
GNF2_MCL1	0.0004329	0.00678556	-0.659556	downregulated	http://software.broadinstitute.org/gsea/msigdb/geneset_page.jsp?geneSetName=GNF2_MCL1
GNF2_MCM4	3.98708e-05	0.00211555	0.810389	upregulated	http://software.broadinstitute.org/gsea/msigdb/geneset_page.jsp?geneSetName=GNF2_MCM4
GNF2_MCM5	4.29221e-05	0.00215246	0.696175	upregulated	http://software.broadinstitute.org/gsea/msigdb/geneset_page.jsp?geneSetName=GNF2_MCM5
GNF2_MKI67	3.23499e-05	0.00209221	0.799161	upregulated	http://software.broadinstitute.org/gsea/msigdb/geneset_page.jsp?geneSetName=GNF2_MKI67
GNF2_MLH1	0.000182882	0.00373388	0.607865	upregulated	http://software.broadinstitute.org/gsea/msigdb/geneset_page.jsp?geneSetName=GNF2_MLH1
GNF2_MSH2	0.000145802	0.00328818	0.74362	upregulated	http://software.broadinstitute.org/gsea/msigdb/geneset_page.jsp?geneSetName=GNF2_MSH2
GNF2_MSH6	0.00622128	0.0404555	0.587704	upregulated	http://software.broadinstitute.org/gsea/msigdb/geneset_page.jsp?geneSetName=GNF2_MSH6
GNF2_MYD88	8.69846e-05	0.00269401	-0.68777	downregulated	http://software.broadinstitute.org/gsea/msigdb/geneset_page.jsp?geneSetName=GNF2_MYD88
GNF2_PA2G4	0.000144823	0.00327025	0.513869	upregulated	http://software.broadinstitute.org/gsea/msigdb/geneset_page.jsp?geneSetName=GNF2_PA2G4
GNF2_PCAF	0.00101232	0.0120531	0.591154	upregulated	http://software.broadinstitute.org/gsea/msigdb/geneset_page.jsp?geneSetName=GNF2_PCAF
GNF2_PCNA	4.63285e-05	0.00217855	0.800586	upregulated	http://software.broadinstitute.org/gsea/msigdb/geneset_page.jsp?geneSetName=GNF2_PCNA
GNF2_PECAM1	0.00153577	0.0158	-0.671252	downregulated	http://software.broadinstitute.org/gsea/msigdb/geneset_page.jsp?geneSetName=GNF2_PECAM1
GNF2_PRDX2	3.30022e-05	0.00209221	0.800924	upregulated	http://software.broadinstitute.org/gsea/msigdb/geneset_page.jsp?geneSetName=GNF2_PRDX2
GNF2_PTPN6	0.000130371	0.00305716	-0.700433	downregulated	http://software.broadinstitute.org/gsea/msigdb/geneset_page.jsp?geneSetName=GNF2_PTPN6
GNF2_PTPRC	0.00235527	0.0211498	-0.578404	downregulated	http://software.broadinstitute.org/gsea/msigdb/geneset_page.jsp?geneSetName=GNF2_PTPRC
GNF2_RAD23A	4.96056e-05	0.00224316	0.59717	upregulated	http://software.broadinstitute.org/gsea/msigdb/geneset_page.jsp?geneSetName=GNF2_RAD23A
GNF2_RAN	5.32028e-05	0.00226125	0.520045	upregulated	http://software.broadinstitute.org/gsea/msigdb/geneset_page.jsp?geneSetName=GNF2_RAN
GNF2_RBBP6	0.00285549	0.0241222	0.478326	upregulated	http://software.broadinstitute.org/gsea/msigdb/geneset_page.jsp?geneSetName=GNF2_RBBP6
GNF2_RFC3	3.38914e-05	0.00209221	0.776195	upregulated	http://software.broadinstitute.org/gsea/msigdb/geneset_page.jsp?geneSetName=GNF2_RFC3
GNF2_RFC4	3.94929e-05	0.00211555	0.772551	upregulated	http://software.broadinstitute.org/gsea/msigdb/geneset_page.jsp?geneSetName=GNF2_RFC4
GNF2_RPA1	0.000231015	0.00436551	0.663069	upregulated	http://software.broadinstitute.org/gsea/msigdb/geneset_page.jsp?geneSetName=GNF2_RPA1
GNF2_RRM1	5.22302e-05	0.00225026	0.78552	upregulated	http://software.broadinstitute.org/gsea/msigdb/geneset_page.jsp?geneSetName=GNF2_RRM1
GNF2_RRM2	3.83259e-05	0.00211555	0.776168	upregulated	http://software.broadinstitute.org/gsea/msigdb/geneset_page.jsp?geneSetName=GNF2_RRM2
GNF2_SELL	0.000141015	0.00322964	-0.687224	downregulated	http://software.broadinstitute.org/gsea/msigdb/geneset_page.jsp?geneSetName=GNF2_SELL
GNF2_SMC1L1	0.000302745	0.00528936	0.628101	upregulated	http://software.broadinstitute.org/gsea/msigdb/geneset_page.jsp?geneSetName=GNF2_SMC1L1
GNF2_SMC2L1	3.12627e-05	0.00209221	0.832598	upregulated	http://software.broadinstitute.org/gsea/msigdb/geneset_page.jsp?geneSetName=GNF2_SMC2L1
GNF2_SMC4L1	4.96056e-05	0.00224316	0.785912	upregulated	http://software.broadinstitute.org/gsea/msigdb/geneset_page.jsp?geneSetName=GNF2_SMC4L1
GNF2_SPTA1	5.50509e-05	0.00226268	0.648918	upregulated	http://software.broadinstitute.org/gsea/msigdb/geneset_page.jsp?geneSetName=GNF2_SPTA1
GNF2_SPTB	5.26898e-05	0.00225026	0.678402	upregulated	http://software.broadinstitute.org/gsea/msigdb/geneset_page.jsp?geneSetName=GNF2_SPTB
GNF2_STAT6	2.40408e-05	0.00184811	-0.6699	downregulated	http://software.broadinstitute.org/gsea/msigdb/geneset_page.jsp?geneSetName=GNF2_STAT6
GNF2_TAL1	5.26898e-05	0.00225026	0.683665	upregulated	http://software.broadinstitute.org/gsea/msigdb/geneset_page.jsp?geneSetName=GNF2_TAL1
GNF2_TDG	3.68636e-05	0.00211555	0.701729	upregulated	http://software.broadinstitute.org/gsea/msigdb/geneset_page.jsp?geneSetName=GNF2_TDG
GNF2_TNFRSF1B	0.000283882	0.0050547	-0.678605	downregulated	http://software.broadinstitute.org/gsea/msigdb/geneset_page.jsp?geneSetName=GNF2_TNFRSF1B
GNF2_TTK	3.61324e-05	0.00210844	0.80773	upregulated	http://software.broadinstitute.org/gsea/msigdb/geneset_page.jsp?geneSetName=GNF2_TTK
GNF2_VAV1	0.000156766	0.00341353	-0.699798	downregulated	http://software.broadinstitute.org/gsea/msigdb/geneset_page.jsp?geneSetName=GNF2_VAV1
GNF2_XRCC5	4.84943e-05	0.00222131	0.580871	upregulated	http://software.broadinstitute.org/gsea/msigdb/geneset_page.jsp?geneSetName=GNF2_XRCC5
GO_ACTIN_BASED_CELL_PROJECTION	0.00029276	0.00517629	-0.555191	downregulated	http://software.broadinstitute.org/gsea/msigdb/geneset_page.jsp?geneSetName=GO_ACTIN_BASED_CELL_PROJECTION
GO_ACTIN_BINDING	0.000148398	0.00333395	-0.512639	downregulated	http://software.broadinstitute.org/gsea/msigdb/geneset_page.jsp?geneSetName=GO_ACTIN_BINDING
GO_ACTIN_CYTOSKELETON	0.00425223	0.0312716	-0.438237	downregulated	http://software.broadinstitute.org/gsea/msigdb/geneset_page.jsp?geneSetName=GO_ACTIN_CYTOSKELETON
GO_ACTIN_FILAMENT_BASED_PROCESS	1.03369e-05	0.00107081	-0.544785	downregulated	http://software.broadinstitute.org/gsea/msigdb/geneset_page.jsp?geneSetName=GO_ACTIN_FILAMENT_BASED_PROCESS
GO_ACTIN_FILAMENT_BINDING	0.00197316	0.0188683	-0.568118	downregulated	http://software.broadinstitute.org/gsea/msigdb/geneset_page.jsp?geneSetName=GO_ACTIN_FILAMENT_BINDING
GO_ACTIN_FILAMENT_BUNDLE	0.00313189	0.0254813	-0.615128	downregulated	http://software.broadinstitute.org/gsea/msigdb/geneset_page.jsp?geneSetName=GO_ACTIN_FILAMENT_BUNDLE
GO_ACTIN_FILAMENT_ORGANIZATION	3.43391e-05	0.00209221	-0.608255	downregulated	http://software.broadinstitute.org/gsea/msigdb/geneset_page.jsp?geneSetName=GO_ACTIN_FILAMENT_ORGANIZATION
GO_ACTIVATION_OF_IMMUNE_RESPONSE	0.00334831	0.0266793	-0.452645	downregulated	http://software.broadinstitute.org/gsea/msigdb/geneset_page.jsp?geneSetName=GO_ACTIVATION_OF_IMMUNE_RESPONSE
GO_ACTIVATION_OF_PHOSPHOLIPASE_C_ACTIVITY	0.0034885	0.0274832	-0.791852	downregulated	http://software.broadinstitute.org/gsea/msigdb/geneset_page.jsp?geneSetName=GO_ACTIVATION_OF_PHOSPHOLIPASE_C_ACTIVITY
GO_ACTOMYOSIN	0.00229247	0.0207963	-0.608658	downregulated	http://software.broadinstitute.org/gsea/msigdb/geneset_page.jsp?geneSetName=GO_ACTOMYOSIN
GO_ACYL_COA_BIOSYNTHETIC_PROCESS	0.000264879	0.00482816	-0.752135	downregulated	http://software.broadinstitute.org/gsea/msigdb/geneset_page.jsp?geneSetName=GO_ACYL_COA_BIOSYNTHETIC_PROCESS
GO_ACYL_COA_METABOLIC_PROCESS	6.53193e-05	0.00234705	-0.758278	downregulated	http://software.broadinstitute.org/gsea/msigdb/geneset_page.jsp?geneSetName=GO_ACYL_COA_METABOLIC_PROCESS
GO_ADAPTIVE_IMMUNE_RESPONSE	2.22529e-05	0.00176992	-0.59605	downregulated	http://software.broadinstitute.org/gsea/msigdb/geneset_page.jsp?geneSetName=GO_ADAPTIVE_IMMUNE_RESPONSE
GO_ADAPTIVE_IMMUNE_RESPONSE_BASED_ON_SOMATIC_RECOMBINATION_OF_IMMUNE_RECEPTORS_BUILT_FROM_IMMUNOGLOBULIN_SUPERFAMILY_DOMAINS	0.000268476	0.00487256	-0.638128	downregulated	http://software.broadinstitute.org/gsea/msigdb/geneset_page.jsp?geneSetName=GO_ADAPTIVE_IMMUNE_RESPONSE_BASED_ON_SOMATIC_RECOMBINATION_OF_IMMUNE_RECEPTORS_BUILT_FROM_IMMUNOGLOBULIN_SUPERFAMILY_DOMAINS
GO_ADRENERGIC_RECEPTOR_BINDING	0.00217596	0.0200973	-0.81033	downregulated	http://software.broadinstitute.org/gsea/msigdb/geneset_page.jsp?geneSetName=GO_ADRENERGIC_RECEPTOR_BINDING
GO_ALCOHOL_BIOSYNTHETIC_PROCESS	6.16318e-05	0.00228998	-0.679995	downregulated	http://software.broadinstitute.org/gsea/msigdb/geneset_page.jsp?geneSetName=GO_ALCOHOL_BIOSYNTHETIC_PROCESS
GO_ALCOHOL_METABOLIC_PROCESS	3.22238e-05	0.00209221	-0.553083	downregulated	http://software.broadinstitute.org/gsea/msigdb/geneset_page.jsp?geneSetName=GO_ALCOHOL_METABOLIC_PROCESS
GO_AMEBOIDAL_TYPE_CELL_MIGRATION	0.000280194	0.00502445	-0.588733	downregulated	http://software.broadinstitute.org/gsea/msigdb/geneset_page.jsp?geneSetName=GO_AMEBOIDAL_TYPE_CELL_MIGRATION
GO_AMINO_ACID_IMPORT	0.00450991	0.0324673	0.736725	upregulated	http://software.broadinstitute.org/gsea/msigdb/geneset_page.jsp?geneSetName=GO_AMINO_ACID_IMPORT
GO_AMINOGLYCAN_METABOLIC_PROCESS	0.00344894	0.0272706	-0.560685	downregulated	http://software.broadinstitute.org/gsea/msigdb/geneset_page.jsp?geneSetName=GO_AMINOGLYCAN_METABOLIC_PROCESS
GO_AMPA_GLUTAMATE_RECEPTOR_COMPLEX	0.00152175	0.0157162	-0.85631	downregulated	http://software.broadinstitute.org/gsea/msigdb/geneset_page.jsp?geneSetName=GO_AMPA_GLUTAMATE_RECEPTOR_COMPLEX
GO_AMYLOID_PRECURSOR_PROTEIN_METABOLIC_PROCESS	0.00616463	0.0402054	-0.817131	downregulated	http://software.broadinstitute.org/gsea/msigdb/geneset_page.jsp?geneSetName=GO_AMYLOID_PRECURSOR_PROTEIN_METABOLIC_PROCESS
GO_ANAPHASE_PROMOTING_COMPLEX_DEPENDENT_CATABOLIC_PROCESS	0.000605798	0.00848742	0.522454	upregulated	http://software.broadinstitute.org/gsea/msigdb/geneset_page.jsp?geneSetName=GO_ANAPHASE_PROMOTING_COMPLEX_DEPENDENT_CATABOLIC_PROCESS
GO_ANATOMICAL_STRUCTURE_FORMATION_INVOLVED_IN_MORPHOGENESIS	0.00507594	0.0353057	-0.396476	downregulated	http://software.broadinstitute.org/gsea/msigdb/geneset_page.jsp?geneSetName=GO_ANATOMICAL_STRUCTURE_FORMATION_INVOLVED_IN_MORPHOGENESIS
GO_ANCHORING_JUNCTION	3.06909e-05	0.00209221	-0.489483	downregulated	http://software.broadinstitute.org/gsea/msigdb/geneset_page.jsp?geneSetName=GO_ANCHORING_JUNCTION
GO_ANTIGEN_BINDING	0.00132282	0.0143446	-0.634882	downregulated	http://software.broadinstitute.org/gsea/msigdb/geneset_page.jsp?geneSetName=GO_ANTIGEN_BINDING
GO_ANTIOXIDANT_ACTIVITY	0.00476298	0.0338754	0.508745	upregulated	http://software.broadinstitute.org/gsea/msigdb/geneset_page.jsp?geneSetName=GO_ANTIOXIDANT_ACTIVITY
GO_AORTA_DEVELOPMENT	0.000120191	0.00291908	-0.723985	downregulated	http://software.broadinstitute.org/gsea/msigdb/geneset_page.jsp?geneSetName=GO_AORTA_DEVELOPMENT
GO_APICAL_JUNCTION_ASSEMBLY	0.00698381	0.043696	-0.677952	downregulated	http://software.broadinstitute.org/gsea/msigdb/geneset_page.jsp?geneSetName=GO_APICAL_JUNCTION_ASSEMBLY
GO_APICAL_JUNCTION_COMPLEX	0.00128359	0.0141051	-0.605257	downregulated	http://software.broadinstitute.org/gsea/msigdb/geneset_page.jsp?geneSetName=GO_APICAL_JUNCTION_COMPLEX
GO_APICAL_PART_OF_CELL	0.000892613	0.0110106	-0.474689	downregulated	http://software.broadinstitute.org/gsea/msigdb/geneset_page.jsp?geneSetName=GO_APICAL_PART_OF_CELL
GO_APICAL_PLASMA_MEMBRANE	0.000954577	0.0115681	-0.493794	downregulated	http://software.broadinstitute.org/gsea/msigdb/geneset_page.jsp?geneSetName=GO_APICAL_PLASMA_MEMBRANE
GO_APPENDAGE_DEVELOPMENT	0.00204551	0.0193612	-0.537729	downregulated	http://software.broadinstitute.org/gsea/msigdb/geneset_page.jsp?geneSetName=GO_APPENDAGE_DEVELOPMENT
GO_ARTERY_DEVELOPMENT	0.000188962	0.00380962	-0.666591	downregulated	http://software.broadinstitute.org/gsea/msigdb/geneset_page.jsp?geneSetName=GO_ARTERY_DEVELOPMENT
GO_ATP_DEPENDENT_CHROMATIN_REMODELING	0.00148251	0.0153828	0.48276	upregulated	http://software.broadinstitute.org/gsea/msigdb/geneset_page.jsp?geneSetName=GO_ATP_DEPENDENT_CHROMATIN_REMODELING
GO_AXON	0.000572678	0.00820545	-0.474639	downregulated	http://software.broadinstitute.org/gsea/msigdb/geneset_page.jsp?geneSetName=GO_AXON
GO_AXON_PART	0.00270423	0.0232669	-0.499815	downregulated	http://software.broadinstitute.org/gsea/msigdb/geneset_page.jsp?geneSetName=GO_AXON_PART
GO_BASAL_LAMINA	0.000623963	0.00866637	-0.822527	downregulated	http://software.broadinstitute.org/gsea/msigdb/geneset_page.jsp?geneSetName=GO_BASAL_LAMINA
GO_BASOLATERAL_PLASMA_MEMBRANE	0.000662906	0.00902298	-0.538582	downregulated	http://software.broadinstitute.org/gsea/msigdb/geneset_page.jsp?geneSetName=GO_BASOLATERAL_PLASMA_MEMBRANE
GO_BEHAVIOR	0.000855617	0.0107444	-0.455288	downregulated	http://software.broadinstitute.org/gsea/msigdb/geneset_page.jsp?geneSetName=GO_BEHAVIOR
GO_BICELLULAR_TIGHT_JUNCTION_ASSEMBLY	0.00743041	0.0454121	-0.720768	downregulated	http://software.broadinstitute.org/gsea/msigdb/geneset_page.jsp?geneSetName=GO_BICELLULAR_TIGHT_JUNCTION_ASSEMBLY
GO_BIOLOGICAL_ADHESION	1.0071e-05	0.00107081	-0.521403	downregulated	http://software.broadinstitute.org/gsea/msigdb/geneset_page.jsp?geneSetName=GO_BIOLOGICAL_ADHESION
GO_BONE_DEVELOPMENT	0.00533964	0.0365506	-0.508047	downregulated	http://software.broadinstitute.org/gsea/msigdb/geneset_page.jsp?geneSetName=GO_BONE_DEVELOPMENT
GO_BONE_REMODELING	0.00169863	0.0169107	-0.692094	downregulated	http://software.broadinstitute.org/gsea/msigdb/geneset_page.jsp?geneSetName=GO_BONE_REMODELING
GO_BRAIN_MORPHOGENESIS	0.00207354	0.019522	-0.774487	downregulated	http://software.broadinstitute.org/gsea/msigdb/geneset_page.jsp?geneSetName=GO_BRAIN_MORPHOGENESIS
GO_BRANCHING_INVOLVED_IN_URETERIC_BUD_MORPHOGENESIS	0.000173163	0.00362759	-0.79082	downregulated	http://software.broadinstitute.org/gsea/msigdb/geneset_page.jsp?geneSetName=GO_BRANCHING_INVOLVED_IN_URETERIC_BUD_MORPHOGENESIS
GO_BRANCHING_MORPHOGENESIS_OF_AN_EPITHELIAL_TUBE	5.8988e-05	0.00228817	-0.627212	downregulated	http://software.broadinstitute.org/gsea/msigdb/geneset_page.jsp?geneSetName=GO_BRANCHING_MORPHOGENESIS_OF_AN_EPITHELIAL_TUBE
GO_CALCIUM_DEPENDENT_PROTEIN_BINDING	0.00221677	0.0203347	-0.647427	downregulated	http://software.broadinstitute.org/gsea/msigdb/geneset_page.jsp?geneSetName=GO_CALCIUM_DEPENDENT_PROTEIN_BINDING
GO_CALCIUM_ION_BINDING	1.03319e-05	0.00107081	-0.551426	downregulated	http://software.broadinstitute.org/gsea/msigdb/geneset_page.jsp?geneSetName=GO_CALCIUM_ION_BINDING
GO_CALCIUM_ION_TRANSMEMBRANE_TRANSPORT	0.00697181	0.0436813	-0.552722	downregulated	http://software.broadinstitute.org/gsea/msigdb/geneset_page.jsp?geneSetName=GO_CALCIUM_ION_TRANSMEMBRANE_TRANSPORT
GO_CALCIUM_ION_TRANSPORT	0.00807892	0.047957	-0.503535	downregulated	http://software.broadinstitute.org/gsea/msigdb/geneset_page.jsp?geneSetName=GO_CALCIUM_ION_TRANSPORT
GO_CANONICAL_WNT_SIGNALING_PATHWAY	0.00363006	0.0282285	-0.596078	downregulated	http://software.broadinstitute.org/gsea/msigdb/geneset_page.jsp?geneSetName=GO_CANONICAL_WNT_SIGNALING_PATHWAY
GO_CARBOHYDRATE_CATABOLIC_PROCESS	0.00114043	0.0129839	-0.612397	downregulated	http://software.broadinstitute.org/gsea/msigdb/geneset_page.jsp?geneSetName=GO_CARBOHYDRATE_CATABOLIC_PROCESS
GO_CARBOHYDRATE_DERIVATIVE_BIOSYNTHETIC_PROCESS	0.00035096	0.00588183	-0.467422	downregulated	http://software.broadinstitute.org/gsea/msigdb/geneset_page.jsp?geneSetName=GO_CARBOHYDRATE_DERIVATIVE_BIOSYNTHETIC_PROCESS
GO_CARBOHYDRATE_DERIVATIVE_METABOLIC_PROCESS	1.00534e-05	0.00107081	-0.484388	downregulated	http://software.broadinstitute.org/gsea/msigdb/geneset_page.jsp?geneSetName=GO_CARBOHYDRATE_DERIVATIVE_METABOLIC_PROCESS
GO_CARBOHYDRATE_METABOLIC_PROCESS	1.02371e-05	0.00107081	-0.504729	downregulated	http://software.broadinstitute.org/gsea/msigdb/geneset_page.jsp?geneSetName=GO_CARBOHYDRATE_METABOLIC_PROCESS
GO_CARBOXYLIC_ACID_BIOSYNTHETIC_PROCESS	0.00157839	0.0160204	-0.514053	downregulated	http://software.broadinstitute.org/gsea/msigdb/geneset_page.jsp?geneSetName=GO_CARBOXYLIC_ACID_BIOSYNTHETIC_PROCESS
GO_CARBOXYLIC_ACID_CATABOLIC_PROCESS	6.86782e-05	0.00237325	-0.588903	downregulated	http://software.broadinstitute.org/gsea/msigdb/geneset_page.jsp?geneSetName=GO_CARBOXYLIC_ACID_CATABOLIC_PROCESS
GO_CARDIAC_CHAMBER_DEVELOPMENT	0.00258243	0.0225481	-0.54348	downregulated	http://software.broadinstitute.org/gsea/msigdb/geneset_page.jsp?geneSetName=GO_CARDIAC_CHAMBER_DEVELOPMENT
GO_CARDIAC_SEPTUM_DEVELOPMENT	0.00346953	0.0273616	-0.600166	downregulated	http://software.broadinstitute.org/gsea/msigdb/geneset_page.jsp?geneSetName=GO_CARDIAC_SEPTUM_DEVELOPMENT
GO_CARDIAC_VENTRICLE_DEVELOPMENT	0.00736399	0.0451441	-0.552584	downregulated	http://software.broadinstitute.org/gsea/msigdb/geneset_page.jsp?geneSetName=GO_CARDIAC_VENTRICLE_DEVELOPMENT
GO_CARDIOVASCULAR_SYSTEM_DEVELOPMENT	0.000161445	0.00346421	-0.440747	downregulated	http://software.broadinstitute.org/gsea/msigdb/geneset_page.jsp?geneSetName=GO_CARDIOVASCULAR_SYSTEM_DEVELOPMENT
GO_CATION_CHANNEL_ACTIVITY	0.003044	0.025033	-0.532918	downregulated	http://software.broadinstitute.org/gsea/msigdb/geneset_page.jsp?geneSetName=GO_CATION_CHANNEL_ACTIVITY
GO_CATION_CHANNEL_COMPLEX	0.000526916	0.0077572	-0.622411	downregulated	http://software.broadinstitute.org/gsea/msigdb/geneset_page.jsp?geneSetName=GO_CATION_CHANNEL_COMPLEX
GO_CATION_TRANSMEMBRANE_TRANSPORTER_ACTIVITY	0.00362584	0.0282167	-0.447314	downregulated	http://software.broadinstitute.org/gsea/msigdb/geneset_page.jsp?geneSetName=GO_CATION_TRANSMEMBRANE_TRANSPORTER_ACTIVITY
GO_CELL_ACTIVATION	1.02057e-05	0.00107081	-0.54331	downregulated	http://software.broadinstitute.org/gsea/msigdb/geneset_page.jsp?geneSetName=GO_CELL_ACTIVATION
GO_CELL_ACTIVATION_INVOLVED_IN_IMMUNE_RESPONSE	0.000645763	0.00885783	-0.594328	downregulated	http://software.broadinstitute.org/gsea/msigdb/geneset_page.jsp?geneSetName=GO_CELL_ACTIVATION_INVOLVED_IN_IMMUNE_RESPONSE
GO_CELL_BODY	0.000760816	0.00991055	-0.454835	downregulated	http://software.broadinstitute.org/gsea/msigdb/geneset_page.jsp?geneSetName=GO_CELL_BODY
GO_CELL_CELL_ADHESION	1.03157e-05	0.00107081	-0.556404	downregulated	http://software.broadinstitute.org/gsea/msigdb/geneset_page.jsp?geneSetName=GO_CELL_CELL_ADHESION
GO_CELL_CELL_ADHESION_VIA_PLASMA_MEMBRANE_ADHESION_MOLECULES	6.1481e-05	0.00228998	-0.678076	downregulated	http://software.broadinstitute.org/gsea/msigdb/geneset_page.jsp?geneSetName=GO_CELL_CELL_ADHESION_VIA_PLASMA_MEMBRANE_ADHESION_MOLECULES
GO_CELL_CELL_CONTACT_ZONE	0.00214047	0.0198861	-0.633847	downregulated	http://software.broadinstitute.org/gsea/msigdb/geneset_page.jsp?geneSetName=GO_CELL_CELL_CONTACT_ZONE
GO_CELL_CELL_JUNCTION	1.0517e-05	0.00107081	-0.546375	downregulated	http://software.broadinstitute.org/gsea/msigdb/geneset_page.jsp?geneSetName=GO_CELL_CELL_JUNCTION
GO_CELL_CELL_JUNCTION_ASSEMBLY	0.00186813	0.0181986	-0.64379	downregulated	http://software.broadinstitute.org/gsea/msigdb/geneset_page.jsp?geneSetName=GO_CELL_CELL_JUNCTION_ASSEMBLY
GO_CELL_CELL_RECOGNITION	0.000439285	0.00684921	-0.696042	downregulated	http://software.broadinstitute.org/gsea/msigdb/geneset_page.jsp?geneSetName=GO_CELL_CELL_RECOGNITION
GO_CELL_CELL_SIGNALING	0.000194531	0.00388644	-0.466709	downregulated	http://software.broadinstitute.org/gsea/msigdb/geneset_page.jsp?geneSetName=GO_CELL_CELL_SIGNALING
GO_CELL_CORTEX	0.000108003	0.00276404	-0.535622	downregulated	http://software.broadinstitute.org/gsea/msigdb/geneset_page.jsp?geneSetName=GO_CELL_CORTEX
GO_CELL_CORTEX_PART	0.00133043	0.0143728	-0.5702	downregulated	http://software.broadinstitute.org/gsea/msigdb/geneset_page.jsp?geneSetName=GO_CELL_CORTEX_PART
GO_CELL_CYCLE_DNA_REPLICATION	0.00208155	0.0195668	0.827854	upregulated	http://software.broadinstitute.org/gsea/msigdb/geneset_page.jsp?geneSetName=GO_CELL_CYCLE_DNA_REPLICATION
GO_CELL_CYCLE_G1_S_PHASE_TRANSITION	5.49058e-05	0.00226268	0.53663	upregulated	http://software.broadinstitute.org/gsea/msigdb/geneset_page.jsp?geneSetName=GO_CELL_CYCLE_G1_S_PHASE_TRANSITION
GO_CELL_CYCLE_G2_M_PHASE_TRANSITION	7.75014e-05	0.00256131	0.530695	upregulated	http://software.broadinstitute.org/gsea/msigdb/geneset_page.jsp?geneSetName=GO_CELL_CYCLE_G2_M_PHASE_TRANSITION
GO_CELL_CYCLE_PHASE_TRANSITION	0.000141523	0.00323046	0.524604	upregulated	http://software.broadinstitute.org/gsea/msigdb/geneset_page.jsp?geneSetName=GO_CELL_CYCLE_PHASE_TRANSITION
GO_CELL_CYCLE_PROCESS	0.00574713	0.0383397	0.389085	upregulated	http://software.broadinstitute.org/gsea/msigdb/geneset_page.jsp?geneSetName=GO_CELL_CYCLE_PROCESS
GO_CELL_DEVELOPMENT	1.00109e-05	0.00107081	-0.437423	downregulated	http://software.broadinstitute.org/gsea/msigdb/geneset_page.jsp?geneSetName=GO_CELL_DEVELOPMENT
GO_CELL_DIFFERENTIATION_INVOLVED_IN_EMBRYONIC_PLACENTA_DEVELOPMENT	0.00804682	0.047814	0.645715	upregulated	http://software.broadinstitute.org/gsea/msigdb/geneset_page.jsp?geneSetName=GO_CELL_DIFFERENTIATION_INVOLVED_IN_EMBRYONIC_PLACENTA_DEVELOPMENT
GO_CELL_DIVISION	0.000363372	0.00601034	0.388057	upregulated	http://software.broadinstitute.org/gsea/msigdb/geneset_page.jsp?geneSetName=GO_CELL_DIVISION
GO_CELL_JUNCTION	1.00228e-05	0.00107081	-0.466718	downregulated	http://software.broadinstitute.org/gsea/msigdb/geneset_page.jsp?geneSetName=GO_CELL_JUNCTION
GO_CELL_JUNCTION_ASSEMBLY	0.00228531	0.0207599	-0.560899	downregulated	http://software.broadinstitute.org/gsea/msigdb/geneset_page.jsp?geneSetName=GO_CELL_JUNCTION_ASSEMBLY
GO_CELL_JUNCTION_ORGANIZATION	0.00134948	0.014491	-0.539464	downregulated	http://software.broadinstitute.org/gsea/msigdb/geneset_page.jsp?geneSetName=GO_CELL_JUNCTION_ORGANIZATION
GO_CELL_LEADING_EDGE	0.000240694	0.00449864	-0.493717	downregulated	http://software.broadinstitute.org/gsea/msigdb/geneset_page.jsp?geneSetName=GO_CELL_LEADING_EDGE
GO_CELL_MORPHOGENESIS_INVOLVED_IN_DIFFERENTIATION	1.03403e-05	0.00107081	-0.505958	downregulated	http://software.broadinstitute.org/gsea/msigdb/geneset_page.jsp?geneSetName=GO_CELL_MORPHOGENESIS_INVOLVED_IN_DIFFERENTIATION
GO_CELL_MORPHOGENESIS_INVOLVED_IN_NEURON_DIFFERENTIATION	2.12307e-05	0.00176235	-0.538119	downregulated	http://software.broadinstitute.org/gsea/msigdb/geneset_page.jsp?geneSetName=GO_CELL_MORPHOGENESIS_INVOLVED_IN_NEURON_DIFFERENTIATION
GO_CELL_MOTILITY	6.05418e-05	0.00228817	-0.45714	downregulated	http://software.broadinstitute.org/gsea/msigdb/geneset_page.jsp?geneSetName=GO_CELL_MOTILITY
GO_CELL_PART_MORPHOGENESIS	4.06649e-05	0.00211555	-0.472042	downregulated	http://software.broadinstitute.org/gsea/msigdb/geneset_page.jsp?geneSetName=GO_CELL_PART_MORPHOGENESIS
GO_CELL_PROJECTION	1.00017e-05	0.00107081	-0.454518	downregulated	http://software.broadinstitute.org/gsea/msigdb/geneset_page.jsp?geneSetName=GO_CELL_PROJECTION
GO_CELL_PROJECTION_ASSEMBLY	0.00451564	0.0324954	-0.467306	downregulated	http://software.broadinstitute.org/gsea/msigdb/geneset_page.jsp?geneSetName=GO_CELL_PROJECTION_ASSEMBLY
GO_CELL_PROJECTION_CYTOPLASM	0.000940067	0.0114315	-0.700526	downregulated	http://software.broadinstitute.org/gsea/msigdb/geneset_page.jsp?geneSetName=GO_CELL_PROJECTION_CYTOPLASM
GO_CELL_PROJECTION_MEMBRANE	0.00370573	0.0285908	-0.468011	downregulated	http://software.broadinstitute.org/gsea/msigdb/geneset_page.jsp?geneSetName=GO_CELL_PROJECTION_MEMBRANE
GO_CELL_PROJECTION_ORGANIZATION	1.00534e-05	0.00107081	-0.467754	downregulated	http://software.broadinstitute.org/gsea/msigdb/geneset_page.jsp?geneSetName=GO_CELL_PROJECTION_ORGANIZATION
GO_CELL_PROJECTION_PART	9.03333e-05	0.00271432	-0.431226	downregulated	http://software.broadinstitute.org/gsea/msigdb/geneset_page.jsp?geneSetName=GO_CELL_PROJECTION_PART
GO_CELL_PROLIFERATION	0.00602226	0.0394661	-0.409191	downregulated	http://software.broadinstitute.org/gsea/msigdb/geneset_page.jsp?geneSetName=GO_CELL_PROLIFERATION
GO_CELL_RECOGNITION	0.000364848	0.00602323	-0.623048	downregulated	http://software.broadinstitute.org/gsea/msigdb/geneset_page.jsp?geneSetName=GO_CELL_RECOGNITION
GO_CELL_SUBSTRATE_ADHESION	0.00768166	0.0464762	-0.505105	downregulated	http://software.broadinstitute.org/gsea/msigdb/geneset_page.jsp?geneSetName=GO_CELL_SUBSTRATE_ADHESION
GO_CELL_SUBSTRATE_JUNCTION	0.000382413	0.00621876	-0.469299	downregulated	http://software.broadinstitute.org/gsea/msigdb/geneset_page.jsp?geneSetName=GO_CELL_SUBSTRATE_JUNCTION
GO_CELL_SURFACE	0.00039608	0.00636066	-0.443298	downregulated	http://software.broadinstitute.org/gsea/msigdb/geneset_page.jsp?geneSetName=GO_CELL_SURFACE
GO_CELLULAR_AMINO_ACID_CATABOLIC_PROCESS	0.00761499	0.046173	-0.575892	downregulated	http://software.broadinstitute.org/gsea/msigdb/geneset_page.jsp?geneSetName=GO_CELLULAR_AMINO_ACID_CATABOLIC_PROCESS
GO_CELLULAR_CHEMICAL_HOMEOSTASIS	0.000175388	0.00364399	-0.476745	downregulated	http://software.broadinstitute.org/gsea/msigdb/geneset_page.jsp?geneSetName=GO_CELLULAR_CHEMICAL_HOMEOSTASIS
GO_CELLULAR_COMPONENT_MORPHOGENESIS	4.02269e-05	0.00211555	-0.444373	downregulated	http://software.broadinstitute.org/gsea/msigdb/geneset_page.jsp?geneSetName=GO_CELLULAR_COMPONENT_MORPHOGENESIS
GO_CELLULAR_HOMEOSTASIS	0.000774554	0.0100182	-0.442235	downregulated	http://software.broadinstitute.org/gsea/msigdb/geneset_page.jsp?geneSetName=GO_CELLULAR_HOMEOSTASIS
GO_CELLULAR_HORMONE_METABOLIC_PROCESS	0.00132282	0.0143446	-0.634519	downregulated	http://software.broadinstitute.org/gsea/msigdb/geneset_page.jsp?geneSetName=GO_CELLULAR_HORMONE_METABOLIC_PROCESS
GO_CELLULAR_LIPID_CATABOLIC_PROCESS	0.000924532	0.0112833	-0.575596	downregulated	http://software.broadinstitute.org/gsea/msigdb/geneset_page.jsp?geneSetName=GO_CELLULAR_LIPID_CATABOLIC_PROCESS
GO_CELLULAR_LIPID_METABOLIC_PROCESS	1.00837e-05	0.00107081	-0.523045	downregulated	http://software.broadinstitute.org/gsea/msigdb/geneset_page.jsp?geneSetName=GO_CELLULAR_LIPID_METABOLIC_PROCESS
GO_CELLULAR_MACROMOLECULE_LOCALIZATION	0.00585808	0.0388073	-0.381413	downregulated	http://software.broadinstitute.org/gsea/msigdb/geneset_page.jsp?geneSetName=GO_CELLULAR_MACROMOLECULE_LOCALIZATION
GO_CELLULAR_PIGMENTATION	0.00436842	0.031877	-0.697104	downregulated	http://software.broadinstitute.org/gsea/msigdb/geneset_page.jsp?geneSetName=GO_CELLULAR_PIGMENTATION
GO_CELLULAR_RESPONSE_TO_CHOLESTEROL	0.00701727	0.0438108	-0.785483	downregulated	http://software.broadinstitute.org/gsea/msigdb/geneset_page.jsp?geneSetName=GO_CELLULAR_RESPONSE_TO_CHOLESTEROL
GO_CELLULAR_RESPONSE_TO_CYTOKINE_STIMULUS	0.00801577	0.0477245	-0.413342	downregulated	http://software.broadinstitute.org/gsea/msigdb/geneset_page.jsp?geneSetName=GO_CELLULAR_RESPONSE_TO_CYTOKINE_STIMULUS
GO_CELLULAR_RESPONSE_TO_DNA_DAMAGE_STIMULUS	0.00112233	0.0128607	0.354884	upregulated	http://software.broadinstitute.org/gsea/msigdb/geneset_page.jsp?geneSetName=GO_CELLULAR_RESPONSE_TO_DNA_DAMAGE_STIMULUS
GO_CELLULAR_RESPONSE_TO_ENDOGENOUS_STIMULUS	0.00104419	0.0122607	-0.409947	downregulated	http://software.broadinstitute.org/gsea/msigdb/geneset_page.jsp?geneSetName=GO_CELLULAR_RESPONSE_TO_ENDOGENOUS_STIMULUS
GO_CELLULAR_RESPONSE_TO_INTERFERON_GAMMA	0.000422073	0.00665123	-0.610155	downregulated	http://software.broadinstitute.org/gsea/msigdb/geneset_page.jsp?geneSetName=GO_CELLULAR_RESPONSE_TO_INTERFERON_GAMMA
GO_CELLULAR_RESPONSE_TO_ORGANIC_SUBSTANCE	4.00056e-05	0.00211555	-0.405116	downregulated	http://software.broadinstitute.org/gsea/msigdb/geneset_page.jsp?geneSetName=GO_CELLULAR_RESPONSE_TO_ORGANIC_SUBSTANCE
GO_CELLULAR_RESPONSE_TO_OXYGEN_CONTAINING_COMPOUND	0.00481753	0.0341261	-0.403142	downregulated	http://software.broadinstitute.org/gsea/msigdb/geneset_page.jsp?geneSetName=GO_CELLULAR_RESPONSE_TO_OXYGEN_CONTAINING_COMPOUND
GO_CELLULAR_RESPONSE_TO_STEROL	0.00573479	0.0383025	-0.785424	downregulated	http://software.broadinstitute.org/gsea/msigdb/geneset_page.jsp?geneSetName=GO_CELLULAR_RESPONSE_TO_STEROL
GO_CENTRAL_NERVOUS_SYSTEM_DEVELOPMENT	0.00072439	0.00959396	-0.419741	downregulated	http://software.broadinstitute.org/gsea/msigdb/geneset_page.jsp?geneSetName=GO_CENTRAL_NERVOUS_SYSTEM_DEVELOPMENT
GO_CENTRAL_NERVOUS_SYSTEM_NEURON_DIFFERENTIATION	0.00106408	0.0124021	-0.562489	downregulated	http://software.broadinstitute.org/gsea/msigdb/geneset_page.jsp?geneSetName=GO_CENTRAL_NERVOUS_SYSTEM_NEURON_DIFFERENTIATION
GO_CENTRIOLE	0.000701527	0.00940387	0.455227	upregulated	http://software.broadinstitute.org/gsea/msigdb/geneset_page.jsp?geneSetName=GO_CENTRIOLE
GO_CENTRIOLE_ASSEMBLY	0.000309493	0.00537011	0.745948	upregulated	http://software.broadinstitute.org/gsea/msigdb/geneset_page.jsp?geneSetName=GO_CENTRIOLE_ASSEMBLY
GO_CENTROMERE_COMPLEX_ASSEMBLY	0.000103189	0.00271841	0.641169	upregulated	http://software.broadinstitute.org/gsea/msigdb/geneset_page.jsp?geneSetName=GO_CENTROMERE_COMPLEX_ASSEMBLY
GO_CENTROSOME	0.0008	0.0102642	0.320574	upregulated	http://software.broadinstitute.org/gsea/msigdb/geneset_page.jsp?geneSetName=GO_CENTROSOME
GO_CENTROSOME_CYCLE	0.000484243	0.00733668	0.579311	upregulated	http://software.broadinstitute.org/gsea/msigdb/geneset_page.jsp?geneSetName=GO_CENTROSOME_CYCLE
GO_CENTROSOME_DUPLICATION	0.000366203	0.00603996	0.643689	upregulated	http://software.broadinstitute.org/gsea/msigdb/geneset_page.jsp?geneSetName=GO_CENTROSOME_DUPLICATION
GO_CHANNEL_REGULATOR_ACTIVITY	0.00212345	0.0197641	-0.587014	downregulated	http://software.broadinstitute.org/gsea/msigdb/geneset_page.jsp?geneSetName=GO_CHANNEL_REGULATOR_ACTIVITY
GO_CHEMICAL_HOMEOSTASIS	7.06129e-05	0.00243061	-0.454014	downregulated	http://software.broadinstitute.org/gsea/msigdb/geneset_page.jsp?geneSetName=GO_CHEMICAL_HOMEOSTASIS
GO_CHROMATIN_ASSEMBLY_OR_DISASSEMBLY	0.000661278	0.00900775	0.409826	upregulated	http://software.broadinstitute.org/gsea/msigdb/geneset_page.jsp?geneSetName=GO_CHROMATIN_ASSEMBLY_OR_DISASSEMBLY
GO_CHROMATIN_MODIFICATION	0.000740741	0.00974854	0.328146	upregulated	http://software.broadinstitute.org/gsea/msigdb/geneset_page.jsp?geneSetName=GO_CHROMATIN_MODIFICATION
GO_CHROMATIN_ORGANIZATION	0.00056338	0.00811559	0.333432	upregulated	http://software.broadinstitute.org/gsea/msigdb/geneset_page.jsp?geneSetName=GO_CHROMATIN_ORGANIZATION
GO_CHROMOCENTER	0.00251389	0.0221245	0.790608	upregulated	http://software.broadinstitute.org/gsea/msigdb/geneset_page.jsp?geneSetName=GO_CHROMOCENTER
GO_CHROMOSOMAL_REGION	0.000184672	0.00376608	0.535503	upregulated	http://software.broadinstitute.org/gsea/msigdb/geneset_page.jsp?geneSetName=GO_CHROMOSOMAL_REGION
GO_CHROMOSOME	0.00189753	0.0183636	0.394638	upregulated	http://software.broadinstitute.org/gsea/msigdb/geneset_page.jsp?geneSetName=GO_CHROMOSOME
GO_CHROMOSOME_CENTROMERIC_REGION	8.20816e-05	0.00261965	0.570273	upregulated	http://software.broadinstitute.org/gsea/msigdb/geneset_page.jsp?geneSetName=GO_CHROMOSOME_CENTROMERIC_REGION
GO_CHROMOSOME_CONDENSATION	0.000118113	0.00289931	0.729431	upregulated	http://software.broadinstitute.org/gsea/msigdb/geneset_page.jsp?geneSetName=GO_CHROMOSOME_CONDENSATION
GO_CHROMOSOME_LOCALIZATION	0.00206668	0.0194781	0.530901	upregulated	http://software.broadinstitute.org/gsea/msigdb/geneset_page.jsp?geneSetName=GO_CHROMOSOME_LOCALIZATION
GO_CHROMOSOME_ORGANIZATION	0.00227273	0.0206708	0.397091	upregulated	http://software.broadinstitute.org/gsea/msigdb/geneset_page.jsp?geneSetName=GO_CHROMOSOME_ORGANIZATION
GO_CHROMOSOME_SEGREGATION	0.000117028	0.00288989	0.537331	upregulated	http://software.broadinstitute.org/gsea/msigdb/geneset_page.jsp?geneSetName=GO_CHROMOSOME_SEGREGATION
GO_CHROMOSOME_TELOMERIC_REGION	7.6929e-05	0.00254716	0.487466	upregulated	http://software.broadinstitute.org/gsea/msigdb/geneset_page.jsp?geneSetName=GO_CHROMOSOME_TELOMERIC_REGION
GO_CILIARY_PART	0.00394581	0.0298133	-0.470333	downregulated	http://software.broadinstitute.org/gsea/msigdb/geneset_page.jsp?geneSetName=GO_CILIARY_PART
GO_CIRCULATORY_SYSTEM_DEVELOPMENT	0.000161445	0.00346421	-0.440747	downregulated	http://software.broadinstitute.org/gsea/msigdb/geneset_page.jsp?geneSetName=GO_CIRCULATORY_SYSTEM_DEVELOPMENT
GO_CLUSTER_OF_ACTIN_BASED_CELL_PROJECTIONS	0.00385538	0.0293667	-0.528684	downregulated	http://software.broadinstitute.org/gsea/msigdb/geneset_page.jsp?geneSetName=GO_CLUSTER_OF_ACTIN_BASED_CELL_PROJECTIONS
GO_COENZYME_METABOLIC_PROCESS	0.00013238	0.00308788	-0.549175	downregulated	http://software.broadinstitute.org/gsea/msigdb/geneset_page.jsp?geneSetName=GO_COENZYME_METABOLIC_PROCESS
GO_COFACTOR_METABOLIC_PROCESS	0.00308728	0.025248	-0.472143	downregulated	http://software.broadinstitute.org/gsea/msigdb/geneset_page.jsp?geneSetName=GO_COFACTOR_METABOLIC_PROCESS
GO_COGNITION	0.000646703	0.00886384	-0.519397	downregulated	http://software.broadinstitute.org/gsea/msigdb/geneset_page.jsp?geneSetName=GO_COGNITION
GO_CONDENSED_CHROMOSOME	9.55749e-05	0.00271432	0.604932	upregulated	http://software.broadinstitute.org/gsea/msigdb/geneset_page.jsp?geneSetName=GO_CONDENSED_CHROMOSOME
GO_CONDENSED_CHROMOSOME_CENTROMERIC_REGION	5.13584e-05	0.00225026	0.661443	upregulated	http://software.broadinstitute.org/gsea/msigdb/geneset_page.jsp?geneSetName=GO_CONDENSED_CHROMOSOME_CENTROMERIC_REGION
GO_CONDENSED_CHROMOSOME_OUTER_KINETOCHORE	0.00223369	0.0204314	0.813982	upregulated	http://software.broadinstitute.org/gsea/msigdb/geneset_page.jsp?geneSetName=GO_CONDENSED_CHROMOSOME_OUTER_KINETOCHORE
GO_CONDENSED_NUCLEAR_CHROMOSOME	5.0317e-05	0.0022466	0.556552	upregulated	http://software.broadinstitute.org/gsea/msigdb/geneset_page.jsp?geneSetName=GO_CONDENSED_NUCLEAR_CHROMOSOME
GO_CONNECTIVE_TISSUE_DEVELOPMENT	0.00385907	0.0293667	-0.529635	downregulated	http://software.broadinstitute.org/gsea/msigdb/geneset_page.jsp?geneSetName=GO_CONNECTIVE_TISSUE_DEVELOPMENT
GO_CORONARY_VASCULATURE_DEVELOPMENT	0.000215811	0.00417478	-0.721315	downregulated	http://software.broadinstitute.org/gsea/msigdb/geneset_page.jsp?geneSetName=GO_CORONARY_VASCULATURE_DEVELOPMENT
GO_CORTICAL_CYTOSKELETON	0.00227966	0.0207233	-0.598176	downregulated	http://software.broadinstitute.org/gsea/msigdb/geneset_page.jsp?geneSetName=GO_CORTICAL_CYTOSKELETON
GO_CYTOKINE_ACTIVITY	0.00621289	0.040428	-0.572452	downregulated	http://software.broadinstitute.org/gsea/msigdb/geneset_page.jsp?geneSetName=GO_CYTOKINE_ACTIVITY
GO_CYTOKINE_BINDING	0.000175344	0.00364399	-0.666124	downregulated	http://software.broadinstitute.org/gsea/msigdb/geneset_page.jsp?geneSetName=GO_CYTOKINE_BINDING
GO_CYTOKINE_PRODUCTION	0.000435572	0.00680331	-0.614027	downregulated	http://software.broadinstitute.org/gsea/msigdb/geneset_page.jsp?geneSetName=GO_CYTOKINE_PRODUCTION
GO_CYTOKINE_PRODUCTION_INVOLVED_IN_IMMUNE_RESPONSE	0.00178058	0.0175683	-0.801392	downregulated	http://software.broadinstitute.org/gsea/msigdb/geneset_page.jsp?geneSetName=GO_CYTOKINE_PRODUCTION_INVOLVED_IN_IMMUNE_RESPONSE
GO_CYTOPLASMIC_REGION	4.24967e-05	0.00215246	-0.532365	downregulated	http://software.broadinstitute.org/gsea/msigdb/geneset_page.jsp?geneSetName=GO_CYTOPLASMIC_REGION
GO_CYTOPLASMIC_SIDE_OF_MEMBRANE	0.000518618	0.00767338	-0.56647	downregulated	http://software.broadinstitute.org/gsea/msigdb/geneset_page.jsp?geneSetName=GO_CYTOPLASMIC_SIDE_OF_MEMBRANE
GO_CYTOPLASMIC_VESICLE_PART	8.17712e-05	0.0026192	-0.473903	downregulated	http://software.broadinstitute.org/gsea/msigdb/geneset_page.jsp?geneSetName=GO_CYTOPLASMIC_VESICLE_PART
GO_CYTOSKELETAL_PROTEIN_BINDING	1.00835e-05	0.00107081	-0.475532	downregulated	http://software.broadinstitute.org/gsea/msigdb/geneset_page.jsp?geneSetName=GO_CYTOSKELETAL_PROTEIN_BINDING
GO_DAMAGED_DNA_BINDING	0.00729636	0.0448876	0.479375	upregulated	http://software.broadinstitute.org/gsea/msigdb/geneset_page.jsp?geneSetName=GO_DAMAGED_DNA_BINDING
GO_DEFENSE_RESPONSE	2.00646e-05	0.00171306	-0.447008	downregulated	http://software.broadinstitute.org/gsea/msigdb/geneset_page.jsp?geneSetName=GO_DEFENSE_RESPONSE
GO_DELAYED_RECTIFIER_POTASSIUM_CHANNEL_ACTIVITY	0.00103069	0.0122061	0.817548	upregulated	http://software.broadinstitute.org/gsea/msigdb/geneset_page.jsp?geneSetName=GO_DELAYED_RECTIFIER_POTASSIUM_CHANNEL_ACTIVITY
GO_DENDRITE	5.16614e-05	0.00225026	-0.49026	downregulated	http://software.broadinstitute.org/gsea/msigdb/geneset_page.jsp?geneSetName=GO_DENDRITE
GO_DENDRITE_CYTOPLASM	0.00363619	0.0282418	-0.8299	downregulated	http://software.broadinstitute.org/gsea/msigdb/geneset_page.jsp?geneSetName=GO_DENDRITE_CYTOPLASM
GO_DENDRITE_DEVELOPMENT	0.0011232	0.0128623	-0.618985	downregulated	http://software.broadinstitute.org/gsea/msigdb/geneset_page.jsp?geneSetName=GO_DENDRITE_DEVELOPMENT
GO_DENDRITE_MORPHOGENESIS	0.00103859	0.0122607	-0.691772	downregulated	http://software.broadinstitute.org/gsea/msigdb/geneset_page.jsp?geneSetName=GO_DENDRITE_MORPHOGENESIS
GO_DENDRITIC_SHAFT	0.000269519	0.00487256	-0.770714	downregulated	http://software.broadinstitute.org/gsea/msigdb/geneset_page.jsp?geneSetName=GO_DENDRITIC_SHAFT
GO_DENDRITIC_SPINE_DEVELOPMENT	0.00043445	0.00679344	-0.811038	downregulated	http://software.broadinstitute.org/gsea/msigdb/geneset_page.jsp?geneSetName=GO_DENDRITIC_SPINE_DEVELOPMENT
GO_DENDRITIC_SPINE_ORGANIZATION	0.000136477	0.0031502	-0.849274	downregulated	http://software.broadinstitute.org/gsea/msigdb/geneset_page.jsp?geneSetName=GO_DENDRITIC_SPINE_ORGANIZATION
GO_DEOXYRIBONUCLEASE_ACTIVITY	0.000482315	0.00732001	0.545437	upregulated	http://software.broadinstitute.org/gsea/msigdb/geneset_page.jsp?geneSetName=GO_DEOXYRIBONUCLEASE_ACTIVITY
GO_DEPHOSPHORYLATION	0.000604429	0.00848167	-0.522268	downregulated	http://software.broadinstitute.org/gsea/msigdb/geneset_page.jsp?geneSetName=GO_DEPHOSPHORYLATION
GO_DETOXIFICATION	0.000487488	0.00736651	0.538546	upregulated	http://software.broadinstitute.org/gsea/msigdb/geneset_page.jsp?geneSetName=GO_DETOXIFICATION
GO_DEVELOPMENTAL_PIGMENTATION	0.00649767	0.0416402	-0.710382	downregulated	http://software.broadinstitute.org/gsea/msigdb/geneset_page.jsp?geneSetName=GO_DEVELOPMENTAL_PIGMENTATION
GO_DIGESTION	0.00196198	0.0188057	-0.599265	downregulated	http://software.broadinstitute.org/gsea/msigdb/geneset_page.jsp?geneSetName=GO_DIGESTION
GO_DIGESTIVE_SYSTEM_DEVELOPMENT	0.00500896	0.0350053	-0.530528	downregulated	http://software.broadinstitute.org/gsea/msigdb/geneset_page.jsp?geneSetName=GO_DIGESTIVE_SYSTEM_DEVELOPMENT
GO_DISRUPTION_OF_CELLS_OF_OTHER_ORGANISM	0.000532283	0.00778706	0.778919	upregulated	http://software.broadinstitute.org/gsea/msigdb/geneset_page.jsp?geneSetName=GO_DISRUPTION_OF_CELLS_OF_OTHER_ORGANISM
GO_DIVALENT_INORGANIC_CATION_HOMEOSTASIS	3.24507e-05	0.00209221	-0.563565	downregulated	http://software.broadinstitute.org/gsea/msigdb/geneset_page.jsp?geneSetName=GO_DIVALENT_INORGANIC_CATION_HOMEOSTASIS
GO_DNA_BIOSYNTHETIC_PROCESS	5.29801e-05	0.00225721	0.570337	upregulated	http://software.broadinstitute.org/gsea/msigdb/geneset_page.jsp?geneSetName=GO_DNA_BIOSYNTHETIC_PROCESS
GO_DNA_CONFORMATION_CHANGE	0.000119432	0.00291265	0.427849	upregulated	http://software.broadinstitute.org/gsea/msigdb/geneset_page.jsp?geneSetName=GO_DNA_CONFORMATION_CHANGE
GO_DNA_DAMAGE_RESPONSE_DETECTION_OF_DNA_DAMAGE	0.00427269	0.0313727	0.590695	upregulated	http://software.broadinstitute.org/gsea/msigdb/geneset_page.jsp?geneSetName=GO_DNA_DAMAGE_RESPONSE_DETECTION_OF_DNA_DAMAGE
GO_DNA_DEPENDENT_DNA_REPLICATION	5.09113e-05	0.00225026	0.637652	upregulated	http://software.broadinstitute.org/gsea/msigdb/geneset_page.jsp?geneSetName=GO_DNA_DEPENDENT_DNA_REPLICATION
GO_DNA_DOUBLE_STRAND_BREAK_PROCESSING	0.00314728	0.0255508	0.725376	upregulated	http://software.broadinstitute.org/gsea/msigdb/geneset_page.jsp?geneSetName=GO_DNA_DOUBLE_STRAND_BREAK_PROCESSING
GO_DNA_GEOMETRIC_CHANGE	0.00479386	0.0340403	0.454797	upregulated	http://software.broadinstitute.org/gsea/msigdb/geneset_page.jsp?geneSetName=GO_DNA_GEOMETRIC_CHANGE
GO_DNA_HELICASE_ACTIVITY	0.00298595	0.0247166	0.536233	upregulated	http://software.broadinstitute.org/gsea/msigdb/geneset_page.jsp?geneSetName=GO_DNA_HELICASE_ACTIVITY
GO_DNA_INTEGRITY_CHECKPOINT	0.00607447	0.0397346	0.37575	upregulated	http://software.broadinstitute.org/gsea/msigdb/geneset_page.jsp?geneSetName=GO_DNA_INTEGRITY_CHECKPOINT
GO_DNA_METABOLIC_PROCESS	0.00111235	0.0127877	0.446424	upregulated	http://software.broadinstitute.org/gsea/msigdb/geneset_page.jsp?geneSetName=GO_DNA_METABOLIC_PROCESS
GO_DNA_PACKAGING	7.96115e-05	0.00259175	0.473798	upregulated	http://software.broadinstitute.org/gsea/msigdb/geneset_page.jsp?geneSetName=GO_DNA_PACKAGING
GO_DNA_PACKAGING_COMPLEX	4.51712e-05	0.00217009	0.561731	upregulated	http://software.broadinstitute.org/gsea/msigdb/geneset_page.jsp?geneSetName=GO_DNA_PACKAGING_COMPLEX
GO_DNA_RECOMBINATION	8.31117e-05	0.00264298	0.5178	upregulated	http://software.broadinstitute.org/gsea/msigdb/geneset_page.jsp?geneSetName=GO_DNA_RECOMBINATION
GO_DNA_REPAIR	0.000335233	0.00569928	0.467644	upregulated	http://software.broadinstitute.org/gsea/msigdb/geneset_page.jsp?geneSetName=GO_DNA_REPAIR
GO_DNA_REPLICATION	8.93495e-05	0.00271432	0.608719	upregulated	http://software.broadinstitute.org/gsea/msigdb/geneset_page.jsp?geneSetName=GO_DNA_REPLICATION
GO_DNA_REPLICATION_CHECKPOINT	0.0022625	0.020599	0.793184	upregulated	http://software.broadinstitute.org/gsea/msigdb/geneset_page.jsp?geneSetName=GO_DNA_REPLICATION_CHECKPOINT
GO_DNA_REPLICATION_DEPENDENT_NUCLEOSOME_ASSEMBLY	0.000300743	0.00525958	0.693683	upregulated	http://software.broadinstitute.org/gsea/msigdb/geneset_page.jsp?geneSetName=GO_DNA_REPLICATION_DEPENDENT_NUCLEOSOME_ASSEMBLY
GO_DNA_REPLICATION_DEPENDENT_NUCLEOSOME_ORGANIZATION	0.000300743	0.00525958	0.693683	upregulated	http://software.broadinstitute.org/gsea/msigdb/geneset_page.jsp?geneSetName=GO_DNA_REPLICATION_DEPENDENT_NUCLEOSOME_ORGANIZATION
GO_DNA_REPLICATION_INDEPENDENT_NUCLEOSOME_ASSEMBLY	3.70343e-05	0.00211555	0.645275	upregulated	http://software.broadinstitute.org/gsea/msigdb/geneset_page.jsp?geneSetName=GO_DNA_REPLICATION_INDEPENDENT_NUCLEOSOME_ASSEMBLY
GO_DNA_REPLICATION_INDEPENDENT_NUCLEOSOME_ORGANIZATION	3.70343e-05	0.00211555	0.645275	upregulated	http://software.broadinstitute.org/gsea/msigdb/geneset_page.jsp?geneSetName=GO_DNA_REPLICATION_INDEPENDENT_NUCLEOSOME_ORGANIZATION
GO_DNA_REPLICATION_INITIATION	2.91605e-05	0.00209221	0.830472	upregulated	http://software.broadinstitute.org/gsea/msigdb/geneset_page.jsp?geneSetName=GO_DNA_REPLICATION_INITIATION
GO_DNA_SYNTHESIS_INVOLVED_IN_DNA_REPAIR	4.16043e-05	0.00213839	0.657418	upregulated	http://software.broadinstitute.org/gsea/msigdb/geneset_page.jsp?geneSetName=GO_DNA_SYNTHESIS_INVOLVED_IN_DNA_REPAIR
GO_DOPAMINE_RECEPTOR_BINDING	0.00166669	0.0166302	-0.819155	downregulated	http://software.broadinstitute.org/gsea/msigdb/geneset_page.jsp?geneSetName=GO_DOPAMINE_RECEPTOR_BINDING
GO_DORSAL_VENTRAL_PATTERN_FORMATION	0.0034211	0.0271249	-0.644734	downregulated	http://software.broadinstitute.org/gsea/msigdb/geneset_page.jsp?geneSetName=GO_DORSAL_VENTRAL_PATTERN_FORMATION
GO_DOUBLE_STRAND_BREAK_REPAIR	0.000146951	0.00330986	0.455428	upregulated	http://software.broadinstitute.org/gsea/msigdb/geneset_page.jsp?geneSetName=GO_DOUBLE_STRAND_BREAK_REPAIR
GO_EAR_DEVELOPMENT	0.000902661	0.0111064	-0.546381	downregulated	http://software.broadinstitute.org/gsea/msigdb/geneset_page.jsp?geneSetName=GO_EAR_DEVELOPMENT
GO_EAR_MORPHOGENESIS	0.00144189	0.015121	-0.59584	downregulated	http://software.broadinstitute.org/gsea/msigdb/geneset_page.jsp?geneSetName=GO_EAR_MORPHOGENESIS
GO_EARLY_ENDOSOME	0.00286374	0.0241661	-0.467858	downregulated	http://software.broadinstitute.org/gsea/msigdb/geneset_page.jsp?geneSetName=GO_EARLY_ENDOSOME
GO_EMBRYO_DEVELOPMENT	0.000463434	0.00711901	-0.427219	downregulated	http://software.broadinstitute.org/gsea/msigdb/geneset_page.jsp?geneSetName=GO_EMBRYO_DEVELOPMENT
GO_EMBRYONIC_MORPHOGENESIS	1.03355e-05	0.00107081	-0.511075	downregulated	http://software.broadinstitute.org/gsea/msigdb/geneset_page.jsp?geneSetName=GO_EMBRYONIC_MORPHOGENESIS
GO_EMBRYONIC_ORGAN_DEVELOPMENT	0.000190486	0.00383161	-0.507014	downregulated	http://software.broadinstitute.org/gsea/msigdb/geneset_page.jsp?geneSetName=GO_EMBRYONIC_ORGAN_DEVELOPMENT
GO_EMBRYONIC_ORGAN_MORPHOGENESIS	1.09611e-05	0.00107081	-0.615135	downregulated	http://software.broadinstitute.org/gsea/msigdb/geneset_page.jsp?geneSetName=GO_EMBRYONIC_ORGAN_MORPHOGENESIS
GO_EMBRYONIC_SKELETAL_SYSTEM_DEVELOPMENT	0.000433861	0.00679344	-0.634081	downregulated	http://software.broadinstitute.org/gsea/msigdb/geneset_page.jsp?geneSetName=GO_EMBRYONIC_SKELETAL_SYSTEM_DEVELOPMENT
GO_EMBRYONIC_SKELETAL_SYSTEM_MORPHOGENESIS	6.45186e-05	0.00234705	-0.730408	downregulated	http://software.broadinstitute.org/gsea/msigdb/geneset_page.jsp?geneSetName=GO_EMBRYONIC_SKELETAL_SYSTEM_MORPHOGENESIS
GO_ENDOCHONDRAL_BONE_MORPHOGENESIS	0.00834393	0.0488831	-0.660926	downregulated	http://software.broadinstitute.org/gsea/msigdb/geneset_page.jsp?geneSetName=GO_ENDOCHONDRAL_BONE_MORPHOGENESIS
GO_ENDOCYTIC_VESICLE	0.000453613	0.00701691	-0.511945	downregulated	http://software.broadinstitute.org/gsea/msigdb/geneset_page.jsp?geneSetName=GO_ENDOCYTIC_VESICLE
GO_ENDOCYTIC_VESICLE_MEMBRANE	0.000212357	0.00411697	-0.604894	downregulated	http://software.broadinstitute.org/gsea/msigdb/geneset_page.jsp?geneSetName=GO_ENDOCYTIC_VESICLE_MEMBRANE
GO_ENDODEOXYRIBONUCLEASE_ACTIVITY	0.000733061	0.0096798	0.605364	upregulated	http://software.broadinstitute.org/gsea/msigdb/geneset_page.jsp?geneSetName=GO_ENDODEOXYRIBONUCLEASE_ACTIVITY
GO_ENDODERM_DEVELOPMENT	0.000532467	0.00778706	-0.693639	downregulated	http://software.broadinstitute.org/gsea/msigdb/geneset_page.jsp?geneSetName=GO_ENDODERM_DEVELOPMENT
GO_ENDOPLASMIC_RETICULUM	1.0005e-05	0.00107081	-0.435606	downregulated	http://software.broadinstitute.org/gsea/msigdb/geneset_page.jsp?geneSetName=GO_ENDOPLASMIC_RETICULUM
GO_ENDOPLASMIC_RETICULUM_PART	1.00273e-05	0.00107081	-0.452166	downregulated	http://software.broadinstitute.org/gsea/msigdb/geneset_page.jsp?geneSetName=GO_ENDOPLASMIC_RETICULUM_PART
GO_ENDOSOMAL_PART	0.00291074	0.0243895	-0.44388	downregulated	http://software.broadinstitute.org/gsea/msigdb/geneset_page.jsp?geneSetName=GO_ENDOSOMAL_PART
GO_ENDOSOME	0.000201479	0.00396096	-0.436308	downregulated	http://software.broadinstitute.org/gsea/msigdb/geneset_page.jsp?geneSetName=GO_ENDOSOME
GO_ENDOTHELIAL_CELL_PROLIFERATION	0.0008726	0.0108575	-0.82332	downregulated	http://software.broadinstitute.org/gsea/msigdb/geneset_page.jsp?geneSetName=GO_ENDOTHELIAL_CELL_PROLIFERATION
GO_ENZYME_LINKED_RECEPTOR_PROTEIN_SIGNALING_PATHWAY	1.01766e-05	0.00107081	-0.547246	downregulated	http://software.broadinstitute.org/gsea/msigdb/geneset_page.jsp?geneSetName=GO_ENZYME_LINKED_RECEPTOR_PROTEIN_SIGNALING_PATHWAY
GO_EPHRIN_RECEPTOR_BINDING	0.00785007	0.047128	-0.723602	downregulated	http://software.broadinstitute.org/gsea/msigdb/geneset_page.jsp?geneSetName=GO_EPHRIN_RECEPTOR_BINDING
GO_EPHRIN_RECEPTOR_SIGNALING_PATHWAY	0.00405451	0.0302992	-0.5927	downregulated	http://software.broadinstitute.org/gsea/msigdb/geneset_page.jsp?geneSetName=GO_EPHRIN_RECEPTOR_SIGNALING_PATHWAY
GO_EPIDERMAL_CELL_DIFFERENTIATION	0.00233382	0.0210318	-0.590577	downregulated	http://software.broadinstitute.org/gsea/msigdb/geneset_page.jsp?geneSetName=GO_EPIDERMAL_CELL_DIFFERENTIATION
GO_EPIDERMIS_DEVELOPMENT	6.81315e-05	0.00237132	-0.586653	downregulated	http://software.broadinstitute.org/gsea/msigdb/geneset_page.jsp?geneSetName=GO_EPIDERMIS_DEVELOPMENT
GO_EPITHELIAL_CELL_DEVELOPMENT	0.00181054	0.0177747	-0.530077	downregulated	http://software.broadinstitute.org/gsea/msigdb/geneset_page.jsp?geneSetName=GO_EPITHELIAL_CELL_DEVELOPMENT
GO_EPITHELIAL_CELL_DIFFERENTIATION	0.00780426	0.0469929	-0.433931	downregulated	http://software.broadinstitute.org/gsea/msigdb/geneset_page.jsp?geneSetName=GO_EPITHELIAL_CELL_DIFFERENTIATION
GO_EPITHELIAL_CELL_PROLIFERATION	6.36618e-05	0.00233528	-0.718233	downregulated	http://software.broadinstitute.org/gsea/msigdb/geneset_page.jsp?geneSetName=GO_EPITHELIAL_CELL_PROLIFERATION
GO_EPITHELIUM_DEVELOPMENT	1.00785e-05	0.00107081	-0.476496	downregulated	http://software.broadinstitute.org/gsea/msigdb/geneset_page.jsp?geneSetName=GO_EPITHELIUM_DEVELOPMENT
GO_ERROR_FREE_TRANSLESION_SYNTHESIS	0.00192558	0.018602	0.732308	upregulated	http://software.broadinstitute.org/gsea/msigdb/geneset_page.jsp?geneSetName=GO_ERROR_FREE_TRANSLESION_SYNTHESIS
GO_ERROR_PRONE_TRANSLESION_SYNTHESIS	0.00174849	0.0172903	0.744973	upregulated	http://software.broadinstitute.org/gsea/msigdb/geneset_page.jsp?geneSetName=GO_ERROR_PRONE_TRANSLESION_SYNTHESIS
GO_ESTABLISHMENT_OF_PROTEIN_LOCALIZATION	0.000300261	0.00525958	-0.399771	downregulated	http://software.broadinstitute.org/gsea/msigdb/geneset_page.jsp?geneSetName=GO_ESTABLISHMENT_OF_PROTEIN_LOCALIZATION
GO_ESTABLISHMENT_OF_TISSUE_POLARITY	0.00157576	0.01602	-0.851494	downregulated	http://software.broadinstitute.org/gsea/msigdb/geneset_page.jsp?geneSetName=GO_ESTABLISHMENT_OF_TISSUE_POLARITY
GO_ESTABLISHMENT_OR_MAINTENANCE_OF_APICAL_BASAL_CELL_POLARITY	0.000976107	0.0117405	-0.768719	downregulated	http://software.broadinstitute.org/gsea/msigdb/geneset_page.jsp?geneSetName=GO_ESTABLISHMENT_OR_MAINTENANCE_OF_APICAL_BASAL_CELL_POLARITY
GO_ESTABLISHMENT_OR_MAINTENANCE_OF_BIPOLAR_CELL_POLARITY	0.000976107	0.0117405	-0.768719	downregulated	http://software.broadinstitute.org/gsea/msigdb/geneset_page.jsp?geneSetName=GO_ESTABLISHMENT_OR_MAINTENANCE_OF_BIPOLAR_CELL_POLARITY
GO_ESTABLISHMENT_OR_MAINTENANCE_OF_CELL_POLARITY	0.00123048	0.0136891	-0.553017	downregulated	http://software.broadinstitute.org/gsea/msigdb/geneset_page.jsp?geneSetName=GO_ESTABLISHMENT_OR_MAINTENANCE_OF_CELL_POLARITY
GO_ESTABLISHMENT_OR_MAINTENANCE_OF_EPITHELIAL_CELL_APICAL_BASAL_POLARITY	0.000857517	0.0107454	-0.804172	downregulated	http://software.broadinstitute.org/gsea/msigdb/geneset_page.jsp?geneSetName=GO_ESTABLISHMENT_OR_MAINTENANCE_OF_EPITHELIAL_CELL_APICAL_BASAL_POLARITY
GO_ESTRADIOL_17_BETA_DEHYDROGENASE_ACTIVITY	0.00245134	0.0217945	-0.860048	downregulated	http://software.broadinstitute.org/gsea/msigdb/geneset_page.jsp?geneSetName=GO_ESTRADIOL_17_BETA_DEHYDROGENASE_ACTIVITY
GO_ESTROGEN_BIOSYNTHETIC_PROCESS	0.00525276	0.0361941	-0.840065	downregulated	http://software.broadinstitute.org/gsea/msigdb/geneset_page.jsp?geneSetName=GO_ESTROGEN_BIOSYNTHETIC_PROCESS
GO_ESTROGEN_METABOLIC_PROCESS	0.00165289	0.0165299	-0.797797	downregulated	http://software.broadinstitute.org/gsea/msigdb/geneset_page.jsp?geneSetName=GO_ESTROGEN_METABOLIC_PROCESS
GO_EXCITATORY_SYNAPSE	0.000100453	0.00271432	-0.569848	downregulated	http://software.broadinstitute.org/gsea/msigdb/geneset_page.jsp?geneSetName=GO_EXCITATORY_SYNAPSE
GO_EXOCYTIC_VESICLE	0.000177542	0.00365865	-0.613436	downregulated	http://software.broadinstitute.org/gsea/msigdb/geneset_page.jsp?geneSetName=GO_EXOCYTIC_VESICLE
GO_EXOCYTOSIS	0.00134636	0.0144825	-0.483131	downregulated	http://software.broadinstitute.org/gsea/msigdb/geneset_page.jsp?geneSetName=GO_EXOCYTOSIS
GO_EXPLORATION_BEHAVIOR	0.000385808	0.00624106	-0.847732	downregulated	http://software.broadinstitute.org/gsea/msigdb/geneset_page.jsp?geneSetName=GO_EXPLORATION_BEHAVIOR
GO_EXTRACELLULAR_MATRIX	1.09838e-05	0.00107081	-0.58714	downregulated	http://software.broadinstitute.org/gsea/msigdb/geneset_page.jsp?geneSetName=GO_EXTRACELLULAR_MATRIX
GO_EXTRACELLULAR_MATRIX_COMPONENT	8.89623e-05	0.0027073	-0.695599	downregulated	http://software.broadinstitute.org/gsea/msigdb/geneset_page.jsp?geneSetName=GO_EXTRACELLULAR_MATRIX_COMPONENT
GO_EXTRACELLULAR_NEGATIVE_REGULATION_OF_SIGNAL_TRANSDUCTION	0.00209319	0.0196234	-0.931593	downregulated	http://software.broadinstitute.org/gsea/msigdb/geneset_page.jsp?geneSetName=GO_EXTRACELLULAR_NEGATIVE_REGULATION_OF_SIGNAL_TRANSDUCTION
GO_EXTRACELLULAR_REGULATION_OF_SIGNAL_TRANSDUCTION	0.00209319	0.0196234	-0.931593	downregulated	http://software.broadinstitute.org/gsea/msigdb/geneset_page.jsp?geneSetName=GO_EXTRACELLULAR_REGULATION_OF_SIGNAL_TRANSDUCTION
GO_EXTRACELLULAR_SPACE	0.00551832	0.03734	-0.390637	downregulated	http://software.broadinstitute.org/gsea/msigdb/geneset_page.jsp?geneSetName=GO_EXTRACELLULAR_SPACE
GO_EXTRINSIC_COMPONENT_OF_CYTOPLASMIC_SIDE_OF_PLASMA_MEMBRANE	0.000199104	0.00394173	-0.657937	downregulated	http://software.broadinstitute.org/gsea/msigdb/geneset_page.jsp?geneSetName=GO_EXTRINSIC_COMPONENT_OF_CYTOPLASMIC_SIDE_OF_PLASMA_MEMBRANE
GO_EXTRINSIC_COMPONENT_OF_MEMBRANE	0.000253508	0.00468857	-0.536157	downregulated	http://software.broadinstitute.org/gsea/msigdb/geneset_page.jsp?geneSetName=GO_EXTRINSIC_COMPONENT_OF_MEMBRANE
GO_EXTRINSIC_COMPONENT_OF_PLASMA_MEMBRANE	0.000237234	0.00444807	-0.607711	downregulated	http://software.broadinstitute.org/gsea/msigdb/geneset_page.jsp?geneSetName=GO_EXTRINSIC_COMPONENT_OF_PLASMA_MEMBRANE
GO_EYE_DEVELOPMENT	0.000374135	0.00613645	-0.505499	downregulated	http://software.broadinstitute.org/gsea/msigdb/geneset_page.jsp?geneSetName=GO_EYE_DEVELOPMENT
GO_FATTY_ACID_BIOSYNTHETIC_PROCESS	0.0014824	0.0153828	-0.608522	downregulated	http://software.broadinstitute.org/gsea/msigdb/geneset_page.jsp?geneSetName=GO_FATTY_ACID_BIOSYNTHETIC_PROCESS
GO_FATTY_ACID_CATABOLIC_PROCESS	0.00617882	0.0402831	-0.609666	downregulated	http://software.broadinstitute.org/gsea/msigdb/geneset_page.jsp?geneSetName=GO_FATTY_ACID_CATABOLIC_PROCESS
GO_FATTY_ACID_METABOLIC_PROCESS	1.08581e-05	0.00107081	-0.575575	downregulated	http://software.broadinstitute.org/gsea/msigdb/geneset_page.jsp?geneSetName=GO_FATTY_ACID_METABOLIC_PROCESS
GO_FATTY_ACYL_COA_METABOLIC_PROCESS	2.81128e-05	0.00209221	-0.81274	downregulated	http://software.broadinstitute.org/gsea/msigdb/geneset_page.jsp?geneSetName=GO_FATTY_ACYL_COA_METABOLIC_PROCESS
GO_FIBRIL	0.000588322	0.00833203	-0.892367	downregulated	http://software.broadinstitute.org/gsea/msigdb/geneset_page.jsp?geneSetName=GO_FIBRIL
GO_FILOPODIUM	0.00154074	0.0158	-0.578617	downregulated	http://software.broadinstitute.org/gsea/msigdb/geneset_page.jsp?geneSetName=GO_FILOPODIUM
GO_FLAVONOID_METABOLIC_PROCESS	0.00049399	0.00743175	-0.905244	downregulated	http://software.broadinstitute.org/gsea/msigdb/geneset_page.jsp?geneSetName=GO_FLAVONOID_METABOLIC_PROCESS
GO_FOREBRAIN_DEVELOPMENT	0.0022169	0.0203347	-0.464883	downregulated	http://software.broadinstitute.org/gsea/msigdb/geneset_page.jsp?geneSetName=GO_FOREBRAIN_DEVELOPMENT
GO_FOREBRAIN_GENERATION_OF_NEURONS	0.00658909	0.0420585	-0.638277	downregulated	http://software.broadinstitute.org/gsea/msigdb/geneset_page.jsp?geneSetName=GO_FOREBRAIN_GENERATION_OF_NEURONS
GO_G_PROTEIN_COUPLED_RECEPTOR_ACTIVITY	0.000155015	0.00339276	-0.55133	downregulated	http://software.broadinstitute.org/gsea/msigdb/geneset_page.jsp?geneSetName=GO_G_PROTEIN_COUPLED_RECEPTOR_ACTIVITY
GO_G_PROTEIN_COUPLED_RECEPTOR_BINDING	6.85104e-05	0.00237325	-0.591488	downregulated	http://software.broadinstitute.org/gsea/msigdb/geneset_page.jsp?geneSetName=GO_G_PROTEIN_COUPLED_RECEPTOR_BINDING
GO_G_PROTEIN_COUPLED_RECEPTOR_SIGNALING_PATHWAY	0.000103441	0.00271841	-0.488318	downregulated	http://software.broadinstitute.org/gsea/msigdb/geneset_page.jsp?geneSetName=GO_G_PROTEIN_COUPLED_RECEPTOR_SIGNALING_PATHWAY
GO_G1_S_TRANSITION_OF_MITOTIC_CELL_CYCLE	5.49058e-05	0.00226268	0.53663	upregulated	http://software.broadinstitute.org/gsea/msigdb/geneset_page.jsp?geneSetName=GO_G1_S_TRANSITION_OF_MITOTIC_CELL_CYCLE
GO_GALACTOSE_METABOLIC_PROCESS	0.00535156	0.0365676	-0.838944	downregulated	http://software.broadinstitute.org/gsea/msigdb/geneset_page.jsp?geneSetName=GO_GALACTOSE_METABOLIC_PROCESS
GO_GAS_TRANSPORT	0.00527236	0.0362726	0.706296	upregulated	http://software.broadinstitute.org/gsea/msigdb/geneset_page.jsp?geneSetName=GO_GAS_TRANSPORT
GO_GATED_CHANNEL_ACTIVITY	0.00019657	0.00391392	-0.587988	downregulated	http://software.broadinstitute.org/gsea/msigdb/geneset_page.jsp?geneSetName=GO_GATED_CHANNEL_ACTIVITY
GO_GENE_SILENCING	0.00479957	0.0340535	0.361533	upregulated	http://software.broadinstitute.org/gsea/msigdb/geneset_page.jsp?geneSetName=GO_GENE_SILENCING
GO_GENE_SILENCING_BY_RNA	0.00216826	0.0200717	0.415332	upregulated	http://software.broadinstitute.org/gsea/msigdb/geneset_page.jsp?geneSetName=GO_GENE_SILENCING_BY_RNA
GO_GLAND_DEVELOPMENT	0.00077985	0.010072	-0.48133	downregulated	http://software.broadinstitute.org/gsea/msigdb/geneset_page.jsp?geneSetName=GO_GLAND_DEVELOPMENT
GO_GLAND_MORPHOGENESIS	0.00382371	0.0292039	-0.589898	downregulated	http://software.broadinstitute.org/gsea/msigdb/geneset_page.jsp?geneSetName=GO_GLAND_MORPHOGENESIS
GO_GLUCOSE_METABOLIC_PROCESS	0.00623858	0.0405382	-0.541395	downregulated	http://software.broadinstitute.org/gsea/msigdb/geneset_page.jsp?geneSetName=GO_GLUCOSE_METABOLIC_PROCESS
GO_GLUTAMATE_RECEPTOR_BINDING	0.000595394	0.00838817	-0.775795	downregulated	http://software.broadinstitute.org/gsea/msigdb/geneset_page.jsp?geneSetName=GO_GLUTAMATE_RECEPTOR_BINDING
GO_GLYCOPROTEIN_METABOLIC_PROCESS	0.00248268	0.0219371	-0.482517	downregulated	http://software.broadinstitute.org/gsea/msigdb/geneset_page.jsp?geneSetName=GO_GLYCOPROTEIN_METABOLIC_PROCESS
GO_GLYCOSYL_COMPOUND_METABOLIC_PROCESS	0.0032037	0.0258062	-0.465658	downregulated	http://software.broadinstitute.org/gsea/msigdb/geneset_page.jsp?geneSetName=GO_GLYCOSYL_COMPOUND_METABOLIC_PROCESS
GO_GLYCOSYLATION	0.00454306	0.0326395	-0.498878	downregulated	http://software.broadinstitute.org/gsea/msigdb/geneset_page.jsp?geneSetName=GO_GLYCOSYLATION
GO_GMP_METABOLIC_PROCESS	0.00394902	0.0298133	-0.810056	downregulated	http://software.broadinstitute.org/gsea/msigdb/geneset_page.jsp?geneSetName=GO_GMP_METABOLIC_PROCESS
GO_GOLGI_APPARATUS	2.00192e-05	0.00171306	-0.442343	downregulated	http://software.broadinstitute.org/gsea/msigdb/geneset_page.jsp?geneSetName=GO_GOLGI_APPARATUS
GO_GOLGI_APPARATUS_PART	0.0011982	0.013451	-0.417023	downregulated	http://software.broadinstitute.org/gsea/msigdb/geneset_page.jsp?geneSetName=GO_GOLGI_APPARATUS_PART
GO_GOLGI_MEMBRANE	0.000850159	0.0106911	-0.429978	downregulated	http://software.broadinstitute.org/gsea/msigdb/geneset_page.jsp?geneSetName=GO_GOLGI_MEMBRANE
GO_GROWTH_FACTOR_BINDING	0.000217786	0.00419921	-0.630689	downregulated	http://software.broadinstitute.org/gsea/msigdb/geneset_page.jsp?geneSetName=GO_GROWTH_FACTOR_BINDING
GO_GUANYLATE_KINASE_ACTIVITY	0.00845192	0.0494175	-0.825594	downregulated	http://software.broadinstitute.org/gsea/msigdb/geneset_page.jsp?geneSetName=GO_GUANYLATE_KINASE_ACTIVITY
GO_HEAD_DEVELOPMENT	0.000605602	0.00848742	-0.429303	downregulated	http://software.broadinstitute.org/gsea/msigdb/geneset_page.jsp?geneSetName=GO_HEAD_DEVELOPMENT
GO_HEART_DEVELOPMENT	0.000319482	0.00547892	-0.468503	downregulated	http://software.broadinstitute.org/gsea/msigdb/geneset_page.jsp?geneSetName=GO_HEART_DEVELOPMENT
GO_HEART_MORPHOGENESIS	0.00228604	0.0207599	-0.504519	downregulated	http://software.broadinstitute.org/gsea/msigdb/geneset_page.jsp?geneSetName=GO_HEART_MORPHOGENESIS
GO_HEME_BIOSYNTHETIC_PROCESS	0.000488175	0.00736651	0.762134	upregulated	http://software.broadinstitute.org/gsea/msigdb/geneset_page.jsp?geneSetName=GO_HEME_BIOSYNTHETIC_PROCESS
GO_HEME_METABOLIC_PROCESS	0.000703127	0.00941105	0.663878	upregulated	http://software.broadinstitute.org/gsea/msigdb/geneset_page.jsp?geneSetName=GO_HEME_METABOLIC_PROCESS
GO_HEMOSTASIS	0.00111326	0.0127899	-0.488387	downregulated	http://software.broadinstitute.org/gsea/msigdb/geneset_page.jsp?geneSetName=GO_HEMOSTASIS
GO_HEXOSE_METABOLIC_PROCESS	3.46697e-05	0.00209221	-0.612269	downregulated	http://software.broadinstitute.org/gsea/msigdb/geneset_page.jsp?geneSetName=GO_HEXOSE_METABOLIC_PROCESS
GO_HIGH_DENSITY_LIPOPROTEIN_PARTICLE	0.00152685	0.0157596	0.674532	upregulated	http://software.broadinstitute.org/gsea/msigdb/geneset_page.jsp?geneSetName=GO_HIGH_DENSITY_LIPOPROTEIN_PARTICLE
GO_HISTONE_BINDING	0.000242405	0.00452105	0.430251	upregulated	http://software.broadinstitute.org/gsea/msigdb/geneset_page.jsp?geneSetName=GO_HISTONE_BINDING
GO_HISTONE_EXCHANGE	7.59763e-05	0.00254041	0.619223	upregulated	http://software.broadinstitute.org/gsea/msigdb/geneset_page.jsp?geneSetName=GO_HISTONE_EXCHANGE
GO_HOMEOSTATIC_PROCESS	0.00130185	0.0142174	-0.394013	downregulated	http://software.broadinstitute.org/gsea/msigdb/geneset_page.jsp?geneSetName=GO_HOMEOSTATIC_PROCESS
GO_HOMOPHILIC_CELL_ADHESION_VIA_PLASMA_MEMBRANE_ADHESION_MOLECULES	3.91114e-05	0.00211555	-0.765117	downregulated	http://software.broadinstitute.org/gsea/msigdb/geneset_page.jsp?geneSetName=GO_HOMOPHILIC_CELL_ADHESION_VIA_PLASMA_MEMBRANE_ADHESION_MOLECULES
GO_HORMONE_BIOSYNTHETIC_PROCESS	0.00171641	0.0170493	-0.729443	downregulated	http://software.broadinstitute.org/gsea/msigdb/geneset_page.jsp?geneSetName=GO_HORMONE_BIOSYNTHETIC_PROCESS
GO_HORMONE_METABOLIC_PROCESS	0.00239979	0.0214296	-0.56931	downregulated	http://software.broadinstitute.org/gsea/msigdb/geneset_page.jsp?geneSetName=GO_HORMONE_METABOLIC_PROCESS
GO_IMMUNE_EFFECTOR_PROCESS	1.03534e-05	0.00107081	-0.515738	downregulated	http://software.broadinstitute.org/gsea/msigdb/geneset_page.jsp?geneSetName=GO_IMMUNE_EFFECTOR_PROCESS
GO_IMMUNE_RESPONSE	1.00536e-05	0.00107081	-0.49742	downregulated	http://software.broadinstitute.org/gsea/msigdb/geneset_page.jsp?geneSetName=GO_IMMUNE_RESPONSE
GO_IMMUNE_RESPONSE_REGULATING_CELL_SURFACE_RECEPTOR_SIGNALING_PATHWAY	0.0042428	0.031218	-0.467653	downregulated	http://software.broadinstitute.org/gsea/msigdb/geneset_page.jsp?geneSetName=GO_IMMUNE_RESPONSE_REGULATING_CELL_SURFACE_RECEPTOR_SIGNALING_PATHWAY
GO_IMMUNE_SYSTEM_PROCESS	1.00016e-05	0.00107081	-0.430682	downregulated	http://software.broadinstitute.org/gsea/msigdb/geneset_page.jsp?geneSetName=GO_IMMUNE_SYSTEM_PROCESS
GO_IMMUNOLOGICAL_SYNAPSE	0.000198593	0.00393992	-0.773784	downregulated	http://software.broadinstitute.org/gsea/msigdb/geneset_page.jsp?geneSetName=GO_IMMUNOLOGICAL_SYNAPSE
GO_IMMUNOLOGICAL_SYNAPSE_FORMATION	0.000141598	0.00323046	-0.882444	downregulated	http://software.broadinstitute.org/gsea/msigdb/geneset_page.jsp?geneSetName=GO_IMMUNOLOGICAL_SYNAPSE_FORMATION
GO_INFLAMMATORY_RESPONSE	0.0002199	0.00421757	-0.492698	downregulated	http://software.broadinstitute.org/gsea/msigdb/geneset_page.jsp?geneSetName=GO_INFLAMMATORY_RESPONSE
GO_INNATE_IMMUNE_RESPONSE	0.00058595	0.00832799	-0.458199	downregulated	http://software.broadinstitute.org/gsea/msigdb/geneset_page.jsp?geneSetName=GO_INNATE_IMMUNE_RESPONSE
GO_INNER_EAR_MORPHOGENESIS	0.00218016	0.0200977	-0.594869	downregulated	http://software.broadinstitute.org/gsea/msigdb/geneset_page.jsp?geneSetName=GO_INNER_EAR_MORPHOGENESIS
GO_INTERCALATED_DISC	0.00140222	0.0148193	-0.67246	downregulated	http://software.broadinstitute.org/gsea/msigdb/geneset_page.jsp?geneSetName=GO_INTERCALATED_DISC
GO_INTERFERON_GAMMA_MEDIATED_SIGNALING_PATHWAY	0.00148188	0.0153828	-0.62251	downregulated	http://software.broadinstitute.org/gsea/msigdb/geneset_page.jsp?geneSetName=GO_INTERFERON_GAMMA_MEDIATED_SIGNALING_PATHWAY
GO_INTERSTRAND_CROSS_LINK_REPAIR	0.00112208	0.0128607	0.61186	upregulated	http://software.broadinstitute.org/gsea/msigdb/geneset_page.jsp?geneSetName=GO_INTERSTRAND_CROSS_LINK_REPAIR
GO_INTRACELLULAR_SIGNAL_TRANSDUCTION	6.00318e-05	0.00228817	-0.406395	downregulated	http://software.broadinstitute.org/gsea/msigdb/geneset_page.jsp?geneSetName=GO_INTRACELLULAR_SIGNAL_TRANSDUCTION
GO_INTRACELLULAR_VESICLE	1.00157e-05	0.00107081	-0.459846	downregulated	http://software.broadinstitute.org/gsea/msigdb/geneset_page.jsp?geneSetName=GO_INTRACELLULAR_VESICLE
GO_INTRINSIC_COMPONENT_OF_ENDOPLASMIC_RETICULUM_MEMBRANE	0.00793906	0.0474567	-0.527832	downregulated	http://software.broadinstitute.org/gsea/msigdb/geneset_page.jsp?geneSetName=GO_INTRINSIC_COMPONENT_OF_ENDOPLASMIC_RETICULUM_MEMBRANE
GO_INTRINSIC_COMPONENT_OF_PLASMA_MEMBRANE	1.00228e-05	0.00107081	-0.511733	downregulated	http://software.broadinstitute.org/gsea/msigdb/geneset_page.jsp?geneSetName=GO_INTRINSIC_COMPONENT_OF_PLASMA_MEMBRANE
GO_ION_CHANNEL_BINDING	0.00275098	0.0235414	-0.576422	downregulated	http://software.broadinstitute.org/gsea/msigdb/geneset_page.jsp?geneSetName=GO_ION_CHANNEL_BINDING
GO_ION_HOMEOSTASIS	0.000247305	0.00459307	-0.472057	downregulated	http://software.broadinstitute.org/gsea/msigdb/geneset_page.jsp?geneSetName=GO_ION_HOMEOSTASIS
GO_ION_TRANSMEMBRANE_TRANSPORT	0.00588856	0.03898	-0.421462	downregulated	http://software.broadinstitute.org/gsea/msigdb/geneset_page.jsp?geneSetName=GO_ION_TRANSMEMBRANE_TRANSPORT
GO_ION_TRANSPORT	0.00239172	0.0213684	-0.40492	downregulated	http://software.broadinstitute.org/gsea/msigdb/geneset_page.jsp?geneSetName=GO_ION_TRANSPORT
GO_IONOTROPIC_GLUTAMATE_RECEPTOR_BINDING	0.00145827	0.0152386	-0.825082	downregulated	http://software.broadinstitute.org/gsea/msigdb/geneset_page.jsp?geneSetName=GO_IONOTROPIC_GLUTAMATE_RECEPTOR_BINDING
GO_IONOTROPIC_GLUTAMATE_RECEPTOR_COMPLEX	0.00122475	0.0136403	-0.800157	downregulated	http://software.broadinstitute.org/gsea/msigdb/geneset_page.jsp?geneSetName=GO_IONOTROPIC_GLUTAMATE_RECEPTOR_COMPLEX
GO_IRON_ION_IMPORT	0.00369369	0.0285438	0.823094	upregulated	http://software.broadinstitute.org/gsea/msigdb/geneset_page.jsp?geneSetName=GO_IRON_ION_IMPORT
GO_ISOPRENOID_BIOSYNTHETIC_PROCESS	0.00140841	0.0148669	-0.81179	downregulated	http://software.broadinstitute.org/gsea/msigdb/geneset_page.jsp?geneSetName=GO_ISOPRENOID_BIOSYNTHETIC_PROCESS
GO_ISOPRENOID_METABOLIC_PROCESS	0.00174606	0.0172856	-0.593031	downregulated	http://software.broadinstitute.org/gsea/msigdb/geneset_page.jsp?geneSetName=GO_ISOPRENOID_METABOLIC_PROCESS
GO_KERATAN_SULFATE_BIOSYNTHETIC_PROCESS	0.00548409	0.0371653	-0.788512	downregulated	http://software.broadinstitute.org/gsea/msigdb/geneset_page.jsp?geneSetName=GO_KERATAN_SULFATE_BIOSYNTHETIC_PROCESS
GO_KIDNEY_EPITHELIUM_DEVELOPMENT	0.00104382	0.0122607	-0.617819	downregulated	http://software.broadinstitute.org/gsea/msigdb/geneset_page.jsp?geneSetName=GO_KIDNEY_EPITHELIUM_DEVELOPMENT
GO_KIDNEY_MORPHOGENESIS	0.000134882	0.00312232	-0.729767	downregulated	http://software.broadinstitute.org/gsea/msigdb/geneset_page.jsp?geneSetName=GO_KIDNEY_MORPHOGENESIS
GO_KILLING_OF_CELLS_OF_OTHER_ORGANISM	0.000532283	0.00778706	0.778919	upregulated	http://software.broadinstitute.org/gsea/msigdb/geneset_page.jsp?geneSetName=GO_KILLING_OF_CELLS_OF_OTHER_ORGANISM
GO_KINASE_ACTIVITY	0.00153994	0.0158	-0.42626	downregulated	http://software.broadinstitute.org/gsea/msigdb/geneset_page.jsp?geneSetName=GO_KINASE_ACTIVITY
GO_KINETOCHORE	5.94884e-05	0.00228817	0.582817	upregulated	http://software.broadinstitute.org/gsea/msigdb/geneset_page.jsp?geneSetName=GO_KINETOCHORE
GO_KINETOCHORE_ORGANIZATION	0.00156728	0.0159644	0.835379	upregulated	http://software.broadinstitute.org/gsea/msigdb/geneset_page.jsp?geneSetName=GO_KINETOCHORE_ORGANIZATION
GO_L_AMINO_ACID_IMPORT	0.00282935	0.0239701	0.803122	upregulated	http://software.broadinstitute.org/gsea/msigdb/geneset_page.jsp?geneSetName=GO_L_AMINO_ACID_IMPORT
GO_LAMELLIPODIUM	8.96238e-05	0.00271432	-0.574891	downregulated	http://software.broadinstitute.org/gsea/msigdb/geneset_page.jsp?geneSetName=GO_LAMELLIPODIUM
GO_LAMININ_BINDING	0.00495064	0.0347423	0.625754	upregulated	http://software.broadinstitute.org/gsea/msigdb/geneset_page.jsp?geneSetName=GO_LAMININ_BINDING
GO_LATE_ENDOSOME	0.00642017	0.0412932	-0.485702	downregulated	http://software.broadinstitute.org/gsea/msigdb/geneset_page.jsp?geneSetName=GO_LATE_ENDOSOME
GO_LATERAL_PLASMA_MEMBRANE	0.000358477	0.00596259	-0.735043	downregulated	http://software.broadinstitute.org/gsea/msigdb/geneset_page.jsp?geneSetName=GO_LATERAL_PLASMA_MEMBRANE
GO_LEARNING	0.00470709	0.0335725	-0.545865	downregulated	http://software.broadinstitute.org/gsea/msigdb/geneset_page.jsp?geneSetName=GO_LEARNING
GO_LENS_DEVELOPMENT_IN_CAMERA_TYPE_EYE	0.0026245	0.0227413	-0.659528	downregulated	http://software.broadinstitute.org/gsea/msigdb/geneset_page.jsp?geneSetName=GO_LENS_DEVELOPMENT_IN_CAMERA_TYPE_EYE
GO_LENS_FIBER_CELL_DEVELOPMENT	0.00428408	0.0314041	-0.855989	downregulated	http://software.broadinstitute.org/gsea/msigdb/geneset_page.jsp?geneSetName=GO_LENS_FIBER_CELL_DEVELOPMENT
GO_LEUKOCYTE_ACTIVATION	1.04114e-05	0.00107081	-0.558573	downregulated	http://software.broadinstitute.org/gsea/msigdb/geneset_page.jsp?geneSetName=GO_LEUKOCYTE_ACTIVATION
GO_LEUKOCYTE_CELL_CELL_ADHESION	1.09341e-05	0.00107081	-0.573468	downregulated	http://software.broadinstitute.org/gsea/msigdb/geneset_page.jsp?geneSetName=GO_LEUKOCYTE_CELL_CELL_ADHESION
GO_LEUKOCYTE_DIFFERENTIATION	0.00105137	0.0122863	-0.501831	downregulated	http://software.broadinstitute.org/gsea/msigdb/geneset_page.jsp?geneSetName=GO_LEUKOCYTE_DIFFERENTIATION
GO_LEUKOCYTE_MEDIATED_IMMUNITY	0.000965015	0.0116467	-0.559244	downregulated	http://software.broadinstitute.org/gsea/msigdb/geneset_page.jsp?geneSetName=GO_LEUKOCYTE_MEDIATED_IMMUNITY
GO_LEUKOCYTE_MIGRATION	0.000842806	0.0106331	-0.523936	downregulated	http://software.broadinstitute.org/gsea/msigdb/geneset_page.jsp?geneSetName=GO_LEUKOCYTE_MIGRATION
GO_LEUKOTRIENE_METABOLIC_PROCESS	0.00791002	0.0474279	-0.706035	downregulated	http://software.broadinstitute.org/gsea/msigdb/geneset_page.jsp?geneSetName=GO_LEUKOTRIENE_METABOLIC_PROCESS
GO_LEYDIG_CELL_DIFFERENTIATION	0.00768409	0.0464762	-0.868291	downregulated	http://software.broadinstitute.org/gsea/msigdb/geneset_page.jsp?geneSetName=GO_LEYDIG_CELL_DIFFERENTIATION
GO_LIGAND_GATED_CHANNEL_ACTIVITY	9.05985e-05	0.00271432	-0.716965	downregulated	http://software.broadinstitute.org/gsea/msigdb/geneset_page.jsp?geneSetName=GO_LIGAND_GATED_CHANNEL_ACTIVITY
GO_LIMB_DEVELOPMENT	0.00204551	0.0193612	-0.537729	downregulated	http://software.broadinstitute.org/gsea/msigdb/geneset_page.jsp?geneSetName=GO_LIMB_DEVELOPMENT
GO_LIPID_BINDING	0.000112356	0.00280011	-0.466958	downregulated	http://software.broadinstitute.org/gsea/msigdb/geneset_page.jsp?geneSetName=GO_LIPID_BINDING
GO_LIPID_BIOSYNTHETIC_PROCESS	1.034e-05	0.00107081	-0.558878	downregulated	http://software.broadinstitute.org/gsea/msigdb/geneset_page.jsp?geneSetName=GO_LIPID_BIOSYNTHETIC_PROCESS
GO_LIPID_CATABOLIC_PROCESS	0.000610197	0.00852203	-0.545287	downregulated	http://software.broadinstitute.org/gsea/msigdb/geneset_page.jsp?geneSetName=GO_LIPID_CATABOLIC_PROCESS
GO_LIPID_DIGESTION	0.00551035	0.0373146	-0.808713	downregulated	http://software.broadinstitute.org/gsea/msigdb/geneset_page.jsp?geneSetName=GO_LIPID_DIGESTION
GO_LIPID_METABOLIC_PROCESS	1.00402e-05	0.00107081	-0.521959	downregulated	http://software.broadinstitute.org/gsea/msigdb/geneset_page.jsp?geneSetName=GO_LIPID_METABOLIC_PROCESS
GO_LIPID_MODIFICATION	0.00157117	0.015993	-0.537757	downregulated	http://software.broadinstitute.org/gsea/msigdb/geneset_page.jsp?geneSetName=GO_LIPID_MODIFICATION
GO_LIPID_OXIDATION	0.00696415	0.0436488	-0.60987	downregulated	http://software.broadinstitute.org/gsea/msigdb/geneset_page.jsp?geneSetName=GO_LIPID_OXIDATION
GO_LIVER_REGENERATION	0.00853794	0.0497559	-0.775125	downregulated	http://software.broadinstitute.org/gsea/msigdb/geneset_page.jsp?geneSetName=GO_LIVER_REGENERATION
GO_LOCALIZATION_OF_CELL	6.05418e-05	0.00228817	-0.45714	downregulated	http://software.broadinstitute.org/gsea/msigdb/geneset_page.jsp?geneSetName=GO_LOCALIZATION_OF_CELL
GO_LOCALIZATION_WITHIN_MEMBRANE	0.000547521	0.00794153	-0.593515	downregulated	http://software.broadinstitute.org/gsea/msigdb/geneset_page.jsp?geneSetName=GO_LOCALIZATION_WITHIN_MEMBRANE
GO_LOCOMOTION	1.00374e-05	0.00107081	-0.449566	downregulated	http://software.broadinstitute.org/gsea/msigdb/geneset_page.jsp?geneSetName=GO_LOCOMOTION
GO_LOCOMOTORY_BEHAVIOR	0.000889122	0.0110106	-0.545563	downregulated	http://software.broadinstitute.org/gsea/msigdb/geneset_page.jsp?geneSetName=GO_LOCOMOTORY_BEHAVIOR
GO_LOCOMOTORY_EXPLORATION_BEHAVIOR	0.00129104	0.0141667	-0.874464	downregulated	http://software.broadinstitute.org/gsea/msigdb/geneset_page.jsp?geneSetName=GO_LOCOMOTORY_EXPLORATION_BEHAVIOR
GO_LYMPHOCYTE_ACTIVATION	1.05909e-05	0.00107081	-0.577883	downregulated	http://software.broadinstitute.org/gsea/msigdb/geneset_page.jsp?geneSetName=GO_LYMPHOCYTE_ACTIVATION
GO_LYMPHOCYTE_ACTIVATION_INVOLVED_IN_IMMUNE_RESPONSE	0.00677362	0.0427272	-0.581896	downregulated	http://software.broadinstitute.org/gsea/msigdb/geneset_page.jsp?geneSetName=GO_LYMPHOCYTE_ACTIVATION_INVOLVED_IN_IMMUNE_RESPONSE
GO_LYMPHOCYTE_DIFFERENTIATION	0.00319172	0.0257684	-0.517049	downregulated	http://software.broadinstitute.org/gsea/msigdb/geneset_page.jsp?geneSetName=GO_LYMPHOCYTE_DIFFERENTIATION
GO_LYMPHOCYTE_MEDIATED_IMMUNITY	0.00377087	0.028963	-0.567255	downregulated	http://software.broadinstitute.org/gsea/msigdb/geneset_page.jsp?geneSetName=GO_LYMPHOCYTE_MEDIATED_IMMUNITY
GO_LYSOSOMAL_LUMEN	0.00225722	0.0205721	-0.631859	downregulated	http://software.broadinstitute.org/gsea/msigdb/geneset_page.jsp?geneSetName=GO_LYSOSOMAL_LUMEN
GO_LYTIC_VACUOLE	1.02553e-05	0.00107081	-0.539291	downregulated	http://software.broadinstitute.org/gsea/msigdb/geneset_page.jsp?geneSetName=GO_LYTIC_VACUOLE
GO_LYTIC_VACUOLE_MEMBRANE	4.2965e-05	0.00215246	-0.547188	downregulated	http://software.broadinstitute.org/gsea/msigdb/geneset_page.jsp?geneSetName=GO_LYTIC_VACUOLE_MEMBRANE
GO_MAIN_AXON	0.00742511	0.0453954	-0.621087	downregulated	http://software.broadinstitute.org/gsea/msigdb/geneset_page.jsp?geneSetName=GO_MAIN_AXON
GO_MAINTENANCE_OF_LOCATION	0.00452141	0.0325237	-0.535664	downregulated	http://software.broadinstitute.org/gsea/msigdb/geneset_page.jsp?geneSetName=GO_MAINTENANCE_OF_LOCATION
GO_MAMMARY_GLAND_ALVEOLUS_DEVELOPMENT	0.00722315	0.0445924	-0.832509	downregulated	http://software.broadinstitute.org/gsea/msigdb/geneset_page.jsp?geneSetName=GO_MAMMARY_GLAND_ALVEOLUS_DEVELOPMENT
GO_MAMMARY_GLAND_DEVELOPMENT	0.00284332	0.0240654	-0.567555	downregulated	http://software.broadinstitute.org/gsea/msigdb/geneset_page.jsp?geneSetName=GO_MAMMARY_GLAND_DEVELOPMENT
GO_MAMMARY_GLAND_EPITHELIAL_CELL_PROLIFERATION	0.00431548	0.0316081	-0.827535	downregulated	http://software.broadinstitute.org/gsea/msigdb/geneset_page.jsp?geneSetName=GO_MAMMARY_GLAND_EPITHELIAL_CELL_PROLIFERATION
GO_MAMMARY_GLAND_EPITHELIUM_DEVELOPMENT	0.00228886	0.0207748	-0.680425	downregulated	http://software.broadinstitute.org/gsea/msigdb/geneset_page.jsp?geneSetName=GO_MAMMARY_GLAND_EPITHELIUM_DEVELOPMENT
GO_MAMMARY_GLAND_LOBULE_DEVELOPMENT	0.00722315	0.0445924	-0.832509	downregulated	http://software.broadinstitute.org/gsea/msigdb/geneset_page.jsp?geneSetName=GO_MAMMARY_GLAND_LOBULE_DEVELOPMENT
GO_MANNOSIDASE_ACTIVITY	0.0079697	0.0476055	-0.821729	downregulated	http://software.broadinstitute.org/gsea/msigdb/geneset_page.jsp?geneSetName=GO_MANNOSIDASE_ACTIVITY
GO_MAP_KINASE_PHOSPHATASE_ACTIVITY	0.00807883	0.047957	-0.843036	downregulated	http://software.broadinstitute.org/gsea/msigdb/geneset_page.jsp?geneSetName=GO_MAP_KINASE_PHOSPHATASE_ACTIVITY
GO_MAST_CELL_GRANULE	0.00704609	0.0438978	-0.736917	downregulated	http://software.broadinstitute.org/gsea/msigdb/geneset_page.jsp?geneSetName=GO_MAST_CELL_GRANULE
GO_MCM_COMPLEX	0.00246246	0.0218021	0.835051	upregulated	http://software.broadinstitute.org/gsea/msigdb/geneset_page.jsp?geneSetName=GO_MCM_COMPLEX
GO_MEIOSIS_I	0.00293268	0.0245051	0.477237	upregulated	http://software.broadinstitute.org/gsea/msigdb/geneset_page.jsp?geneSetName=GO_MEIOSIS_I
GO_MEIOTIC_CELL_CYCLE	8.43882e-05	0.00266917	0.510103	upregulated	http://software.broadinstitute.org/gsea/msigdb/geneset_page.jsp?geneSetName=GO_MEIOTIC_CELL_CYCLE
GO_MEIOTIC_CELL_CYCLE_PROCESS	6.87238e-05	0.00237325	0.518797	upregulated	http://software.broadinstitute.org/gsea/msigdb/geneset_page.jsp?geneSetName=GO_MEIOTIC_CELL_CYCLE_PROCESS
GO_MEIOTIC_CHROMOSOME_SEGREGATION	0.0060486	0.0395801	0.529563	upregulated	http://software.broadinstitute.org/gsea/msigdb/geneset_page.jsp?geneSetName=GO_MEIOTIC_CHROMOSOME_SEGREGATION
GO_MEMBRANE_LIPID_METABOLIC_PROCESS	0.00534452	0.0365601	-0.526257	downregulated	http://software.broadinstitute.org/gsea/msigdb/geneset_page.jsp?geneSetName=GO_MEMBRANE_LIPID_METABOLIC_PROCESS
GO_MEMBRANE_MICRODOMAIN	1.0674e-05	0.00107081	-0.574755	downregulated	http://software.broadinstitute.org/gsea/msigdb/geneset_page.jsp?geneSetName=GO_MEMBRANE_MICRODOMAIN
GO_MEMBRANE_PROTEIN_COMPLEX	0.000161022	0.00346421	-0.435168	downregulated	http://software.broadinstitute.org/gsea/msigdb/geneset_page.jsp?geneSetName=GO_MEMBRANE_PROTEIN_COMPLEX
GO_MEMBRANE_RAFT_ORGANIZATION	0.000620752	0.0086458	-0.869012	downregulated	http://software.broadinstitute.org/gsea/msigdb/geneset_page.jsp?geneSetName=GO_MEMBRANE_RAFT_ORGANIZATION
GO_MEMBRANE_REGION	1.00274e-05	0.00107081	-0.492517	downregulated	http://software.broadinstitute.org/gsea/msigdb/geneset_page.jsp?geneSetName=GO_MEMBRANE_REGION
GO_MESENCHYMAL_CELL_DIFFERENTIATION	0.000890472	0.0110106	-0.619488	downregulated	http://software.broadinstitute.org/gsea/msigdb/geneset_page.jsp?geneSetName=GO_MESENCHYMAL_CELL_DIFFERENTIATION
GO_MESENCHYME_DEVELOPMENT	0.000141429	0.00323046	-0.612774	downregulated	http://software.broadinstitute.org/gsea/msigdb/geneset_page.jsp?geneSetName=GO_MESENCHYME_DEVELOPMENT
GO_MESONEPHRIC_TUBULE_MORPHOGENESIS	0.00011384	0.00282301	-0.786708	downregulated	http://software.broadinstitute.org/gsea/msigdb/geneset_page.jsp?geneSetName=GO_MESONEPHRIC_TUBULE_MORPHOGENESIS
GO_MESONEPHROS_DEVELOPMENT	0.00146255	0.0152743	-0.666139	downregulated	http://software.broadinstitute.org/gsea/msigdb/geneset_page.jsp?geneSetName=GO_MESONEPHROS_DEVELOPMENT
GO_MICROBODY	0.000192592	0.00386252	-0.628432	downregulated	http://software.broadinstitute.org/gsea/msigdb/geneset_page.jsp?geneSetName=GO_MICROBODY
GO_MICROBODY_MEMBRANE	0.0070411	0.0438821	-0.646856	downregulated	http://software.broadinstitute.org/gsea/msigdb/geneset_page.jsp?geneSetName=GO_MICROBODY_MEMBRANE
GO_MICROBODY_PART	0.00124201	0.0137767	-0.634767	downregulated	http://software.broadinstitute.org/gsea/msigdb/geneset_page.jsp?geneSetName=GO_MICROBODY_PART
GO_MICROTUBULE_ORGANIZING_CENTER	0.00760456	0.0461415	0.289863	upregulated	http://software.broadinstitute.org/gsea/msigdb/geneset_page.jsp?geneSetName=GO_MICROTUBULE_ORGANIZING_CENTER
GO_MICROTUBULE_ORGANIZING_CENTER_ORGANIZATION	0.000436448	0.00681098	0.486825	upregulated	http://software.broadinstitute.org/gsea/msigdb/geneset_page.jsp?geneSetName=GO_MICROTUBULE_ORGANIZING_CENTER_ORGANIZATION
GO_MICROTUBULE_ORGANIZING_CENTER_PART	0.000702741	0.00941105	0.414855	upregulated	http://software.broadinstitute.org/gsea/msigdb/geneset_page.jsp?geneSetName=GO_MICROTUBULE_ORGANIZING_CENTER_PART
GO_MICROTUBULE_POLYMERIZATION_OR_DEPOLYMERIZATION	0.00311567	0.0254332	0.583327	upregulated	http://software.broadinstitute.org/gsea/msigdb/geneset_page.jsp?geneSetName=GO_MICROTUBULE_POLYMERIZATION_OR_DEPOLYMERIZATION
GO_MITOGEN_ACTIVATED_PROTEIN_KINASE_KINASE_BINDING	0.00637356	0.041113	-0.764229	downregulated	http://software.broadinstitute.org/gsea/msigdb/geneset_page.jsp?geneSetName=GO_MITOGEN_ACTIVATED_PROTEIN_KINASE_KINASE_BINDING
GO_MITOTIC_CELL_CYCLE	0.00167224	0.0166762	0.409205	upregulated	http://software.broadinstitute.org/gsea/msigdb/geneset_page.jsp?geneSetName=GO_MITOTIC_CELL_CYCLE
GO_MITOTIC_NUCLEAR_DIVISION	0.000220556	0.0042204	0.478613	upregulated	http://software.broadinstitute.org/gsea/msigdb/geneset_page.jsp?geneSetName=GO_MITOTIC_NUCLEAR_DIVISION
GO_MITOTIC_RECOMBINATION	0.00307324	0.0251565	0.589877	upregulated	http://software.broadinstitute.org/gsea/msigdb/geneset_page.jsp?geneSetName=GO_MITOTIC_RECOMBINATION
GO_MITOTIC_SISTER_CHROMATID_SEGREGATION	4.71476e-05	0.00219572	0.577281	upregulated	http://software.broadinstitute.org/gsea/msigdb/geneset_page.jsp?geneSetName=GO_MITOTIC_SISTER_CHROMATID_SEGREGATION
GO_MODULATION_OF_EXCITATORY_POSTSYNAPTIC_POTENTIAL	0.000313269	0.00541367	-0.812854	downregulated	http://software.broadinstitute.org/gsea/msigdb/geneset_page.jsp?geneSetName=GO_MODULATION_OF_EXCITATORY_POSTSYNAPTIC_POTENTIAL
GO_MODULATION_OF_SYNAPTIC_TRANSMISSION	0.000108192	0.00276404	-0.54095	downregulated	http://software.broadinstitute.org/gsea/msigdb/geneset_page.jsp?geneSetName=GO_MODULATION_OF_SYNAPTIC_TRANSMISSION
GO_MOLECULAR_FUNCTION_REGULATOR	0.00255542	0.0224119	-0.392519	downregulated	http://software.broadinstitute.org/gsea/msigdb/geneset_page.jsp?geneSetName=GO_MOLECULAR_FUNCTION_REGULATOR
GO_MONOCARBOXYLIC_ACID_BINDING	0.00854339	0.0497712	-0.636087	downregulated	http://software.broadinstitute.org/gsea/msigdb/geneset_page.jsp?geneSetName=GO_MONOCARBOXYLIC_ACID_BINDING
GO_MONOCARBOXYLIC_ACID_BIOSYNTHETIC_PROCESS	0.00131038	0.0142645	-0.564876	downregulated	http://software.broadinstitute.org/gsea/msigdb/geneset_page.jsp?geneSetName=GO_MONOCARBOXYLIC_ACID_BIOSYNTHETIC_PROCESS
GO_MONOCARBOXYLIC_ACID_CATABOLIC_PROCESS	0.00220717	0.0202951	-0.609295	downregulated	http://software.broadinstitute.org/gsea/msigdb/geneset_page.jsp?geneSetName=GO_MONOCARBOXYLIC_ACID_CATABOLIC_PROCESS
GO_MONOCARBOXYLIC_ACID_METABOLIC_PROCESS	1.0381e-05	0.00107081	-0.527519	downregulated	http://software.broadinstitute.org/gsea/msigdb/geneset_page.jsp?geneSetName=GO_MONOCARBOXYLIC_ACID_METABOLIC_PROCESS
GO_MONOOXYGENASE_ACTIVITY	0.00140633	0.0148539	-0.704712	downregulated	http://software.broadinstitute.org/gsea/msigdb/geneset_page.jsp?geneSetName=GO_MONOOXYGENASE_ACTIVITY
GO_MONOSACCHARIDE_METABOLIC_PROCESS	0.000372898	0.00613322	-0.556266	downregulated	http://software.broadinstitute.org/gsea/msigdb/geneset_page.jsp?geneSetName=GO_MONOSACCHARIDE_METABOLIC_PROCESS
GO_MORPHOGENESIS_OF_A_BRANCHING_STRUCTURE	0.000440651	0.00685238	-0.575684	downregulated	http://software.broadinstitute.org/gsea/msigdb/geneset_page.jsp?geneSetName=GO_MORPHOGENESIS_OF_A_BRANCHING_STRUCTURE
GO_MORPHOGENESIS_OF_A_POLARIZED_EPITHELIUM	0.000221307	0.0042302	-0.810266	downregulated	http://software.broadinstitute.org/gsea/msigdb/geneset_page.jsp?geneSetName=GO_MORPHOGENESIS_OF_A_POLARIZED_EPITHELIUM
GO_MORPHOGENESIS_OF_AN_EPITHELIUM	3.15886e-05	0.00209221	-0.524631	downregulated	http://software.broadinstitute.org/gsea/msigdb/geneset_page.jsp?geneSetName=GO_MORPHOGENESIS_OF_AN_EPITHELIUM
GO_MOVEMENT_OF_CELL_OR_SUBCELLULAR_COMPONENT	1.00228e-05	0.00107081	-0.462795	downregulated	http://software.broadinstitute.org/gsea/msigdb/geneset_page.jsp?geneSetName=GO_MOVEMENT_OF_CELL_OR_SUBCELLULAR_COMPONENT
GO_MRNA_3_END_PROCESSING	0.00479918	0.0340535	0.448977	upregulated	http://software.broadinstitute.org/gsea/msigdb/geneset_page.jsp?geneSetName=GO_MRNA_3_END_PROCESSING
GO_MRNA_PROCESSING	0.000246184	0.00457843	0.359566	upregulated	http://software.broadinstitute.org/gsea/msigdb/geneset_page.jsp?geneSetName=GO_MRNA_PROCESSING
GO_MRNA_SPLICE_SITE_SELECTION	0.000286971	0.00509944	0.665198	upregulated	http://software.broadinstitute.org/gsea/msigdb/geneset_page.jsp?geneSetName=GO_MRNA_SPLICE_SITE_SELECTION
GO_MULTI_ORGANISM_LOCALIZATION	0.00355216	0.0278148	0.475965	upregulated	http://software.broadinstitute.org/gsea/msigdb/geneset_page.jsp?geneSetName=GO_MULTI_ORGANISM_LOCALIZATION
GO_MULTI_ORGANISM_TRANSPORT	0.00355216	0.0278148	0.475965	upregulated	http://software.broadinstitute.org/gsea/msigdb/geneset_page.jsp?geneSetName=GO_MULTI_ORGANISM_TRANSPORT
GO_MULTICELLULAR_ORGANISM_METABOLIC_PROCESS	0.00555512	0.0374743	-0.619534	downregulated	http://software.broadinstitute.org/gsea/msigdb/geneset_page.jsp?geneSetName=GO_MULTICELLULAR_ORGANISM_METABOLIC_PROCESS
GO_MUSCLE_CONTRACTION	0.000199305	0.00394173	-0.547172	downregulated	http://software.broadinstitute.org/gsea/msigdb/geneset_page.jsp?geneSetName=GO_MUSCLE_CONTRACTION
GO_MUSCLE_SYSTEM_PROCESS	0.000129714	0.00304984	-0.537636	downregulated	http://software.broadinstitute.org/gsea/msigdb/geneset_page.jsp?geneSetName=GO_MUSCLE_SYSTEM_PROCESS
GO_MUSCLE_TISSUE_DEVELOPMENT	0.00187544	0.0182296	-0.49127	downregulated	http://software.broadinstitute.org/gsea/msigdb/geneset_page.jsp?geneSetName=GO_MUSCLE_TISSUE_DEVELOPMENT
GO_MYELIN_SHEATH	0.00295635	0.0245982	-0.497902	downregulated	http://software.broadinstitute.org/gsea/msigdb/geneset_page.jsp?geneSetName=GO_MYELIN_SHEATH
GO_MYELOID_LEUKOCYTE_ACTIVATION	0.00303866	0.0250136	-0.572908	downregulated	http://software.broadinstitute.org/gsea/msigdb/geneset_page.jsp?geneSetName=GO_MYELOID_LEUKOCYTE_ACTIVATION
GO_MYOSIN_BINDING	0.00298405	0.0247124	-0.607525	downregulated	http://software.broadinstitute.org/gsea/msigdb/geneset_page.jsp?geneSetName=GO_MYOSIN_BINDING
GO_NARROW_PORE_CHANNEL_ACTIVITY	0.000756363	0.00988415	-0.951939	downregulated	http://software.broadinstitute.org/gsea/msigdb/geneset_page.jsp?geneSetName=GO_NARROW_PORE_CHANNEL_ACTIVITY
GO_NEGATIVE_CHEMOTAXIS	0.00341604	0.0270969	-0.717182	downregulated	http://software.broadinstitute.org/gsea/msigdb/geneset_page.jsp?geneSetName=GO_NEGATIVE_CHEMOTAXIS
GO_NEGATIVE_REGULATION_OF_ANTIGEN_RECEPTOR_MEDIATED_SIGNALING_PATHWAY	0.00651567	0.0417253	-0.766603	downregulated	http://software.broadinstitute.org/gsea/msigdb/geneset_page.jsp?geneSetName=GO_NEGATIVE_REGULATION_OF_ANTIGEN_RECEPTOR_MEDIATED_SIGNALING_PATHWAY
GO_NEGATIVE_REGULATION_OF_AXONOGENESIS	0.00705519	0.0439343	-0.619658	downregulated	http://software.broadinstitute.org/gsea/msigdb/geneset_page.jsp?geneSetName=GO_NEGATIVE_REGULATION_OF_AXONOGENESIS
GO_NEGATIVE_REGULATION_OF_BLOOD_PRESSURE	0.00404902	0.0302837	-0.79221	downregulated	http://software.broadinstitute.org/gsea/msigdb/geneset_page.jsp?geneSetName=GO_NEGATIVE_REGULATION_OF_BLOOD_PRESSURE
GO_NEGATIVE_REGULATION_OF_CATALYTIC_ACTIVITY	0.00111924	0.0128419	-0.421322	downregulated	http://software.broadinstitute.org/gsea/msigdb/geneset_page.jsp?geneSetName=GO_NEGATIVE_REGULATION_OF_CATALYTIC_ACTIVITY
GO_NEGATIVE_REGULATION_OF_CELL_ACTIVATION	4.67727e-05	0.0021936	-0.622659	downregulated	http://software.broadinstitute.org/gsea/msigdb/geneset_page.jsp?geneSetName=GO_NEGATIVE_REGULATION_OF_CELL_ACTIVATION
GO_NEGATIVE_REGULATION_OF_CELL_ADHESION	2.21562e-05	0.00176992	-0.591308	downregulated	http://software.broadinstitute.org/gsea/msigdb/geneset_page.jsp?geneSetName=GO_NEGATIVE_REGULATION_OF_CELL_ADHESION
GO_NEGATIVE_REGULATION_OF_CELL_CELL_ADHESION	0.000177232	0.00365865	-0.610631	downregulated	http://software.broadinstitute.org/gsea/msigdb/geneset_page.jsp?geneSetName=GO_NEGATIVE_REGULATION_OF_CELL_CELL_ADHESION
GO_NEGATIVE_REGULATION_OF_CELL_COMMUNICATION	1.0021e-05	0.00107081	-0.482546	downregulated	http://software.broadinstitute.org/gsea/msigdb/geneset_page.jsp?geneSetName=GO_NEGATIVE_REGULATION_OF_CELL_COMMUNICATION
GO_NEGATIVE_REGULATION_OF_CELL_DIFFERENTIATION	0.000142818	0.00323739	-0.46547	downregulated	http://software.broadinstitute.org/gsea/msigdb/geneset_page.jsp?geneSetName=GO_NEGATIVE_REGULATION_OF_CELL_DIFFERENTIATION
GO_NEGATIVE_REGULATION_OF_CELL_MORPHOGENESIS_INVOLVED_IN_DIFFERENTIATION	0.00217384	0.0200973	-0.559734	downregulated	http://software.broadinstitute.org/gsea/msigdb/geneset_page.jsp?geneSetName=GO_NEGATIVE_REGULATION_OF_CELL_MORPHOGENESIS_INVOLVED_IN_DIFFERENTIATION
GO_NEGATIVE_REGULATION_OF_CELL_PROJECTION_ORGANIZATION	0.00247441	0.0218859	-0.54418	downregulated	http://software.broadinstitute.org/gsea/msigdb/geneset_page.jsp?geneSetName=GO_NEGATIVE_REGULATION_OF_CELL_PROJECTION_ORGANIZATION
GO_NEGATIVE_REGULATION_OF_CELL_PROLIFERATION	0.00711268	0.0441415	-0.406509	downregulated	http://software.broadinstitute.org/gsea/msigdb/geneset_page.jsp?geneSetName=GO_NEGATIVE_REGULATION_OF_CELL_PROLIFERATION
GO_NEGATIVE_REGULATION_OF_CELLULAR_RESPONSE_TO_GROWTH_FACTOR_STIMULUS	0.00196754	0.0188368	-0.57147	downregulated	http://software.broadinstitute.org/gsea/msigdb/geneset_page.jsp?geneSetName=GO_NEGATIVE_REGULATION_OF_CELLULAR_RESPONSE_TO_GROWTH_FACTOR_STIMULUS
GO_NEGATIVE_REGULATION_OF_CELLULAR_RESPONSE_TO_TRANSFORMING_GROWTH_FACTOR_BETA_STIMULUS	0.00259057	0.0225614	-0.620393	downregulated	http://software.broadinstitute.org/gsea/msigdb/geneset_page.jsp?geneSetName=GO_NEGATIVE_REGULATION_OF_CELLULAR_RESPONSE_TO_TRANSFORMING_GROWTH_FACTOR_BETA_STIMULUS
GO_NEGATIVE_REGULATION_OF_CHEMOTAXIS	0.00675592	0.0426823	-0.656675	downregulated	http://software.broadinstitute.org/gsea/msigdb/geneset_page.jsp?geneSetName=GO_NEGATIVE_REGULATION_OF_CHEMOTAXIS
GO_NEGATIVE_REGULATION_OF_DEPHOSPHORYLATION	0.0076944	0.046511	-0.594749	downregulated	http://software.broadinstitute.org/gsea/msigdb/geneset_page.jsp?geneSetName=GO_NEGATIVE_REGULATION_OF_DEPHOSPHORYLATION
GO_NEGATIVE_REGULATION_OF_DEVELOPMENTAL_PROCESS	0.000312938	0.00541367	-0.436305	downregulated	http://software.broadinstitute.org/gsea/msigdb/geneset_page.jsp?geneSetName=GO_NEGATIVE_REGULATION_OF_DEVELOPMENTAL_PROCESS
GO_NEGATIVE_REGULATION_OF_ENDOCYTOSIS	0.00163109	0.0163674	-0.713762	downregulated	http://software.broadinstitute.org/gsea/msigdb/geneset_page.jsp?geneSetName=GO_NEGATIVE_REGULATION_OF_ENDOCYTOSIS
GO_NEGATIVE_REGULATION_OF_EPITHELIAL_CELL_PROLIFERATION	0.00337543	0.0268592	-0.573675	downregulated	http://software.broadinstitute.org/gsea/msigdb/geneset_page.jsp?geneSetName=GO_NEGATIVE_REGULATION_OF_EPITHELIAL_CELL_PROLIFERATION
GO_NEGATIVE_REGULATION_OF_ERK1_AND_ERK2_CASCADE	7.88395e-05	0.0025862	-0.716632	downregulated	http://software.broadinstitute.org/gsea/msigdb/geneset_page.jsp?geneSetName=GO_NEGATIVE_REGULATION_OF_ERK1_AND_ERK2_CASCADE
GO_NEGATIVE_REGULATION_OF_HOMOTYPIC_CELL_CELL_ADHESION	0.000281211	0.00503653	-0.636638	downregulated	http://software.broadinstitute.org/gsea/msigdb/geneset_page.jsp?geneSetName=GO_NEGATIVE_REGULATION_OF_HOMOTYPIC_CELL_CELL_ADHESION
GO_NEGATIVE_REGULATION_OF_HYDROLASE_ACTIVITY	0.00741117	0.0453415	-0.444414	downregulated	http://software.broadinstitute.org/gsea/msigdb/geneset_page.jsp?geneSetName=GO_NEGATIVE_REGULATION_OF_HYDROLASE_ACTIVITY
GO_NEGATIVE_REGULATION_OF_IMMUNE_EFFECTOR_PROCESS	0.00664855	0.04227	-0.546007	downregulated	http://software.broadinstitute.org/gsea/msigdb/geneset_page.jsp?geneSetName=GO_NEGATIVE_REGULATION_OF_IMMUNE_EFFECTOR_PROCESS
GO_NEGATIVE_REGULATION_OF_IMMUNE_RESPONSE	0.000676349	0.00914261	-0.585816	downregulated	http://software.broadinstitute.org/gsea/msigdb/geneset_page.jsp?geneSetName=GO_NEGATIVE_REGULATION_OF_IMMUNE_RESPONSE
GO_NEGATIVE_REGULATION_OF_IMMUNE_SYSTEM_PROCESS	1.04691e-05	0.00107081	-0.548081	downregulated	http://software.broadinstitute.org/gsea/msigdb/geneset_page.jsp?geneSetName=GO_NEGATIVE_REGULATION_OF_IMMUNE_SYSTEM_PROCESS
GO_NEGATIVE_REGULATION_OF_INTERFERON_GAMMA_PRODUCTION	0.00812105	0.048055	-0.713924	downregulated	http://software.broadinstitute.org/gsea/msigdb/geneset_page.jsp?geneSetName=GO_NEGATIVE_REGULATION_OF_INTERFERON_GAMMA_PRODUCTION
GO_NEGATIVE_REGULATION_OF_INTRACELLULAR_SIGNAL_TRANSDUCTION	1.03509e-05	0.00107081	-0.506118	downregulated	http://software.broadinstitute.org/gsea/msigdb/geneset_page.jsp?geneSetName=GO_NEGATIVE_REGULATION_OF_INTRACELLULAR_SIGNAL_TRANSDUCTION
GO_NEGATIVE_REGULATION_OF_KINASE_ACTIVITY	0.00215767	0.0200052	-0.497245	downregulated	http://software.broadinstitute.org/gsea/msigdb/geneset_page.jsp?geneSetName=GO_NEGATIVE_REGULATION_OF_KINASE_ACTIVITY
GO_NEGATIVE_REGULATION_OF_LEUKOCYTE_PROLIFERATION	0.00163895	0.0164275	-0.627554	downregulated	http://software.broadinstitute.org/gsea/msigdb/geneset_page.jsp?geneSetName=GO_NEGATIVE_REGULATION_OF_LEUKOCYTE_PROLIFERATION
GO_NEGATIVE_REGULATION_OF_LOCOMOTION	0.000686432	0.00923653	-0.514934	downregulated	http://software.broadinstitute.org/gsea/msigdb/geneset_page.jsp?geneSetName=GO_NEGATIVE_REGULATION_OF_LOCOMOTION
GO_NEGATIVE_REGULATION_OF_MAPK_CASCADE	5.754e-05	0.00227091	-0.602238	downregulated	http://software.broadinstitute.org/gsea/msigdb/geneset_page.jsp?geneSetName=GO_NEGATIVE_REGULATION_OF_MAPK_CASCADE
GO_NEGATIVE_REGULATION_OF_MAST_CELL_ACTIVATION	0.00708467	0.0440141	-0.883803	downregulated	http://software.broadinstitute.org/gsea/msigdb/geneset_page.jsp?geneSetName=GO_NEGATIVE_REGULATION_OF_MAST_CELL_ACTIVATION
GO_NEGATIVE_REGULATION_OF_MOLECULAR_FUNCTION	0.00104272	0.0122607	-0.403683	downregulated	http://software.broadinstitute.org/gsea/msigdb/geneset_page.jsp?geneSetName=GO_NEGATIVE_REGULATION_OF_MOLECULAR_FUNCTION
GO_NEGATIVE_REGULATION_OF_MRNA_METABOLIC_PROCESS	0.00621477	0.040428	0.51935	upregulated	http://software.broadinstitute.org/gsea/msigdb/geneset_page.jsp?geneSetName=GO_NEGATIVE_REGULATION_OF_MRNA_METABOLIC_PROCESS
GO_NEGATIVE_REGULATION_OF_MRNA_SPLICING_VIA_SPLICEOSOME	0.00104541	0.0122607	0.647657	upregulated	http://software.broadinstitute.org/gsea/msigdb/geneset_page.jsp?geneSetName=GO_NEGATIVE_REGULATION_OF_MRNA_SPLICING_VIA_SPLICEOSOME
GO_NEGATIVE_REGULATION_OF_MULTICELLULAR_ORGANISMAL_PROCESS	8.0398e-05	0.00259875	-0.438029	downregulated	http://software.broadinstitute.org/gsea/msigdb/geneset_page.jsp?geneSetName=GO_NEGATIVE_REGULATION_OF_MULTICELLULAR_ORGANISMAL_PROCESS
GO_NEGATIVE_REGULATION_OF_PHOSPHATE_METABOLIC_PROCESS	1.02453e-05	0.00107081	-0.508078	downregulated	http://software.broadinstitute.org/gsea/msigdb/geneset_page.jsp?geneSetName=GO_NEGATIVE_REGULATION_OF_PHOSPHATE_METABOLIC_PROCESS
GO_NEGATIVE_REGULATION_OF_PHOSPHORUS_METABOLIC_PROCESS	1.02453e-05	0.00107081	-0.508078	downregulated	http://software.broadinstitute.org/gsea/msigdb/geneset_page.jsp?geneSetName=GO_NEGATIVE_REGULATION_OF_PHOSPHORUS_METABOLIC_PROCESS
GO_NEGATIVE_REGULATION_OF_PHOSPHORYLATION	1.03935e-05	0.00107081	-0.523331	downregulated	http://software.broadinstitute.org/gsea/msigdb/geneset_page.jsp?geneSetName=GO_NEGATIVE_REGULATION_OF_PHOSPHORYLATION
GO_NEGATIVE_REGULATION_OF_PROTEIN_KINASE_B_SIGNALING	0.00331317	0.0264709	-0.70471	downregulated	http://software.broadinstitute.org/gsea/msigdb/geneset_page.jsp?geneSetName=GO_NEGATIVE_REGULATION_OF_PROTEIN_KINASE_B_SIGNALING
GO_NEGATIVE_REGULATION_OF_PROTEIN_METABOLIC_PROCESS	0.00346926	0.0273616	-0.393594	downregulated	http://software.broadinstitute.org/gsea/msigdb/geneset_page.jsp?geneSetName=GO_NEGATIVE_REGULATION_OF_PROTEIN_METABOLIC_PROCESS
GO_NEGATIVE_REGULATION_OF_PROTEIN_MODIFICATION_PROCESS	0.00183822	0.0179864	-0.427248	downregulated	http://software.broadinstitute.org/gsea/msigdb/geneset_page.jsp?geneSetName=GO_NEGATIVE_REGULATION_OF_PROTEIN_MODIFICATION_PROCESS
GO_NEGATIVE_REGULATION_OF_PROTEIN_SECRETION	0.00260317	0.0226509	-0.5903	downregulated	http://software.broadinstitute.org/gsea/msigdb/geneset_page.jsp?geneSetName=GO_NEGATIVE_REGULATION_OF_PROTEIN_SECRETION
GO_NEGATIVE_REGULATION_OF_RECEPTOR_MEDIATED_ENDOCYTOSIS	0.00471632	0.0336111	-0.796633	downregulated	http://software.broadinstitute.org/gsea/msigdb/geneset_page.jsp?geneSetName=GO_NEGATIVE_REGULATION_OF_RECEPTOR_MEDIATED_ENDOCYTOSIS
GO_NEGATIVE_REGULATION_OF_RESPONSE_TO_EXTERNAL_STIMULUS	0.000723779	0.00959396	-0.517383	downregulated	http://software.broadinstitute.org/gsea/msigdb/geneset_page.jsp?geneSetName=GO_NEGATIVE_REGULATION_OF_RESPONSE_TO_EXTERNAL_STIMULUS
GO_NEGATIVE_REGULATION_OF_RESPONSE_TO_STIMULUS	1.00102e-05	0.00107081	-0.482827	downregulated	http://software.broadinstitute.org/gsea/msigdb/geneset_page.jsp?geneSetName=GO_NEGATIVE_REGULATION_OF_RESPONSE_TO_STIMULUS
GO_NEGATIVE_REGULATION_OF_RESPONSE_TO_WOUNDING	0.00166051	0.0165873	-0.571568	downregulated	http://software.broadinstitute.org/gsea/msigdb/geneset_page.jsp?geneSetName=GO_NEGATIVE_REGULATION_OF_RESPONSE_TO_WOUNDING
GO_NEGATIVE_REGULATION_OF_STRESS_ACTIVATED_MAPK_CASCADE	0.00159702	0.0161538	-0.675324	downregulated	http://software.broadinstitute.org/gsea/msigdb/geneset_page.jsp?geneSetName=GO_NEGATIVE_REGULATION_OF_STRESS_ACTIVATED_MAPK_CASCADE
GO_NEGATIVE_REGULATION_OF_STRESS_ACTIVATED_PROTEIN_KINASE_SIGNALING_CASCADE	0.00159702	0.0161538	-0.675324	downregulated	http://software.broadinstitute.org/gsea/msigdb/geneset_page.jsp?geneSetName=GO_NEGATIVE_REGULATION_OF_STRESS_ACTIVATED_PROTEIN_KINASE_SIGNALING_CASCADE
GO_NEGATIVE_REGULATION_OF_SYSTEMIC_ARTERIAL_BLOOD_PRESSURE	0.00853107	0.0497322	-0.888022	downregulated	http://software.broadinstitute.org/gsea/msigdb/geneset_page.jsp?geneSetName=GO_NEGATIVE_REGULATION_OF_SYSTEMIC_ARTERIAL_BLOOD_PRESSURE
GO_NEGATIVE_REGULATION_OF_T_CELL_PROLIFERATION	0.00481619	0.0341261	-0.6246	downregulated	http://software.broadinstitute.org/gsea/msigdb/geneset_page.jsp?geneSetName=GO_NEGATIVE_REGULATION_OF_T_CELL_PROLIFERATION
GO_NEGATIVE_REGULATION_OF_TRANSFORMING_GROWTH_FACTOR_BETA_RECEPTOR_SIGNALING_PATHWAY	0.00259057	0.0225614	-0.620393	downregulated	http://software.broadinstitute.org/gsea/msigdb/geneset_page.jsp?geneSetName=GO_NEGATIVE_REGULATION_OF_TRANSFORMING_GROWTH_FACTOR_BETA_RECEPTOR_SIGNALING_PATHWAY
GO_NEGATIVE_REGULATION_OF_TRANSMEMBRANE_RECEPTOR_PROTEIN_SERINE_THREONINE_KINASE_SIGNALING_PATHWAY	0.00516914	0.0357573	-0.570332	downregulated	http://software.broadinstitute.org/gsea/msigdb/geneset_page.jsp?geneSetName=GO_NEGATIVE_REGULATION_OF_TRANSMEMBRANE_RECEPTOR_PROTEIN_SERINE_THREONINE_KINASE_SIGNALING_PATHWAY
GO_NEGATIVE_REGULATION_OF_TRANSPORT	0.000186885	0.00378627	-0.486048	downregulated	http://software.broadinstitute.org/gsea/msigdb/geneset_page.jsp?geneSetName=GO_NEGATIVE_REGULATION_OF_TRANSPORT
GO_NEPHRIC_DUCT_MORPHOGENESIS	0.00682813	0.0429332	-0.852537	downregulated	http://software.broadinstitute.org/gsea/msigdb/geneset_page.jsp?geneSetName=GO_NEPHRIC_DUCT_MORPHOGENESIS
GO_NEPHRON_DEVELOPMENT	0.000892514	0.0110106	-0.619214	downregulated	http://software.broadinstitute.org/gsea/msigdb/geneset_page.jsp?geneSetName=GO_NEPHRON_DEVELOPMENT
GO_NEPHRON_EPITHELIUM_DEVELOPMENT	0.000352724	0.00589463	-0.684163	downregulated	http://software.broadinstitute.org/gsea/msigdb/geneset_page.jsp?geneSetName=GO_NEPHRON_EPITHELIUM_DEVELOPMENT
GO_NEURAL_CREST_CELL_DIFFERENTIATION	0.00286887	0.0241891	-0.670998	downregulated	http://software.broadinstitute.org/gsea/msigdb/geneset_page.jsp?geneSetName=GO_NEURAL_CREST_CELL_DIFFERENTIATION
GO_NEURAL_CREST_CELL_MIGRATION	0.00630246	0.0408033	-0.708732	downregulated	http://software.broadinstitute.org/gsea/msigdb/geneset_page.jsp?geneSetName=GO_NEURAL_CREST_CELL_MIGRATION
GO_NEURAL_TUBE_DEVELOPMENT	0.00402211	0.030159	-0.534631	downregulated	http://software.broadinstitute.org/gsea/msigdb/geneset_page.jsp?geneSetName=GO_NEURAL_TUBE_DEVELOPMENT
GO_NEUROEPITHELIAL_CELL_DIFFERENTIATION	0.00590091	0.0390087	-0.647364	downregulated	http://software.broadinstitute.org/gsea/msigdb/geneset_page.jsp?geneSetName=GO_NEUROEPITHELIAL_CELL_DIFFERENTIATION
GO_NEUROGENESIS	1.00121e-05	0.00107081	-0.433719	downregulated	http://software.broadinstitute.org/gsea/msigdb/geneset_page.jsp?geneSetName=GO_NEUROGENESIS
GO_NEUROLOGICAL_SYSTEM_PROCESS	7.07972e-05	0.00243061	-0.461229	downregulated	http://software.broadinstitute.org/gsea/msigdb/geneset_page.jsp?geneSetName=GO_NEUROLOGICAL_SYSTEM_PROCESS
GO_NEUROMUSCULAR_JUNCTION	0.00134603	0.0144825	-0.642217	downregulated	http://software.broadinstitute.org/gsea/msigdb/geneset_page.jsp?geneSetName=GO_NEUROMUSCULAR_JUNCTION
GO_NEUROMUSCULAR_PROCESS	0.00235044	0.0211384	-0.581796	downregulated	http://software.broadinstitute.org/gsea/msigdb/geneset_page.jsp?geneSetName=GO_NEUROMUSCULAR_PROCESS
GO_NEUROMUSCULAR_PROCESS_CONTROLLING_BALANCE	0.00199468	0.0190114	-0.639754	downregulated	http://software.broadinstitute.org/gsea/msigdb/geneset_page.jsp?geneSetName=GO_NEUROMUSCULAR_PROCESS_CONTROLLING_BALANCE
GO_NEUROMUSCULAR_SYNAPTIC_TRANSMISSION	0.0071909	0.044474	-0.729479	downregulated	http://software.broadinstitute.org/gsea/msigdb/geneset_page.jsp?geneSetName=GO_NEUROMUSCULAR_SYNAPTIC_TRANSMISSION
GO_NEURON_DEVELOPMENT	3.04983e-05	0.00209221	-0.481349	downregulated	http://software.broadinstitute.org/gsea/msigdb/geneset_page.jsp?geneSetName=GO_NEURON_DEVELOPMENT
GO_NEURON_DIFFERENTIATION	2.01747e-05	0.00171306	-0.465932	downregulated	http://software.broadinstitute.org/gsea/msigdb/geneset_page.jsp?geneSetName=GO_NEURON_DIFFERENTIATION
GO_NEURON_PART	1.00153e-05	0.00107081	-0.438459	downregulated	http://software.broadinstitute.org/gsea/msigdb/geneset_page.jsp?geneSetName=GO_NEURON_PART
GO_NEURON_PROJECTION	1.00385e-05	0.00107081	-0.45764	downregulated	http://software.broadinstitute.org/gsea/msigdb/geneset_page.jsp?geneSetName=GO_NEURON_PROJECTION
GO_NEURON_PROJECTION_DEVELOPMENT	0.000174714	0.00364282	-0.474078	downregulated	http://software.broadinstitute.org/gsea/msigdb/geneset_page.jsp?geneSetName=GO_NEURON_PROJECTION_DEVELOPMENT
GO_NEURON_PROJECTION_GUIDANCE	0.00198213	0.0189233	-0.542131	downregulated	http://software.broadinstitute.org/gsea/msigdb/geneset_page.jsp?geneSetName=GO_NEURON_PROJECTION_GUIDANCE
GO_NEURON_PROJECTION_MORPHOGENESIS	0.000126117	0.0029851	-0.506288	downregulated	http://software.broadinstitute.org/gsea/msigdb/geneset_page.jsp?geneSetName=GO_NEURON_PROJECTION_MORPHOGENESIS
GO_NEURON_PROJECTION_TERMINUS	0.00356366	0.0278678	-0.55358	downregulated	http://software.broadinstitute.org/gsea/msigdb/geneset_page.jsp?geneSetName=GO_NEURON_PROJECTION_TERMINUS
GO_NEURONAL_POSTSYNAPTIC_DENSITY	0.000293643	0.00518481	-0.708068	downregulated	http://software.broadinstitute.org/gsea/msigdb/geneset_page.jsp?geneSetName=GO_NEURONAL_POSTSYNAPTIC_DENSITY
GO_NODE_OF_RANVIER	0.00152974	0.0157711	-0.8597	downregulated	http://software.broadinstitute.org/gsea/msigdb/geneset_page.jsp?geneSetName=GO_NODE_OF_RANVIER
GO_NON_RECOMBINATIONAL_REPAIR	0.00415043	0.0307297	0.479359	upregulated	http://software.broadinstitute.org/gsea/msigdb/geneset_page.jsp?geneSetName=GO_NON_RECOMBINATIONAL_REPAIR
GO_NUCLEAR_BODY	0.00119665	0.0134422	0.333162	upregulated	http://software.broadinstitute.org/gsea/msigdb/geneset_page.jsp?geneSetName=GO_NUCLEAR_BODY
GO_NUCLEAR_CHROMOSOME	0.000422833	0.00665134	0.355612	upregulated	http://software.broadinstitute.org/gsea/msigdb/geneset_page.jsp?geneSetName=GO_NUCLEAR_CHROMOSOME
GO_NUCLEAR_CHROMOSOME_SEGREGATION	9.25069e-05	0.00271432	0.588597	upregulated	http://software.broadinstitute.org/gsea/msigdb/geneset_page.jsp?geneSetName=GO_NUCLEAR_CHROMOSOME_SEGREGATION
GO_NUCLEAR_CHROMOSOME_TELOMERIC_REGION	6.56211e-05	0.00234705	0.475078	upregulated	http://software.broadinstitute.org/gsea/msigdb/geneset_page.jsp?geneSetName=GO_NUCLEAR_CHROMOSOME_TELOMERIC_REGION
GO_NUCLEAR_ENVELOPE_ORGANIZATION	0.000577649	0.0082566	0.511145	upregulated	http://software.broadinstitute.org/gsea/msigdb/geneset_page.jsp?geneSetName=GO_NUCLEAR_ENVELOPE_ORGANIZATION
GO_NUCLEAR_NUCLEOSOME	0.00137951	0.0146863	0.571763	upregulated	http://software.broadinstitute.org/gsea/msigdb/geneset_page.jsp?geneSetName=GO_NUCLEAR_NUCLEOSOME
GO_NUCLEAR_OUTER_MEMBRANE_ENDOPLASMIC_RETICULUM_MEMBRANE_NETWORK	1.0042e-05	0.00107081	-0.467737	downregulated	http://software.broadinstitute.org/gsea/msigdb/geneset_page.jsp?geneSetName=GO_NUCLEAR_OUTER_MEMBRANE_ENDOPLASMIC_RETICULUM_MEMBRANE_NETWORK
GO_NUCLEAR_SPECK	0.00490798	0.0345876	0.356836	upregulated	http://software.broadinstitute.org/gsea/msigdb/geneset_page.jsp?geneSetName=GO_NUCLEAR_SPECK
GO_NUCLEASE_ACTIVITY	0.00201129	0.0191295	0.388664	upregulated	http://software.broadinstitute.org/gsea/msigdb/geneset_page.jsp?geneSetName=GO_NUCLEASE_ACTIVITY
GO_NUCLEIC_ACID_PHOSPHODIESTER_BOND_HYDROLYSIS	0.0047129	0.0336003	0.355861	upregulated	http://software.broadinstitute.org/gsea/msigdb/geneset_page.jsp?geneSetName=GO_NUCLEIC_ACID_PHOSPHODIESTER_BOND_HYDROLYSIS
GO_NUCLEOPLASM_PART	0.000878735	0.0109117	0.357947	upregulated	http://software.broadinstitute.org/gsea/msigdb/geneset_page.jsp?geneSetName=GO_NUCLEOPLASM_PART
GO_NUCLEOSIDE_BISPHOSPHATE_METABOLIC_PROCESS	0.00767306	0.0464455	-0.737086	downregulated	http://software.broadinstitute.org/gsea/msigdb/geneset_page.jsp?geneSetName=GO_NUCLEOSIDE_BISPHOSPHATE_METABOLIC_PROCESS
GO_NUCLEOSIDE_DIPHOSPHATE_METABOLIC_PROCESS	0.00594567	0.0391423	-0.60394	downregulated	http://software.broadinstitute.org/gsea/msigdb/geneset_page.jsp?geneSetName=GO_NUCLEOSIDE_DIPHOSPHATE_METABOLIC_PROCESS
GO_NUCLEOTIDE_KINASE_ACTIVITY	0.00796309	0.0475821	-0.751901	downregulated	http://software.broadinstitute.org/gsea/msigdb/geneset_page.jsp?geneSetName=GO_NUCLEOTIDE_KINASE_ACTIVITY
GO_NUCLEOTIDE_SUGAR_BIOSYNTHETIC_PROCESS	0.00851545	0.0496575	-0.780851	downregulated	http://software.broadinstitute.org/gsea/msigdb/geneset_page.jsp?geneSetName=GO_NUCLEOTIDE_SUGAR_BIOSYNTHETIC_PROCESS
GO_OLFACTORY_RECEPTOR_ACTIVITY	0.00188761	0.0182868	-0.781669	downregulated	http://software.broadinstitute.org/gsea/msigdb/geneset_page.jsp?geneSetName=GO_OLFACTORY_RECEPTOR_ACTIVITY
GO_ORGAN_MORPHOGENESIS	1.01029e-05	0.00107081	-0.48618	downregulated	http://software.broadinstitute.org/gsea/msigdb/geneset_page.jsp?geneSetName=GO_ORGAN_MORPHOGENESIS
GO_ORGANELLE_ENVELOPE_LUMEN	0.0085847	0.049946	0.431451	upregulated	http://software.broadinstitute.org/gsea/msigdb/geneset_page.jsp?geneSetName=GO_ORGANELLE_ENVELOPE_LUMEN
GO_ORGANELLE_FISSION	0.000394166	0.00633569	0.452951	upregulated	http://software.broadinstitute.org/gsea/msigdb/geneset_page.jsp?geneSetName=GO_ORGANELLE_FISSION
GO_ORGANELLE_LOCALIZATION	0.0071227	0.0441725	-0.426989	downregulated	http://software.broadinstitute.org/gsea/msigdb/geneset_page.jsp?geneSetName=GO_ORGANELLE_LOCALIZATION
GO_ORGANIC_ACID_BINDING	0.00137255	0.0146403	-0.545952	downregulated	http://software.broadinstitute.org/gsea/msigdb/geneset_page.jsp?geneSetName=GO_ORGANIC_ACID_BINDING
GO_ORGANIC_ACID_BIOSYNTHETIC_PROCESS	0.00157839	0.0160204	-0.514053	downregulated	http://software.broadinstitute.org/gsea/msigdb/geneset_page.jsp?geneSetName=GO_ORGANIC_ACID_BIOSYNTHETIC_PROCESS
GO_ORGANIC_ACID_CATABOLIC_PROCESS	6.86782e-05	0.00237325	-0.588903	downregulated	http://software.broadinstitute.org/gsea/msigdb/geneset_page.jsp?geneSetName=GO_ORGANIC_ACID_CATABOLIC_PROCESS
GO_ORGANIC_ACID_METABOLIC_PROCESS	1.00689e-05	0.00107081	-0.480026	downregulated	http://software.broadinstitute.org/gsea/msigdb/geneset_page.jsp?geneSetName=GO_ORGANIC_ACID_METABOLIC_PROCESS
GO_ORGANIC_HYDROXY_COMPOUND_BIOSYNTHETIC_PROCESS	1.16932e-05	0.00108244	-0.663939	downregulated	http://software.broadinstitute.org/gsea/msigdb/geneset_page.jsp?geneSetName=GO_ORGANIC_HYDROXY_COMPOUND_BIOSYNTHETIC_PROCESS
GO_ORGANIC_HYDROXY_COMPOUND_METABOLIC_PROCESS	1.04211e-05	0.00107081	-0.538717	downregulated	http://software.broadinstitute.org/gsea/msigdb/geneset_page.jsp?geneSetName=GO_ORGANIC_HYDROXY_COMPOUND_METABOLIC_PROCESS
GO_ORGANOPHOSPHATE_METABOLIC_PROCESS	1.00833e-05	0.00107081	-0.465815	downregulated	http://software.broadinstitute.org/gsea/msigdb/geneset_page.jsp?geneSetName=GO_ORGANOPHOSPHATE_METABOLIC_PROCESS
GO_OSTEOCLAST_DIFFERENTIATION	0.00779502	0.0469587	-0.715575	downregulated	http://software.broadinstitute.org/gsea/msigdb/geneset_page.jsp?geneSetName=GO_OSTEOCLAST_DIFFERENTIATION
GO_OXIDATION_REDUCTION_PROCESS	0.000353439	0.005901	-0.436287	downregulated	http://software.broadinstitute.org/gsea/msigdb/geneset_page.jsp?geneSetName=GO_OXIDATION_REDUCTION_PROCESS
GO_OXIDOREDUCTASE_ACTIVITY	0.00447757	0.0323134	-0.422921	downregulated	http://software.broadinstitute.org/gsea/msigdb/geneset_page.jsp?geneSetName=GO_OXIDOREDUCTASE_ACTIVITY
GO_OXIDOREDUCTASE_ACTIVITY_ACTING_ON_CH_OH_GROUP_OF_DONORS	0.000304807	0.00530966	-0.627581	downregulated	http://software.broadinstitute.org/gsea/msigdb/geneset_page.jsp?geneSetName=GO_OXIDOREDUCTASE_ACTIVITY_ACTING_ON_CH_OH_GROUP_OF_DONORS
GO_OXIDOREDUCTASE_ACTIVITY_ACTING_ON_PAIRED_DONORS_WITH_INCORPORATION_OR_REDUCTION_OF_MOLECULAR_OXYGEN	0.00285245	0.0241214	-0.584366	downregulated	http://software.broadinstitute.org/gsea/msigdb/geneset_page.jsp?geneSetName=GO_OXIDOREDUCTASE_ACTIVITY_ACTING_ON_PAIRED_DONORS_WITH_INCORPORATION_OR_REDUCTION_OF_MOLECULAR_OXYGEN
GO_OXIDOREDUCTASE_ACTIVITY_ACTING_ON_PAIRED_DONORS_WITH_INCORPORATION_OR_REDUCTION_OF_MOLECULAR_OXYGEN_NAD_P_H_AS_ONE_DONOR_AND_INCORPORATION_OF_ONE_ATOM_OF_OXYGEN	0.00520969	0.0359534	-0.771668	downregulated	http://software.broadinstitute.org/gsea/msigdb/geneset_page.jsp?geneSetName=GO_OXIDOREDUCTASE_ACTIVITY_ACTING_ON_PAIRED_DONORS_WITH_INCORPORATION_OR_REDUCTION_OF_MOLECULAR_OXYGEN_NAD_P_H_AS_ONE_DONOR_AND_INCORPORATION_OF_ONE_ATOM_OF_OXYGEN
GO_OXIDOREDUCTASE_ACTIVITY_ACTING_ON_THE_ALDEHYDE_OR_OXO_GROUP_OF_DONORS	0.00543982	0.0369361	-0.68327	downregulated	http://software.broadinstitute.org/gsea/msigdb/geneset_page.jsp?geneSetName=GO_OXIDOREDUCTASE_ACTIVITY_ACTING_ON_THE_ALDEHYDE_OR_OXO_GROUP_OF_DONORS
GO_OXIDOREDUCTASE_ACTIVITY_ACTING_ON_THE_ALDEHYDE_OR_OXO_GROUP_OF_DONORS_NAD_OR_NADP_AS_ACCEPTOR	0.00396584	0.0299019	-0.723438	downregulated	http://software.broadinstitute.org/gsea/msigdb/geneset_page.jsp?geneSetName=GO_OXIDOREDUCTASE_ACTIVITY_ACTING_ON_THE_ALDEHYDE_OR_OXO_GROUP_OF_DONORS_NAD_OR_NADP_AS_ACCEPTOR
GO_OXIDOREDUCTASE_ACTIVITY_ACTING_ON_THE_CH_OH_GROUP_OF_DONORS_NAD_OR_NADP_AS_ACCEPTOR	0.000567558	0.00815854	-0.643986	downregulated	http://software.broadinstitute.org/gsea/msigdb/geneset_page.jsp?geneSetName=GO_OXIDOREDUCTASE_ACTIVITY_ACTING_ON_THE_CH_OH_GROUP_OF_DONORS_NAD_OR_NADP_AS_ACCEPTOR
GO_OXYGEN_TRANSPORT	0.00531804	0.0364668	0.729836	upregulated	http://software.broadinstitute.org/gsea/msigdb/geneset_page.jsp?geneSetName=GO_OXYGEN_TRANSPORT
GO_OXYGEN_TRANSPORTER_ACTIVITY	0.00809737	0.0480113	0.738545	upregulated	http://software.broadinstitute.org/gsea/msigdb/geneset_page.jsp?geneSetName=GO_OXYGEN_TRANSPORTER_ACTIVITY
GO_PALATE_DEVELOPMENT	0.00044005	0.00685	-0.671012	downregulated	http://software.broadinstitute.org/gsea/msigdb/geneset_page.jsp?geneSetName=GO_PALATE_DEVELOPMENT
GO_PASSIVE_TRANSMEMBRANE_TRANSPORTER_ACTIVITY	0.00203804	0.0193215	-0.499098	downregulated	http://software.broadinstitute.org/gsea/msigdb/geneset_page.jsp?geneSetName=GO_PASSIVE_TRANSMEMBRANE_TRANSPORTER_ACTIVITY
GO_PATTERN_SPECIFICATION_PROCESS	9.52714e-05	0.00271432	-0.515873	downregulated	http://software.broadinstitute.org/gsea/msigdb/geneset_page.jsp?geneSetName=GO_PATTERN_SPECIFICATION_PROCESS
GO_PDZ_DOMAIN_BINDING	0.00573855	0.0383025	-0.589408	downregulated	http://software.broadinstitute.org/gsea/msigdb/geneset_page.jsp?geneSetName=GO_PDZ_DOMAIN_BINDING
GO_PEPTIDE_ANTIGEN_BINDING	0.00707197	0.0439898	-0.712264	downregulated	http://software.broadinstitute.org/gsea/msigdb/geneset_page.jsp?geneSetName=GO_PEPTIDE_ANTIGEN_BINDING
GO_PEPTIDYL_LYSINE_MODIFICATION	0.000445302	0.00690043	0.357775	upregulated	http://software.broadinstitute.org/gsea/msigdb/geneset_page.jsp?geneSetName=GO_PEPTIDYL_LYSINE_MODIFICATION
GO_PERINUCLEAR_REGION_OF_CYTOPLASM	0.000171771	0.00361988	-0.443619	downregulated	http://software.broadinstitute.org/gsea/msigdb/geneset_page.jsp?geneSetName=GO_PERINUCLEAR_REGION_OF_CYTOPLASM
GO_PHAGOCYTIC_VESICLE_MEMBRANE	0.00534516	0.0365601	-0.611257	downregulated	http://software.broadinstitute.org/gsea/msigdb/geneset_page.jsp?geneSetName=GO_PHAGOCYTIC_VESICLE_MEMBRANE
GO_PHAGOCYTOSIS	0.00312607	0.0254813	-0.515695	downregulated	http://software.broadinstitute.org/gsea/msigdb/geneset_page.jsp?geneSetName=GO_PHAGOCYTOSIS
GO_PHAGOSOME_MATURATION	0.00810605	0.0480365	-0.684869	downregulated	http://software.broadinstitute.org/gsea/msigdb/geneset_page.jsp?geneSetName=GO_PHAGOSOME_MATURATION
GO_PHASIC_SMOOTH_MUSCLE_CONTRACTION	0.000546262	0.00792976	-0.931601	downregulated	http://software.broadinstitute.org/gsea/msigdb/geneset_page.jsp?geneSetName=GO_PHASIC_SMOOTH_MUSCLE_CONTRACTION
GO_PHOSPHATASE_ACTIVITY	0.000905627	0.0111222	-0.519635	downregulated	http://software.broadinstitute.org/gsea/msigdb/geneset_page.jsp?geneSetName=GO_PHOSPHATASE_ACTIVITY
GO_PHOSPHATE_CONTAINING_COMPOUND_METABOLIC_PROCESS	2.00038e-05	0.00171306	-0.408724	downregulated	http://software.broadinstitute.org/gsea/msigdb/geneset_page.jsp?geneSetName=GO_PHOSPHATE_CONTAINING_COMPOUND_METABOLIC_PROCESS
GO_PHOSPHATIDYLINOSITOL_3_4_5_TRISPHOSPHATE_BINDING	0.00434015	0.0317494	-0.706148	downregulated	http://software.broadinstitute.org/gsea/msigdb/geneset_page.jsp?geneSetName=GO_PHOSPHATIDYLINOSITOL_3_4_5_TRISPHOSPHATE_BINDING
GO_PHOSPHATIDYLINOSITOL_3_4_BISPHOSPHATE_BINDING	0.00776221	0.046777	-0.762322	downregulated	http://software.broadinstitute.org/gsea/msigdb/geneset_page.jsp?geneSetName=GO_PHOSPHATIDYLINOSITOL_3_4_BISPHOSPHATE_BINDING
GO_PHOSPHATIDYLINOSITOL_BINDING	0.00584564	0.038783	-0.498434	downregulated	http://software.broadinstitute.org/gsea/msigdb/geneset_page.jsp?geneSetName=GO_PHOSPHATIDYLINOSITOL_BINDING
GO_PHOSPHATIDYLINOSITOL_BISPHOSPHATE_BINDING	0.00717885	0.044443	-0.590921	downregulated	http://software.broadinstitute.org/gsea/msigdb/geneset_page.jsp?geneSetName=GO_PHOSPHATIDYLINOSITOL_BISPHOSPHATE_BINDING
GO_PHOSPHATIDYLINOSITOL_PHOSPHATE_BINDING	0.00122509	0.0136403	-0.584178	downregulated	http://software.broadinstitute.org/gsea/msigdb/geneset_page.jsp?geneSetName=GO_PHOSPHATIDYLINOSITOL_PHOSPHATE_BINDING
GO_PHOSPHOLIPASE_C_ACTIVATING_G_PROTEIN_COUPLED_RECEPTOR_SIGNALING_PATHWAY	0.00554851	0.037444	-0.672778	downregulated	http://software.broadinstitute.org/gsea/msigdb/geneset_page.jsp?geneSetName=GO_PHOSPHOLIPASE_C_ACTIVATING_G_PROTEIN_COUPLED_RECEPTOR_SIGNALING_PATHWAY
GO_PHOSPHOLIPID_BINDING	0.00164364	0.0164652	-0.473802	downregulated	http://software.broadinstitute.org/gsea/msigdb/geneset_page.jsp?geneSetName=GO_PHOSPHOLIPID_BINDING
GO_PHOSPHOLIPID_BIOSYNTHETIC_PROCESS	0.0061868	0.0403054	-0.493091	downregulated	http://software.broadinstitute.org/gsea/msigdb/geneset_page.jsp?geneSetName=GO_PHOSPHOLIPID_BIOSYNTHETIC_PROCESS
GO_PHOSPHOLIPID_METABOLIC_PROCESS	0.00105053	0.0122863	-0.491817	downregulated	http://software.broadinstitute.org/gsea/msigdb/geneset_page.jsp?geneSetName=GO_PHOSPHOLIPID_METABOLIC_PROCESS
GO_PHOSPHOPROTEIN_PHOSPHATASE_ACTIVITY	0.00333861	0.026626	-0.532804	downregulated	http://software.broadinstitute.org/gsea/msigdb/geneset_page.jsp?geneSetName=GO_PHOSPHOPROTEIN_PHOSPHATASE_ACTIVITY
GO_PHOSPHORIC_ESTER_HYDROLASE_ACTIVITY	0.00050394	0.00750776	-0.505142	downregulated	http://software.broadinstitute.org/gsea/msigdb/geneset_page.jsp?geneSetName=GO_PHOSPHORIC_ESTER_HYDROLASE_ACTIVITY
GO_PHOSPHORYLATION	0.00300815	0.0248422	-0.394698	downregulated	http://software.broadinstitute.org/gsea/msigdb/geneset_page.jsp?geneSetName=GO_PHOSPHORYLATION
GO_PIGMENT_BIOSYNTHETIC_PROCESS	0.00322928	0.0259767	0.566548	upregulated	http://software.broadinstitute.org/gsea/msigdb/geneset_page.jsp?geneSetName=GO_PIGMENT_BIOSYNTHETIC_PROCESS
GO_PIGMENT_METABOLIC_PROCESS	0.00541292	0.0368287	0.506587	upregulated	http://software.broadinstitute.org/gsea/msigdb/geneset_page.jsp?geneSetName=GO_PIGMENT_METABOLIC_PROCESS
GO_PIGMENTATION	0.00290018	0.0243601	-0.630885	downregulated	http://software.broadinstitute.org/gsea/msigdb/geneset_page.jsp?geneSetName=GO_PIGMENTATION
GO_PLASMA_MEMBRANE_ORGANIZATION	0.000520407	0.00768697	-0.530106	downregulated	http://software.broadinstitute.org/gsea/msigdb/geneset_page.jsp?geneSetName=GO_PLASMA_MEMBRANE_ORGANIZATION
GO_PLASMA_MEMBRANE_PROTEIN_COMPLEX	0.00022017	0.00421757	-0.495792	downregulated	http://software.broadinstitute.org/gsea/msigdb/geneset_page.jsp?geneSetName=GO_PLASMA_MEMBRANE_PROTEIN_COMPLEX
GO_PLASMA_MEMBRANE_RECEPTOR_COMPLEX	0.0048531	0.0342819	-0.53952	downregulated	http://software.broadinstitute.org/gsea/msigdb/geneset_page.jsp?geneSetName=GO_PLASMA_MEMBRANE_RECEPTOR_COMPLEX
GO_PLASMA_MEMBRANE_REGION	1.00648e-05	0.00107081	-0.49297	downregulated	http://software.broadinstitute.org/gsea/msigdb/geneset_page.jsp?geneSetName=GO_PLASMA_MEMBRANE_REGION
GO_PLATELET_ACTIVATION	0.0035484	0.02781	-0.528609	downregulated	http://software.broadinstitute.org/gsea/msigdb/geneset_page.jsp?geneSetName=GO_PLATELET_ACTIVATION
GO_POLYSACCHARIDE_BINDING	0.000446739	0.00691663	0.849874	upregulated	http://software.broadinstitute.org/gsea/msigdb/geneset_page.jsp?geneSetName=GO_POLYSACCHARIDE_BINDING
GO_POLYSACCHARIDE_METABOLIC_PROCESS	0.00225635	0.0205721	-0.646647	downregulated	http://software.broadinstitute.org/gsea/msigdb/geneset_page.jsp?geneSetName=GO_POLYSACCHARIDE_METABOLIC_PROCESS
GO_PORPHYRIN_CONTAINING_COMPOUND_METABOLIC_PROCESS	0.000192678	0.00386252	0.668974	upregulated	http://software.broadinstitute.org/gsea/msigdb/geneset_page.jsp?geneSetName=GO_PORPHYRIN_CONTAINING_COMPOUND_METABOLIC_PROCESS
GO_POSITIVE_REGULATION_OF_ACTIN_FILAMENT_POLYMERIZATION	0.00326113	0.0261734	-0.654493	downregulated	http://software.broadinstitute.org/gsea/msigdb/geneset_page.jsp?geneSetName=GO_POSITIVE_REGULATION_OF_ACTIN_FILAMENT_POLYMERIZATION
GO_POSITIVE_REGULATION_OF_ALPHA_BETA_T_CELL_ACTIVATION	0.000241025	0.00450007	-0.714178	downregulated	http://software.broadinstitute.org/gsea/msigdb/geneset_page.jsp?geneSetName=GO_POSITIVE_REGULATION_OF_ALPHA_BETA_T_CELL_ACTIVATION
GO_POSITIVE_REGULATION_OF_ALPHA_BETA_T_CELL_DIFFERENTIATION	0.00248229	0.0219371	-0.779157	downregulated	http://software.broadinstitute.org/gsea/msigdb/geneset_page.jsp?geneSetName=GO_POSITIVE_REGULATION_OF_ALPHA_BETA_T_CELL_DIFFERENTIATION
GO_POSITIVE_REGULATION_OF_ALPHA_BETA_T_CELL_PROLIFERATION	0.00349927	0.0275225	-0.738828	downregulated	http://software.broadinstitute.org/gsea/msigdb/geneset_page.jsp?geneSetName=GO_POSITIVE_REGULATION_OF_ALPHA_BETA_T_CELL_PROLIFERATION
GO_POSITIVE_REGULATION_OF_CD4_POSITIVE_ALPHA_BETA_T_CELL_ACTIVATION	0.00327478	0.0262592	-0.812371	downregulated	http://software.broadinstitute.org/gsea/msigdb/geneset_page.jsp?geneSetName=GO_POSITIVE_REGULATION_OF_CD4_POSITIVE_ALPHA_BETA_T_CELL_ACTIVATION
GO_POSITIVE_REGULATION_OF_CELL_ACTIVATION	3.24507e-05	0.00209221	-0.560364	downregulated	http://software.broadinstitute.org/gsea/msigdb/geneset_page.jsp?geneSetName=GO_POSITIVE_REGULATION_OF_CELL_ACTIVATION
GO_POSITIVE_REGULATION_OF_CELL_ADHESION	1.0576e-05	0.00107081	-0.58064	downregulated	http://software.broadinstitute.org/gsea/msigdb/geneset_page.jsp?geneSetName=GO_POSITIVE_REGULATION_OF_CELL_ADHESION
GO_POSITIVE_REGULATION_OF_CELL_CELL_ADHESION	0.000100441	0.00271432	-0.568836	downregulated	http://software.broadinstitute.org/gsea/msigdb/geneset_page.jsp?geneSetName=GO_POSITIVE_REGULATION_OF_CELL_CELL_ADHESION
GO_POSITIVE_REGULATION_OF_CELL_COMMUNICATION	5.00275e-05	0.0022466	-0.41324	downregulated	http://software.broadinstitute.org/gsea/msigdb/geneset_page.jsp?geneSetName=GO_POSITIVE_REGULATION_OF_CELL_COMMUNICATION
GO_POSITIVE_REGULATION_OF_CELL_CYCLE_ARREST	0.000775908	0.0100284	0.475198	upregulated	http://software.broadinstitute.org/gsea/msigdb/geneset_page.jsp?geneSetName=GO_POSITIVE_REGULATION_OF_CELL_CYCLE_ARREST
GO_POSITIVE_REGULATION_OF_CELL_CYCLE_PROCESS	0.00400094	0.030064	0.344046	upregulated	http://software.broadinstitute.org/gsea/msigdb/geneset_page.jsp?geneSetName=GO_POSITIVE_REGULATION_OF_CELL_CYCLE_PROCESS
GO_POSITIVE_REGULATION_OF_CELL_DEVELOPMENT	0.000475831	0.00724025	-0.46814	downregulated	http://software.broadinstitute.org/gsea/msigdb/geneset_page.jsp?geneSetName=GO_POSITIVE_REGULATION_OF_CELL_DEVELOPMENT
GO_POSITIVE_REGULATION_OF_CELL_DIFFERENTIATION	0.000282087	0.00504306	-0.43186	downregulated	http://software.broadinstitute.org/gsea/msigdb/geneset_page.jsp?geneSetName=GO_POSITIVE_REGULATION_OF_CELL_DIFFERENTIATION
GO_POSITIVE_REGULATION_OF_CELL_KILLING	0.00445516	0.0322711	-0.69298	downregulated	http://software.broadinstitute.org/gsea/msigdb/geneset_page.jsp?geneSetName=GO_POSITIVE_REGULATION_OF_CELL_KILLING
GO_POSITIVE_REGULATION_OF_CELL_PROJECTION_ORGANIZATION	0.00156097	0.0159259	-0.477008	downregulated	http://software.broadinstitute.org/gsea/msigdb/geneset_page.jsp?geneSetName=GO_POSITIVE_REGULATION_OF_CELL_PROJECTION_ORGANIZATION
GO_POSITIVE_REGULATION_OF_CELL_PROLIFERATION	1.00908e-05	0.00107081	-0.47684	downregulated	http://software.broadinstitute.org/gsea/msigdb/geneset_page.jsp?geneSetName=GO_POSITIVE_REGULATION_OF_CELL_PROLIFERATION
GO_POSITIVE_REGULATION_OF_CELLULAR_COMPONENT_BIOGENESIS	0.00103942	0.0122607	-0.472611	downregulated	http://software.broadinstitute.org/gsea/msigdb/geneset_page.jsp?geneSetName=GO_POSITIVE_REGULATION_OF_CELLULAR_COMPONENT_BIOGENESIS
GO_POSITIVE_REGULATION_OF_CELLULAR_COMPONENT_ORGANIZATION	0.00413882	0.0306828	-0.388723	downregulated	http://software.broadinstitute.org/gsea/msigdb/geneset_page.jsp?geneSetName=GO_POSITIVE_REGULATION_OF_CELLULAR_COMPONENT_ORGANIZATION
GO_POSITIVE_REGULATION_OF_CYTOKINE_PRODUCTION	0.000168906	0.00357657	-0.508471	downregulated	http://software.broadinstitute.org/gsea/msigdb/geneset_page.jsp?geneSetName=GO_POSITIVE_REGULATION_OF_CYTOKINE_PRODUCTION
GO_POSITIVE_REGULATION_OF_CYTOKINE_SECRETION	0.00119613	0.0134422	-0.63872	downregulated	http://software.broadinstitute.org/gsea/msigdb/geneset_page.jsp?geneSetName=GO_POSITIVE_REGULATION_OF_CYTOKINE_SECRETION
GO_POSITIVE_REGULATION_OF_CYTOSKELETON_ORGANIZATION	0.00710496	0.0441091	-0.507208	downregulated	http://software.broadinstitute.org/gsea/msigdb/geneset_page.jsp?geneSetName=GO_POSITIVE_REGULATION_OF_CYTOSKELETON_ORGANIZATION
GO_POSITIVE_REGULATION_OF_DEVELOPMENTAL_PROCESS	5.01248e-05	0.0022466	-0.428923	downregulated	http://software.broadinstitute.org/gsea/msigdb/geneset_page.jsp?geneSetName=GO_POSITIVE_REGULATION_OF_DEVELOPMENTAL_PROCESS
GO_POSITIVE_REGULATION_OF_DNA_DEPENDENT_DNA_REPLICATION	0.00545758	0.0370282	0.826121	upregulated	http://software.broadinstitute.org/gsea/msigdb/geneset_page.jsp?geneSetName=GO_POSITIVE_REGULATION_OF_DNA_DEPENDENT_DNA_REPLICATION
GO_POSITIVE_REGULATION_OF_ENDOTHELIAL_CELL_MIGRATION	0.00160169	0.0161918	-0.667291	downregulated	http://software.broadinstitute.org/gsea/msigdb/geneset_page.jsp?geneSetName=GO_POSITIVE_REGULATION_OF_ENDOTHELIAL_CELL_MIGRATION
GO_POSITIVE_REGULATION_OF_EPITHELIAL_CELL_MIGRATION	0.00200065	0.0190487	-0.599607	downregulated	http://software.broadinstitute.org/gsea/msigdb/geneset_page.jsp?geneSetName=GO_POSITIVE_REGULATION_OF_EPITHELIAL_CELL_MIGRATION
GO_POSITIVE_REGULATION_OF_ESTABLISHMENT_OF_PROTEIN_LOCALIZATION	0.00210546	0.0196669	-0.434022	downregulated	http://software.broadinstitute.org/gsea/msigdb/geneset_page.jsp?geneSetName=GO_POSITIVE_REGULATION_OF_ESTABLISHMENT_OF_PROTEIN_LOCALIZATION
GO_POSITIVE_REGULATION_OF_EXCITATORY_POSTSYNAPTIC_POTENTIAL	0.000689428	0.00926827	-0.851772	downregulated	http://software.broadinstitute.org/gsea/msigdb/geneset_page.jsp?geneSetName=GO_POSITIVE_REGULATION_OF_EXCITATORY_POSTSYNAPTIC_POTENTIAL
GO_POSITIVE_REGULATION_OF_EXOCYTOSIS	0.0064273	0.041309	-0.605831	downregulated	http://software.broadinstitute.org/gsea/msigdb/geneset_page.jsp?geneSetName=GO_POSITIVE_REGULATION_OF_EXOCYTOSIS
GO_POSITIVE_REGULATION_OF_HEMOPOIESIS	0.00128349	0.0141051	-0.549549	downregulated	http://software.broadinstitute.org/gsea/msigdb/geneset_page.jsp?geneSetName=GO_POSITIVE_REGULATION_OF_HEMOPOIESIS
GO_POSITIVE_REGULATION_OF_HYDROLASE_ACTIVITY	0.000382671	0.00621876	-0.427654	downregulated	http://software.broadinstitute.org/gsea/msigdb/geneset_page.jsp?geneSetName=GO_POSITIVE_REGULATION_OF_HYDROLASE_ACTIVITY
GO_POSITIVE_REGULATION_OF_IMMUNE_EFFECTOR_PROCESS	0.00516026	0.0357098	-0.519309	downregulated	http://software.broadinstitute.org/gsea/msigdb/geneset_page.jsp?geneSetName=GO_POSITIVE_REGULATION_OF_IMMUNE_EFFECTOR_PROCESS
GO_POSITIVE_REGULATION_OF_IMMUNE_RESPONSE	0.000369853	0.0060888	-0.462806	downregulated	http://software.broadinstitute.org/gsea/msigdb/geneset_page.jsp?geneSetName=GO_POSITIVE_REGULATION_OF_IMMUNE_RESPONSE
GO_POSITIVE_REGULATION_OF_IMMUNE_SYSTEM_PROCESS	1.00835e-05	0.00107081	-0.478009	downregulated	http://software.broadinstitute.org/gsea/msigdb/geneset_page.jsp?geneSetName=GO_POSITIVE_REGULATION_OF_IMMUNE_SYSTEM_PROCESS
GO_POSITIVE_REGULATION_OF_INTERLEUKIN_4_PRODUCTION	0.00753921	0.0458236	-0.713093	downregulated	http://software.broadinstitute.org/gsea/msigdb/geneset_page.jsp?geneSetName=GO_POSITIVE_REGULATION_OF_INTERLEUKIN_4_PRODUCTION
GO_POSITIVE_REGULATION_OF_ION_TRANSPORT	0.00645332	0.041401	-0.477421	downregulated	http://software.broadinstitute.org/gsea/msigdb/geneset_page.jsp?geneSetName=GO_POSITIVE_REGULATION_OF_ION_TRANSPORT
GO_POSITIVE_REGULATION_OF_KINASE_ACTIVITY	0.00373273	0.0287325	-0.43794	downregulated	http://software.broadinstitute.org/gsea/msigdb/geneset_page.jsp?geneSetName=GO_POSITIVE_REGULATION_OF_KINASE_ACTIVITY
GO_POSITIVE_REGULATION_OF_LEUKOCYTE_DIFFERENTIATION	0.00097782	0.0117451	-0.582265	downregulated	http://software.broadinstitute.org/gsea/msigdb/geneset_page.jsp?geneSetName=GO_POSITIVE_REGULATION_OF_LEUKOCYTE_DIFFERENTIATION
GO_POSITIVE_REGULATION_OF_LEUKOCYTE_PROLIFERATION	2.37578e-05	0.00184237	-0.655021	downregulated	http://software.broadinstitute.org/gsea/msigdb/geneset_page.jsp?geneSetName=GO_POSITIVE_REGULATION_OF_LEUKOCYTE_PROLIFERATION
GO_POSITIVE_REGULATION_OF_LIGASE_ACTIVITY	0.00139672	0.0147858	0.447447	upregulated	http://software.broadinstitute.org/gsea/msigdb/geneset_page.jsp?geneSetName=GO_POSITIVE_REGULATION_OF_LIGASE_ACTIVITY
GO_POSITIVE_REGULATION_OF_LIPASE_ACTIVITY	0.00679156	0.0427641	-0.631308	downregulated	http://software.broadinstitute.org/gsea/msigdb/geneset_page.jsp?geneSetName=GO_POSITIVE_REGULATION_OF_LIPASE_ACTIVITY
GO_POSITIVE_REGULATION_OF_LIPID_KINASE_ACTIVITY	0.00687221	0.0431337	-0.692452	downregulated	http://software.broadinstitute.org/gsea/msigdb/geneset_page.jsp?geneSetName=GO_POSITIVE_REGULATION_OF_LIPID_KINASE_ACTIVITY
GO_POSITIVE_REGULATION_OF_LIPID_METABOLIC_PROCESS	0.00319742	0.0257858	-0.559852	downregulated	http://software.broadinstitute.org/gsea/msigdb/geneset_page.jsp?geneSetName=GO_POSITIVE_REGULATION_OF_LIPID_METABOLIC_PROCESS
GO_POSITIVE_REGULATION_OF_LOCOMOTION	1.04211e-05	0.00107081	-0.525015	downregulated	http://software.broadinstitute.org/gsea/msigdb/geneset_page.jsp?geneSetName=GO_POSITIVE_REGULATION_OF_LOCOMOTION
GO_POSITIVE_REGULATION_OF_LYMPHOCYTE_DIFFERENTIATION	0.000443296	0.00688745	-0.655362	downregulated	http://software.broadinstitute.org/gsea/msigdb/geneset_page.jsp?geneSetName=GO_POSITIVE_REGULATION_OF_LYMPHOCYTE_DIFFERENTIATION
GO_POSITIVE_REGULATION_OF_MOLECULAR_FUNCTION	0.00294079	0.0245497	-0.376494	downregulated	http://software.broadinstitute.org/gsea/msigdb/geneset_page.jsp?geneSetName=GO_POSITIVE_REGULATION_OF_MOLECULAR_FUNCTION
GO_POSITIVE_REGULATION_OF_MULTICELLULAR_ORGANISMAL_PROCESS	1.00121e-05	0.00107081	-0.466075	downregulated	http://software.broadinstitute.org/gsea/msigdb/geneset_page.jsp?geneSetName=GO_POSITIVE_REGULATION_OF_MULTICELLULAR_ORGANISMAL_PROCESS
GO_POSITIVE_REGULATION_OF_NERVOUS_SYSTEM_DEVELOPMENT	0.000418213	0.00660217	-0.482852	downregulated	http://software.broadinstitute.org/gsea/msigdb/geneset_page.jsp?geneSetName=GO_POSITIVE_REGULATION_OF_NERVOUS_SYSTEM_DEVELOPMENT
GO_POSITIVE_REGULATION_OF_NEURON_DIFFERENTIATION	0.000847321	0.0106722	-0.496519	downregulated	http://software.broadinstitute.org/gsea/msigdb/geneset_page.jsp?geneSetName=GO_POSITIVE_REGULATION_OF_NEURON_DIFFERENTIATION
GO_POSITIVE_REGULATION_OF_PATHWAY_RESTRICTED_SMAD_PROTEIN_PHOSPHORYLATION	0.00246002	0.0217945	-0.761833	downregulated	http://software.broadinstitute.org/gsea/msigdb/geneset_page.jsp?geneSetName=GO_POSITIVE_REGULATION_OF_PATHWAY_RESTRICTED_SMAD_PROTEIN_PHOSPHORYLATION
GO_POSITIVE_REGULATION_OF_PHOSPHATE_METABOLIC_PROCESS	0.000894248	0.0110106	-0.413578	downregulated	http://software.broadinstitute.org/gsea/msigdb/geneset_page.jsp?geneSetName=GO_POSITIVE_REGULATION_OF_PHOSPHATE_METABOLIC_PROCESS
GO_POSITIVE_REGULATION_OF_PHOSPHOLIPASE_ACTIVITY	0.00640157	0.0411958	-0.661073	downregulated	http://software.broadinstitute.org/gsea/msigdb/geneset_page.jsp?geneSetName=GO_POSITIVE_REGULATION_OF_PHOSPHOLIPASE_ACTIVITY
GO_POSITIVE_REGULATION_OF_PHOSPHOLIPID_METABOLIC_PROCESS	0.00437462	0.0318943	-0.686743	downregulated	http://software.broadinstitute.org/gsea/msigdb/geneset_page.jsp?geneSetName=GO_POSITIVE_REGULATION_OF_PHOSPHOLIPID_METABOLIC_PROCESS
GO_POSITIVE_REGULATION_OF_PHOSPHORUS_METABOLIC_PROCESS	0.000894248	0.0110106	-0.413578	downregulated	http://software.broadinstitute.org/gsea/msigdb/geneset_page.jsp?geneSetName=GO_POSITIVE_REGULATION_OF_PHOSPHORUS_METABOLIC_PROCESS
GO_POSITIVE_REGULATION_OF_POTASSIUM_ION_TRANSPORT	0.00316269	0.0256159	-0.702661	downregulated	http://software.broadinstitute.org/gsea/msigdb/geneset_page.jsp?geneSetName=GO_POSITIVE_REGULATION_OF_POTASSIUM_ION_TRANSPORT
GO_POSITIVE_REGULATION_OF_PROTEIN_LOCALIZATION_TO_CELL_PERIPHERY	4.08725e-05	0.00211555	-0.7713	downregulated	http://software.broadinstitute.org/gsea/msigdb/geneset_page.jsp?geneSetName=GO_POSITIVE_REGULATION_OF_PROTEIN_LOCALIZATION_TO_CELL_PERIPHERY
GO_POSITIVE_REGULATION_OF_PROTEIN_LOCALIZATION_TO_PLASMA_MEMBRANE	4.08725e-05	0.00211555	-0.7713	downregulated	http://software.broadinstitute.org/gsea/msigdb/geneset_page.jsp?geneSetName=GO_POSITIVE_REGULATION_OF_PROTEIN_LOCALIZATION_TO_PLASMA_MEMBRANE
GO_POSITIVE_REGULATION_OF_PROTEIN_POLYMERIZATION	0.00851454	0.0496575	-0.587816	downregulated	http://software.broadinstitute.org/gsea/msigdb/geneset_page.jsp?geneSetName=GO_POSITIVE_REGULATION_OF_PROTEIN_POLYMERIZATION
GO_POSITIVE_REGULATION_OF_PROTEIN_SECRETION	0.000760567	0.00991055	-0.532524	downregulated	http://software.broadinstitute.org/gsea/msigdb/geneset_page.jsp?geneSetName=GO_POSITIVE_REGULATION_OF_PROTEIN_SECRETION
GO_POSITIVE_REGULATION_OF_REGULATED_SECRETORY_PATHWAY	0.00437993	0.0319083	-0.67977	downregulated	http://software.broadinstitute.org/gsea/msigdb/geneset_page.jsp?geneSetName=GO_POSITIVE_REGULATION_OF_REGULATED_SECRETORY_PATHWAY
GO_POSITIVE_REGULATION_OF_RESPONSE_TO_EXTERNAL_STIMULUS	0.00298141	0.0247124	-0.490589	downregulated	http://software.broadinstitute.org/gsea/msigdb/geneset_page.jsp?geneSetName=GO_POSITIVE_REGULATION_OF_RESPONSE_TO_EXTERNAL_STIMULUS
GO_POSITIVE_REGULATION_OF_RESPONSE_TO_STIMULUS	1.00015e-05	0.00107081	-0.430381	downregulated	http://software.broadinstitute.org/gsea/msigdb/geneset_page.jsp?geneSetName=GO_POSITIVE_REGULATION_OF_RESPONSE_TO_STIMULUS
GO_POSITIVE_REGULATION_OF_SECRETION	7.43692e-05	0.00251419	-0.523347	downregulated	http://software.broadinstitute.org/gsea/msigdb/geneset_page.jsp?geneSetName=GO_POSITIVE_REGULATION_OF_SECRETION
GO_POSITIVE_REGULATION_OF_SYNAPTIC_TRANSMISSION	0.00138358	0.0146879	-0.616664	downregulated	http://software.broadinstitute.org/gsea/msigdb/geneset_page.jsp?geneSetName=GO_POSITIVE_REGULATION_OF_SYNAPTIC_TRANSMISSION
GO_POSITIVE_REGULATION_OF_T_CELL_PROLIFERATION	0.000150295	0.00335656	-0.671282	downregulated	http://software.broadinstitute.org/gsea/msigdb/geneset_page.jsp?geneSetName=GO_POSITIVE_REGULATION_OF_T_CELL_PROLIFERATION
GO_POSITIVE_REGULATION_OF_T_HELPER_CELL_DIFFERENTIATION	0.00793717	0.0474567	-0.829248	downregulated	http://software.broadinstitute.org/gsea/msigdb/geneset_page.jsp?geneSetName=GO_POSITIVE_REGULATION_OF_T_HELPER_CELL_DIFFERENTIATION
GO_POSITIVE_REGULATION_OF_TRANSPORT	9.03914e-05	0.00271432	-0.434105	downregulated	http://software.broadinstitute.org/gsea/msigdb/geneset_page.jsp?geneSetName=GO_POSITIVE_REGULATION_OF_TRANSPORT
GO_POSITIVE_REGULATION_OF_TUMOR_NECROSIS_FACTOR_SUPERFAMILY_CYTOKINE_PRODUCTION	0.00537082	0.0366647	-0.620631	downregulated	http://software.broadinstitute.org/gsea/msigdb/geneset_page.jsp?geneSetName=GO_POSITIVE_REGULATION_OF_TUMOR_NECROSIS_FACTOR_SUPERFAMILY_CYTOKINE_PRODUCTION
GO_POSITIVE_REGULATION_OF_TYPE_2_IMMUNE_RESPONSE	0.00308397	0.0252326	-0.903293	downregulated	http://software.broadinstitute.org/gsea/msigdb/geneset_page.jsp?geneSetName=GO_POSITIVE_REGULATION_OF_TYPE_2_IMMUNE_RESPONSE
GO_POSTREPLICATION_REPAIR	0.00025924	0.00475973	0.596195	upregulated	http://software.broadinstitute.org/gsea/msigdb/geneset_page.jsp?geneSetName=GO_POSTREPLICATION_REPAIR
GO_POSTSYNAPSE	0.000762171	0.00991607	-0.48559	downregulated	http://software.broadinstitute.org/gsea/msigdb/geneset_page.jsp?geneSetName=GO_POSTSYNAPSE
GO_POSTSYNAPTIC_MEMBRANE	0.000861784	0.0107683	-0.575516	downregulated	http://software.broadinstitute.org/gsea/msigdb/geneset_page.jsp?geneSetName=GO_POSTSYNAPTIC_MEMBRANE
GO_POSTSYNAPTIC_MEMBRANE_ORGANIZATION	0.00183645	0.0179791	-0.81503	downregulated	http://software.broadinstitute.org/gsea/msigdb/geneset_page.jsp?geneSetName=GO_POSTSYNAPTIC_MEMBRANE_ORGANIZATION
GO_POTASSIUM_CHANNEL_COMPLEX	0.000658662	0.00898596	-0.716328	downregulated	http://software.broadinstitute.org/gsea/msigdb/geneset_page.jsp?geneSetName=GO_POTASSIUM_CHANNEL_COMPLEX
GO_PRE_MRNA_BINDING	0.000273	0.00492543	0.686816	upregulated	http://software.broadinstitute.org/gsea/msigdb/geneset_page.jsp?geneSetName=GO_PRE_MRNA_BINDING
GO_PRESYNAPSE	0.000163531	0.00349353	-0.543197	downregulated	http://software.broadinstitute.org/gsea/msigdb/geneset_page.jsp?geneSetName=GO_PRESYNAPSE
GO_PRIMARY_CILIUM	0.00441107	0.0320691	-0.499792	downregulated	http://software.broadinstitute.org/gsea/msigdb/geneset_page.jsp?geneSetName=GO_PRIMARY_CILIUM
GO_PROLINE_RICH_REGION_BINDING	0.00595415	0.0391649	-0.783355	downregulated	http://software.broadinstitute.org/gsea/msigdb/geneset_page.jsp?geneSetName=GO_PROLINE_RICH_REGION_BINDING
GO_PROTEASOMAL_PROTEIN_CATABOLIC_PROCESS	0.00474246	0.0337702	0.334792	upregulated	http://software.broadinstitute.org/gsea/msigdb/geneset_page.jsp?geneSetName=GO_PROTEASOMAL_PROTEIN_CATABOLIC_PROCESS
GO_PROTEIN_COMPLEX_BINDING	0.00130522	0.0142454	-0.406974	downregulated	http://software.broadinstitute.org/gsea/msigdb/geneset_page.jsp?geneSetName=GO_PROTEIN_COMPLEX_BINDING
GO_PROTEIN_COMPLEX_LOCALIZATION	0.00751458	0.0457484	-0.619093	downregulated	http://software.broadinstitute.org/gsea/msigdb/geneset_page.jsp?geneSetName=GO_PROTEIN_COMPLEX_LOCALIZATION
GO_PROTEIN_COMPLEX_SCAFFOLD	0.000563652	0.00811559	-0.701089	downregulated	http://software.broadinstitute.org/gsea/msigdb/geneset_page.jsp?geneSetName=GO_PROTEIN_COMPLEX_SCAFFOLD
GO_PROTEIN_DEPHOSPHORYLATION	0.0027353	0.023443	-0.529542	downregulated	http://software.broadinstitute.org/gsea/msigdb/geneset_page.jsp?geneSetName=GO_PROTEIN_DEPHOSPHORYLATION
GO_PROTEIN_DNA_COMPLEX	0.000133583	0.00311183	0.446801	upregulated	http://software.broadinstitute.org/gsea/msigdb/geneset_page.jsp?geneSetName=GO_PROTEIN_DNA_COMPLEX
GO_PROTEIN_DNA_COMPLEX_SUBUNIT_ORGANIZATION	0.000296179	0.00520806	0.404866	upregulated	http://software.broadinstitute.org/gsea/msigdb/geneset_page.jsp?geneSetName=GO_PROTEIN_DNA_COMPLEX_SUBUNIT_ORGANIZATION
GO_PROTEIN_DOMAIN_SPECIFIC_BINDING	0.00194413	0.0186816	-0.422643	downregulated	http://software.broadinstitute.org/gsea/msigdb/geneset_page.jsp?geneSetName=GO_PROTEIN_DOMAIN_SPECIFIC_BINDING
GO_PROTEIN_HOMODIMERIZATION_ACTIVITY	0.00660577	0.042104	-0.404982	downregulated	http://software.broadinstitute.org/gsea/msigdb/geneset_page.jsp?geneSetName=GO_PROTEIN_HOMODIMERIZATION_ACTIVITY
GO_PROTEIN_LOCALIZATION	0.000140021	0.00321939	-0.394898	downregulated	http://software.broadinstitute.org/gsea/msigdb/geneset_page.jsp?geneSetName=GO_PROTEIN_LOCALIZATION
GO_PROTEIN_LOCALIZATION_TO_CELL_PERIPHERY	0.00232534	0.020966	-0.540778	downregulated	http://software.broadinstitute.org/gsea/msigdb/geneset_page.jsp?geneSetName=GO_PROTEIN_LOCALIZATION_TO_CELL_PERIPHERY
GO_PROTEIN_LOCALIZATION_TO_CHROMOSOME_CENTROMERIC_REGION	0.000712976	0.00949972	0.816246	upregulated	http://software.broadinstitute.org/gsea/msigdb/geneset_page.jsp?geneSetName=GO_PROTEIN_LOCALIZATION_TO_CHROMOSOME_CENTROMERIC_REGION
GO_PROTEIN_LOCALIZATION_TO_KINETOCHORE	0.000819021	0.0104106	0.83601	upregulated	http://software.broadinstitute.org/gsea/msigdb/geneset_page.jsp?geneSetName=GO_PROTEIN_LOCALIZATION_TO_KINETOCHORE
GO_PROTEIN_LOCALIZATION_TO_MEMBRANE	0.00296438	0.0246418	-0.453537	downregulated	http://software.broadinstitute.org/gsea/msigdb/geneset_page.jsp?geneSetName=GO_PROTEIN_LOCALIZATION_TO_MEMBRANE
GO_PROTEIN_LOCALIZATION_TO_SYNAPSE	0.00269	0.0231878	-0.874517	downregulated	http://software.broadinstitute.org/gsea/msigdb/geneset_page.jsp?geneSetName=GO_PROTEIN_LOCALIZATION_TO_SYNAPSE
GO_PROTEIN_MODIFICATION_BY_SMALL_PROTEIN_CONJUGATION_OR_REMOVAL	0.00120482	0.0135082	0.307582	upregulated	http://software.broadinstitute.org/gsea/msigdb/geneset_page.jsp?geneSetName=GO_PROTEIN_MODIFICATION_BY_SMALL_PROTEIN_CONJUGATION_OR_REMOVAL
GO_PROTEIN_SUMOYLATION	0.00202535	0.0192352	0.429168	upregulated	http://software.broadinstitute.org/gsea/msigdb/geneset_page.jsp?geneSetName=GO_PROTEIN_SUMOYLATION
GO_PROTEINACEOUS_EXTRACELLULAR_MATRIX	4.55482e-05	0.00217009	-0.610538	downregulated	http://software.broadinstitute.org/gsea/msigdb/geneset_page.jsp?geneSetName=GO_PROTEINACEOUS_EXTRACELLULAR_MATRIX
GO_PURINE_CONTAINING_COMPOUND_METABOLIC_PROCESS	0.00570975	0.0381854	-0.449855	downregulated	http://software.broadinstitute.org/gsea/msigdb/geneset_page.jsp?geneSetName=GO_PURINE_CONTAINING_COMPOUND_METABOLIC_PROCESS
GO_PURINE_NUCLEOSIDE_BISPHOSPHATE_METABOLIC_PROCESS	0.00767306	0.0464455	-0.737086	downregulated	http://software.broadinstitute.org/gsea/msigdb/geneset_page.jsp?geneSetName=GO_PURINE_NUCLEOSIDE_BISPHOSPHATE_METABOLIC_PROCESS
GO_PURINE_RIBONUCLEOSIDE_BISPHOSPHATE_METABOLIC_PROCESS	0.00602914	0.0394966	-0.847551	downregulated	http://software.broadinstitute.org/gsea/msigdb/geneset_page.jsp?geneSetName=GO_PURINE_RIBONUCLEOSIDE_BISPHOSPHATE_METABOLIC_PROCESS
GO_RAS_GUANYL_NUCLEOTIDE_EXCHANGE_FACTOR_ACTIVITY	0.00109617	0.0126842	-0.543516	downregulated	http://software.broadinstitute.org/gsea/msigdb/geneset_page.jsp?geneSetName=GO_RAS_GUANYL_NUCLEOTIDE_EXCHANGE_FACTOR_ACTIVITY
GO_RECEPTOR_ACTIVITY	1.00883e-05	0.00107081	-0.524615	downregulated	http://software.broadinstitute.org/gsea/msigdb/geneset_page.jsp?geneSetName=GO_RECEPTOR_ACTIVITY
GO_RECEPTOR_BINDING	2.00345e-05	0.00171306	-0.43423	downregulated	http://software.broadinstitute.org/gsea/msigdb/geneset_page.jsp?geneSetName=GO_RECEPTOR_BINDING
GO_RECEPTOR_CLUSTERING	0.00295052	0.0245802	-0.714333	downregulated	http://software.broadinstitute.org/gsea/msigdb/geneset_page.jsp?geneSetName=GO_RECEPTOR_CLUSTERING
GO_RECEPTOR_COMPLEX	0.000327633	0.00559194	-0.527948	downregulated	http://software.broadinstitute.org/gsea/msigdb/geneset_page.jsp?geneSetName=GO_RECEPTOR_COMPLEX
GO_RECOMBINATIONAL_REPAIR	0.000176952	0.00365865	0.533543	upregulated	http://software.broadinstitute.org/gsea/msigdb/geneset_page.jsp?geneSetName=GO_RECOMBINATIONAL_REPAIR
GO_REGIONALIZATION	0.00703226	0.043858	-0.475248	downregulated	http://software.broadinstitute.org/gsea/msigdb/geneset_page.jsp?geneSetName=GO_REGIONALIZATION
GO_REGULATED_EXOCYTOSIS	0.00253173	0.0222372	-0.5024	downregulated	http://software.broadinstitute.org/gsea/msigdb/geneset_page.jsp?geneSetName=GO_REGULATED_EXOCYTOSIS
GO_REGULATION_OF_ACTIN_FILAMENT_BASED_PROCESS	1.06896e-05	0.00107081	-0.5568	downregulated	http://software.broadinstitute.org/gsea/msigdb/geneset_page.jsp?geneSetName=GO_REGULATION_OF_ACTIN_FILAMENT_BASED_PROCESS
GO_REGULATION_OF_ACTIN_FILAMENT_LENGTH	0.000388931	0.00627435	-0.589761	downregulated	http://software.broadinstitute.org/gsea/msigdb/geneset_page.jsp?geneSetName=GO_REGULATION_OF_ACTIN_FILAMENT_LENGTH
GO_REGULATION_OF_ALPHA_BETA_T_CELL_ACTIVATION	0.0035318	0.0276921	-0.607907	downregulated	http://software.broadinstitute.org/gsea/msigdb/geneset_page.jsp?geneSetName=GO_REGULATION_OF_ALPHA_BETA_T_CELL_ACTIVATION
GO_REGULATION_OF_ALPHA_BETA_T_CELL_DIFFERENTIATION	0.00442167	0.0321096	-0.729775	downregulated	http://software.broadinstitute.org/gsea/msigdb/geneset_page.jsp?geneSetName=GO_REGULATION_OF_ALPHA_BETA_T_CELL_DIFFERENTIATION
GO_REGULATION_OF_ANATOMICAL_STRUCTURE_MORPHOGENESIS	1.00379e-05	0.00107081	-0.474887	downregulated	http://software.broadinstitute.org/gsea/msigdb/geneset_page.jsp?geneSetName=GO_REGULATION_OF_ANATOMICAL_STRUCTURE_MORPHOGENESIS
GO_REGULATION_OF_ANATOMICAL_STRUCTURE_SIZE	1.03779e-05	0.00107081	-0.506769	downregulated	http://software.broadinstitute.org/gsea/msigdb/geneset_page.jsp?geneSetName=GO_REGULATION_OF_ANATOMICAL_STRUCTURE_SIZE
GO_REGULATION_OF_ANTIGEN_RECEPTOR_MEDIATED_SIGNALING_PATHWAY	0.00821376	0.0483286	-0.671405	downregulated	http://software.broadinstitute.org/gsea/msigdb/geneset_page.jsp?geneSetName=GO_REGULATION_OF_ANTIGEN_RECEPTOR_MEDIATED_SIGNALING_PATHWAY
GO_REGULATION_OF_ATTACHMENT_OF_SPINDLE_MICROTUBULES_TO_KINETOCHORE	0.00346917	0.0273616	0.78002	upregulated	http://software.broadinstitute.org/gsea/msigdb/geneset_page.jsp?geneSetName=GO_REGULATION_OF_ATTACHMENT_OF_SPINDLE_MICROTUBULES_TO_KINETOCHORE
GO_REGULATION_OF_AXONOGENESIS	0.000743572	0.0097748	-0.562684	downregulated	http://software.broadinstitute.org/gsea/msigdb/geneset_page.jsp?geneSetName=GO_REGULATION_OF_AXONOGENESIS
GO_REGULATION_OF_BEHAVIOR	0.000773102	0.0100141	-0.738006	downregulated	http://software.broadinstitute.org/gsea/msigdb/geneset_page.jsp?geneSetName=GO_REGULATION_OF_BEHAVIOR
GO_REGULATION_OF_BODY_FLUID_LEVELS	3.09339e-05	0.00209221	-0.492088	downregulated	http://software.broadinstitute.org/gsea/msigdb/geneset_page.jsp?geneSetName=GO_REGULATION_OF_BODY_FLUID_LEVELS
GO_REGULATION_OF_CALCIUM_ION_TRANSMEMBRANE_TRANSPORT	0.00213655	0.0198683	-0.574079	downregulated	http://software.broadinstitute.org/gsea/msigdb/geneset_page.jsp?geneSetName=GO_REGULATION_OF_CALCIUM_ION_TRANSMEMBRANE_TRANSPORT
GO_REGULATION_OF_CALCIUM_ION_TRANSPORT	0.00104127	0.0122607	-0.533521	downregulated	http://software.broadinstitute.org/gsea/msigdb/geneset_page.jsp?geneSetName=GO_REGULATION_OF_CALCIUM_ION_TRANSPORT
GO_REGULATION_OF_CALCIUM_ION_TRANSPORT_INTO_CYTOSOL	0.0034337	0.0272126	-0.583542	downregulated	http://software.broadinstitute.org/gsea/msigdb/geneset_page.jsp?geneSetName=GO_REGULATION_OF_CALCIUM_ION_TRANSPORT_INTO_CYTOSOL
GO_REGULATION_OF_CATION_TRANSMEMBRANE_TRANSPORT	0.00120562	0.0135086	-0.52763	downregulated	http://software.broadinstitute.org/gsea/msigdb/geneset_page.jsp?geneSetName=GO_REGULATION_OF_CATION_TRANSMEMBRANE_TRANSPORT
GO_REGULATION_OF_CELL_ACTIVATION	1.03948e-05	0.00107081	-0.570855	downregulated	http://software.broadinstitute.org/gsea/msigdb/geneset_page.jsp?geneSetName=GO_REGULATION_OF_CELL_ACTIVATION
GO_REGULATION_OF_CELL_ADHESION	1.02037e-05	0.00107081	-0.574401	downregulated	http://software.broadinstitute.org/gsea/msigdb/geneset_page.jsp?geneSetName=GO_REGULATION_OF_CELL_ADHESION
GO_REGULATION_OF_CELL_ADHESION_MEDIATED_BY_INTEGRIN	0.0065891	0.0420585	-0.690694	downregulated	http://software.broadinstitute.org/gsea/msigdb/geneset_page.jsp?geneSetName=GO_REGULATION_OF_CELL_ADHESION_MEDIATED_BY_INTEGRIN
GO_REGULATION_OF_CELL_CELL_ADHESION	1.05942e-05	0.00107081	-0.577815	downregulated	http://software.broadinstitute.org/gsea/msigdb/geneset_page.jsp?geneSetName=GO_REGULATION_OF_CELL_CELL_ADHESION
GO_REGULATION_OF_CELL_CYCLE_PHASE_TRANSITION	0.00198735	0.0189527	0.32873	upregulated	http://software.broadinstitute.org/gsea/msigdb/geneset_page.jsp?geneSetName=GO_REGULATION_OF_CELL_CYCLE_PHASE_TRANSITION
GO_REGULATION_OF_CELL_CYCLE_PROCESS	0.000588582	0.00833203	0.304477	upregulated	http://software.broadinstitute.org/gsea/msigdb/geneset_page.jsp?geneSetName=GO_REGULATION_OF_CELL_CYCLE_PROCESS
GO_REGULATION_OF_CELL_DEVELOPMENT	0.000181278	0.00371399	-0.437463	downregulated	http://software.broadinstitute.org/gsea/msigdb/geneset_page.jsp?geneSetName=GO_REGULATION_OF_CELL_DEVELOPMENT
GO_REGULATION_OF_CELL_DIFFERENTIATION	2.00118e-05	0.00171306	-0.430099	downregulated	http://software.broadinstitute.org/gsea/msigdb/geneset_page.jsp?geneSetName=GO_REGULATION_OF_CELL_DIFFERENTIATION
GO_REGULATION_OF_CELL_KILLING	0.00178609	0.0175972	-0.642576	downregulated	http://software.broadinstitute.org/gsea/msigdb/geneset_page.jsp?geneSetName=GO_REGULATION_OF_CELL_KILLING
GO_REGULATION_OF_CELL_MORPHOGENESIS	1.02112e-05	0.00107081	-0.527694	downregulated	http://software.broadinstitute.org/gsea/msigdb/geneset_page.jsp?geneSetName=GO_REGULATION_OF_CELL_MORPHOGENESIS
GO_REGULATION_OF_CELL_MORPHOGENESIS_INVOLVED_IN_DIFFERENTIATION	6.33593e-05	0.00232901	-0.520032	downregulated	http://software.broadinstitute.org/gsea/msigdb/geneset_page.jsp?geneSetName=GO_REGULATION_OF_CELL_MORPHOGENESIS_INVOLVED_IN_DIFFERENTIATION
GO_REGULATION_OF_CELL_PROJECTION_ASSEMBLY	0.0011264	0.0128738	-0.548506	downregulated	http://software.broadinstitute.org/gsea/msigdb/geneset_page.jsp?geneSetName=GO_REGULATION_OF_CELL_PROJECTION_ASSEMBLY
GO_REGULATION_OF_CELL_PROJECTION_ORGANIZATION	9.19052e-05	0.00271432	-0.470328	downregulated	http://software.broadinstitute.org/gsea/msigdb/geneset_page.jsp?geneSetName=GO_REGULATION_OF_CELL_PROJECTION_ORGANIZATION
GO_REGULATION_OF_CELL_PROLIFERATION	2.0018e-05	0.00171306	-0.429001	downregulated	http://software.broadinstitute.org/gsea/msigdb/geneset_page.jsp?geneSetName=GO_REGULATION_OF_CELL_PROLIFERATION
GO_REGULATION_OF_CELL_SHAPE	0.00188762	0.0182868	-0.555391	downregulated	http://software.broadinstitute.org/gsea/msigdb/geneset_page.jsp?geneSetName=GO_REGULATION_OF_CELL_SHAPE
GO_REGULATION_OF_CELL_SIZE	0.00202847	0.0192444	-0.531534	downregulated	http://software.broadinstitute.org/gsea/msigdb/geneset_page.jsp?geneSetName=GO_REGULATION_OF_CELL_SIZE
GO_REGULATION_OF_CELL_SUBSTRATE_ADHESION	0.00155586	0.015892	-0.543677	downregulated	http://software.broadinstitute.org/gsea/msigdb/geneset_page.jsp?geneSetName=GO_REGULATION_OF_CELL_SUBSTRATE_ADHESION
GO_REGULATION_OF_CELLULAR_COMPONENT_BIOGENESIS	6.05455e-05	0.00228817	-0.452042	downregulated	http://software.broadinstitute.org/gsea/msigdb/geneset_page.jsp?geneSetName=GO_REGULATION_OF_CELLULAR_COMPONENT_BIOGENESIS
GO_REGULATION_OF_CELLULAR_COMPONENT_MOVEMENT	1.00984e-05	0.00107081	-0.479982	downregulated	http://software.broadinstitute.org/gsea/msigdb/geneset_page.jsp?geneSetName=GO_REGULATION_OF_CELLULAR_COMPONENT_MOVEMENT
GO_REGULATION_OF_CELLULAR_COMPONENT_SIZE	1.06328e-05	0.00107081	-0.547098	downregulated	http://software.broadinstitute.org/gsea/msigdb/geneset_page.jsp?geneSetName=GO_REGULATION_OF_CELLULAR_COMPONENT_SIZE
GO_REGULATION_OF_CELLULAR_LOCALIZATION	4.00501e-05	0.00211555	-0.42049	downregulated	http://software.broadinstitute.org/gsea/msigdb/geneset_page.jsp?geneSetName=GO_REGULATION_OF_CELLULAR_LOCALIZATION
GO_REGULATION_OF_CELLULAR_RESPONSE_TO_GROWTH_FACTOR_STIMULUS	0.000773891	0.010017	-0.523677	downregulated	http://software.broadinstitute.org/gsea/msigdb/geneset_page.jsp?geneSetName=GO_REGULATION_OF_CELLULAR_RESPONSE_TO_GROWTH_FACTOR_STIMULUS
GO_REGULATION_OF_CELLULAR_RESPONSE_TO_TRANSFORMING_GROWTH_FACTOR_BETA_STIMULUS	0.00179068	0.0176091	-0.58036	downregulated	http://software.broadinstitute.org/gsea/msigdb/geneset_page.jsp?geneSetName=GO_REGULATION_OF_CELLULAR_RESPONSE_TO_TRANSFORMING_GROWTH_FACTOR_BETA_STIMULUS
GO_REGULATION_OF_CENTROSOME_CYCLE	0.0030492	0.0250354	0.558445	upregulated	http://software.broadinstitute.org/gsea/msigdb/geneset_page.jsp?geneSetName=GO_REGULATION_OF_CENTROSOME_CYCLE
GO_REGULATION_OF_CHEMOTAXIS	0.00192637	0.018602	-0.552027	downregulated	http://software.broadinstitute.org/gsea/msigdb/geneset_page.jsp?geneSetName=GO_REGULATION_OF_CHEMOTAXIS
GO_REGULATION_OF_CHROMOSOME_SEGREGATION	0.00382044	0.0292039	0.449427	upregulated	http://software.broadinstitute.org/gsea/msigdb/geneset_page.jsp?geneSetName=GO_REGULATION_OF_CHROMOSOME_SEGREGATION
GO_REGULATION_OF_COAGULATION	0.000924689	0.0112833	-0.645474	downregulated	http://software.broadinstitute.org/gsea/msigdb/geneset_page.jsp?geneSetName=GO_REGULATION_OF_COAGULATION
GO_REGULATION_OF_CYTOKINE_PRODUCTION	4.09438e-05	0.00211555	-0.482142	downregulated	http://software.broadinstitute.org/gsea/msigdb/geneset_page.jsp?geneSetName=GO_REGULATION_OF_CYTOKINE_PRODUCTION
GO_REGULATION_OF_CYTOKINE_SECRETION	7.09404e-05	0.00243081	-0.629215	downregulated	http://software.broadinstitute.org/gsea/msigdb/geneset_page.jsp?geneSetName=GO_REGULATION_OF_CYTOKINE_SECRETION
GO_REGULATION_OF_CYTOSOLIC_CALCIUM_ION_CONCENTRATION	3.48549e-05	0.00209221	-0.63689	downregulated	http://software.broadinstitute.org/gsea/msigdb/geneset_page.jsp?geneSetName=GO_REGULATION_OF_CYTOSOLIC_CALCIUM_ION_CONCENTRATION
GO_REGULATION_OF_DEVELOPMENTAL_GROWTH	0.00314742	0.0255508	-0.473421	downregulated	http://software.broadinstitute.org/gsea/msigdb/geneset_page.jsp?geneSetName=GO_REGULATION_OF_DEVELOPMENTAL_GROWTH
GO_REGULATION_OF_DNA_DEPENDENT_DNA_REPLICATION	3.25701e-05	0.00209221	0.676003	upregulated	http://software.broadinstitute.org/gsea/msigdb/geneset_page.jsp?geneSetName=GO_REGULATION_OF_DNA_DEPENDENT_DNA_REPLICATION
GO_REGULATION_OF_DNA_REPLICATION	0.00817813	0.048206	0.375895	upregulated	http://software.broadinstitute.org/gsea/msigdb/geneset_page.jsp?geneSetName=GO_REGULATION_OF_DNA_REPLICATION
GO_REGULATION_OF_ENDOCYTOSIS	0.000536583	0.00783428	-0.540138	downregulated	http://software.broadinstitute.org/gsea/msigdb/geneset_page.jsp?geneSetName=GO_REGULATION_OF_ENDOCYTOSIS
GO_REGULATION_OF_ENDOTHELIAL_CELL_MIGRATION	0.00319826	0.0257858	-0.573894	downregulated	http://software.broadinstitute.org/gsea/msigdb/geneset_page.jsp?geneSetName=GO_REGULATION_OF_ENDOTHELIAL_CELL_MIGRATION
GO_REGULATION_OF_EPITHELIAL_CELL_MIGRATION	0.00139153	0.0147415	-0.550539	downregulated	http://software.broadinstitute.org/gsea/msigdb/geneset_page.jsp?geneSetName=GO_REGULATION_OF_EPITHELIAL_CELL_MIGRATION
GO_REGULATION_OF_EPITHELIAL_CELL_PROLIFERATION	0.000807605	0.0103323	-0.512324	downregulated	http://software.broadinstitute.org/gsea/msigdb/geneset_page.jsp?geneSetName=GO_REGULATION_OF_EPITHELIAL_CELL_PROLIFERATION
GO_REGULATION_OF_ERK1_AND_ERK2_CASCADE	5.63844e-05	0.00226545	-0.594432	downregulated	http://software.broadinstitute.org/gsea/msigdb/geneset_page.jsp?geneSetName=GO_REGULATION_OF_ERK1_AND_ERK2_CASCADE
GO_REGULATION_OF_ESTABLISHMENT_OF_PROTEIN_LOCALIZATION_TO_PLASMA_MEMBRANE	9.39421e-05	0.00271432	-0.740945	downregulated	http://software.broadinstitute.org/gsea/msigdb/geneset_page.jsp?geneSetName=GO_REGULATION_OF_ESTABLISHMENT_OF_PROTEIN_LOCALIZATION_TO_PLASMA_MEMBRANE
GO_REGULATION_OF_EXOCYTOSIS	0.00547335	0.037121	-0.517719	downregulated	http://software.broadinstitute.org/gsea/msigdb/geneset_page.jsp?geneSetName=GO_REGULATION_OF_EXOCYTOSIS
GO_REGULATION_OF_EXTENT_OF_CELL_GROWTH	0.00145009	0.015189	-0.613968	downregulated	http://software.broadinstitute.org/gsea/msigdb/geneset_page.jsp?geneSetName=GO_REGULATION_OF_EXTENT_OF_CELL_GROWTH
GO_REGULATION_OF_GTPASE_ACTIVITY	0.00070537	0.00943392	-0.447992	downregulated	http://software.broadinstitute.org/gsea/msigdb/geneset_page.jsp?geneSetName=GO_REGULATION_OF_GTPASE_ACTIVITY
GO_REGULATION_OF_HEMOPOIESIS	0.0014688	0.0153148	-0.479821	downregulated	http://software.broadinstitute.org/gsea/msigdb/geneset_page.jsp?geneSetName=GO_REGULATION_OF_HEMOPOIESIS
GO_REGULATION_OF_HOMEOSTATIC_PROCESS	0.000984497	0.0118093	-0.460241	downregulated	http://software.broadinstitute.org/gsea/msigdb/geneset_page.jsp?geneSetName=GO_REGULATION_OF_HOMEOSTATIC_PROCESS
GO_REGULATION_OF_HOMOTYPIC_CELL_CELL_ADHESION	1.08155e-05	0.00107081	-0.591732	downregulated	http://software.broadinstitute.org/gsea/msigdb/geneset_page.jsp?geneSetName=GO_REGULATION_OF_HOMOTYPIC_CELL_CELL_ADHESION
GO_REGULATION_OF_HORMONE_LEVELS	0.000249753	0.00462881	-0.487129	downregulated	http://software.broadinstitute.org/gsea/msigdb/geneset_page.jsp?geneSetName=GO_REGULATION_OF_HORMONE_LEVELS
GO_REGULATION_OF_HYDROLASE_ACTIVITY	8.01362e-05	0.00259503	-0.416777	downregulated	http://software.broadinstitute.org/gsea/msigdb/geneset_page.jsp?geneSetName=GO_REGULATION_OF_HYDROLASE_ACTIVITY
GO_REGULATION_OF_IMMUNE_EFFECTOR_PROCESS	0.00799667	0.0477021	-0.43184	downregulated	http://software.broadinstitute.org/gsea/msigdb/geneset_page.jsp?geneSetName=GO_REGULATION_OF_IMMUNE_EFFECTOR_PROCESS
GO_REGULATION_OF_IMMUNE_RESPONSE	4.03327e-05	0.00211555	-0.457414	downregulated	http://software.broadinstitute.org/gsea/msigdb/geneset_page.jsp?geneSetName=GO_REGULATION_OF_IMMUNE_RESPONSE
GO_REGULATION_OF_IMMUNE_SYSTEM_PROCESS	1.00113e-05	0.00107081	-0.462331	downregulated	http://software.broadinstitute.org/gsea/msigdb/geneset_page.jsp?geneSetName=GO_REGULATION_OF_IMMUNE_SYSTEM_PROCESS
GO_REGULATION_OF_INFLAMMATORY_RESPONSE	0.00772163	0.04658	-0.47098	downregulated	http://software.broadinstitute.org/gsea/msigdb/geneset_page.jsp?geneSetName=GO_REGULATION_OF_INFLAMMATORY_RESPONSE
GO_REGULATION_OF_INTERLEUKIN_12_PRODUCTION	0.00737223	0.0451658	-0.604888	downregulated	http://software.broadinstitute.org/gsea/msigdb/geneset_page.jsp?geneSetName=GO_REGULATION_OF_INTERLEUKIN_12_PRODUCTION
GO_REGULATION_OF_INTERLEUKIN_2_PRODUCTION	0.00499009	0.0349267	-0.672916	downregulated	http://software.broadinstitute.org/gsea/msigdb/geneset_page.jsp?geneSetName=GO_REGULATION_OF_INTERLEUKIN_2_PRODUCTION
GO_REGULATION_OF_INTERLEUKIN_6_PRODUCTION	0.00178649	0.0175972	-0.578717	downregulated	http://software.broadinstitute.org/gsea/msigdb/geneset_page.jsp?geneSetName=GO_REGULATION_OF_INTERLEUKIN_6_PRODUCTION
GO_REGULATION_OF_INTRACELLULAR_SIGNAL_TRANSDUCTION	0.000710206	0.00946995	-0.390626	downregulated	http://software.broadinstitute.org/gsea/msigdb/geneset_page.jsp?geneSetName=GO_REGULATION_OF_INTRACELLULAR_SIGNAL_TRANSDUCTION
GO_REGULATION_OF_ION_TRANSPORT	0.000855503	0.0107444	-0.454954	downregulated	http://software.broadinstitute.org/gsea/msigdb/geneset_page.jsp?geneSetName=GO_REGULATION_OF_ION_TRANSPORT
GO_REGULATION_OF_KINASE_ACTIVITY	0.00134386	0.0144794	-0.423216	downregulated	http://software.broadinstitute.org/gsea/msigdb/geneset_page.jsp?geneSetName=GO_REGULATION_OF_KINASE_ACTIVITY
GO_REGULATION_OF_LEUKOCYTE_APOPTOTIC_PROCESS	0.00250826	0.0220996	-0.63422	downregulated	http://software.broadinstitute.org/gsea/msigdb/geneset_page.jsp?geneSetName=GO_REGULATION_OF_LEUKOCYTE_APOPTOTIC_PROCESS
GO_REGULATION_OF_LEUKOCYTE_DIFFERENTIATION	0.00126113	0.0139144	-0.508822	downregulated	http://software.broadinstitute.org/gsea/msigdb/geneset_page.jsp?geneSetName=GO_REGULATION_OF_LEUKOCYTE_DIFFERENTIATION
GO_REGULATION_OF_LEUKOCYTE_MEDIATED_CYTOTOXICITY	0.00188802	0.0182868	-0.659358	downregulated	http://software.broadinstitute.org/gsea/msigdb/geneset_page.jsp?geneSetName=GO_REGULATION_OF_LEUKOCYTE_MEDIATED_CYTOTOXICITY
GO_REGULATION_OF_LEUKOCYTE_MEDIATED_IMMUNITY	0.00285266	0.0241214	-0.528867	downregulated	http://software.broadinstitute.org/gsea/msigdb/geneset_page.jsp?geneSetName=GO_REGULATION_OF_LEUKOCYTE_MEDIATED_IMMUNITY
GO_REGULATION_OF_LEUKOCYTE_PROLIFERATION	1.12849e-05	0.00107081	-0.633626	downregulated	http://software.broadinstitute.org/gsea/msigdb/geneset_page.jsp?geneSetName=GO_REGULATION_OF_LEUKOCYTE_PROLIFERATION
GO_REGULATION_OF_LIPASE_ACTIVITY	0.00406399	0.0303444	-0.613344	downregulated	http://software.broadinstitute.org/gsea/msigdb/geneset_page.jsp?geneSetName=GO_REGULATION_OF_LIPASE_ACTIVITY
GO_REGULATION_OF_LIPID_KINASE_ACTIVITY	0.00528906	0.036331	-0.650564	downregulated	http://software.broadinstitute.org/gsea/msigdb/geneset_page.jsp?geneSetName=GO_REGULATION_OF_LIPID_KINASE_ACTIVITY
GO_REGULATION_OF_LIPID_METABOLIC_PROCESS	0.000669619	0.00909334	-0.505857	downregulated	http://software.broadinstitute.org/gsea/msigdb/geneset_page.jsp?geneSetName=GO_REGULATION_OF_LIPID_METABOLIC_PROCESS
GO_REGULATION_OF_LONG_TERM_NEURONAL_SYNAPTIC_PLASTICITY	0.000767199	0.00995364	-0.787263	downregulated	http://software.broadinstitute.org/gsea/msigdb/geneset_page.jsp?geneSetName=GO_REGULATION_OF_LONG_TERM_NEURONAL_SYNAPTIC_PLASTICITY
GO_REGULATION_OF_LYMPHOCYTE_DIFFERENTIATION	0.000673142	0.00912017	-0.597549	downregulated	http://software.broadinstitute.org/gsea/msigdb/geneset_page.jsp?geneSetName=GO_REGULATION_OF_LYMPHOCYTE_DIFFERENTIATION
GO_REGULATION_OF_MAMMARY_GLAND_EPITHELIAL_CELL_PROLIFERATION	0.00797428	0.0476168	-0.784999	downregulated	http://software.broadinstitute.org/gsea/msigdb/geneset_page.jsp?geneSetName=GO_REGULATION_OF_MAMMARY_GLAND_EPITHELIAL_CELL_PROLIFERATION
GO_REGULATION_OF_MAPK_CASCADE	9.17656e-05	0.00271432	-0.468936	downregulated	http://software.broadinstitute.org/gsea/msigdb/geneset_page.jsp?geneSetName=GO_REGULATION_OF_MAPK_CASCADE
GO_REGULATION_OF_MEMBRANE_POTENTIAL	0.00134129	0.0144606	-0.496224	downregulated	http://software.broadinstitute.org/gsea/msigdb/geneset_page.jsp?geneSetName=GO_REGULATION_OF_MEMBRANE_POTENTIAL
GO_REGULATION_OF_METAL_ION_TRANSPORT	0.000385361	0.00623952	-0.507211	downregulated	http://software.broadinstitute.org/gsea/msigdb/geneset_page.jsp?geneSetName=GO_REGULATION_OF_METAL_ION_TRANSPORT
GO_REGULATION_OF_MULTICELLULAR_ORGANISMAL_DEVELOPMENT	1.00031e-05	0.00107081	-0.446977	downregulated	http://software.broadinstitute.org/gsea/msigdb/geneset_page.jsp?geneSetName=GO_REGULATION_OF_MULTICELLULAR_ORGANISMAL_DEVELOPMENT
GO_REGULATION_OF_MYELINATION	0.00715561	0.0443457	-0.716207	downregulated	http://software.broadinstitute.org/gsea/msigdb/geneset_page.jsp?geneSetName=GO_REGULATION_OF_MYELINATION
GO_REGULATION_OF_N_METHYL_D_ASPARTATE_SELECTIVE_GLUTAMATE_RECEPTOR_ACTIVITY	0.00133026	0.0143728	-0.868609	downregulated	http://software.broadinstitute.org/gsea/msigdb/geneset_page.jsp?geneSetName=GO_REGULATION_OF_N_METHYL_D_ASPARTATE_SELECTIVE_GLUTAMATE_RECEPTOR_ACTIVITY
GO_REGULATION_OF_NATURAL_KILLER_CELL_MEDIATED_IMMUNITY	0.00494851	0.0347423	-0.673075	downregulated	http://software.broadinstitute.org/gsea/msigdb/geneset_page.jsp?geneSetName=GO_REGULATION_OF_NATURAL_KILLER_CELL_MEDIATED_IMMUNITY
GO_REGULATION_OF_NERVOUS_SYSTEM_DEVELOPMENT	1.01179e-05	0.00107081	-0.486974	downregulated	http://software.broadinstitute.org/gsea/msigdb/geneset_page.jsp?geneSetName=GO_REGULATION_OF_NERVOUS_SYSTEM_DEVELOPMENT
GO_REGULATION_OF_NEURON_DIFFERENTIATION	0.000102601	0.00271841	-0.476273	downregulated	http://software.broadinstitute.org/gsea/msigdb/geneset_page.jsp?geneSetName=GO_REGULATION_OF_NEURON_DIFFERENTIATION
GO_REGULATION_OF_NEURON_PROJECTION_DEVELOPMENT	0.0012916	0.0141667	-0.461399	downregulated	http://software.broadinstitute.org/gsea/msigdb/geneset_page.jsp?geneSetName=GO_REGULATION_OF_NEURON_PROJECTION_DEVELOPMENT
GO_REGULATION_OF_NEURONAL_SYNAPTIC_PLASTICITY	0.00120291	0.0134953	-0.698546	downregulated	http://software.broadinstitute.org/gsea/msigdb/geneset_page.jsp?geneSetName=GO_REGULATION_OF_NEURONAL_SYNAPTIC_PLASTICITY
GO_REGULATION_OF_NEUROTRANSMITTER_RECEPTOR_ACTIVITY	0.00324205	0.0260557	-0.806865	downregulated	http://software.broadinstitute.org/gsea/msigdb/geneset_page.jsp?geneSetName=GO_REGULATION_OF_NEUROTRANSMITTER_RECEPTOR_ACTIVITY
GO_REGULATION_OF_NIK_NF_KAPPAB_SIGNALING	0.00129107	0.0141667	-0.68418	downregulated	http://software.broadinstitute.org/gsea/msigdb/geneset_page.jsp?geneSetName=GO_REGULATION_OF_NIK_NF_KAPPAB_SIGNALING
GO_REGULATION_OF_P38MAPK_CASCADE	0.00191171	0.0184906	-0.769006	downregulated	http://software.broadinstitute.org/gsea/msigdb/geneset_page.jsp?geneSetName=GO_REGULATION_OF_P38MAPK_CASCADE
GO_REGULATION_OF_PATHWAY_RESTRICTED_SMAD_PROTEIN_PHOSPHORYLATION	0.0038555	0.0293667	-0.720482	downregulated	http://software.broadinstitute.org/gsea/msigdb/geneset_page.jsp?geneSetName=GO_REGULATION_OF_PATHWAY_RESTRICTED_SMAD_PROTEIN_PHOSPHORYLATION
GO_REGULATION_OF_PHOSPHATIDYLINOSITOL_3_KINASE_ACTIVITY	0.00236202	0.0211688	-0.706508	downregulated	http://software.broadinstitute.org/gsea/msigdb/geneset_page.jsp?geneSetName=GO_REGULATION_OF_PHOSPHATIDYLINOSITOL_3_KINASE_ACTIVITY
GO_REGULATION_OF_PHOSPHOLIPASE_ACTIVITY	0.00669062	0.0424155	-0.624687	downregulated	http://software.broadinstitute.org/gsea/msigdb/geneset_page.jsp?geneSetName=GO_REGULATION_OF_PHOSPHOLIPASE_ACTIVITY
GO_REGULATION_OF_PHOSPHOLIPASE_C_ACTIVITY	0.00129872	0.0142008	-0.75282	downregulated	http://software.broadinstitute.org/gsea/msigdb/geneset_page.jsp?geneSetName=GO_REGULATION_OF_PHOSPHOLIPASE_C_ACTIVITY
GO_REGULATION_OF_PHOSPHOLIPID_METABOLIC_PROCESS	0.00026475	0.00482816	-0.697334	downregulated	http://software.broadinstitute.org/gsea/msigdb/geneset_page.jsp?geneSetName=GO_REGULATION_OF_PHOSPHOLIPID_METABOLIC_PROCESS
GO_REGULATION_OF_PHOSPHORUS_METABOLIC_PROCESS	5.00265e-05	0.0022466	-0.409229	downregulated	http://software.broadinstitute.org/gsea/msigdb/geneset_page.jsp?geneSetName=GO_REGULATION_OF_PHOSPHORUS_METABOLIC_PROCESS
GO_REGULATION_OF_PLASMA_MEMBRANE_ORGANIZATION	7.55848e-05	0.00254041	-0.696148	downregulated	http://software.broadinstitute.org/gsea/msigdb/geneset_page.jsp?geneSetName=GO_REGULATION_OF_PLASMA_MEMBRANE_ORGANIZATION
GO_REGULATION_OF_POTASSIUM_ION_TRANSPORT	0.00682197	0.0429097	-0.596232	downregulated	http://software.broadinstitute.org/gsea/msigdb/geneset_page.jsp?geneSetName=GO_REGULATION_OF_POTASSIUM_ION_TRANSPORT
GO_REGULATION_OF_PROTEIN_KINASE_B_SIGNALING	0.000231349	0.00436551	-0.63591	downregulated	http://software.broadinstitute.org/gsea/msigdb/geneset_page.jsp?geneSetName=GO_REGULATION_OF_PROTEIN_KINASE_B_SIGNALING
GO_REGULATION_OF_PROTEIN_LOCALIZATION	0.000160551	0.00346421	-0.425194	downregulated	http://software.broadinstitute.org/gsea/msigdb/geneset_page.jsp?geneSetName=GO_REGULATION_OF_PROTEIN_LOCALIZATION
GO_REGULATION_OF_PROTEIN_MODIFICATION_PROCESS	0.00428098	0.0314041	-0.374925	downregulated	http://software.broadinstitute.org/gsea/msigdb/geneset_page.jsp?geneSetName=GO_REGULATION_OF_PROTEIN_MODIFICATION_PROCESS
GO_REGULATION_OF_PROTEIN_POLYMERIZATION	0.00370624	0.0285908	-0.528783	downregulated	http://software.broadinstitute.org/gsea/msigdb/geneset_page.jsp?geneSetName=GO_REGULATION_OF_PROTEIN_POLYMERIZATION
GO_REGULATION_OF_PROTEIN_SECRETION	1.04523e-05	0.00107081	-0.537071	downregulated	http://software.broadinstitute.org/gsea/msigdb/geneset_page.jsp?geneSetName=GO_REGULATION_OF_PROTEIN_SECRETION
GO_REGULATION_OF_RECEPTOR_ACTIVITY	0.00188289	0.0182853	-0.58823	downregulated	http://software.broadinstitute.org/gsea/msigdb/geneset_page.jsp?geneSetName=GO_REGULATION_OF_RECEPTOR_ACTIVITY
GO_REGULATION_OF_RECEPTOR_INTERNALIZATION	0.00130696	0.0142551	-0.756845	downregulated	http://software.broadinstitute.org/gsea/msigdb/geneset_page.jsp?geneSetName=GO_REGULATION_OF_RECEPTOR_INTERNALIZATION
GO_REGULATION_OF_RECEPTOR_MEDIATED_ENDOCYTOSIS	0.00538414	0.0367348	-0.605345	downregulated	http://software.broadinstitute.org/gsea/msigdb/geneset_page.jsp?geneSetName=GO_REGULATION_OF_RECEPTOR_MEDIATED_ENDOCYTOSIS
GO_REGULATION_OF_REGULATED_SECRETORY_PATHWAY	0.00490811	0.0345876	-0.551067	downregulated	http://software.broadinstitute.org/gsea/msigdb/geneset_page.jsp?geneSetName=GO_REGULATION_OF_REGULATED_SECRETORY_PATHWAY
GO_REGULATION_OF_RELEASE_OF_SEQUESTERED_CALCIUM_ION_INTO_CYTOSOL	0.00824669	0.0484418	-0.570835	downregulated	http://software.broadinstitute.org/gsea/msigdb/geneset_page.jsp?geneSetName=GO_REGULATION_OF_RELEASE_OF_SEQUESTERED_CALCIUM_ION_INTO_CYTOSOL
GO_REGULATION_OF_RESPONSE_TO_EXTERNAL_STIMULUS	6.02954e-05	0.00228817	-0.447856	downregulated	http://software.broadinstitute.org/gsea/msigdb/geneset_page.jsp?geneSetName=GO_REGULATION_OF_RESPONSE_TO_EXTERNAL_STIMULUS
GO_REGULATION_OF_RESPONSE_TO_STRESS	0.00837461	0.0490142	-0.372305	downregulated	http://software.broadinstitute.org/gsea/msigdb/geneset_page.jsp?geneSetName=GO_REGULATION_OF_RESPONSE_TO_STRESS
GO_REGULATION_OF_RESPONSE_TO_WOUNDING	0.000105253	0.00273199	-0.511169	downregulated	http://software.broadinstitute.org/gsea/msigdb/geneset_page.jsp?geneSetName=GO_REGULATION_OF_RESPONSE_TO_WOUNDING
GO_REGULATION_OF_SECRETION	2.0293e-05	0.00171306	-0.484563	downregulated	http://software.broadinstitute.org/gsea/msigdb/geneset_page.jsp?geneSetName=GO_REGULATION_OF_SECRETION
GO_REGULATION_OF_SIGNAL_TRANSDUCTION_BY_P53_CLASS_MEDIATOR	0.000150353	0.00335656	0.444887	upregulated	http://software.broadinstitute.org/gsea/msigdb/geneset_page.jsp?geneSetName=GO_REGULATION_OF_SIGNAL_TRANSDUCTION_BY_P53_CLASS_MEDIATOR
GO_REGULATION_OF_SODIUM_ION_TRANSMEMBRANE_TRANSPORT	0.00268366	0.0231462	-0.685818	downregulated	http://software.broadinstitute.org/gsea/msigdb/geneset_page.jsp?geneSetName=GO_REGULATION_OF_SODIUM_ION_TRANSMEMBRANE_TRANSPORT
GO_REGULATION_OF_SODIUM_ION_TRANSPORT	0.00286478	0.0241661	-0.606855	downregulated	http://software.broadinstitute.org/gsea/msigdb/geneset_page.jsp?geneSetName=GO_REGULATION_OF_SODIUM_ION_TRANSPORT
GO_REGULATION_OF_STRESS_ACTIVATED_PROTEIN_KINASE_SIGNALING_CASCADE	0.00842753	0.0493075	-0.47986	downregulated	http://software.broadinstitute.org/gsea/msigdb/geneset_page.jsp?geneSetName=GO_REGULATION_OF_STRESS_ACTIVATED_PROTEIN_KINASE_SIGNALING_CASCADE
GO_REGULATION_OF_SYNAPSE_ORGANIZATION	0.00699564	0.0437376	-0.570233	downregulated	http://software.broadinstitute.org/gsea/msigdb/geneset_page.jsp?geneSetName=GO_REGULATION_OF_SYNAPSE_ORGANIZATION
GO_REGULATION_OF_SYNAPSE_STRUCTURE_OR_ACTIVITY	1.11268e-05	0.00107081	-0.604218	downregulated	http://software.broadinstitute.org/gsea/msigdb/geneset_page.jsp?geneSetName=GO_REGULATION_OF_SYNAPSE_STRUCTURE_OR_ACTIVITY
GO_REGULATION_OF_SYNAPTIC_PLASTICITY	0.00014086	0.00322964	-0.603492	downregulated	http://software.broadinstitute.org/gsea/msigdb/geneset_page.jsp?geneSetName=GO_REGULATION_OF_SYNAPTIC_PLASTICITY
GO_REGULATION_OF_T_CELL_DIFFERENTIATION	0.000920856	0.011252	-0.623174	downregulated	http://software.broadinstitute.org/gsea/msigdb/geneset_page.jsp?geneSetName=GO_REGULATION_OF_T_CELL_DIFFERENTIATION
GO_REGULATION_OF_T_CELL_PROLIFERATION	4.71904e-05	0.00219572	-0.636416	downregulated	http://software.broadinstitute.org/gsea/msigdb/geneset_page.jsp?geneSetName=GO_REGULATION_OF_T_CELL_PROLIFERATION
GO_REGULATION_OF_T_HELPER_2_CELL_DIFFERENTIATION	0.00425554	0.0312727	-0.893915	downregulated	http://software.broadinstitute.org/gsea/msigdb/geneset_page.jsp?geneSetName=GO_REGULATION_OF_T_HELPER_2_CELL_DIFFERENTIATION
GO_REGULATION_OF_TISSUE_REMODELING	0.00681107	0.0428564	-0.656487	downregulated	http://software.broadinstitute.org/gsea/msigdb/geneset_page.jsp?geneSetName=GO_REGULATION_OF_TISSUE_REMODELING
GO_REGULATION_OF_TRANSCRIPTION_INVOLVED_IN_G1_S_TRANSITION_OF_MITOTIC_CELL_CYCLE	3.03334e-05	0.00209221	0.819601	upregulated	http://software.broadinstitute.org/gsea/msigdb/geneset_page.jsp?geneSetName=GO_REGULATION_OF_TRANSCRIPTION_INVOLVED_IN_G1_S_TRANSITION_OF_MITOTIC_CELL_CYCLE
GO_REGULATION_OF_TRANSFORMING_GROWTH_FACTOR_BETA_RECEPTOR_SIGNALING_PATHWAY	0.00179068	0.0176091	-0.58036	downregulated	http://software.broadinstitute.org/gsea/msigdb/geneset_page.jsp?geneSetName=GO_REGULATION_OF_TRANSFORMING_GROWTH_FACTOR_BETA_RECEPTOR_SIGNALING_PATHWAY
GO_REGULATION_OF_TRANSMEMBRANE_RECEPTOR_PROTEIN_SERINE_THREONINE_KINASE_SIGNALING_PATHWAY	0.000841196	0.0106237	-0.544979	downregulated	http://software.broadinstitute.org/gsea/msigdb/geneset_page.jsp?geneSetName=GO_REGULATION_OF_TRANSMEMBRANE_RECEPTOR_PROTEIN_SERINE_THREONINE_KINASE_SIGNALING_PATHWAY
GO_REGULATION_OF_TRANSMEMBRANE_TRANSPORT	0.00304995	0.0250354	-0.467452	downregulated	http://software.broadinstitute.org/gsea/msigdb/geneset_page.jsp?geneSetName=GO_REGULATION_OF_TRANSMEMBRANE_TRANSPORT
GO_REGULATION_OF_TRANSPORT	3.00078e-05	0.00209221	-0.410903	downregulated	http://software.broadinstitute.org/gsea/msigdb/geneset_page.jsp?geneSetName=GO_REGULATION_OF_TRANSPORT
GO_REGULATION_OF_VASCULATURE_DEVELOPMENT	0.00266498	0.0230076	-0.501017	downregulated	http://software.broadinstitute.org/gsea/msigdb/geneset_page.jsp?geneSetName=GO_REGULATION_OF_VASCULATURE_DEVELOPMENT
GO_REGULATION_OF_VESICLE_MEDIATED_TRANSPORT	1.0389e-05	0.00107081	-0.530506	downregulated	http://software.broadinstitute.org/gsea/msigdb/geneset_page.jsp?geneSetName=GO_REGULATION_OF_VESICLE_MEDIATED_TRANSPORT
GO_REGULATION_OF_WOUND_HEALING	0.00310555	0.025374	-0.561355	downregulated	http://software.broadinstitute.org/gsea/msigdb/geneset_page.jsp?geneSetName=GO_REGULATION_OF_WOUND_HEALING
GO_RENAL_TUBULE_DEVELOPMENT	0.000105119	0.00273199	-0.711098	downregulated	http://software.broadinstitute.org/gsea/msigdb/geneset_page.jsp?geneSetName=GO_RENAL_TUBULE_DEVELOPMENT
GO_REPLICATION_FORK	0.000123885	0.00294953	0.562686	upregulated	http://software.broadinstitute.org/gsea/msigdb/geneset_page.jsp?geneSetName=GO_REPLICATION_FORK
GO_REPRODUCTIVE_SYSTEM_DEVELOPMENT	0.00660954	0.0421045	-0.439298	downregulated	http://software.broadinstitute.org/gsea/msigdb/geneset_page.jsp?geneSetName=GO_REPRODUCTIVE_SYSTEM_DEVELOPMENT
GO_RESPIRATORY_SYSTEM_DEVELOPMENT	0.0036792	0.0284567	-0.514989	downregulated	http://software.broadinstitute.org/gsea/msigdb/geneset_page.jsp?geneSetName=GO_RESPIRATORY_SYSTEM_DEVELOPMENT
GO_RESPONSE_TO_BIOTIC_STIMULUS	0.0035284	0.0276778	-0.407236	downregulated	http://software.broadinstitute.org/gsea/msigdb/geneset_page.jsp?geneSetName=GO_RESPONSE_TO_BIOTIC_STIMULUS
GO_RESPONSE_TO_CADMIUM_ION	0.00455872	0.0327387	0.572355	upregulated	http://software.broadinstitute.org/gsea/msigdb/geneset_page.jsp?geneSetName=GO_RESPONSE_TO_CADMIUM_ION
GO_RESPONSE_TO_CALCIUM_ION	0.00150986	0.0156024	-0.590529	downregulated	http://software.broadinstitute.org/gsea/msigdb/geneset_page.jsp?geneSetName=GO_RESPONSE_TO_CALCIUM_ION
GO_RESPONSE_TO_CYTOKINE	0.00139738	0.0147858	-0.426403	downregulated	http://software.broadinstitute.org/gsea/msigdb/geneset_page.jsp?geneSetName=GO_RESPONSE_TO_CYTOKINE
GO_RESPONSE_TO_ENDOGENOUS_STIMULUS	4.00376e-05	0.00211555	-0.420663	downregulated	http://software.broadinstitute.org/gsea/msigdb/geneset_page.jsp?geneSetName=GO_RESPONSE_TO_ENDOGENOUS_STIMULUS
GO_RESPONSE_TO_EXTERNAL_STIMULUS	1.00028e-05	0.00107081	-0.447777	downregulated	http://software.broadinstitute.org/gsea/msigdb/geneset_page.jsp?geneSetName=GO_RESPONSE_TO_EXTERNAL_STIMULUS
GO_RESPONSE_TO_GROWTH_FACTOR	0.00084822	0.0106743	-0.460203	downregulated	http://software.broadinstitute.org/gsea/msigdb/geneset_page.jsp?geneSetName=GO_RESPONSE_TO_GROWTH_FACTOR
GO_RESPONSE_TO_GROWTH_HORMONE	0.00374493	0.0288138	-0.751949	downregulated	http://software.broadinstitute.org/gsea/msigdb/geneset_page.jsp?geneSetName=GO_RESPONSE_TO_GROWTH_HORMONE
GO_RESPONSE_TO_HORMONE	0.000814668	0.0103801	-0.417859	downregulated	http://software.broadinstitute.org/gsea/msigdb/geneset_page.jsp?geneSetName=GO_RESPONSE_TO_HORMONE
GO_RESPONSE_TO_INSECTICIDE	0.00675969	0.0426823	0.803231	upregulated	http://software.broadinstitute.org/gsea/msigdb/geneset_page.jsp?geneSetName=GO_RESPONSE_TO_INSECTICIDE
GO_RESPONSE_TO_INTERFERON_GAMMA	0.00211639	0.019746	-0.555213	downregulated	http://software.broadinstitute.org/gsea/msigdb/geneset_page.jsp?geneSetName=GO_RESPONSE_TO_INTERFERON_GAMMA
GO_RESPONSE_TO_LIPID	0.00118712	0.0133702	-0.415489	downregulated	http://software.broadinstitute.org/gsea/msigdb/geneset_page.jsp?geneSetName=GO_RESPONSE_TO_LIPID
GO_RESPONSE_TO_METHYLMERCURY	0.00494674	0.0347423	0.801267	upregulated	http://software.broadinstitute.org/gsea/msigdb/geneset_page.jsp?geneSetName=GO_RESPONSE_TO_METHYLMERCURY
GO_RESPONSE_TO_NITROGEN_COMPOUND	0.000221616	0.00423152	-0.434679	downregulated	http://software.broadinstitute.org/gsea/msigdb/geneset_page.jsp?geneSetName=GO_RESPONSE_TO_NITROGEN_COMPOUND
GO_RESPONSE_TO_ORGANIC_CYCLIC_COMPOUND	0.00121655	0.0135794	-0.413246	downregulated	http://software.broadinstitute.org/gsea/msigdb/geneset_page.jsp?geneSetName=GO_RESPONSE_TO_ORGANIC_CYCLIC_COMPOUND
GO_RESPONSE_TO_ORGANOPHOSPHORUS	0.00585365	0.038807	-0.515328	downregulated	http://software.broadinstitute.org/gsea/msigdb/geneset_page.jsp?geneSetName=GO_RESPONSE_TO_ORGANOPHOSPHORUS
GO_RESPONSE_TO_OXYGEN_CONTAINING_COMPOUND	8.00841e-05	0.00259503	-0.412721	downregulated	http://software.broadinstitute.org/gsea/msigdb/geneset_page.jsp?geneSetName=GO_RESPONSE_TO_OXYGEN_CONTAINING_COMPOUND
GO_RESPONSE_TO_PEPTIDE	0.00677846	0.042739	-0.438139	downregulated	http://software.broadinstitute.org/gsea/msigdb/geneset_page.jsp?geneSetName=GO_RESPONSE_TO_PEPTIDE
GO_RESPONSE_TO_VIRUS	0.00421678	0.0310783	-0.482208	downregulated	http://software.broadinstitute.org/gsea/msigdb/geneset_page.jsp?geneSetName=GO_RESPONSE_TO_VIRUS
GO_RESPONSE_TO_WOUNDING	0.0059453	0.0391423	-0.42264	downregulated	http://software.broadinstitute.org/gsea/msigdb/geneset_page.jsp?geneSetName=GO_RESPONSE_TO_WOUNDING
GO_RIBONUCLEOPROTEIN_COMPLEX	0.00811359	0.0480365	0.279844	upregulated	http://software.broadinstitute.org/gsea/msigdb/geneset_page.jsp?geneSetName=GO_RIBONUCLEOPROTEIN_COMPLEX
GO_RIBONUCLEOPROTEIN_COMPLEX_LOCALIZATION	0.00108115	0.0125813	0.434986	upregulated	http://software.broadinstitute.org/gsea/msigdb/geneset_page.jsp?geneSetName=GO_RIBONUCLEOPROTEIN_COMPLEX_LOCALIZATION
GO_RIBONUCLEOSIDE_BISPHOSPHATE_METABOLIC_PROCESS	0.00767306	0.0464455	-0.737086	downregulated	http://software.broadinstitute.org/gsea/msigdb/geneset_page.jsp?geneSetName=GO_RIBONUCLEOSIDE_BISPHOSPHATE_METABOLIC_PROCESS
GO_RIBONUCLEOSIDE_DIPHOSPHATE_METABOLIC_PROCESS	0.00196837	0.0188368	-0.668366	downregulated	http://software.broadinstitute.org/gsea/msigdb/geneset_page.jsp?geneSetName=GO_RIBONUCLEOSIDE_DIPHOSPHATE_METABOLIC_PROCESS
GO_RNA_3_END_PROCESSING	0.00468185	0.0334599	0.418852	upregulated	http://software.broadinstitute.org/gsea/msigdb/geneset_page.jsp?geneSetName=GO_RNA_3_END_PROCESSING
GO_RNA_LOCALIZATION	0.00679033	0.0427641	0.360287	upregulated	http://software.broadinstitute.org/gsea/msigdb/geneset_page.jsp?geneSetName=GO_RNA_LOCALIZATION
GO_RNA_PROCESSING	0.00531915	0.0364668	0.281695	upregulated	http://software.broadinstitute.org/gsea/msigdb/geneset_page.jsp?geneSetName=GO_RNA_PROCESSING
GO_RNA_SPLICING	0.000198768	0.00393992	0.368415	upregulated	http://software.broadinstitute.org/gsea/msigdb/geneset_page.jsp?geneSetName=GO_RNA_SPLICING
GO_RNA_SPLICING_VIA_TRANSESTERIFICATION_REACTIONS	0.000268709	0.00487256	0.388349	upregulated	http://software.broadinstitute.org/gsea/msigdb/geneset_page.jsp?geneSetName=GO_RNA_SPLICING_VIA_TRANSESTERIFICATION_REACTIONS
GO_SCAFFOLD_PROTEIN_BINDING	0.000363387	0.00601034	-0.748509	downregulated	http://software.broadinstitute.org/gsea/msigdb/geneset_page.jsp?geneSetName=GO_SCAFFOLD_PROTEIN_BINDING
GO_SCAVENGER_RECEPTOR_ACTIVITY	5.68133e-05	0.00226545	0.793189	upregulated	http://software.broadinstitute.org/gsea/msigdb/geneset_page.jsp?geneSetName=GO_SCAVENGER_RECEPTOR_ACTIVITY
GO_SECONDARY_ACTIVE_TRANSMEMBRANE_TRANSPORTER_ACTIVITY	0.00783253	0.0470724	-0.517992	downregulated	http://software.broadinstitute.org/gsea/msigdb/geneset_page.jsp?geneSetName=GO_SECONDARY_ACTIVE_TRANSMEMBRANE_TRANSPORTER_ACTIVITY
GO_SECRETION	7.15593e-05	0.00244727	-0.475916	downregulated	http://software.broadinstitute.org/gsea/msigdb/geneset_page.jsp?geneSetName=GO_SECRETION
GO_SECRETION_BY_CELL	0.00093004	0.0113407	-0.456414	downregulated	http://software.broadinstitute.org/gsea/msigdb/geneset_page.jsp?geneSetName=GO_SECRETION_BY_CELL
GO_SECRETORY_VESICLE	0.00019739	0.00392582	-0.485805	downregulated	http://software.broadinstitute.org/gsea/msigdb/geneset_page.jsp?geneSetName=GO_SECRETORY_VESICLE
GO_SENSORY_ORGAN_DEVELOPMENT	1.03822e-05	0.00107081	-0.514387	downregulated	http://software.broadinstitute.org/gsea/msigdb/geneset_page.jsp?geneSetName=GO_SENSORY_ORGAN_DEVELOPMENT
GO_SENSORY_ORGAN_MORPHOGENESIS	0.00073437	0.00968984	-0.528143	downregulated	http://software.broadinstitute.org/gsea/msigdb/geneset_page.jsp?geneSetName=GO_SENSORY_ORGAN_MORPHOGENESIS
GO_SENSORY_PERCEPTION	1.03825e-05	0.00107081	-0.519338	downregulated	http://software.broadinstitute.org/gsea/msigdb/geneset_page.jsp?geneSetName=GO_SENSORY_PERCEPTION
GO_SENSORY_PERCEPTION_OF_PAIN	0.000315931	0.00543912	-0.687615	downregulated	http://software.broadinstitute.org/gsea/msigdb/geneset_page.jsp?geneSetName=GO_SENSORY_PERCEPTION_OF_PAIN
GO_SENSORY_PERCEPTION_OF_TASTE	0.00624155	0.0405425	-0.729	downregulated	http://software.broadinstitute.org/gsea/msigdb/geneset_page.jsp?geneSetName=GO_SENSORY_PERCEPTION_OF_TASTE
GO_SENSORY_PERCEPTION_OF_TEMPERATURE_STIMULUS	0.00726633	0.044734	-0.732423	downregulated	http://software.broadinstitute.org/gsea/msigdb/geneset_page.jsp?geneSetName=GO_SENSORY_PERCEPTION_OF_TEMPERATURE_STIMULUS
GO_SIDE_OF_MEMBRANE	0.00028282	0.00504527	-0.491384	downregulated	http://software.broadinstitute.org/gsea/msigdb/geneset_page.jsp?geneSetName=GO_SIDE_OF_MEMBRANE
GO_SIGNAL_TRANSDUCER_ACTIVITY	1.00494e-05	0.00107081	-0.494754	downregulated	http://software.broadinstitute.org/gsea/msigdb/geneset_page.jsp?geneSetName=GO_SIGNAL_TRANSDUCER_ACTIVITY
GO_SIGNAL_TRANSDUCTION_BY_PROTEIN_PHOSPHORYLATION	0.00218001	0.0200977	-0.46818	downregulated	http://software.broadinstitute.org/gsea/msigdb/geneset_page.jsp?geneSetName=GO_SIGNAL_TRANSDUCTION_BY_PROTEIN_PHOSPHORYLATION
GO_SIGNALING_RECEPTOR_ACTIVITY	1.01874e-05	0.00107081	-0.564138	downregulated	http://software.broadinstitute.org/gsea/msigdb/geneset_page.jsp?geneSetName=GO_SIGNALING_RECEPTOR_ACTIVITY
GO_SINGLE_ORGANISM_BEHAVIOR	0.00491641	0.0346185	-0.448764	downregulated	http://software.broadinstitute.org/gsea/msigdb/geneset_page.jsp?geneSetName=GO_SINGLE_ORGANISM_BEHAVIOR
GO_SINGLE_ORGANISM_BIOSYNTHETIC_PROCESS	0.000410702	0.00653975	-0.405778	downregulated	http://software.broadinstitute.org/gsea/msigdb/geneset_page.jsp?geneSetName=GO_SINGLE_ORGANISM_BIOSYNTHETIC_PROCESS
GO_SINGLE_ORGANISM_CATABOLIC_PROCESS	9.05642e-05	0.00271432	-0.441555	downregulated	http://software.broadinstitute.org/gsea/msigdb/geneset_page.jsp?geneSetName=GO_SINGLE_ORGANISM_CATABOLIC_PROCESS
GO_SINGLE_ORGANISM_CELL_ADHESION	0.000155868	0.00339816	-0.490565	downregulated	http://software.broadinstitute.org/gsea/msigdb/geneset_page.jsp?geneSetName=GO_SINGLE_ORGANISM_CELL_ADHESION
GO_SINGLE_ORGANISM_CELLULAR_LOCALIZATION	0.00191831	0.0185443	-0.404684	downregulated	http://software.broadinstitute.org/gsea/msigdb/geneset_page.jsp?geneSetName=GO_SINGLE_ORGANISM_CELLULAR_LOCALIZATION
GO_SINGLE_STRANDED_DNA_BINDING	0.00526512	0.0362428	0.445756	upregulated	http://software.broadinstitute.org/gsea/msigdb/geneset_page.jsp?geneSetName=GO_SINGLE_STRANDED_DNA_BINDING
GO_SINGLE_STRANDED_DNA_DEPENDENT_ATPASE_ACTIVITY	0.000173732	0.00363243	0.862774	upregulated	http://software.broadinstitute.org/gsea/msigdb/geneset_page.jsp?geneSetName=GO_SINGLE_STRANDED_DNA_DEPENDENT_ATPASE_ACTIVITY
GO_SISTER_CHROMATID_COHESION	5.39636e-05	0.00226268	0.636424	upregulated	http://software.broadinstitute.org/gsea/msigdb/geneset_page.jsp?geneSetName=GO_SISTER_CHROMATID_COHESION
GO_SISTER_CHROMATID_SEGREGATION	7.67931e-05	0.00254716	0.598927	upregulated	http://software.broadinstitute.org/gsea/msigdb/geneset_page.jsp?geneSetName=GO_SISTER_CHROMATID_SEGREGATION
GO_SITE_OF_POLARIZED_GROWTH	0.000263035	0.0048144	-0.571777	downregulated	http://software.broadinstitute.org/gsea/msigdb/geneset_page.jsp?geneSetName=GO_SITE_OF_POLARIZED_GROWTH
GO_SKELETAL_SYSTEM_DEVELOPMENT	8.36426e-05	0.00265509	-0.504733	downregulated	http://software.broadinstitute.org/gsea/msigdb/geneset_page.jsp?geneSetName=GO_SKELETAL_SYSTEM_DEVELOPMENT
GO_SKELETAL_SYSTEM_MORPHOGENESIS	8.13868e-05	0.00261318	-0.602093	downregulated	http://software.broadinstitute.org/gsea/msigdb/geneset_page.jsp?geneSetName=GO_SKELETAL_SYSTEM_MORPHOGENESIS
GO_SKIN_DEVELOPMENT	0.0016263	0.0163471	-0.542705	downregulated	http://software.broadinstitute.org/gsea/msigdb/geneset_page.jsp?geneSetName=GO_SKIN_DEVELOPMENT
GO_SMAD_PROTEIN_SIGNAL_TRANSDUCTION	0.00416063	0.0307542	-0.713495	downregulated	http://software.broadinstitute.org/gsea/msigdb/geneset_page.jsp?geneSetName=GO_SMAD_PROTEIN_SIGNAL_TRANSDUCTION
GO_SMALL_GTPASE_MEDIATED_SIGNAL_TRANSDUCTION	0.00244321	0.0217515	-0.47202	downregulated	http://software.broadinstitute.org/gsea/msigdb/geneset_page.jsp?geneSetName=GO_SMALL_GTPASE_MEDIATED_SIGNAL_TRANSDUCTION
GO_SMALL_MOLECULE_BIOSYNTHETIC_PROCESS	1.04776e-05	0.00107081	-0.565028	downregulated	http://software.broadinstitute.org/gsea/msigdb/geneset_page.jsp?geneSetName=GO_SMALL_MOLECULE_BIOSYNTHETIC_PROCESS
GO_SMALL_MOLECULE_CATABOLIC_PROCESS	2.14841e-05	0.00176679	-0.558368	downregulated	http://software.broadinstitute.org/gsea/msigdb/geneset_page.jsp?geneSetName=GO_SMALL_MOLECULE_CATABOLIC_PROCESS
GO_SMALL_MOLECULE_METABOLIC_PROCESS	1.00034e-05	0.00107081	-0.479245	downregulated	http://software.broadinstitute.org/gsea/msigdb/geneset_page.jsp?geneSetName=GO_SMALL_MOLECULE_METABOLIC_PROCESS
GO_SMOOTH_MUSCLE_CONTRACTION	0.000500257	0.00746745	-0.759256	downregulated	http://software.broadinstitute.org/gsea/msigdb/geneset_page.jsp?geneSetName=GO_SMOOTH_MUSCLE_CONTRACTION
GO_SMOOTH_MUSCLE_TISSUE_DEVELOPMENT	0.00028464	0.0050631	-0.817926	downregulated	http://software.broadinstitute.org/gsea/msigdb/geneset_page.jsp?geneSetName=GO_SMOOTH_MUSCLE_TISSUE_DEVELOPMENT
GO_SODIUM_INDEPENDENT_ORGANIC_ANION_TRANSMEMBRANE_TRANSPORTER_ACTIVITY	0.000281437	0.00503653	-0.968096	downregulated	http://software.broadinstitute.org/gsea/msigdb/geneset_page.jsp?geneSetName=GO_SODIUM_INDEPENDENT_ORGANIC_ANION_TRANSMEMBRANE_TRANSPORTER_ACTIVITY
GO_SODIUM_INDEPENDENT_ORGANIC_ANION_TRANSPORT	0.000153636	0.00339131	-0.956533	downregulated	http://software.broadinstitute.org/gsea/msigdb/geneset_page.jsp?geneSetName=GO_SODIUM_INDEPENDENT_ORGANIC_ANION_TRANSPORT
GO_SOMATODENDRITIC_COMPARTMENT	0.000293829	0.00518481	-0.443558	downregulated	http://software.broadinstitute.org/gsea/msigdb/geneset_page.jsp?geneSetName=GO_SOMATODENDRITIC_COMPARTMENT
GO_SPECIFICATION_OF_SYMMETRY	0.000599484	0.00843237	-0.597708	downregulated	http://software.broadinstitute.org/gsea/msigdb/geneset_page.jsp?geneSetName=GO_SPECIFICATION_OF_SYMMETRY
GO_SPHINGOLIPID_BIOSYNTHETIC_PROCESS	0.00638005	0.0411249	-0.625308	downregulated	http://software.broadinstitute.org/gsea/msigdb/geneset_page.jsp?geneSetName=GO_SPHINGOLIPID_BIOSYNTHETIC_PROCESS
GO_SPHINGOLIPID_METABOLIC_PROCESS	0.00296253	0.024638	-0.575943	downregulated	http://software.broadinstitute.org/gsea/msigdb/geneset_page.jsp?geneSetName=GO_SPHINGOLIPID_METABOLIC_PROCESS
GO_SPINDLE	0.000316656	0.0054463	0.375967	upregulated	http://software.broadinstitute.org/gsea/msigdb/geneset_page.jsp?geneSetName=GO_SPINDLE
GO_SPINDLE_ASSEMBLY	0.00422804	0.0311224	0.460215	upregulated	http://software.broadinstitute.org/gsea/msigdb/geneset_page.jsp?geneSetName=GO_SPINDLE_ASSEMBLY
GO_SPINDLE_POLE	0.0001239	0.00294953	0.464745	upregulated	http://software.broadinstitute.org/gsea/msigdb/geneset_page.jsp?geneSetName=GO_SPINDLE_POLE
GO_SPLICEOSOMAL_COMPLEX	0.000407332	0.00650003	0.416081	upregulated	http://software.broadinstitute.org/gsea/msigdb/geneset_page.jsp?geneSetName=GO_SPLICEOSOMAL_COMPLEX
GO_SPLICEOSOMAL_COMPLEX_ASSEMBLY	0.00742467	0.0453954	0.484515	upregulated	http://software.broadinstitute.org/gsea/msigdb/geneset_page.jsp?geneSetName=GO_SPLICEOSOMAL_COMPLEX_ASSEMBLY
GO_STEM_CELL_DIFFERENTIATION	0.00433817	0.031748	-0.528689	downregulated	http://software.broadinstitute.org/gsea/msigdb/geneset_page.jsp?geneSetName=GO_STEM_CELL_DIFFERENTIATION
GO_STEREOCILIUM_BUNDLE	0.00091485	0.0112018	-0.722807	downregulated	http://software.broadinstitute.org/gsea/msigdb/geneset_page.jsp?geneSetName=GO_STEREOCILIUM_BUNDLE
GO_STEROID_BIOSYNTHETIC_PROCESS	2.50492e-05	0.00191729	-0.714342	downregulated	http://software.broadinstitute.org/gsea/msigdb/geneset_page.jsp?geneSetName=GO_STEROID_BIOSYNTHETIC_PROCESS
GO_STEROID_DEHYDROGENASE_ACTIVITY	0.00289154	0.0243222	-0.786838	downregulated	http://software.broadinstitute.org/gsea/msigdb/geneset_page.jsp?geneSetName=GO_STEROID_DEHYDROGENASE_ACTIVITY
GO_STEROID_METABOLIC_PROCESS	5.5924e-05	0.00226268	-0.594144	downregulated	http://software.broadinstitute.org/gsea/msigdb/geneset_page.jsp?geneSetName=GO_STEROID_METABOLIC_PROCESS
GO_STEROL_BIOSYNTHETIC_PROCESS	1.423e-05	0.00129691	-0.815644	downregulated	http://software.broadinstitute.org/gsea/msigdb/geneset_page.jsp?geneSetName=GO_STEROL_BIOSYNTHETIC_PROCESS
GO_STEROL_METABOLIC_PROCESS	0.000545957	0.00792976	-0.612891	downregulated	http://software.broadinstitute.org/gsea/msigdb/geneset_page.jsp?geneSetName=GO_STEROL_METABOLIC_PROCESS
GO_STRAND_DISPLACEMENT	0.000795387	0.0102347	0.721129	upregulated	http://software.broadinstitute.org/gsea/msigdb/geneset_page.jsp?geneSetName=GO_STRAND_DISPLACEMENT
GO_SULFOTRANSFERASE_ACTIVITY	0.000304372	0.0053073	-0.8347	downregulated	http://software.broadinstitute.org/gsea/msigdb/geneset_page.jsp?geneSetName=GO_SULFOTRANSFERASE_ACTIVITY
GO_SULFUR_COMPOUND_METABOLIC_PROCESS	0.000107782	0.00276404	-0.533974	downregulated	http://software.broadinstitute.org/gsea/msigdb/geneset_page.jsp?geneSetName=GO_SULFUR_COMPOUND_METABOLIC_PROCESS
GO_SYNAPSE	1.0125e-05	0.00107081	-0.480172	downregulated	http://software.broadinstitute.org/gsea/msigdb/geneset_page.jsp?geneSetName=GO_SYNAPSE
GO_SYNAPSE_ORGANIZATION	0.00143421	0.0150763	-0.566375	downregulated	http://software.broadinstitute.org/gsea/msigdb/geneset_page.jsp?geneSetName=GO_SYNAPSE_ORGANIZATION
GO_SYNAPSE_PART	0.000112462	0.00280011	-0.470655	downregulated	http://software.broadinstitute.org/gsea/msigdb/geneset_page.jsp?geneSetName=GO_SYNAPSE_PART
GO_SYNAPTIC_MEMBRANE	0.000113028	0.0028068	-0.57241	downregulated	http://software.broadinstitute.org/gsea/msigdb/geneset_page.jsp?geneSetName=GO_SYNAPTIC_MEMBRANE
GO_SYNAPTIC_SIGNALING	0.000384394	0.00623952	-0.504468	downregulated	http://software.broadinstitute.org/gsea/msigdb/geneset_page.jsp?geneSetName=GO_SYNAPTIC_SIGNALING
GO_SYNAPTIC_TRANSMISSION_CHOLINERGIC	0.00784809	0.047128	0.672275	upregulated	http://software.broadinstitute.org/gsea/msigdb/geneset_page.jsp?geneSetName=GO_SYNAPTIC_TRANSMISSION_CHOLINERGIC
GO_SYNAPTIC_VESICLE_LOCALIZATION	0.00678823	0.0427641	-0.561638	downregulated	http://software.broadinstitute.org/gsea/msigdb/geneset_page.jsp?geneSetName=GO_SYNAPTIC_VESICLE_LOCALIZATION
GO_SYSTEM_PROCESS	1.00175e-05	0.00107081	-0.456879	downregulated	http://software.broadinstitute.org/gsea/msigdb/geneset_page.jsp?geneSetName=GO_SYSTEM_PROCESS
GO_T_CELL_MEDIATED_IMMUNITY	0.000375186	0.00614749	-0.774769	downregulated	http://software.broadinstitute.org/gsea/msigdb/geneset_page.jsp?geneSetName=GO_T_CELL_MEDIATED_IMMUNITY
GO_TAXIS	1.05857e-05	0.00107081	-0.544816	downregulated	http://software.broadinstitute.org/gsea/msigdb/geneset_page.jsp?geneSetName=GO_TAXIS
GO_TELOMERE_CAPPING	0.00382002	0.0292039	0.650081	upregulated	http://software.broadinstitute.org/gsea/msigdb/geneset_page.jsp?geneSetName=GO_TELOMERE_CAPPING
GO_TELOMERE_ORGANIZATION	0.00116591	0.0132144	0.457803	upregulated	http://software.broadinstitute.org/gsea/msigdb/geneset_page.jsp?geneSetName=GO_TELOMERE_ORGANIZATION
GO_TERMINATION_OF_RNA_POLYMERASE_II_TRANSCRIPTION	0.000659689	0.00899303	0.515357	upregulated	http://software.broadinstitute.org/gsea/msigdb/geneset_page.jsp?geneSetName=GO_TERMINATION_OF_RNA_POLYMERASE_II_TRANSCRIPTION
GO_TETRAPYRROLE_BIOSYNTHETIC_PROCESS	0.0050173	0.0350497	0.644767	upregulated	http://software.broadinstitute.org/gsea/msigdb/geneset_page.jsp?geneSetName=GO_TETRAPYRROLE_BIOSYNTHETIC_PROCESS
GO_THIOESTER_BIOSYNTHETIC_PROCESS	0.000264879	0.00482816	-0.752135	downregulated	http://software.broadinstitute.org/gsea/msigdb/geneset_page.jsp?geneSetName=GO_THIOESTER_BIOSYNTHETIC_PROCESS
GO_THIOESTER_METABOLIC_PROCESS	6.53193e-05	0.00234705	-0.758278	downregulated	http://software.broadinstitute.org/gsea/msigdb/geneset_page.jsp?geneSetName=GO_THIOESTER_METABOLIC_PROCESS
GO_TISSUE_DEVELOPMENT	1.00109e-05	0.00107081	-0.473497	downregulated	http://software.broadinstitute.org/gsea/msigdb/geneset_page.jsp?geneSetName=GO_TISSUE_DEVELOPMENT
GO_TISSUE_MORPHOGENESIS	3.08705e-05	0.00209221	-0.489929	downregulated	http://software.broadinstitute.org/gsea/msigdb/geneset_page.jsp?geneSetName=GO_TISSUE_MORPHOGENESIS
GO_TISSUE_REMODELING	0.00115565	0.0131065	-0.615384	downregulated	http://software.broadinstitute.org/gsea/msigdb/geneset_page.jsp?geneSetName=GO_TISSUE_REMODELING
GO_TOLERANCE_INDUCTION	0.00184224	0.0179913	-0.89054	downregulated	http://software.broadinstitute.org/gsea/msigdb/geneset_page.jsp?geneSetName=GO_TOLERANCE_INDUCTION
GO_TOLL_LIKE_RECEPTOR_4_SIGNALING_PATHWAY	0.00626753	0.0406516	-0.78014	downregulated	http://software.broadinstitute.org/gsea/msigdb/geneset_page.jsp?geneSetName=GO_TOLL_LIKE_RECEPTOR_4_SIGNALING_PATHWAY
GO_TRANSFERASE_ACTIVITY_TRANSFERRING_PHOSPHORUS_CONTAINING_GROUPS	0.00739211	0.0452562	-0.396204	downregulated	http://software.broadinstitute.org/gsea/msigdb/geneset_page.jsp?geneSetName=GO_TRANSFERASE_ACTIVITY_TRANSFERRING_PHOSPHORUS_CONTAINING_GROUPS
GO_TRANSFORMING_GROWTH_FACTOR_BETA_BINDING	0.000129476	0.00304829	-0.794471	downregulated	http://software.broadinstitute.org/gsea/msigdb/geneset_page.jsp?geneSetName=GO_TRANSFORMING_GROWTH_FACTOR_BETA_BINDING
GO_TRANSFORMING_GROWTH_FACTOR_BETA_RECEPTOR_BINDING	0.00518648	0.0358492	-0.720251	downregulated	http://software.broadinstitute.org/gsea/msigdb/geneset_page.jsp?geneSetName=GO_TRANSFORMING_GROWTH_FACTOR_BETA_RECEPTOR_BINDING
GO_TRANSLESION_SYNTHESIS	0.00020183	0.00396096	0.639541	upregulated	http://software.broadinstitute.org/gsea/msigdb/geneset_page.jsp?geneSetName=GO_TRANSLESION_SYNTHESIS
GO_TRANSMEMBRANE_RECEPTOR_PROTEIN_KINASE_ACTIVITY	0.00110134	0.012697	-0.722783	downregulated	http://software.broadinstitute.org/gsea/msigdb/geneset_page.jsp?geneSetName=GO_TRANSMEMBRANE_RECEPTOR_PROTEIN_KINASE_ACTIVITY
GO_TRANSMEMBRANE_RECEPTOR_PROTEIN_SERINE_THREONINE_KINASE_ACTIVITY	0.00391899	0.0296625	-0.853742	downregulated	http://software.broadinstitute.org/gsea/msigdb/geneset_page.jsp?geneSetName=GO_TRANSMEMBRANE_RECEPTOR_PROTEIN_SERINE_THREONINE_KINASE_ACTIVITY
GO_TRANSMEMBRANE_RECEPTOR_PROTEIN_SERINE_THREONINE_KINASE_SIGNALING_PATHWAY	3.44436e-05	0.00209221	-0.616658	downregulated	http://software.broadinstitute.org/gsea/msigdb/geneset_page.jsp?geneSetName=GO_TRANSMEMBRANE_RECEPTOR_PROTEIN_SERINE_THREONINE_KINASE_SIGNALING_PATHWAY
GO_TRANSMEMBRANE_RECEPTOR_PROTEIN_TYROSINE_KINASE_SIGNALING_PATHWAY	1.03845e-05	0.00107081	-0.521952	downregulated	http://software.broadinstitute.org/gsea/msigdb/geneset_page.jsp?geneSetName=GO_TRANSMEMBRANE_RECEPTOR_PROTEIN_TYROSINE_KINASE_SIGNALING_PATHWAY
GO_TRANSMEMBRANE_TRANSPORT	0.00412669	0.0306351	-0.407391	downregulated	http://software.broadinstitute.org/gsea/msigdb/geneset_page.jsp?geneSetName=GO_TRANSMEMBRANE_TRANSPORT
GO_TRANSMEMBRANE_TRANSPORTER_ACTIVITY	0.00155286	0.0158706	-0.428869	downregulated	http://software.broadinstitute.org/gsea/msigdb/geneset_page.jsp?geneSetName=GO_TRANSMEMBRANE_TRANSPORTER_ACTIVITY
GO_TRANSPORT_VESICLE	8.49509e-05	0.00268217	-0.522315	downregulated	http://software.broadinstitute.org/gsea/msigdb/geneset_page.jsp?geneSetName=GO_TRANSPORT_VESICLE
GO_TRANSPORT_VESICLE_MEMBRANE	0.00332014	0.0265027	-0.544157	downregulated	http://software.broadinstitute.org/gsea/msigdb/geneset_page.jsp?geneSetName=GO_TRANSPORT_VESICLE_MEMBRANE
GO_TRANSPORTER_ACTIVITY	0.00290563	0.0243736	-0.403553	downregulated	http://software.broadinstitute.org/gsea/msigdb/geneset_page.jsp?geneSetName=GO_TRANSPORTER_ACTIVITY
GO_TRANSPORTER_COMPLEX	0.00858781	0.0499477	-0.486871	downregulated	http://software.broadinstitute.org/gsea/msigdb/geneset_page.jsp?geneSetName=GO_TRANSPORTER_COMPLEX
GO_TRNA_TRANSPORT	0.00412016	0.0306215	0.610019	upregulated	http://software.broadinstitute.org/gsea/msigdb/geneset_page.jsp?geneSetName=GO_TRNA_TRANSPORT
GO_TROPHOBLAST_GIANT_CELL_DIFFERENTIATION	0.00312717	0.0254813	0.800672	upregulated	http://software.broadinstitute.org/gsea/msigdb/geneset_page.jsp?geneSetName=GO_TROPHOBLAST_GIANT_CELL_DIFFERENTIATION
GO_TUBE_DEVELOPMENT	1.03049e-05	0.00107081	-0.518046	downregulated	http://software.broadinstitute.org/gsea/msigdb/geneset_page.jsp?geneSetName=GO_TUBE_DEVELOPMENT
GO_TUBE_MORPHOGENESIS	1.07089e-05	0.00107081	-0.567187	downregulated	http://software.broadinstitute.org/gsea/msigdb/geneset_page.jsp?geneSetName=GO_TUBE_MORPHOGENESIS
GO_UNSATURATED_FATTY_ACID_BIOSYNTHETIC_PROCESS	0.00631735	0.0408551	-0.671649	downregulated	http://software.broadinstitute.org/gsea/msigdb/geneset_page.jsp?geneSetName=GO_UNSATURATED_FATTY_ACID_BIOSYNTHETIC_PROCESS
GO_UNSATURATED_FATTY_ACID_METABOLIC_PROCESS	0.000937559	0.0114088	-0.625493	downregulated	http://software.broadinstitute.org/gsea/msigdb/geneset_page.jsp?geneSetName=GO_UNSATURATED_FATTY_ACID_METABOLIC_PROCESS
GO_UROGENITAL_SYSTEM_DEVELOPMENT	0.00018588	0.00377763	-0.537239	downregulated	http://software.broadinstitute.org/gsea/msigdb/geneset_page.jsp?geneSetName=GO_UROGENITAL_SYSTEM_DEVELOPMENT
GO_VACUOLAR_LUMEN	0.00236715	0.0211916	-0.600836	downregulated	http://software.broadinstitute.org/gsea/msigdb/geneset_page.jsp?geneSetName=GO_VACUOLAR_LUMEN
GO_VACUOLAR_MEMBRANE	2.03463e-05	0.00171306	-0.489515	downregulated	http://software.broadinstitute.org/gsea/msigdb/geneset_page.jsp?geneSetName=GO_VACUOLAR_MEMBRANE
GO_VACUOLAR_PART	1.01186e-05	0.00107081	-0.497369	downregulated	http://software.broadinstitute.org/gsea/msigdb/geneset_page.jsp?geneSetName=GO_VACUOLAR_PART
GO_VACUOLE	1.00173e-05	0.00107081	-0.478549	downregulated	http://software.broadinstitute.org/gsea/msigdb/geneset_page.jsp?geneSetName=GO_VACUOLE
GO_VACUOLE_ORGANIZATION	0.00436405	0.0318715	-0.51609	downregulated	http://software.broadinstitute.org/gsea/msigdb/geneset_page.jsp?geneSetName=GO_VACUOLE_ORGANIZATION
GO_VASCULATURE_DEVELOPMENT	0.000155637	0.00339731	-0.4877	downregulated	http://software.broadinstitute.org/gsea/msigdb/geneset_page.jsp?geneSetName=GO_VASCULATURE_DEVELOPMENT
GO_VASCULOGENESIS	0.00369368	0.0285438	-0.657177	downregulated	http://software.broadinstitute.org/gsea/msigdb/geneset_page.jsp?geneSetName=GO_VASCULOGENESIS
GO_VENTRICULAR_CARDIAC_MUSCLE_CELL_DEVELOPMENT	0.00512584	0.0355133	0.696596	upregulated	http://software.broadinstitute.org/gsea/msigdb/geneset_page.jsp?geneSetName=GO_VENTRICULAR_CARDIAC_MUSCLE_CELL_DEVELOPMENT
GO_VESICLE_MEDIATED_TRANSPORT	0.000240397	0.00449783	-0.410007	downregulated	http://software.broadinstitute.org/gsea/msigdb/geneset_page.jsp?geneSetName=GO_VESICLE_MEDIATED_TRANSPORT
GO_VESICLE_MEMBRANE	1.03099e-05	0.00107081	-0.510896	downregulated	http://software.broadinstitute.org/gsea/msigdb/geneset_page.jsp?geneSetName=GO_VESICLE_MEMBRANE
GO_VESICLE_ORGANIZATION	0.000378137	0.00617915	-0.515067	downregulated	http://software.broadinstitute.org/gsea/msigdb/geneset_page.jsp?geneSetName=GO_VESICLE_ORGANIZATION
GO_VITAMIN_BINDING	0.00345183	0.0272707	-0.649037	downregulated	http://software.broadinstitute.org/gsea/msigdb/geneset_page.jsp?geneSetName=GO_VITAMIN_BINDING
GO_VOCALIZATION_BEHAVIOR	0.00150483	0.0155778	-0.847854	downregulated	http://software.broadinstitute.org/gsea/msigdb/geneset_page.jsp?geneSetName=GO_VOCALIZATION_BEHAVIOR
GO_WOUND_HEALING	0.00138026	0.0146863	-0.457997	downregulated	http://software.broadinstitute.org/gsea/msigdb/geneset_page.jsp?geneSetName=GO_WOUND_HEALING
GOBERT_OLIGODENDROCYTE_DIFFERENTIATION_DN	0.00109129	0.0126525	-0.3952	downregulated	http://software.broadinstitute.org/gsea/msigdb/geneset_page.jsp?geneSetName=GOBERT_OLIGODENDROCYTE_DIFFERENTIATION_DN
GOBERT_OLIGODENDROCYTE_DIFFERENTIATION_UP	0.000545852	0.00792976	0.585172	upregulated	http://software.broadinstitute.org/gsea/msigdb/geneset_page.jsp?geneSetName=GOBERT_OLIGODENDROCYTE_DIFFERENTIATION_UP
GOLDRATH_ANTIGEN_RESPONSE	0.000225327	0.00429042	0.366461	upregulated	http://software.broadinstitute.org/gsea/msigdb/geneset_page.jsp?geneSetName=GOLDRATH_ANTIGEN_RESPONSE
GOLDRATH_EFF_VS_MEMORY_CD8_TCELL_UP	0.00010367	0.00271957	0.475204	upregulated	http://software.broadinstitute.org/gsea/msigdb/geneset_page.jsp?geneSetName=GOLDRATH_EFF_VS_MEMORY_CD8_TCELL_UP
GOLDRATH_NAIVE_VS_EFF_CD8_TCELL_DN	0.000100381	0.00271432	0.454285	upregulated	http://software.broadinstitute.org/gsea/msigdb/geneset_page.jsp?geneSetName=GOLDRATH_NAIVE_VS_EFF_CD8_TCELL_DN
GOZGIT_ESR1_TARGETS_DN	1.00529e-05	0.00107081	-0.467365	downregulated	http://software.broadinstitute.org/gsea/msigdb/geneset_page.jsp?geneSetName=GOZGIT_ESR1_TARGETS_DN
GRAESSMANN_APOPTOSIS_BY_SERUM_DEPRIVATION_UP	0.00711563	0.0441444	-0.4064	downregulated	http://software.broadinstitute.org/gsea/msigdb/geneset_page.jsp?geneSetName=GRAESSMANN_APOPTOSIS_BY_SERUM_DEPRIVATION_UP
GRAHAM_CML_DIVIDING_VS_NORMAL_QUIESCENT_DN	0.0066884	0.0424155	-0.545116	downregulated	http://software.broadinstitute.org/gsea/msigdb/geneset_page.jsp?geneSetName=GRAHAM_CML_DIVIDING_VS_NORMAL_QUIESCENT_DN
GRAHAM_CML_DIVIDING_VS_NORMAL_QUIESCENT_UP	0.000104613	0.00272668	0.549452	upregulated	http://software.broadinstitute.org/gsea/msigdb/geneset_page.jsp?geneSetName=GRAHAM_CML_DIVIDING_VS_NORMAL_QUIESCENT_UP
GRAHAM_CML_QUIESCENT_VS_NORMAL_DIVIDING_UP	0.000147965	0.00332847	0.500049	upregulated	http://software.broadinstitute.org/gsea/msigdb/geneset_page.jsp?geneSetName=GRAHAM_CML_QUIESCENT_VS_NORMAL_DIVIDING_UP
GRAHAM_CML_QUIESCENT_VS_NORMAL_QUIESCENT_UP	6.05657e-05	0.00228817	0.521014	upregulated	http://software.broadinstitute.org/gsea/msigdb/geneset_page.jsp?geneSetName=GRAHAM_CML_QUIESCENT_VS_NORMAL_QUIESCENT_UP
GRAHAM_NORMAL_QUIESCENT_VS_NORMAL_DIVIDING_DN	5.22302e-05	0.00225026	0.697639	upregulated	http://software.broadinstitute.org/gsea/msigdb/geneset_page.jsp?geneSetName=GRAHAM_NORMAL_QUIESCENT_VS_NORMAL_DIVIDING_DN
GREENBAUM_E2A_TARGETS_UP	3.465e-05	0.00209221	0.696277	upregulated	http://software.broadinstitute.org/gsea/msigdb/geneset_page.jsp?geneSetName=GREENBAUM_E2A_TARGETS_UP
GRUETZMANN_PANCREATIC_CANCER_UP	0.00097919	0.0117536	-0.453879	downregulated	http://software.broadinstitute.org/gsea/msigdb/geneset_page.jsp?geneSetName=GRUETZMANN_PANCREATIC_CANCER_UP
GSE10239_MEMORY_VS_KLRG1INT_EFF_CD8_TCELL_DN	0.00434396	0.031751	0.356434	upregulated	http://software.broadinstitute.org/gsea/msigdb/geneset_page.jsp?geneSetName=GSE10239_MEMORY_VS_KLRG1INT_EFF_CD8_TCELL_DN
GSE10239_NAIVE_VS_DAY4.5_EFF_CD8_TCELL_DN	0.000123946	0.00294953	0.430181	upregulated	http://software.broadinstitute.org/gsea/msigdb/geneset_page.jsp?geneSetName=GSE10239_NAIVE_VS_DAY4.5_EFF_CD8_TCELL_DN
GSE10239_NAIVE_VS_KLRG1HIGH_EFF_CD8_TCELL_DN	0.00401831	0.0301561	0.34489	upregulated	http://software.broadinstitute.org/gsea/msigdb/geneset_page.jsp?geneSetName=GSE10239_NAIVE_VS_KLRG1HIGH_EFF_CD8_TCELL_DN
GSE10239_NAIVE_VS_KLRG1HIGH_EFF_CD8_TCELL_UP	0.00147657	0.0153662	-0.508226	downregulated	http://software.broadinstitute.org/gsea/msigdb/geneset_page.jsp?geneSetName=GSE10239_NAIVE_VS_KLRG1HIGH_EFF_CD8_TCELL_UP
GSE10239_NAIVE_VS_KLRG1INT_EFF_CD8_TCELL_DN	0.00102998	0.0122059	0.364765	upregulated	http://software.broadinstitute.org/gsea/msigdb/geneset_page.jsp?geneSetName=GSE10239_NAIVE_VS_KLRG1INT_EFF_CD8_TCELL_DN
GSE10240_CTRL_VS_IL17_AND_IL22_STIM_PRIMARY_BRONCHIAL_EPITHELIAL_CELLS_UP	0.000202224	0.00396122	0.40812	upregulated	http://software.broadinstitute.org/gsea/msigdb/geneset_page.jsp?geneSetName=GSE10240_CTRL_VS_IL17_AND_IL22_STIM_PRIMARY_BRONCHIAL_EPITHELIAL_CELLS_UP
GSE10240_IL17_VS_IL17_AND_IL22_STIM_PRIMARY_BRONCHIAL_EPITHELIAL_CELLS_DN	0.00246038	0.0217945	-0.495471	downregulated	http://software.broadinstitute.org/gsea/msigdb/geneset_page.jsp?geneSetName=GSE10240_IL17_VS_IL17_AND_IL22_STIM_PRIMARY_BRONCHIAL_EPITHELIAL_CELLS_DN
GSE10240_IL22_VS_IL22_AND_IL17_STIM_PRIMARY_BRONCHIAL_EPITHELIAL_CELLS_DN	0.000341387	0.00577062	-0.532615	downregulated	http://software.broadinstitute.org/gsea/msigdb/geneset_page.jsp?geneSetName=GSE10240_IL22_VS_IL22_AND_IL17_STIM_PRIMARY_BRONCHIAL_EPITHELIAL_CELLS_DN
GSE10240_IL22_VS_IL22_AND_IL17_STIM_PRIMARY_BRONCHIAL_EPITHELIAL_CELLS_UP	0.00341206	0.0270775	-0.495329	downregulated	http://software.broadinstitute.org/gsea/msigdb/geneset_page.jsp?geneSetName=GSE10240_IL22_VS_IL22_AND_IL17_STIM_PRIMARY_BRONCHIAL_EPITHELIAL_CELLS_UP
GSE10325_BCELL_VS_MYELOID_DN	1.10442e-05	0.00107081	-0.593806	downregulated	http://software.broadinstitute.org/gsea/msigdb/geneset_page.jsp?geneSetName=GSE10325_BCELL_VS_MYELOID_DN
GSE10325_CD4_TCELL_VS_BCELL_DN	0.00696099	0.0436444	-0.476486	downregulated	http://software.broadinstitute.org/gsea/msigdb/geneset_page.jsp?geneSetName=GSE10325_CD4_TCELL_VS_BCELL_DN
GSE10325_CD4_TCELL_VS_BCELL_UP	2.22759e-05	0.00176992	-0.601365	downregulated	http://software.broadinstitute.org/gsea/msigdb/geneset_page.jsp?geneSetName=GSE10325_CD4_TCELL_VS_BCELL_UP
GSE10325_CD4_TCELL_VS_LUPUS_CD4_TCELL_DN	0.00576148	0.0383397	-0.467454	downregulated	http://software.broadinstitute.org/gsea/msigdb/geneset_page.jsp?geneSetName=GSE10325_CD4_TCELL_VS_LUPUS_CD4_TCELL_DN
GSE10325_CD4_TCELL_VS_MYELOID_DN	0.00195495	0.018755	-0.492703	downregulated	http://software.broadinstitute.org/gsea/msigdb/geneset_page.jsp?geneSetName=GSE10325_CD4_TCELL_VS_MYELOID_DN
GSE10325_CD4_TCELL_VS_MYELOID_UP	0.00507383	0.0353057	-0.490505	downregulated	http://software.broadinstitute.org/gsea/msigdb/geneset_page.jsp?geneSetName=GSE10325_CD4_TCELL_VS_MYELOID_UP
GSE10325_LUPUS_BCELL_VS_LUPUS_MYELOID_DN	3.24974e-05	0.00209221	-0.56568	downregulated	http://software.broadinstitute.org/gsea/msigdb/geneset_page.jsp?geneSetName=GSE10325_LUPUS_BCELL_VS_LUPUS_MYELOID_DN
GSE10325_LUPUS_CD4_TCELL_VS_LUPUS_BCELL_DN	0.00313135	0.0254813	-0.497708	downregulated	http://software.broadinstitute.org/gsea/msigdb/geneset_page.jsp?geneSetName=GSE10325_LUPUS_CD4_TCELL_VS_LUPUS_BCELL_DN
GSE10325_LUPUS_CD4_TCELL_VS_LUPUS_BCELL_UP	6.63335e-05	0.00234705	-0.571917	downregulated	http://software.broadinstitute.org/gsea/msigdb/geneset_page.jsp?geneSetName=GSE10325_LUPUS_CD4_TCELL_VS_LUPUS_BCELL_UP
GSE10325_LUPUS_CD4_TCELL_VS_LUPUS_MYELOID_DN	6.61901e-05	0.00234705	-0.562821	downregulated	http://software.broadinstitute.org/gsea/msigdb/geneset_page.jsp?geneSetName=GSE10325_LUPUS_CD4_TCELL_VS_LUPUS_MYELOID_DN
GSE10325_LUPUS_CD4_TCELL_VS_LUPUS_MYELOID_UP	0.00464317	0.0332103	-0.495697	downregulated	http://software.broadinstitute.org/gsea/msigdb/geneset_page.jsp?geneSetName=GSE10325_LUPUS_CD4_TCELL_VS_LUPUS_MYELOID_UP
GSE11057_CD4_CENT_MEM_VS_PBMC_DN	1.11505e-05	0.00107081	-0.614314	downregulated	http://software.broadinstitute.org/gsea/msigdb/geneset_page.jsp?geneSetName=GSE11057_CD4_CENT_MEM_VS_PBMC_DN
GSE11057_CD4_CENT_MEM_VS_PBMC_UP	0.00174821	0.0172903	-0.507794	downregulated	http://software.broadinstitute.org/gsea/msigdb/geneset_page.jsp?geneSetName=GSE11057_CD4_CENT_MEM_VS_PBMC_UP
GSE11057_CD4_EFF_MEM_VS_PBMC_DN	0.000296378	0.00520806	-0.534138	downregulated	http://software.broadinstitute.org/gsea/msigdb/geneset_page.jsp?geneSetName=GSE11057_CD4_EFF_MEM_VS_PBMC_DN
GSE11057_NAIVE_CD4_VS_PBMC_CD4_TCELL_DN	0.00494078	0.0347209	-0.477018	downregulated	http://software.broadinstitute.org/gsea/msigdb/geneset_page.jsp?geneSetName=GSE11057_NAIVE_CD4_VS_PBMC_CD4_TCELL_DN
GSE11057_NAIVE_VS_CENT_MEMORY_CD4_TCELL_DN	6.63013e-05	0.00234705	-0.563042	downregulated	http://software.broadinstitute.org/gsea/msigdb/geneset_page.jsp?geneSetName=GSE11057_NAIVE_VS_CENT_MEMORY_CD4_TCELL_DN
GSE11057_NAIVE_VS_EFF_MEMORY_CD4_TCELL_DN	0.00154107	0.0158	-0.521373	downregulated	http://software.broadinstitute.org/gsea/msigdb/geneset_page.jsp?geneSetName=GSE11057_NAIVE_VS_EFF_MEMORY_CD4_TCELL_DN
GSE11057_NAIVE_VS_MEMORY_CD4_TCELL_DN	0.000187375	0.00378627	-0.540616	downregulated	http://software.broadinstitute.org/gsea/msigdb/geneset_page.jsp?geneSetName=GSE11057_NAIVE_VS_MEMORY_CD4_TCELL_DN
GSE11057_PBMC_VS_MEM_CD4_TCELL_UP	7.82516e-05	0.00257786	-0.577343	downregulated	http://software.broadinstitute.org/gsea/msigdb/geneset_page.jsp?geneSetName=GSE11057_PBMC_VS_MEM_CD4_TCELL_UP
GSE11864_CSF1_IFNG_VS_CSF1_PAM3CYS_IN_MAC_UP	0.000153077	0.00338658	-0.540602	downregulated	http://software.broadinstitute.org/gsea/msigdb/geneset_page.jsp?geneSetName=GSE11864_CSF1_IFNG_VS_CSF1_PAM3CYS_IN_MAC_UP
GSE11864_CSF1_VS_CSF1_IFNG_IN_MAC_UP	0.00254155	0.0223124	-0.49906	downregulated	http://software.broadinstitute.org/gsea/msigdb/geneset_page.jsp?geneSetName=GSE11864_CSF1_VS_CSF1_IFNG_IN_MAC_UP
GSE11924_TH1_VS_TH2_CD4_TCELL_DN	0.000443892	0.00689065	-0.536292	downregulated	http://software.broadinstitute.org/gsea/msigdb/geneset_page.jsp?geneSetName=GSE11924_TH1_VS_TH2_CD4_TCELL_DN
GSE11961_FOLLICULAR_BCELL_VS_MARGINAL_ZONE_BCELL_DN	0.00775705	0.0467618	-0.483873	downregulated	http://software.broadinstitute.org/gsea/msigdb/geneset_page.jsp?geneSetName=GSE11961_FOLLICULAR_BCELL_VS_MARGINAL_ZONE_BCELL_DN
GSE11961_FOLLICULAR_BCELL_VS_MEMORY_BCELL_DAY40_UP	0.00400462	0.0300789	-0.501858	downregulated	http://software.broadinstitute.org/gsea/msigdb/geneset_page.jsp?geneSetName=GSE11961_FOLLICULAR_BCELL_VS_MEMORY_BCELL_DAY40_UP
GSE11961_GERMINAL_CENTER_BCELL_DAY7_VS_MEMORY_BCELL_DAY40_DN	0.000977743	0.0117451	-0.513882	downregulated	http://software.broadinstitute.org/gsea/msigdb/geneset_page.jsp?geneSetName=GSE11961_GERMINAL_CENTER_BCELL_DAY7_VS_MEMORY_BCELL_DAY40_DN
GSE11961_MARGINAL_ZONE_BCELL_VS_GERMINAL_CENTER_BCELL_DAY40_DN	0.000187212	0.00378627	-0.542972	downregulated	http://software.broadinstitute.org/gsea/msigdb/geneset_page.jsp?geneSetName=GSE11961_MARGINAL_ZONE_BCELL_VS_GERMINAL_CENTER_BCELL_DAY40_DN
GSE11961_MARGINAL_ZONE_BCELL_VS_GERMINAL_CENTER_BCELL_DAY7_UP	3.30182e-05	0.00209221	-0.577004	downregulated	http://software.broadinstitute.org/gsea/msigdb/geneset_page.jsp?geneSetName=GSE11961_MARGINAL_ZONE_BCELL_VS_GERMINAL_CENTER_BCELL_DAY7_UP
GSE11961_MARGINAL_ZONE_BCELL_VS_MEMORY_BCELL_DAY40_UP	0.00365955	0.0283916	-0.493832	downregulated	http://software.broadinstitute.org/gsea/msigdb/geneset_page.jsp?geneSetName=GSE11961_MARGINAL_ZONE_BCELL_VS_MEMORY_BCELL_DAY40_UP
GSE11961_MEMORY_BCELL_DAY7_VS_GERMINAL_CENTER_BCELL_DAY40_DN	0.00639012	0.0411598	-0.466556	downregulated	http://software.broadinstitute.org/gsea/msigdb/geneset_page.jsp?geneSetName=GSE11961_MEMORY_BCELL_DAY7_VS_GERMINAL_CENTER_BCELL_DAY40_DN
GSE11961_MEMORY_BCELL_DAY7_VS_GERMINAL_CENTER_BCELL_DAY7_DN	0.00517398	0.0357767	-0.477552	downregulated	http://software.broadinstitute.org/gsea/msigdb/geneset_page.jsp?geneSetName=GSE11961_MEMORY_BCELL_DAY7_VS_GERMINAL_CENTER_BCELL_DAY7_DN
GSE12003_MIR223_KO_VS_WT_BM_PROGENITOR_8D_CULTURE_UP	0.00446461	0.0322711	-0.556132	downregulated	http://software.broadinstitute.org/gsea/msigdb/geneset_page.jsp?geneSetName=GSE12003_MIR223_KO_VS_WT_BM_PROGENITOR_8D_CULTURE_UP
GSE12198_LOW_IL2_STIM_NK_CELL_VS_HIGH_IL2_STIM_NK_CELL_DN	0.00508495	0.0353269	-0.490426	downregulated	http://software.broadinstitute.org/gsea/msigdb/geneset_page.jsp?geneSetName=GSE12198_LOW_IL2_STIM_NK_CELL_VS_HIGH_IL2_STIM_NK_CELL_DN
GSE12366_GC_VS_MEMORY_BCELL_DN	0.000108003	0.00276404	-0.53561	downregulated	http://software.broadinstitute.org/gsea/msigdb/geneset_page.jsp?geneSetName=GSE12366_GC_VS_MEMORY_BCELL_DN
GSE12366_GC_VS_MEMORY_BCELL_UP	0.000218938	0.00420766	0.40505	upregulated	http://software.broadinstitute.org/gsea/msigdb/geneset_page.jsp?geneSetName=GSE12366_GC_VS_MEMORY_BCELL_UP
GSE12366_GC_VS_NAIVE_BCELL_DN	0.000408172	0.00650757	-0.532767	downregulated	http://software.broadinstitute.org/gsea/msigdb/geneset_page.jsp?geneSetName=GSE12366_GC_VS_NAIVE_BCELL_DN
GSE12366_GC_VS_NAIVE_BCELL_UP	0.000962155	0.0116201	0.370768	upregulated	http://software.broadinstitute.org/gsea/msigdb/geneset_page.jsp?geneSetName=GSE12366_GC_VS_NAIVE_BCELL_UP
GSE12366_NAIVE_VS_MEMORY_BCELL_DN	0.00121645	0.0135794	-0.520876	downregulated	http://software.broadinstitute.org/gsea/msigdb/geneset_page.jsp?geneSetName=GSE12366_NAIVE_VS_MEMORY_BCELL_DN
GSE12392_WT_VS_IFNAR_KO_CD8A_NEG_SPLEEN_DC_UP	0.00771424	0.04658	-0.46583	downregulated	http://software.broadinstitute.org/gsea/msigdb/geneset_page.jsp?geneSetName=GSE12392_WT_VS_IFNAR_KO_CD8A_NEG_SPLEEN_DC_UP
GSE12392_WT_VS_IFNB_KO_CD8A_NEG_SPLEEN_DC_DN	0.00187212	0.0182174	-0.503132	downregulated	http://software.broadinstitute.org/gsea/msigdb/geneset_page.jsp?geneSetName=GSE12392_WT_VS_IFNB_KO_CD8A_NEG_SPLEEN_DC_DN
GSE12392_WT_VS_IFNB_KO_CD8A_POS_SPLEEN_DC_DN	0.000784208	0.0101135	-0.531657	downregulated	http://software.broadinstitute.org/gsea/msigdb/geneset_page.jsp?geneSetName=GSE12392_WT_VS_IFNB_KO_CD8A_POS_SPLEEN_DC_DN
GSE12507_PDC_CELL_LINE_VS_IMMATUE_T_CELL_LINE_UP	6.56211e-05	0.00234705	0.454033	upregulated	http://software.broadinstitute.org/gsea/msigdb/geneset_page.jsp?geneSetName=GSE12507_PDC_CELL_LINE_VS_IMMATUE_T_CELL_LINE_UP
GSE12845_IGD_NEG_BLOOD_VS_DARKZONE_GC_TONSIL_BCELL_UP	0.00502677	0.0350881	-0.475099	downregulated	http://software.broadinstitute.org/gsea/msigdb/geneset_page.jsp?geneSetName=GSE12845_IGD_NEG_BLOOD_VS_DARKZONE_GC_TONSIL_BCELL_UP
GSE12845_IGD_POS_BLOOD_VS_PRE_GC_TONSIL_BCELL_DN	0.000422476	0.00665134	0.368052	upregulated	http://software.broadinstitute.org/gsea/msigdb/geneset_page.jsp?geneSetName=GSE12845_IGD_POS_BLOOD_VS_PRE_GC_TONSIL_BCELL_DN
GSE13306_RA_VS_UNTREATED_MEM_CD4_TCELL_DN	0.00110159	0.012697	-0.506445	downregulated	http://software.broadinstitute.org/gsea/msigdb/geneset_page.jsp?geneSetName=GSE13306_RA_VS_UNTREATED_MEM_CD4_TCELL_DN
GSE13306_RA_VS_UNTREATED_MEM_CD4_TCELL_UP	1.09463e-05	0.00107081	-0.599789	downregulated	http://software.broadinstitute.org/gsea/msigdb/geneset_page.jsp?geneSetName=GSE13306_RA_VS_UNTREATED_MEM_CD4_TCELL_UP
GSE13306_TREG_VS_TCONV_LAMINA_PROPRIA_UP	0.00594442	0.0391423	-0.470443	downregulated	http://software.broadinstitute.org/gsea/msigdb/geneset_page.jsp?geneSetName=GSE13306_TREG_VS_TCONV_LAMINA_PROPRIA_UP
GSE13306_TREG_VS_TCONV_UP	0.00281415	0.0238872	-0.507599	downregulated	http://software.broadinstitute.org/gsea/msigdb/geneset_page.jsp?geneSetName=GSE13306_TREG_VS_TCONV_UP
GSE13411_NAIVE_BCELL_VS_PLASMA_CELL_UP	0.00532983	0.0365181	-0.472498	downregulated	http://software.broadinstitute.org/gsea/msigdb/geneset_page.jsp?geneSetName=GSE13411_NAIVE_BCELL_VS_PLASMA_CELL_UP
GSE13411_PLASMA_CELL_VS_MEMORY_BCELL_DN	0.00282796	0.0239698	-0.491482	downregulated	http://software.broadinstitute.org/gsea/msigdb/geneset_page.jsp?geneSetName=GSE13411_PLASMA_CELL_VS_MEMORY_BCELL_DN
GSE13411_PLASMA_CELL_VS_MEMORY_BCELL_UP	0.0013369	0.0144308	0.363554	upregulated	http://software.broadinstitute.org/gsea/msigdb/geneset_page.jsp?geneSetName=GSE13411_PLASMA_CELL_VS_MEMORY_BCELL_UP
GSE13485_CTRL_VS_DAY1_YF17D_VACCINE_PBMC_UP	0.0013302	0.0143728	0.3693	upregulated	http://software.broadinstitute.org/gsea/msigdb/geneset_page.jsp?geneSetName=GSE13485_CTRL_VS_DAY1_YF17D_VACCINE_PBMC_UP
GSE13485_CTRL_VS_DAY3_YF17D_VACCINE_PBMC_DN	0.00135375	0.014524	-0.508921	downregulated	http://software.broadinstitute.org/gsea/msigdb/geneset_page.jsp?geneSetName=GSE13485_CTRL_VS_DAY3_YF17D_VACCINE_PBMC_DN
GSE13485_CTRL_VS_DAY7_YF17D_VACCINE_PBMC_DN	0.00338406	0.0268915	-0.498886	downregulated	http://software.broadinstitute.org/gsea/msigdb/geneset_page.jsp?geneSetName=GSE13485_CTRL_VS_DAY7_YF17D_VACCINE_PBMC_DN
GSE13485_DAY7_VS_DAY21_YF17D_VACCINE_PBMC_UP	0.00159532	0.0161538	-0.506362	downregulated	http://software.broadinstitute.org/gsea/msigdb/geneset_page.jsp?geneSetName=GSE13485_DAY7_VS_DAY21_YF17D_VACCINE_PBMC_UP
GSE13485_PRE_VS_POST_YF17D_VACCINATION_PBMC_DN	0.00570231	0.0381759	-0.493181	downregulated	http://software.broadinstitute.org/gsea/msigdb/geneset_page.jsp?geneSetName=GSE13485_PRE_VS_POST_YF17D_VACCINATION_PBMC_DN
GSE13493_CD4INTCD8POS_VS_CD8POS_THYMOCYTE_DN	0.00137234	0.0146403	-0.523564	downregulated	http://software.broadinstitute.org/gsea/msigdb/geneset_page.jsp?geneSetName=GSE13493_CD4INTCD8POS_VS_CD8POS_THYMOCYTE_DN
GSE13522_CTRL_VS_T_CRUZI_BRAZIL_STRAIN_INF_SKIN_DN	0.00626659	0.0406516	-0.487519	downregulated	http://software.broadinstitute.org/gsea/msigdb/geneset_page.jsp?geneSetName=GSE13522_CTRL_VS_T_CRUZI_BRAZIL_STRAIN_INF_SKIN_DN
GSE13522_CTRL_VS_T_CRUZI_G_STRAIN_INF_SKIN_DN	0.00103931	0.0122607	-0.583418	downregulated	http://software.broadinstitute.org/gsea/msigdb/geneset_page.jsp?geneSetName=GSE13522_CTRL_VS_T_CRUZI_G_STRAIN_INF_SKIN_DN
GSE13522_CTRL_VS_T_CRUZI_Y_STRAIN_INF_SKIN_129_MOUSE_UP	0.00038964	0.00628007	-0.620678	downregulated	http://software.broadinstitute.org/gsea/msigdb/geneset_page.jsp?geneSetName=GSE13522_CTRL_VS_T_CRUZI_Y_STRAIN_INF_SKIN_129_MOUSE_UP
GSE13522_CTRL_VS_T_CRUZI_Y_STRAIN_INF_SKIN_IFNAR_KO_DN	0.000155616	0.00339731	-0.556549	downregulated	http://software.broadinstitute.org/gsea/msigdb/geneset_page.jsp?geneSetName=GSE13522_CTRL_VS_T_CRUZI_Y_STRAIN_INF_SKIN_IFNAR_KO_DN
GSE13522_CTRL_VS_T_CRUZI_Y_STRAIN_INF_SKIN_IFNAR_KO_UP	0.00388326	0.0295057	-0.495643	downregulated	http://software.broadinstitute.org/gsea/msigdb/geneset_page.jsp?geneSetName=GSE13522_CTRL_VS_T_CRUZI_Y_STRAIN_INF_SKIN_IFNAR_KO_UP
GSE13522_WT_VS_IFNAR_KO_SKIN_DN	0.00193055	0.0186039	-0.515626	downregulated	http://software.broadinstitute.org/gsea/msigdb/geneset_page.jsp?geneSetName=GSE13522_WT_VS_IFNAR_KO_SKIN_DN
GSE13522_WT_VS_IFNAR_KO_SKIN_UP	0.00759961	0.0461273	-0.481452	downregulated	http://software.broadinstitute.org/gsea/msigdb/geneset_page.jsp?geneSetName=GSE13522_WT_VS_IFNAR_KO_SKIN_UP
GSE13547_2H_VS_12_H_ANTI_IGM_STIM_BCELL_DN	9.96314e-05	0.00271432	0.506539	upregulated	http://software.broadinstitute.org/gsea/msigdb/geneset_page.jsp?geneSetName=GSE13547_2H_VS_12_H_ANTI_IGM_STIM_BCELL_DN
GSE13547_2H_VS_12_H_ANTI_IGM_STIM_BCELL_UP	9.71251e-05	0.00271432	0.450672	upregulated	http://software.broadinstitute.org/gsea/msigdb/geneset_page.jsp?geneSetName=GSE13547_2H_VS_12_H_ANTI_IGM_STIM_BCELL_UP
GSE13547_2H_VS_12_H_ANTI_IGM_STIM_ZFX_KO_BCELL_DN	8.67453e-05	0.00269401	0.458283	upregulated	http://software.broadinstitute.org/gsea/msigdb/geneset_page.jsp?geneSetName=GSE13547_2H_VS_12_H_ANTI_IGM_STIM_ZFX_KO_BCELL_DN
GSE13547_CTRL_VS_ANTI_IGM_STIM_BCELL_12H_UP	9.09091e-05	0.00271432	0.614021	upregulated	http://software.broadinstitute.org/gsea/msigdb/geneset_page.jsp?geneSetName=GSE13547_CTRL_VS_ANTI_IGM_STIM_BCELL_12H_UP
GSE13547_CTRL_VS_ANTI_IGM_STIM_BCELL_2H_UP	0.000101112	0.00271841	0.455289	upregulated	http://software.broadinstitute.org/gsea/msigdb/geneset_page.jsp?geneSetName=GSE13547_CTRL_VS_ANTI_IGM_STIM_BCELL_2H_UP
GSE13547_CTRL_VS_ANTI_IGM_STIM_ZFX_KO_BCELL_2H_UP	0.00413144	0.0306538	0.356915	upregulated	http://software.broadinstitute.org/gsea/msigdb/geneset_page.jsp?geneSetName=GSE13547_CTRL_VS_ANTI_IGM_STIM_ZFX_KO_BCELL_2H_UP
GSE13738_RESTING_VS_BYSTANDER_ACTIVATED_CD4_TCELL_DN	0.000473824	0.00722214	-0.529467	downregulated	http://software.broadinstitute.org/gsea/msigdb/geneset_page.jsp?geneSetName=GSE13738_RESTING_VS_BYSTANDER_ACTIVATED_CD4_TCELL_DN
GSE13887_ACT_CD4_VS_NO_TREATED_CD4_TCELL_UP	0.00230947	0.0208868	-0.58065	downregulated	http://software.broadinstitute.org/gsea/msigdb/geneset_page.jsp?geneSetName=GSE13887_ACT_CD4_VS_NO_TREATED_CD4_TCELL_UP
GSE14000_UNSTIM_VS_16H_LPS_DC_UP	0.00430295	0.0315294	-0.495495	downregulated	http://software.broadinstitute.org/gsea/msigdb/geneset_page.jsp?geneSetName=GSE14000_UNSTIM_VS_16H_LPS_DC_UP
GSE14308_NAIVE_CD4_TCELL_VS_NATURAL_TREG_DN	0.000598086	0.0084194	-0.516224	downregulated	http://software.broadinstitute.org/gsea/msigdb/geneset_page.jsp?geneSetName=GSE14308_NAIVE_CD4_TCELL_VS_NATURAL_TREG_DN
GSE14308_TH2_VS_NAIVE_CD4_TCELL_DN	0.000800158	0.0102642	-0.515151	downregulated	http://software.broadinstitute.org/gsea/msigdb/geneset_page.jsp?geneSetName=GSE14308_TH2_VS_NAIVE_CD4_TCELL_DN
GSE1432_1H_VS_24H_IFNG_MICROGLIA_UP	0.00173224	0.0171969	-0.510246	downregulated	http://software.broadinstitute.org/gsea/msigdb/geneset_page.jsp?geneSetName=GSE1432_1H_VS_24H_IFNG_MICROGLIA_UP
GSE14415_ACT_VS_CTRL_NATURAL_TREG_UP	9.49217e-05	0.00271432	0.415686	upregulated	http://software.broadinstitute.org/gsea/msigdb/geneset_page.jsp?geneSetName=GSE14415_ACT_VS_CTRL_NATURAL_TREG_UP
GSE14415_INDUCED_TREG_VS_FAILED_INDUCED_TREG_UP	0.00104094	0.0122607	0.382018	upregulated	http://software.broadinstitute.org/gsea/msigdb/geneset_page.jsp?geneSetName=GSE14415_INDUCED_TREG_VS_FAILED_INDUCED_TREG_UP
GSE14415_INDUCED_TREG_VS_TCONV_UP	0.000100553	0.00271432	0.513337	upregulated	http://software.broadinstitute.org/gsea/msigdb/geneset_page.jsp?geneSetName=GSE14415_INDUCED_TREG_VS_TCONV_UP
GSE14415_INDUCED_VS_NATURAL_TREG_DN	9.71251e-05	0.00271432	0.508749	upregulated	http://software.broadinstitute.org/gsea/msigdb/geneset_page.jsp?geneSetName=GSE14415_INDUCED_VS_NATURAL_TREG_DN
GSE14415_NATURAL_TREG_VS_TCONV_DN	8.65052e-05	0.00269401	0.484986	upregulated	http://software.broadinstitute.org/gsea/msigdb/geneset_page.jsp?geneSetName=GSE14415_NATURAL_TREG_VS_TCONV_DN
GSE14415_NATURAL_TREG_VS_TCONV_UP	0.00118722	0.0133702	-0.53183	downregulated	http://software.broadinstitute.org/gsea/msigdb/geneset_page.jsp?geneSetName=GSE14415_NATURAL_TREG_VS_TCONV_UP
GSE14415_TCONV_VS_FOXP3_KO_INDUCED_TREG_DN	0.000104712	0.00272668	0.448856	upregulated	http://software.broadinstitute.org/gsea/msigdb/geneset_page.jsp?geneSetName=GSE14415_TCONV_VS_FOXP3_KO_INDUCED_TREG_DN
GSE1448_CTRL_VS_ANTI_VBETA5_DP_THYMOCYTE_DN	0.000317221	0.00545071	-0.530948	downregulated	http://software.broadinstitute.org/gsea/msigdb/geneset_page.jsp?geneSetName=GSE1448_CTRL_VS_ANTI_VBETA5_DP_THYMOCYTE_DN
GSE1460_CD4_THYMOCYTE_VS_NAIVE_CD4_TCELL_ADULT_BLOOD_DN	0.0055174	0.03734	-0.496267	downregulated	http://software.broadinstitute.org/gsea/msigdb/geneset_page.jsp?geneSetName=GSE1460_CD4_THYMOCYTE_VS_NAIVE_CD4_TCELL_ADULT_BLOOD_DN
GSE1460_CD4_THYMOCYTE_VS_THYMIC_STROMAL_CELL_DN	0.00732254	0.0449954	-0.473269	downregulated	http://software.broadinstitute.org/gsea/msigdb/geneset_page.jsp?geneSetName=GSE1460_CD4_THYMOCYTE_VS_THYMIC_STROMAL_CELL_DN
GSE1460_DP_THYMOCYTE_VS_NAIVE_CD4_TCELL_CORD_BLOOD_DN	0.000469284	0.00719013	-0.520588	downregulated	http://software.broadinstitute.org/gsea/msigdb/geneset_page.jsp?geneSetName=GSE1460_DP_THYMOCYTE_VS_NAIVE_CD4_TCELL_CORD_BLOOD_DN
GSE1460_DP_VS_CD4_THYMOCYTE_DN	0.000864758	0.0107903	-0.513789	downregulated	http://software.broadinstitute.org/gsea/msigdb/geneset_page.jsp?geneSetName=GSE1460_DP_VS_CD4_THYMOCYTE_DN
GSE1460_INTRATHYMIC_T_PROGENITOR_VS_CD4_THYMOCYTE_DN	0.000677107	0.00914586	-0.515913	downregulated	http://software.broadinstitute.org/gsea/msigdb/geneset_page.jsp?geneSetName=GSE1460_INTRATHYMIC_T_PROGENITOR_VS_CD4_THYMOCYTE_DN
GSE1460_INTRATHYMIC_T_PROGENITOR_VS_NAIVE_CD4_TCELL_ADULT_BLOOD_UP	0.000311721	0.00539817	0.391112	upregulated	http://software.broadinstitute.org/gsea/msigdb/geneset_page.jsp?geneSetName=GSE1460_INTRATHYMIC_T_PROGENITOR_VS_NAIVE_CD4_TCELL_ADULT_BLOOD_UP
GSE1460_INTRATHYMIC_T_PROGENITOR_VS_NAIVE_CD4_TCELL_CORD_BLOOD_UP	0.00031384	0.00541367	0.390779	upregulated	http://software.broadinstitute.org/gsea/msigdb/geneset_page.jsp?geneSetName=GSE1460_INTRATHYMIC_T_PROGENITOR_VS_NAIVE_CD4_TCELL_CORD_BLOOD_UP
GSE1460_INTRATHYMIC_T_PROGENITOR_VS_THYMIC_STROMAL_CELL_DN	0.00035207	0.00589463	-0.531742	downregulated	http://software.broadinstitute.org/gsea/msigdb/geneset_page.jsp?geneSetName=GSE1460_INTRATHYMIC_T_PROGENITOR_VS_THYMIC_STROMAL_CELL_DN
GSE14699_DELETIONAL_TOLERANCE_VS_ACTIVATED_CD8_TCELL_DN	0.000814084	0.0103801	0.373913	upregulated	http://software.broadinstitute.org/gsea/msigdb/geneset_page.jsp?geneSetName=GSE14699_DELETIONAL_TOLERANCE_VS_ACTIVATED_CD8_TCELL_DN
GSE14769_20MIN_VS_360MIN_LPS_BMDM_DN	0.00591097	0.0390407	-0.487503	downregulated	http://software.broadinstitute.org/gsea/msigdb/geneset_page.jsp?geneSetName=GSE14769_20MIN_VS_360MIN_LPS_BMDM_DN
GSE14908_ATOPIC_VS_NONATOPIC_PATIENT_RESTING_CD4_TCELL_UP	0.000278161	0.00500322	-0.544448	downregulated	http://software.broadinstitute.org/gsea/msigdb/geneset_page.jsp?geneSetName=GSE14908_ATOPIC_VS_NONATOPIC_PATIENT_RESTING_CD4_TCELL_UP
GSE15271_CXCR4_POS_VS_NEG_GC_BCELL_DN	0.00446348	0.0322711	-0.504077	downregulated	http://software.broadinstitute.org/gsea/msigdb/geneset_page.jsp?geneSetName=GSE15271_CXCR4_POS_VS_NEG_GC_BCELL_DN
GSE15330_HSC_VS_GRANULOCYTE_MONOCYTE_PROGENITOR_IKAROS_KO_UP	0.00252186	0.0221836	-0.497068	downregulated	http://software.broadinstitute.org/gsea/msigdb/geneset_page.jsp?geneSetName=GSE15330_HSC_VS_GRANULOCYTE_MONOCYTE_PROGENITOR_IKAROS_KO_UP
GSE15330_LYMPHOID_MULTIPOTENT_VS_MEGAKARYOCYTE_ERYTHROID_PROGENITOR_IKAROS_KO_DN	0.00170419	0.016947	-0.517508	downregulated	http://software.broadinstitute.org/gsea/msigdb/geneset_page.jsp?geneSetName=GSE15330_LYMPHOID_MULTIPOTENT_VS_MEGAKARYOCYTE_ERYTHROID_PROGENITOR_IKAROS_KO_DN
GSE15330_MEGAKARYOCYTE_ERYTHROID_VS_GRANULOCYTE_MONOCYTE_PROGENITOR_UP	0.000584257	0.00832413	-0.542149	downregulated	http://software.broadinstitute.org/gsea/msigdb/geneset_page.jsp?geneSetName=GSE15330_MEGAKARYOCYTE_ERYTHROID_VS_GRANULOCYTE_MONOCYTE_PROGENITOR_UP
GSE15330_WT_VS_IKAROS_KO_HSC_UP	0.00292684	0.0244794	-0.486659	downregulated	http://software.broadinstitute.org/gsea/msigdb/geneset_page.jsp?geneSetName=GSE15330_WT_VS_IKAROS_KO_HSC_UP
GSE1566_WT_VS_EZH2_KO_LN_TCELL_UP	0.00736486	0.0451441	-0.499661	downregulated	http://software.broadinstitute.org/gsea/msigdb/geneset_page.jsp?geneSetName=GSE1566_WT_VS_EZH2_KO_LN_TCELL_UP
GSE15733_BM_VS_SPLEEN_MEMORY_CD4_TCELL_UP	0.0018188	0.0178261	-0.528654	downregulated	http://software.broadinstitute.org/gsea/msigdb/geneset_page.jsp?geneSetName=GSE15733_BM_VS_SPLEEN_MEMORY_CD4_TCELL_UP
GSE15735_2H_VS_12H_HDAC_INHIBITOR_TREATED_CD4_TCELL_UP	0.00262513	0.0227413	-0.49384	downregulated	http://software.broadinstitute.org/gsea/msigdb/geneset_page.jsp?geneSetName=GSE15735_2H_VS_12H_HDAC_INHIBITOR_TREATED_CD4_TCELL_UP
GSE15735_CTRL_VS_HDAC_INHIBITOR_TREATED_CD4_TCELL_12H_DN	0.00147796	0.0153716	-0.496921	downregulated	http://software.broadinstitute.org/gsea/msigdb/geneset_page.jsp?geneSetName=GSE15735_CTRL_VS_HDAC_INHIBITOR_TREATED_CD4_TCELL_12H_DN
GSE15735_CTRL_VS_HDAC_INHIBITOR_TREATED_CD4_TCELL_2H_DN	0.00531103	0.0364394	-0.484783	downregulated	http://software.broadinstitute.org/gsea/msigdb/geneset_page.jsp?geneSetName=GSE15735_CTRL_VS_HDAC_INHIBITOR_TREATED_CD4_TCELL_2H_DN
GSE15750_DAY6_VS_DAY10_EFF_CD8_TCELL_UP	9.87557e-05	0.00271432	0.634689	upregulated	http://software.broadinstitute.org/gsea/msigdb/geneset_page.jsp?geneSetName=GSE15750_DAY6_VS_DAY10_EFF_CD8_TCELL_UP
GSE15750_DAY6_VS_DAY10_TRAF6KO_EFF_CD8_TCELL_UP	0.000102323	0.00271841	0.674067	upregulated	http://software.broadinstitute.org/gsea/msigdb/geneset_page.jsp?geneSetName=GSE15750_DAY6_VS_DAY10_TRAF6KO_EFF_CD8_TCELL_UP
GSE15750_WT_VS_TRAF6KO_DAY10_EFF_CD8_TCELL_DN	0.00370387	0.0285908	-0.506213	downregulated	http://software.broadinstitute.org/gsea/msigdb/geneset_page.jsp?geneSetName=GSE15750_WT_VS_TRAF6KO_DAY10_EFF_CD8_TCELL_DN
GSE15767_MED_VS_SCS_MAC_LN_DN	0.00011999	0.00291823	-0.548272	downregulated	http://software.broadinstitute.org/gsea/msigdb/geneset_page.jsp?geneSetName=GSE15767_MED_VS_SCS_MAC_LN_DN
GSE15767_MED_VS_SCS_MAC_LN_UP	5.45411e-05	0.00226268	-0.558628	downregulated	http://software.broadinstitute.org/gsea/msigdb/geneset_page.jsp?geneSetName=GSE15767_MED_VS_SCS_MAC_LN_UP
GSE15930_NAIVE_VS_48H_IN_VITRO_STIM_CD8_TCELL_DN	0.000216193	0.0041776	0.404568	upregulated	http://software.broadinstitute.org/gsea/msigdb/geneset_page.jsp?geneSetName=GSE15930_NAIVE_VS_48H_IN_VITRO_STIM_CD8_TCELL_DN
GSE15930_NAIVE_VS_48H_IN_VITRO_STIM_IFNAB_CD8_TCELL_UP	0.000709	0.009461	-0.526945	downregulated	http://software.broadinstitute.org/gsea/msigdb/geneset_page.jsp?geneSetName=GSE15930_NAIVE_VS_48H_IN_VITRO_STIM_IFNAB_CD8_TCELL_UP
GSE15930_NAIVE_VS_48H_IN_VITRO_STIM_IL12_CD8_TCELL_UP	0.000403802	0.0064612	-0.522596	downregulated	http://software.broadinstitute.org/gsea/msigdb/geneset_page.jsp?geneSetName=GSE15930_NAIVE_VS_48H_IN_VITRO_STIM_IL12_CD8_TCELL_UP
GSE15930_STIM_VS_STIM_AND_IFNAB_48H_CD8_T_CELL_UP	0.00155094	0.0158706	-0.510506	downregulated	http://software.broadinstitute.org/gsea/msigdb/geneset_page.jsp?geneSetName=GSE15930_STIM_VS_STIM_AND_IFNAB_48H_CD8_T_CELL_UP
GSE15930_STIM_VS_STIM_AND_IL-12_48H_CD8_T_CELL_UP	0.000384818	0.00623952	-0.52903	downregulated	http://software.broadinstitute.org/gsea/msigdb/geneset_page.jsp?geneSetName=GSE15930_STIM_VS_STIM_AND_IL-12_48H_CD8_T_CELL_UP
GSE15930_STIM_VS_STIM_AND_TRICHOSTATINA_72H_CD8_T_CELL_UP	0.0026148	0.0227297	-0.503494	downregulated	http://software.broadinstitute.org/gsea/msigdb/geneset_page.jsp?geneSetName=GSE15930_STIM_VS_STIM_AND_TRICHOSTATINA_72H_CD8_T_CELL_UP
GSE16266_LPS_VS_HEATSHOCK_AND_LPS_STIM_MEF_UP	0.00060804	0.00850534	-0.541559	downregulated	http://software.broadinstitute.org/gsea/msigdb/geneset_page.jsp?geneSetName=GSE16266_LPS_VS_HEATSHOCK_AND_LPS_STIM_MEF_UP
GSE16385_IFNG_TNF_VS_IL4_STIM_MACROPHAGE_UP	0.00362114	0.0281996	-0.482776	downregulated	http://software.broadinstitute.org/gsea/msigdb/geneset_page.jsp?geneSetName=GSE16385_IFNG_TNF_VS_IL4_STIM_MACROPHAGE_UP
GSE16385_ROSIGLITAZONE_IFNG_TNF_VS_IL4_STIM_MACROPHAGE_DN	0.00717022	0.0444051	-0.469133	downregulated	http://software.broadinstitute.org/gsea/msigdb/geneset_page.jsp?geneSetName=GSE16385_ROSIGLITAZONE_IFNG_TNF_VS_IL4_STIM_MACROPHAGE_DN
GSE16385_ROSIGLITAZONE_IL4_VS_IL4_ALONE_STIM_MACROPHAGE_12H_DN	0.00231881	0.0209392	-0.482207	downregulated	http://software.broadinstitute.org/gsea/msigdb/geneset_page.jsp?geneSetName=GSE16385_ROSIGLITAZONE_IL4_VS_IL4_ALONE_STIM_MACROPHAGE_12H_DN
GSE16385_ROSIGLITAZONE_VS_UNTREATED_IFNG_TNF_STIM_MACROPHAGE_UP	0.000580325	0.00828145	-0.537658	downregulated	http://software.broadinstitute.org/gsea/msigdb/geneset_page.jsp?geneSetName=GSE16385_ROSIGLITAZONE_VS_UNTREATED_IFNG_TNF_STIM_MACROPHAGE_UP
GSE16385_UNTREATED_VS_12H_ROSIGLITAZONE_IL4_TREATED_MACROPHAGE_UP	0.00366416	0.0284024	-0.479113	downregulated	http://software.broadinstitute.org/gsea/msigdb/geneset_page.jsp?geneSetName=GSE16385_UNTREATED_VS_12H_ROSIGLITAZONE_IL4_TREATED_MACROPHAGE_UP
GSE16450_CTRL_VS_IFNA_12H_STIM_MATURE_NEURON_CELL_LINE_UP	0.00813036	0.0480633	-0.493497	downregulated	http://software.broadinstitute.org/gsea/msigdb/geneset_page.jsp?geneSetName=GSE16450_CTRL_VS_IFNA_12H_STIM_MATURE_NEURON_CELL_LINE_UP
GSE16450_CTRL_VS_IFNA_6H_STIM_IMMATURE_NEURON_CELL_LINE_DN	0.00442208	0.0321096	-0.489914	downregulated	http://software.broadinstitute.org/gsea/msigdb/geneset_page.jsp?geneSetName=GSE16450_CTRL_VS_IFNA_6H_STIM_IMMATURE_NEURON_CELL_LINE_DN
GSE16450_CTRL_VS_IFNA_6H_STIM_MATURE_NEURON_CELL_LINE_UP	0.00522732	0.0360469	-0.495783	downregulated	http://software.broadinstitute.org/gsea/msigdb/geneset_page.jsp?geneSetName=GSE16450_CTRL_VS_IFNA_6H_STIM_MATURE_NEURON_CELL_LINE_UP
GSE16451_CTRL_VS_WEST_EQUINE_ENC_VIRUS_MATURE_NEURON_CELL_LINE_DN	0.000176353	0.00365117	-0.543234	downregulated	http://software.broadinstitute.org/gsea/msigdb/geneset_page.jsp?geneSetName=GSE16451_CTRL_VS_WEST_EQUINE_ENC_VIRUS_MATURE_NEURON_CELL_LINE_DN
GSE16522_MEMORY_VS_NAIVE_ANTI_CD3CD28_STIM_CD8_TCELL_UP	0.000544787	0.00792976	-0.518618	downregulated	http://software.broadinstitute.org/gsea/msigdb/geneset_page.jsp?geneSetName=GSE16522_MEMORY_VS_NAIVE_ANTI_CD3CD28_STIM_CD8_TCELL_UP
GSE16697_CD4_TCELL_VS_TFH_CD4_TCELL_DN	0.00826437	0.0484973	-0.480076	downregulated	http://software.broadinstitute.org/gsea/msigdb/geneset_page.jsp?geneSetName=GSE16697_CD4_TCELL_VS_TFH_CD4_TCELL_DN
GSE16697_CD4_TCELL_VS_TFH_CD4_TCELL_UP	0.000487747	0.00736651	-0.513779	downregulated	http://software.broadinstitute.org/gsea/msigdb/geneset_page.jsp?geneSetName=GSE16697_CD4_TCELL_VS_TFH_CD4_TCELL_UP
GSE17186_BLOOD_VS_CORD_BLOOD_CD21HIGH_TRANSITIONAL_BCELL_DN	0.00670855	0.0424835	-0.470669	downregulated	http://software.broadinstitute.org/gsea/msigdb/geneset_page.jsp?geneSetName=GSE17186_BLOOD_VS_CORD_BLOOD_CD21HIGH_TRANSITIONAL_BCELL_DN
GSE17186_BLOOD_VS_CORD_BLOOD_CD21LOW_TRANSITIONAL_BCELL_DN	0.00232506	0.020966	-0.480013	downregulated	http://software.broadinstitute.org/gsea/msigdb/geneset_page.jsp?geneSetName=GSE17186_BLOOD_VS_CORD_BLOOD_CD21LOW_TRANSITIONAL_BCELL_DN
GSE17186_CD21LOW_VS_CD21HIGH_TRANSITIONAL_BCELL_CORD_BLOOD_UP	0.00389904	0.0295368	-0.479655	downregulated	http://software.broadinstitute.org/gsea/msigdb/geneset_page.jsp?geneSetName=GSE17186_CD21LOW_VS_CD21HIGH_TRANSITIONAL_BCELL_CORD_BLOOD_UP
GSE17186_MEMORY_VS_CD21HIGH_TRANSITIONAL_BCELL_DN	0.000764994	0.00993818	-0.514282	downregulated	http://software.broadinstitute.org/gsea/msigdb/geneset_page.jsp?geneSetName=GSE17186_MEMORY_VS_CD21HIGH_TRANSITIONAL_BCELL_DN
GSE17301_ACD3_ACD28_VS_ACD3_ACD28_AND_IFNA2_STIM_CD8_TCELL_DN	0.000592183	0.00835626	-0.520432	downregulated	http://software.broadinstitute.org/gsea/msigdb/geneset_page.jsp?geneSetName=GSE17301_ACD3_ACD28_VS_ACD3_ACD28_AND_IFNA2_STIM_CD8_TCELL_DN
GSE17301_ACD3_ACD28_VS_ACD3_ACD28_AND_IFNA5_STIM_CD8_TCELL_DN	9.84478e-05	0.00271432	-0.552396	downregulated	http://software.broadinstitute.org/gsea/msigdb/geneset_page.jsp?geneSetName=GSE17301_ACD3_ACD28_VS_ACD3_ACD28_AND_IFNA5_STIM_CD8_TCELL_DN
GSE17301_CTRL_VS_48H_ACD3_ACD28_IFNA2_STIM_CD8_TCELL_DN	0.00306245	0.0251206	0.352094	upregulated	http://software.broadinstitute.org/gsea/msigdb/geneset_page.jsp?geneSetName=GSE17301_CTRL_VS_48H_ACD3_ACD28_IFNA2_STIM_CD8_TCELL_DN
GSE17301_CTRL_VS_48H_ACD3_ACD28_STIM_CD8_TCELL_DN	0.000670367	0.00909651	-0.519847	downregulated	http://software.broadinstitute.org/gsea/msigdb/geneset_page.jsp?geneSetName=GSE17301_CTRL_VS_48H_ACD3_ACD28_STIM_CD8_TCELL_DN
GSE17301_IFNA2_VS_IFNA2_AND_ACD3_ACD28_STIM_CD8_TCELL_DN	0.00813062	0.0480633	-0.467668	downregulated	http://software.broadinstitute.org/gsea/msigdb/geneset_page.jsp?geneSetName=GSE17301_IFNA2_VS_IFNA2_AND_ACD3_ACD28_STIM_CD8_TCELL_DN
GSE17580_TREG_VS_TEFF_DN	0.000487189	0.00736651	-0.531975	downregulated	http://software.broadinstitute.org/gsea/msigdb/geneset_page.jsp?geneSetName=GSE17580_TREG_VS_TEFF_DN
GSE17580_UNINFECTED_VS_S_MANSONI_INF_TEFF_UP	0.000109611	0.00276994	-0.549281	downregulated	http://software.broadinstitute.org/gsea/msigdb/geneset_page.jsp?geneSetName=GSE17580_UNINFECTED_VS_S_MANSONI_INF_TEFF_UP
GSE17721_0.5H_VS_12H_CPG_BMDC_UP	0.00540355	0.0368029	-0.483257	downregulated	http://software.broadinstitute.org/gsea/msigdb/geneset_page.jsp?geneSetName=GSE17721_0.5H_VS_12H_CPG_BMDC_UP
GSE17721_0.5H_VS_12H_POLYIC_BMDC_UP	0.000199873	0.00394527	-0.549916	downregulated	http://software.broadinstitute.org/gsea/msigdb/geneset_page.jsp?geneSetName=GSE17721_0.5H_VS_12H_POLYIC_BMDC_UP
GSE17721_12H_VS_24H_CPG_BMDC_UP	0.00173488	0.017203	-0.505885	downregulated	http://software.broadinstitute.org/gsea/msigdb/geneset_page.jsp?geneSetName=GSE17721_12H_VS_24H_CPG_BMDC_UP
GSE17721_CTRL_VS_CPG_24H_BMDC_UP	0.00136606	0.0146014	-0.515693	downregulated	http://software.broadinstitute.org/gsea/msigdb/geneset_page.jsp?geneSetName=GSE17721_CTRL_VS_CPG_24H_BMDC_UP
GSE17721_CTRL_VS_CPG_2H_BMDC_DN	0.00262843	0.0227587	-0.507926	downregulated	http://software.broadinstitute.org/gsea/msigdb/geneset_page.jsp?geneSetName=GSE17721_CTRL_VS_CPG_2H_BMDC_DN
GSE17721_CTRL_VS_LPS_4H_BMDC_UP	0.00487968	0.0344421	-0.489825	downregulated	http://software.broadinstitute.org/gsea/msigdb/geneset_page.jsp?geneSetName=GSE17721_CTRL_VS_LPS_4H_BMDC_UP
GSE17721_CTRL_VS_LPS_6H_BMDC_UP	0.00245646	0.0217945	-0.494813	downregulated	http://software.broadinstitute.org/gsea/msigdb/geneset_page.jsp?geneSetName=GSE17721_CTRL_VS_LPS_6H_BMDC_UP
GSE17721_CTRL_VS_PAM3CSK4_24H_BMDC_UP	0.00143531	0.0150789	-0.516249	downregulated	http://software.broadinstitute.org/gsea/msigdb/geneset_page.jsp?geneSetName=GSE17721_CTRL_VS_PAM3CSK4_24H_BMDC_UP
GSE17721_CTRL_VS_POLYIC_0.5H_BMDC_DN	0.00361147	0.0281558	-0.493312	downregulated	http://software.broadinstitute.org/gsea/msigdb/geneset_page.jsp?geneSetName=GSE17721_CTRL_VS_POLYIC_0.5H_BMDC_DN
GSE17721_CTRL_VS_POLYIC_24H_BMDC_UP	0.00193393	0.0186039	-0.514021	downregulated	http://software.broadinstitute.org/gsea/msigdb/geneset_page.jsp?geneSetName=GSE17721_CTRL_VS_POLYIC_24H_BMDC_UP
GSE17721_LPS_VS_CPG_12H_BMDC_DN	0.000721325	0.00957488	-0.528262	downregulated	http://software.broadinstitute.org/gsea/msigdb/geneset_page.jsp?geneSetName=GSE17721_LPS_VS_CPG_12H_BMDC_DN
GSE17721_LPS_VS_CPG_2H_BMDC_DN	0.00509334	0.0353589	-0.486199	downregulated	http://software.broadinstitute.org/gsea/msigdb/geneset_page.jsp?geneSetName=GSE17721_LPS_VS_CPG_2H_BMDC_DN
GSE17721_LPS_VS_GARDIQUIMOD_12H_BMDC_DN	0.00529699	0.0363713	-0.480032	downregulated	http://software.broadinstitute.org/gsea/msigdb/geneset_page.jsp?geneSetName=GSE17721_LPS_VS_GARDIQUIMOD_12H_BMDC_DN
GSE17721_LPS_VS_GARDIQUIMOD_16H_BMDC_DN	0.000375504	0.00614749	-0.534001	downregulated	http://software.broadinstitute.org/gsea/msigdb/geneset_page.jsp?geneSetName=GSE17721_LPS_VS_GARDIQUIMOD_16H_BMDC_DN
GSE17721_LPS_VS_GARDIQUIMOD_24H_BMDC_DN	0.0023553	0.0211498	-0.497719	downregulated	http://software.broadinstitute.org/gsea/msigdb/geneset_page.jsp?geneSetName=GSE17721_LPS_VS_GARDIQUIMOD_24H_BMDC_DN
GSE17721_LPS_VS_GARDIQUIMOD_6H_BMDC_UP	0.00601301	0.0394347	-0.474822	downregulated	http://software.broadinstitute.org/gsea/msigdb/geneset_page.jsp?geneSetName=GSE17721_LPS_VS_GARDIQUIMOD_6H_BMDC_UP
GSE17721_LPS_VS_PAM3CSK4_16H_BMDC_DN	0.000177433	0.00365865	-0.549728	downregulated	http://software.broadinstitute.org/gsea/msigdb/geneset_page.jsp?geneSetName=GSE17721_LPS_VS_PAM3CSK4_16H_BMDC_DN
GSE17721_LPS_VS_PAM3CSK4_24H_BMDC_DN	0.00214258	0.0198861	-0.501678	downregulated	http://software.broadinstitute.org/gsea/msigdb/geneset_page.jsp?geneSetName=GSE17721_LPS_VS_PAM3CSK4_24H_BMDC_DN
GSE17721_LPS_VS_POLYIC_12H_BMDC_DN	0.000932919	0.0113601	-0.523004	downregulated	http://software.broadinstitute.org/gsea/msigdb/geneset_page.jsp?geneSetName=GSE17721_LPS_VS_POLYIC_12H_BMDC_DN
GSE17721_LPS_VS_POLYIC_8H_BMDC_DN	0.0003632	0.00601034	-0.531721	downregulated	http://software.broadinstitute.org/gsea/msigdb/geneset_page.jsp?geneSetName=GSE17721_LPS_VS_POLYIC_8H_BMDC_DN
GSE17721_PAM3CSK4_VS_CPG_16H_BMDC_UP	0.00355624	0.0278344	-0.491953	downregulated	http://software.broadinstitute.org/gsea/msigdb/geneset_page.jsp?geneSetName=GSE17721_PAM3CSK4_VS_CPG_16H_BMDC_UP
GSE17721_PAM3CSK4_VS_CPG_1H_BMDC_UP	0.00814407	0.0480789	-0.468993	downregulated	http://software.broadinstitute.org/gsea/msigdb/geneset_page.jsp?geneSetName=GSE17721_PAM3CSK4_VS_CPG_1H_BMDC_UP
GSE17721_PAM3CSK4_VS_GADIQUIMOD_24H_BMDC_UP	0.00593688	0.0391423	-0.480496	downregulated	http://software.broadinstitute.org/gsea/msigdb/geneset_page.jsp?geneSetName=GSE17721_PAM3CSK4_VS_GADIQUIMOD_24H_BMDC_UP
GSE17721_PAM3CSK4_VS_GADIQUIMOD_4H_BMDC_DN	0.00812876	0.0480633	-0.464038	downregulated	http://software.broadinstitute.org/gsea/msigdb/geneset_page.jsp?geneSetName=GSE17721_PAM3CSK4_VS_GADIQUIMOD_4H_BMDC_DN
GSE17721_POLYIC_VS_CPG_12H_BMDC_UP	0.00303716	0.0250136	-0.495477	downregulated	http://software.broadinstitute.org/gsea/msigdb/geneset_page.jsp?geneSetName=GSE17721_POLYIC_VS_CPG_12H_BMDC_UP
GSE17721_POLYIC_VS_PAM3CSK4_1H_BMDC_DN	0.00520957	0.0359534	-0.470821	downregulated	http://software.broadinstitute.org/gsea/msigdb/geneset_page.jsp?geneSetName=GSE17721_POLYIC_VS_PAM3CSK4_1H_BMDC_DN
GSE17974_0H_VS_24H_IN_VITRO_ACT_CD4_TCELL_DN	0.00177117	0.017495	0.353221	upregulated	http://software.broadinstitute.org/gsea/msigdb/geneset_page.jsp?geneSetName=GSE17974_0H_VS_24H_IN_VITRO_ACT_CD4_TCELL_DN
GSE17974_0H_VS_2H_IN_VITRO_ACT_CD4_TCELL_UP	9.84478e-05	0.00271432	-0.554078	downregulated	http://software.broadinstitute.org/gsea/msigdb/geneset_page.jsp?geneSetName=GSE17974_0H_VS_2H_IN_VITRO_ACT_CD4_TCELL_UP
GSE17974_0H_VS_6H_IN_VITRO_ACT_CD4_TCELL_UP	0.0024354	0.0216929	-0.493121	downregulated	http://software.broadinstitute.org/gsea/msigdb/geneset_page.jsp?geneSetName=GSE17974_0H_VS_6H_IN_VITRO_ACT_CD4_TCELL_UP
GSE17974_CTRL_VS_ACT_IL4_AND_ANTI_IL12_2H_CD4_TCELL_UP	5.46054e-05	0.00226268	-0.559913	downregulated	http://software.broadinstitute.org/gsea/msigdb/geneset_page.jsp?geneSetName=GSE17974_CTRL_VS_ACT_IL4_AND_ANTI_IL12_2H_CD4_TCELL_UP
GSE17974_IL4_AND_ANTI_IL12_VS_UNTREATED_48H_ACT_CD4_TCELL_UP	0.00211747	0.019746	-0.534494	downregulated	http://software.broadinstitute.org/gsea/msigdb/geneset_page.jsp?geneSetName=GSE17974_IL4_AND_ANTI_IL12_VS_UNTREATED_48H_ACT_CD4_TCELL_UP
GSE17974_IL4_AND_ANTI_IL12_VS_UNTREATED_6H_ACT_CD4_TCELL_UP	1.14464e-05	0.00107081	-0.669153	downregulated	http://software.broadinstitute.org/gsea/msigdb/geneset_page.jsp?geneSetName=GSE17974_IL4_AND_ANTI_IL12_VS_UNTREATED_6H_ACT_CD4_TCELL_UP
GSE17974_IL4_AND_ANTI_IL12_VS_UNTREATED_72H_ACT_CD4_TCELL_DN	0.00529944	0.036374	-0.496441	downregulated	http://software.broadinstitute.org/gsea/msigdb/geneset_page.jsp?geneSetName=GSE17974_IL4_AND_ANTI_IL12_VS_UNTREATED_72H_ACT_CD4_TCELL_DN
GSE18148_CBFB_KO_VS_WT_TREG_DN	3.40569e-05	0.00209221	-0.610587	downregulated	http://software.broadinstitute.org/gsea/msigdb/geneset_page.jsp?geneSetName=GSE18148_CBFB_KO_VS_WT_TREG_DN
GSE18281_CORTICAL_VS_MEDULLARY_THYMOCYTE_DN	0.00145545	0.0152271	-0.539199	downregulated	http://software.broadinstitute.org/gsea/msigdb/geneset_page.jsp?geneSetName=GSE18281_CORTICAL_VS_MEDULLARY_THYMOCYTE_DN
GSE18281_SUBCAPSULAR_CORTICAL_REGION_VS_WHOLE_CORTEX_THYMUS_UP	0.00271376	0.0233145	-0.486438	downregulated	http://software.broadinstitute.org/gsea/msigdb/geneset_page.jsp?geneSetName=GSE18281_SUBCAPSULAR_CORTICAL_REGION_VS_WHOLE_CORTEX_THYMUS_UP
GSE18804_SPLEEN_MACROPHAGE_VS_COLON_TUMORAL_MACROPHAGE_UP	1.10061e-05	0.00107081	-0.59031	downregulated	http://software.broadinstitute.org/gsea/msigdb/geneset_page.jsp?geneSetName=GSE18804_SPLEEN_MACROPHAGE_VS_COLON_TUMORAL_MACROPHAGE_UP
GSE18893_TCONV_VS_TREG_24H_CULTURE_UP	0.00049726	0.00743828	-0.531528	downregulated	http://software.broadinstitute.org/gsea/msigdb/geneset_page.jsp?geneSetName=GSE18893_TCONV_VS_TREG_24H_CULTURE_UP
GSE18893_TCONV_VS_TREG_24H_TNF_STIM_UP	9.9295e-05	0.00271432	0.530635	upregulated	http://software.broadinstitute.org/gsea/msigdb/geneset_page.jsp?geneSetName=GSE18893_TCONV_VS_TREG_24H_TNF_STIM_UP
GSE18893_TCONV_VS_TREG_2H_CULTURE_DN	0.00344868	0.0272706	-0.469291	downregulated	http://software.broadinstitute.org/gsea/msigdb/geneset_page.jsp?geneSetName=GSE18893_TCONV_VS_TREG_2H_CULTURE_DN
GSE18893_TCONV_VS_TREG_2H_TNF_STIM_UP	0.0067607	0.0426823	-0.489247	downregulated	http://software.broadinstitute.org/gsea/msigdb/geneset_page.jsp?geneSetName=GSE18893_TCONV_VS_TREG_2H_TNF_STIM_UP
GSE19198_1H_VS_24H_IL21_TREATED_TCELL_UP	1.09859e-05	0.00107081	-0.596075	downregulated	http://software.broadinstitute.org/gsea/msigdb/geneset_page.jsp?geneSetName=GSE19198_1H_VS_24H_IL21_TREATED_TCELL_UP
GSE19198_6H_VS_24H_IL21_TREATED_TCELL_DN	6.51091e-05	0.00234705	-0.556938	downregulated	http://software.broadinstitute.org/gsea/msigdb/geneset_page.jsp?geneSetName=GSE19198_6H_VS_24H_IL21_TREATED_TCELL_DN
GSE19198_CTRL_VS_IL21_TREATED_TCELL_24H_DN	0.000275127	0.00495369	-0.535494	downregulated	http://software.broadinstitute.org/gsea/msigdb/geneset_page.jsp?geneSetName=GSE19198_CTRL_VS_IL21_TREATED_TCELL_24H_DN
GSE19198_CTRL_VS_IL21_TREATED_TCELL_6H_DN	0.000283067	0.00504527	-0.526413	downregulated	http://software.broadinstitute.org/gsea/msigdb/geneset_page.jsp?geneSetName=GSE19198_CTRL_VS_IL21_TREATED_TCELL_6H_DN
GSE19198_CTRL_VS_IL21_TREATED_TCELL_6H_UP	0.00234445	0.0211096	-0.483835	downregulated	http://software.broadinstitute.org/gsea/msigdb/geneset_page.jsp?geneSetName=GSE19198_CTRL_VS_IL21_TREATED_TCELL_6H_UP
GSE19401_NAIVE_VS_IMMUNIZED_MOUSE_PLN_FOLLICULAR_DC_DN	0.00355974	0.0278495	-0.494351	downregulated	http://software.broadinstitute.org/gsea/msigdb/geneset_page.jsp?geneSetName=GSE19401_NAIVE_VS_IMMUNIZED_MOUSE_PLN_FOLLICULAR_DC_DN
GSE19401_PAM2CSK4_VS_RETINOIC_ACID_AND_PAM2CSK4_STIM_FOLLICULAR_DC_DN	0.00726162	0.0447205	-0.471085	downregulated	http://software.broadinstitute.org/gsea/msigdb/geneset_page.jsp?geneSetName=GSE19401_PAM2CSK4_VS_RETINOIC_ACID_AND_PAM2CSK4_STIM_FOLLICULAR_DC_DN
GSE19401_PAM2CSK4_VS_RETINOIC_ACID_STIM_FOLLICULAR_DC_UP	0.00757308	0.045982	-0.476442	downregulated	http://software.broadinstitute.org/gsea/msigdb/geneset_page.jsp?geneSetName=GSE19401_PAM2CSK4_VS_RETINOIC_ACID_STIM_FOLLICULAR_DC_UP
GSE19401_UNSTIM_VS_RETINOIC_ACID_AND_PAM2CSK4_STIM_FOLLICULAR_DC_UP	0.00504078	0.0351647	-0.481578	downregulated	http://software.broadinstitute.org/gsea/msigdb/geneset_page.jsp?geneSetName=GSE19401_UNSTIM_VS_RETINOIC_ACID_AND_PAM2CSK4_STIM_FOLLICULAR_DC_UP
GSE19512_NAUTRAL_VS_INDUCED_TREG_DN	0.00329936	0.0263922	-0.487069	downregulated	http://software.broadinstitute.org/gsea/msigdb/geneset_page.jsp?geneSetName=GSE19512_NAUTRAL_VS_INDUCED_TREG_DN
GSE19512_NAUTRAL_VS_INDUCED_TREG_UP	5.68376e-05	0.00226545	-0.592576	downregulated	http://software.broadinstitute.org/gsea/msigdb/geneset_page.jsp?geneSetName=GSE19512_NAUTRAL_VS_INDUCED_TREG_UP
GSE19772_CTRL_VS_HCMV_INF_MONOCYTES_UP	9.91124e-05	0.00271432	-0.553782	downregulated	http://software.broadinstitute.org/gsea/msigdb/geneset_page.jsp?geneSetName=GSE19772_CTRL_VS_HCMV_INF_MONOCYTES_UP
GSE19825_CD24LOW_VS_IL2RA_HIGH_DAY3_EFF_CD8_TCELL_UP	2.23229e-05	0.00176992	-0.602376	downregulated	http://software.broadinstitute.org/gsea/msigdb/geneset_page.jsp?geneSetName=GSE19825_CD24LOW_VS_IL2RA_HIGH_DAY3_EFF_CD8_TCELL_UP
GSE19888_ADENOSINE_A3R_ACT_VS_TCELL_MEMBRANES_ACT_IN_MAST_CELL_UP	0.00104521	0.0122607	-0.513703	downregulated	http://software.broadinstitute.org/gsea/msigdb/geneset_page.jsp?geneSetName=GSE19888_ADENOSINE_A3R_ACT_VS_TCELL_MEMBRANES_ACT_IN_MAST_CELL_UP
GSE19888_ADENOSINE_A3R_INH_PRETREAT_AND_ACT_BY_A3R_VS_TCELL_MEMBRANES_ACT_MAST_CELL_UP	0.000163927	0.00349626	-0.538083	downregulated	http://software.broadinstitute.org/gsea/msigdb/geneset_page.jsp?geneSetName=GSE19888_ADENOSINE_A3R_INH_PRETREAT_AND_ACT_BY_A3R_VS_TCELL_MEMBRANES_ACT_MAST_CELL_UP
GSE19888_ADENOSINE_A3R_INH_VS_INH_PRETREAT_AND_ACT_WITH_TCELL_MEMBRANES_MAST_CELL_UP	0.00289628	0.024339	-0.49409	downregulated	http://software.broadinstitute.org/gsea/msigdb/geneset_page.jsp?geneSetName=GSE19888_ADENOSINE_A3R_INH_VS_INH_PRETREAT_AND_ACT_WITH_TCELL_MEMBRANES_MAST_CELL_UP
GSE19888_CTRL_VS_A3R_ACT_TREATED_MAST_CELL_PRETREATED_WITH_A3R_INH_DN	0.00480458	0.0340753	-0.493539	downregulated	http://software.broadinstitute.org/gsea/msigdb/geneset_page.jsp?geneSetName=GSE19888_CTRL_VS_A3R_ACT_TREATED_MAST_CELL_PRETREATED_WITH_A3R_INH_DN
GSE19888_CTRL_VS_A3R_INHIBITOR_TREATED_MAST_CELL_UP	0.00474027	0.0337682	0.354836	upregulated	http://software.broadinstitute.org/gsea/msigdb/geneset_page.jsp?geneSetName=GSE19888_CTRL_VS_A3R_INHIBITOR_TREATED_MAST_CELL_UP
GSE19888_CTRL_VS_TCELL_MEMBRANES_ACT_MAST_CELL_PRETREAT_A3R_INH_DN	0.00670855	0.0424835	-0.470669	downregulated	http://software.broadinstitute.org/gsea/msigdb/geneset_page.jsp?geneSetName=GSE19888_CTRL_VS_TCELL_MEMBRANES_ACT_MAST_CELL_PRETREAT_A3R_INH_DN
GSE19923_E2A_KO_VS_E2A_AND_HEB_KO_DP_THYMOCYTE_DN	0.000498262	0.00744697	-0.531145	downregulated	http://software.broadinstitute.org/gsea/msigdb/geneset_page.jsp?geneSetName=GSE19923_E2A_KO_VS_E2A_AND_HEB_KO_DP_THYMOCYTE_DN
GSE19923_E2A_KO_VS_HEB_AND_E2A_KO_DP_THYMOCYTE_UP	0.0079794	0.0476312	-0.472015	downregulated	http://software.broadinstitute.org/gsea/msigdb/geneset_page.jsp?geneSetName=GSE19923_E2A_KO_VS_HEB_AND_E2A_KO_DP_THYMOCYTE_UP
GSE19923_WT_VS_HEB_AND_E2A_KO_DP_THYMOCYTE_DN	0.00553688	0.0374363	-0.478951	downregulated	http://software.broadinstitute.org/gsea/msigdb/geneset_page.jsp?geneSetName=GSE19923_WT_VS_HEB_AND_E2A_KO_DP_THYMOCYTE_DN
GSE19941_LPS_VS_LPS_AND_IL10_STIM_IL10_KO_MACROPHAGE_UP	0.00434396	0.031751	0.356444	upregulated	http://software.broadinstitute.org/gsea/msigdb/geneset_page.jsp?geneSetName=GSE19941_LPS_VS_LPS_AND_IL10_STIM_IL10_KO_MACROPHAGE_UP
GSE19941_LPS_VS_LPS_AND_IL10_STIM_IL10_KO_NFKBP50_KO_MACROPHAGE_DN	0.00113046	0.0128952	-0.51629	downregulated	http://software.broadinstitute.org/gsea/msigdb/geneset_page.jsp?geneSetName=GSE19941_LPS_VS_LPS_AND_IL10_STIM_IL10_KO_NFKBP50_KO_MACROPHAGE_DN
GSE19941_UNSTIM_VS_LPS_AND_IL10_STIM_IL10_KO_MACROPHAGE_DN	0.000860174	0.0107634	0.383712	upregulated	http://software.broadinstitute.org/gsea/msigdb/geneset_page.jsp?geneSetName=GSE19941_UNSTIM_VS_LPS_AND_IL10_STIM_IL10_KO_MACROPHAGE_DN
GSE19941_UNSTIM_VS_LPS_STIM_IL10_KO_NFKBP50_KO_MACROPHAGE_DN	0.00412551	0.0306351	-0.5052	downregulated	http://software.broadinstitute.org/gsea/msigdb/geneset_page.jsp?geneSetName=GSE19941_UNSTIM_VS_LPS_STIM_IL10_KO_NFKBP50_KO_MACROPHAGE_DN
GSE20366_TREG_VS_NAIVE_CD4_TCELL_HOMEOSTATIC_CONVERSION_DN	0.00181584	0.0178069	-0.503565	downregulated	http://software.broadinstitute.org/gsea/msigdb/geneset_page.jsp?geneSetName=GSE20366_TREG_VS_NAIVE_CD4_TCELL_HOMEOSTATIC_CONVERSION_DN
GSE20366_TREG_VS_TCONV_UP	0.000423606	0.00665758	-0.540387	downregulated	http://software.broadinstitute.org/gsea/msigdb/geneset_page.jsp?geneSetName=GSE20366_TREG_VS_TCONV_UP
GSE20500_RETINOIC_ACID_VS_RARA_ANTAGONIST_TREATED_CD4_TCELL_UP	0.00659846	0.042076	-0.496292	downregulated	http://software.broadinstitute.org/gsea/msigdb/geneset_page.jsp?geneSetName=GSE20500_RETINOIC_ACID_VS_RARA_ANTAGONIST_TREATED_CD4_TCELL_UP
GSE20715_0H_VS_24H_OZONE_LUNG_UP	0.000651963	0.0089221	-0.526131	downregulated	http://software.broadinstitute.org/gsea/msigdb/geneset_page.jsp?geneSetName=GSE20715_0H_VS_24H_OZONE_LUNG_UP
GSE20715_0H_VS_24H_OZONE_TLR4_KO_LUNG_UP	0.000495562	0.00743175	-0.527757	downregulated	http://software.broadinstitute.org/gsea/msigdb/geneset_page.jsp?geneSetName=GSE20715_0H_VS_24H_OZONE_TLR4_KO_LUNG_UP
GSE20715_0H_VS_48H_OZONE_LUNG_UP	0.00138195	0.0146879	-0.510763	downregulated	http://software.broadinstitute.org/gsea/msigdb/geneset_page.jsp?geneSetName=GSE20715_0H_VS_48H_OZONE_LUNG_UP
GSE20715_WT_VS_TLR4_KO_24H_OZONE_LUNG_DN	0.00428369	0.0314041	-0.483791	downregulated	http://software.broadinstitute.org/gsea/msigdb/geneset_page.jsp?geneSetName=GSE20715_WT_VS_TLR4_KO_24H_OZONE_LUNG_DN
GSE20727_CTRL_VS_H2O2_TREATED_DC_DN	0.00634468	0.0409716	-0.475244	downregulated	http://software.broadinstitute.org/gsea/msigdb/geneset_page.jsp?geneSetName=GSE20727_CTRL_VS_H2O2_TREATED_DC_DN
GSE21033_1H_VS_24H_POLYIC_STIM_DC_DN	0.00298348	0.0247124	-0.514406	downregulated	http://software.broadinstitute.org/gsea/msigdb/geneset_page.jsp?geneSetName=GSE21033_1H_VS_24H_POLYIC_STIM_DC_DN
GSE21033_3H_VS_24H_POLYIC_STIM_DC_UP	0.00134985	0.014491	-0.524164	downregulated	http://software.broadinstitute.org/gsea/msigdb/geneset_page.jsp?geneSetName=GSE21033_3H_VS_24H_POLYIC_STIM_DC_UP
GSE21033_CTRL_VS_POLYIC_STIM_DC_12H_UP	0.000102359	0.00271841	-0.576661	downregulated	http://software.broadinstitute.org/gsea/msigdb/geneset_page.jsp?geneSetName=GSE21033_CTRL_VS_POLYIC_STIM_DC_12H_UP
GSE21033_CTRL_VS_POLYIC_STIM_DC_1H_UP	0.000455905	0.00704005	-0.537647	downregulated	http://software.broadinstitute.org/gsea/msigdb/geneset_page.jsp?geneSetName=GSE21033_CTRL_VS_POLYIC_STIM_DC_1H_UP
GSE21033_CTRL_VS_POLYIC_STIM_DC_24H_UP	0.00277315	0.0236641	-0.521196	downregulated	http://software.broadinstitute.org/gsea/msigdb/geneset_page.jsp?geneSetName=GSE21033_CTRL_VS_POLYIC_STIM_DC_24H_UP
GSE21063_CTRL_VS_ANTI_IGM_STIM_BCELL_16H_UP	9.00657e-05	0.00271432	0.443486	upregulated	http://software.broadinstitute.org/gsea/msigdb/geneset_page.jsp?geneSetName=GSE21063_CTRL_VS_ANTI_IGM_STIM_BCELL_16H_UP
GSE21063_CTRL_VS_ANTI_IGM_STIM_BCELL_8H_UP	0.00206806	0.0194808	-0.543351	downregulated	http://software.broadinstitute.org/gsea/msigdb/geneset_page.jsp?geneSetName=GSE21063_CTRL_VS_ANTI_IGM_STIM_BCELL_8H_UP
GSE21063_CTRL_VS_ANTI_IGM_STIM_BCELL_NFATC1_KO_16H_UP	0.000809908	0.0103543	-0.534507	downregulated	http://software.broadinstitute.org/gsea/msigdb/geneset_page.jsp?geneSetName=GSE21063_CTRL_VS_ANTI_IGM_STIM_BCELL_NFATC1_KO_16H_UP
GSE21063_CTRL_VS_ANTI_IGM_STIM_BCELL_NFATC1_KO_8H_DN	0.00118006	0.0133399	0.375769	upregulated	http://software.broadinstitute.org/gsea/msigdb/geneset_page.jsp?geneSetName=GSE21063_CTRL_VS_ANTI_IGM_STIM_BCELL_NFATC1_KO_8H_DN
GSE21063_WT_VS_NFATC1_KO_16H_ANTI_IGM_STIM_BCELL_DN	0.00089203	0.0110106	-0.548368	downregulated	http://software.broadinstitute.org/gsea/msigdb/geneset_page.jsp?geneSetName=GSE21063_WT_VS_NFATC1_KO_16H_ANTI_IGM_STIM_BCELL_DN
GSE21063_WT_VS_NFATC1_KO_3H_ANTI_IGM_STIM_BCELL_DN	0.00177624	0.0175353	-0.490947	downregulated	http://software.broadinstitute.org/gsea/msigdb/geneset_page.jsp?geneSetName=GSE21063_WT_VS_NFATC1_KO_3H_ANTI_IGM_STIM_BCELL_DN
GSE21063_WT_VS_NFATC1_KO_3H_ANTI_IGM_STIM_BCELL_UP	0.00404358	0.0302559	-0.507053	downregulated	http://software.broadinstitute.org/gsea/msigdb/geneset_page.jsp?geneSetName=GSE21063_WT_VS_NFATC1_KO_3H_ANTI_IGM_STIM_BCELL_UP
GSE21063_WT_VS_NFATC1_KO_8H_ANTI_IGM_STIM_BCELL_UP	0.000109469	0.00276994	0.501532	upregulated	http://software.broadinstitute.org/gsea/msigdb/geneset_page.jsp?geneSetName=GSE21063_WT_VS_NFATC1_KO_8H_ANTI_IGM_STIM_BCELL_UP
GSE2128_C57BL6_VS_NOD_CD4CD8_DP_THYMOCYTE_DN	0.00106599	0.0124162	-0.511571	downregulated	http://software.broadinstitute.org/gsea/msigdb/geneset_page.jsp?geneSetName=GSE2128_C57BL6_VS_NOD_CD4CD8_DP_THYMOCYTE_DN
GSE21360_NAIVE_VS_PRIMARY_MEMORY_CD8_TCELL_DN	5.56588e-05	0.00226268	-0.582081	downregulated	http://software.broadinstitute.org/gsea/msigdb/geneset_page.jsp?geneSetName=GSE21360_NAIVE_VS_PRIMARY_MEMORY_CD8_TCELL_DN
GSE21360_NAIVE_VS_PRIMARY_MEMORY_CD8_TCELL_UP	0.00127429	0.0140291	-0.527337	downregulated	http://software.broadinstitute.org/gsea/msigdb/geneset_page.jsp?geneSetName=GSE21360_NAIVE_VS_PRIMARY_MEMORY_CD8_TCELL_UP
GSE21360_NAIVE_VS_SECONDARY_MEMORY_CD8_TCELL_UP	0.00422491	0.0311224	-0.495828	downregulated	http://software.broadinstitute.org/gsea/msigdb/geneset_page.jsp?geneSetName=GSE21360_NAIVE_VS_SECONDARY_MEMORY_CD8_TCELL_UP
GSE21360_NAIVE_VS_TERTIARY_MEMORY_CD8_TCELL_UP	0.00334084	0.0266319	-0.489305	downregulated	http://software.broadinstitute.org/gsea/msigdb/geneset_page.jsp?geneSetName=GSE21360_NAIVE_VS_TERTIARY_MEMORY_CD8_TCELL_UP
GSE21360_SECONDARY_VS_QUATERNARY_MEMORY_CD8_TCELL_DN	0.0072375	0.0446498	-0.494936	downregulated	http://software.broadinstitute.org/gsea/msigdb/geneset_page.jsp?geneSetName=GSE21360_SECONDARY_VS_QUATERNARY_MEMORY_CD8_TCELL_DN
GSE21360_TERTIARY_VS_QUATERNARY_MEMORY_CD8_TCELL_UP	0.00193055	0.0186039	-0.51567	downregulated	http://software.broadinstitute.org/gsea/msigdb/geneset_page.jsp?geneSetName=GSE21360_TERTIARY_VS_QUATERNARY_MEMORY_CD8_TCELL_UP
GSE21379_TFH_VS_NON_TFH_SAP_KO_CD4_TCELL_DN	0.00686494	0.0431033	-0.472948	downregulated	http://software.broadinstitute.org/gsea/msigdb/geneset_page.jsp?geneSetName=GSE21379_TFH_VS_NON_TFH_SAP_KO_CD4_TCELL_DN
GSE21380_NON_TFH_VS_GERMINAL_CENTER_TFH_CD4_TCELL_UP	0.00221969	0.0203349	-0.515479	downregulated	http://software.broadinstitute.org/gsea/msigdb/geneset_page.jsp?geneSetName=GSE21380_NON_TFH_VS_GERMINAL_CENTER_TFH_CD4_TCELL_UP
GSE21380_NON_TFH_VS_TFH_CD4_TCELL_DN	0.000475372	0.0072395	-0.511497	downregulated	http://software.broadinstitute.org/gsea/msigdb/geneset_page.jsp?geneSetName=GSE21380_NON_TFH_VS_TFH_CD4_TCELL_DN
GSE21380_NON_TFH_VS_TFH_CD4_TCELL_UP	1.07927e-05	0.00107081	-0.614188	downregulated	http://software.broadinstitute.org/gsea/msigdb/geneset_page.jsp?geneSetName=GSE21380_NON_TFH_VS_TFH_CD4_TCELL_UP
GSE21546_ELK1_KO_VS_SAP1A_KO_AND_ELK1_KO_DP_THYMOCYTES_DN	8.69112e-05	0.00269401	0.466382	upregulated	http://software.broadinstitute.org/gsea/msigdb/geneset_page.jsp?geneSetName=GSE21546_ELK1_KO_VS_SAP1A_KO_AND_ELK1_KO_DP_THYMOCYTES_DN
GSE21546_SAP1A_KO_VS_SAP1A_KO_AND_ELK1_KO_ANTI_CD3_STIM_DP_THYMOCYTES_DN	1.08581e-05	0.00107081	-0.6153	downregulated	http://software.broadinstitute.org/gsea/msigdb/geneset_page.jsp?geneSetName=GSE21546_SAP1A_KO_VS_SAP1A_KO_AND_ELK1_KO_ANTI_CD3_STIM_DP_THYMOCYTES_DN
GSE21546_SAP1A_KO_VS_SAP1A_KO_AND_ELK1_KO_DP_THYMOCYTES_UP	0.00320531	0.0258074	-0.503005	downregulated	http://software.broadinstitute.org/gsea/msigdb/geneset_page.jsp?geneSetName=GSE21546_SAP1A_KO_VS_SAP1A_KO_AND_ELK1_KO_DP_THYMOCYTES_UP
GSE21546_UNSTIM_VS_ANTI_CD3_STIM_DP_THYMOCYTES_DN	9.16758e-05	0.00271432	0.453498	upregulated	http://software.broadinstitute.org/gsea/msigdb/geneset_page.jsp?geneSetName=GSE21546_UNSTIM_VS_ANTI_CD3_STIM_DP_THYMOCYTES_DN
GSE21546_WT_VS_ELK1_KO_ANTI_CD3_STIM_DP_THYMOCYTES_DN	0.000205465	0.00400092	0.41211	upregulated	http://software.broadinstitute.org/gsea/msigdb/geneset_page.jsp?geneSetName=GSE21546_WT_VS_ELK1_KO_ANTI_CD3_STIM_DP_THYMOCYTES_DN
GSE21546_WT_VS_SAP1A_KO_AND_ELK1_KO_ANTI_CD3_STIM_DP_THYMOCYTES_UP	0.00035621	0.00594165	-0.516781	downregulated	http://software.broadinstitute.org/gsea/msigdb/geneset_page.jsp?geneSetName=GSE21546_WT_VS_SAP1A_KO_AND_ELK1_KO_ANTI_CD3_STIM_DP_THYMOCYTES_UP
GSE21546_WT_VS_SAP1A_KO_AND_ELK1_KO_DP_THYMOCYTES_UP	0.00175798	0.0173744	-0.512432	downregulated	http://software.broadinstitute.org/gsea/msigdb/geneset_page.jsp?geneSetName=GSE21546_WT_VS_SAP1A_KO_AND_ELK1_KO_DP_THYMOCYTES_UP
GSE21670_IL6_VS_TGFB_AND_IL6_TREATED_CD4_TCELL_UP	0.00289455	0.024336	-0.513495	downregulated	http://software.broadinstitute.org/gsea/msigdb/geneset_page.jsp?geneSetName=GSE21670_IL6_VS_TGFB_AND_IL6_TREATED_CD4_TCELL_UP
GSE21670_STAT3_KO_VS_WT_CD4_TCELL_IL6_TREATED_DN	0.00783534	0.0470733	-0.464862	downregulated	http://software.broadinstitute.org/gsea/msigdb/geneset_page.jsp?geneSetName=GSE21670_STAT3_KO_VS_WT_CD4_TCELL_IL6_TREATED_DN
GSE21670_STAT3_KO_VS_WT_CD4_TCELL_IL6_TREATED_UP	0.000624562	0.00866788	-0.519847	downregulated	http://software.broadinstitute.org/gsea/msigdb/geneset_page.jsp?geneSetName=GSE21670_STAT3_KO_VS_WT_CD4_TCELL_IL6_TREATED_UP
GSE21670_STAT3_KO_VS_WT_CD4_TCELL_TGFB_IL6_TREATED_DN	0.000289001	0.00513035	-0.543752	downregulated	http://software.broadinstitute.org/gsea/msigdb/geneset_page.jsp?geneSetName=GSE21670_STAT3_KO_VS_WT_CD4_TCELL_TGFB_IL6_TREATED_DN
GSE21670_STAT3_KO_VS_WT_CD4_TCELL_UP	0.00599359	0.0393658	-0.491911	downregulated	http://software.broadinstitute.org/gsea/msigdb/geneset_page.jsp?geneSetName=GSE21670_STAT3_KO_VS_WT_CD4_TCELL_UP
GSE21670_TGFB_VS_IL6_TREATED_STAT3_KO_CD4_TCELL_DN	0.00544959	0.0369882	-0.476733	downregulated	http://software.broadinstitute.org/gsea/msigdb/geneset_page.jsp?geneSetName=GSE21670_TGFB_VS_IL6_TREATED_STAT3_KO_CD4_TCELL_DN
GSE21670_TGFB_VS_TGFB_AND_IL6_TREATED_CD4_TCELL_UP	0.00337767	0.0268594	-0.489935	downregulated	http://software.broadinstitute.org/gsea/msigdb/geneset_page.jsp?geneSetName=GSE21670_TGFB_VS_TGFB_AND_IL6_TREATED_CD4_TCELL_UP
GSE21670_UNTREATED_VS_TGFB_IL6_TREATED_CD4_TCELL_UP	9.14411e-05	0.00271432	0.551494	upregulated	http://software.broadinstitute.org/gsea/msigdb/geneset_page.jsp?geneSetName=GSE21670_UNTREATED_VS_TGFB_IL6_TREATED_CD4_TCELL_UP
GSE21670_UNTREATED_VS_TGFB_TREATED_CD4_TCELL_DN	4.32208e-05	0.00215246	-0.557398	downregulated	http://software.broadinstitute.org/gsea/msigdb/geneset_page.jsp?geneSetName=GSE21670_UNTREATED_VS_TGFB_TREATED_CD4_TCELL_DN
GSE21670_UNTREATED_VS_TGFB_TREATED_STAT3_KO_CD4_TCELL_DN	0.00137286	0.0146403	-0.500925	downregulated	http://software.broadinstitute.org/gsea/msigdb/geneset_page.jsp?geneSetName=GSE21670_UNTREATED_VS_TGFB_TREATED_STAT3_KO_CD4_TCELL_DN
GSE21774_CD62L_POS_CD56_BRIGHT_VS_CD62L_NEG_CD56_DIM_NK_CELL_UP	0.0021373	0.0198683	-0.508085	downregulated	http://software.broadinstitute.org/gsea/msigdb/geneset_page.jsp?geneSetName=GSE21774_CD62L_POS_CD56_BRIGHT_VS_CD62L_NEG_CD56_DIM_NK_CELL_UP
GSE21774_CD62L_POS_CD56_DIM_VS_CD62L_NEG_CD56_DIM_NK_CELL_DN	0.00379149	0.0290331	-0.502899	downregulated	http://software.broadinstitute.org/gsea/msigdb/geneset_page.jsp?geneSetName=GSE21774_CD62L_POS_CD56_DIM_VS_CD62L_NEG_CD56_DIM_NK_CELL_DN
GSE21774_CD62L_POS_CD56_DIM_VS_CD62L_NEG_CD56_DIM_NK_CELL_UP	3.22803e-05	0.00209221	-0.556777	downregulated	http://software.broadinstitute.org/gsea/msigdb/geneset_page.jsp?geneSetName=GSE21774_CD62L_POS_CD56_DIM_VS_CD62L_NEG_CD56_DIM_NK_CELL_UP
GSE21927_SPLENIC_VS_TUMOR_MONOCYTES_FROM_C26GM_TUMOROUS_MICE_BALBC_UP	0.000325305	0.00556798	-0.550744	downregulated	http://software.broadinstitute.org/gsea/msigdb/geneset_page.jsp?geneSetName=GSE21927_SPLENIC_VS_TUMOR_MONOCYTES_FROM_C26GM_TUMOROUS_MICE_BALBC_UP
GSE22140_HEALTHY_VS_ARTHRITIC_MOUSE_CD4_TCELL_UP	0.000832298	0.0105414	-0.523947	downregulated	http://software.broadinstitute.org/gsea/msigdb/geneset_page.jsp?geneSetName=GSE22140_HEALTHY_VS_ARTHRITIC_MOUSE_CD4_TCELL_UP
GSE22196_HEALTHY_VS_OBESE_MOUSE_SKIN_GAMMADELTA_TCELL_UP	0.00461112	0.0330479	-0.493586	downregulated	http://software.broadinstitute.org/gsea/msigdb/geneset_page.jsp?geneSetName=GSE22196_HEALTHY_VS_OBESE_MOUSE_SKIN_GAMMADELTA_TCELL_UP
GSE22229_RENAL_TRANSPLANT_IMMUNOSUPP_THERAPY_VS_HEALTHY_PBMC_DN	0.0019769	0.0188836	-0.507989	downregulated	http://software.broadinstitute.org/gsea/msigdb/geneset_page.jsp?geneSetName=GSE22229_RENAL_TRANSPLANT_IMMUNOSUPP_THERAPY_VS_HEALTHY_PBMC_DN
GSE22229_UNTREATED_VS_IMMUNOSUPP_THERAPY_RENAL_TRANSPLANT_PATIENT_PBMC_DN	1.08673e-05	0.00107081	-0.577723	downregulated	http://software.broadinstitute.org/gsea/msigdb/geneset_page.jsp?geneSetName=GSE22229_UNTREATED_VS_IMMUNOSUPP_THERAPY_RENAL_TRANSPLANT_PATIENT_PBMC_DN
GSE22313_HEALTHY_VS_SLE_MOUSE_CD4_TCELL_UP	0.00579941	0.038522	-0.4929	downregulated	http://software.broadinstitute.org/gsea/msigdb/geneset_page.jsp?geneSetName=GSE22313_HEALTHY_VS_SLE_MOUSE_CD4_TCELL_UP
GSE22432_CDC_VS_COMMON_DC_PROGENITOR_UP	0.000161716	0.00346583	-0.524469	downregulated	http://software.broadinstitute.org/gsea/msigdb/geneset_page.jsp?geneSetName=GSE22432_CDC_VS_COMMON_DC_PROGENITOR_UP
GSE22432_CONVENTIONAL_CDC_VS_PLASMACYTOID_PDC_DN	0.0041049	0.0305236	-0.486539	downregulated	http://software.broadinstitute.org/gsea/msigdb/geneset_page.jsp?geneSetName=GSE22432_CONVENTIONAL_CDC_VS_PLASMACYTOID_PDC_DN
GSE22432_MULTIPOTENT_PROGENITOR_VS_CDC_UP	0.00110061	0.012697	-0.512732	downregulated	http://software.broadinstitute.org/gsea/msigdb/geneset_page.jsp?geneSetName=GSE22432_MULTIPOTENT_PROGENITOR_VS_CDC_UP
GSE22432_MULTIPOTENT_VS_COMMON_DC_PROGENITOR_DN	0.00173488	0.017203	-0.50569	downregulated	http://software.broadinstitute.org/gsea/msigdb/geneset_page.jsp?geneSetName=GSE22432_MULTIPOTENT_VS_COMMON_DC_PROGENITOR_DN
GSE22432_PDC_VS_TGFB1_TREATEDCOMMON_DC_PROGENITOR_DN	0.000465313	0.0071391	-0.51231	downregulated	http://software.broadinstitute.org/gsea/msigdb/geneset_page.jsp?geneSetName=GSE22432_PDC_VS_TGFB1_TREATEDCOMMON_DC_PROGENITOR_DN
GSE22432_UNTREATED_VS_TGFB1_TREATED_COMMON_DC_PROGENITOR_DN	2.1703e-05	0.00176835	-0.565307	downregulated	http://software.broadinstitute.org/gsea/msigdb/geneset_page.jsp?geneSetName=GSE22432_UNTREATED_VS_TGFB1_TREATED_COMMON_DC_PROGENITOR_DN
GSE22443_NAIVE_VS_ACT_AND_IL12_TREATED_CD8_TCELL_UP	0.00470233	0.033552	-0.484234	downregulated	http://software.broadinstitute.org/gsea/msigdb/geneset_page.jsp?geneSetName=GSE22443_NAIVE_VS_ACT_AND_IL12_TREATED_CD8_TCELL_UP
GSE22589_HEALTHY_VS_HIV_INFECTED_DC_DN	6.6404e-05	0.00234705	-0.570795	downregulated	http://software.broadinstitute.org/gsea/msigdb/geneset_page.jsp?geneSetName=GSE22589_HEALTHY_VS_HIV_INFECTED_DC_DN
GSE22589_HEALTHY_VS_SIV_INFECTED_DC_DN	6.59377e-05	0.00234705	-0.559854	downregulated	http://software.broadinstitute.org/gsea/msigdb/geneset_page.jsp?geneSetName=GSE22589_HEALTHY_VS_SIV_INFECTED_DC_DN
GSE22601_CD4_SINGLE_POSITIVE_VS_CD8_SINGLE_POSITIVE_THYMOCYTE_DN	0.00780602	0.0469929	-0.476238	downregulated	http://software.broadinstitute.org/gsea/msigdb/geneset_page.jsp?geneSetName=GSE22601_CD4_SINGLE_POSITIVE_VS_CD8_SINGLE_POSITIVE_THYMOCYTE_DN
GSE22601_DOUBLE_NEGATIVE_VS_CD4_SINGLE_POSITIVE_THYMOCYTE_UP	0.000472304	0.00721764	-0.525401	downregulated	http://software.broadinstitute.org/gsea/msigdb/geneset_page.jsp?geneSetName=GSE22601_DOUBLE_NEGATIVE_VS_CD4_SINGLE_POSITIVE_THYMOCYTE_UP
GSE22601_DOUBLE_NEGATIVE_VS_CD8_SINGLE_POSITIVE_THYMOCYTE_UP	0.000373967	0.00613645	-0.557322	downregulated	http://software.broadinstitute.org/gsea/msigdb/geneset_page.jsp?geneSetName=GSE22601_DOUBLE_NEGATIVE_VS_CD8_SINGLE_POSITIVE_THYMOCYTE_UP
GSE22601_DOUBLE_POSITIVE_VS_CD4_SINGLE_POSITIVE_THYMOCYTE_DN	0.000103907	0.00272175	0.438927	upregulated	http://software.broadinstitute.org/gsea/msigdb/geneset_page.jsp?geneSetName=GSE22601_DOUBLE_POSITIVE_VS_CD4_SINGLE_POSITIVE_THYMOCYTE_DN
GSE22601_DOUBLE_POSITIVE_VS_CD8_SINGLE_POSITIVE_THYMOCYTE_UP	0.00144072	0.0151177	-0.495419	downregulated	http://software.broadinstitute.org/gsea/msigdb/geneset_page.jsp?geneSetName=GSE22601_DOUBLE_POSITIVE_VS_CD8_SINGLE_POSITIVE_THYMOCYTE_UP
GSE22601_IMMATURE_CD4_SINGLE_POSITIVE_VS_CD8_SINGLE_POSITIVE_THYMOCYTE_UP	0.00396971	0.0299056	-0.494521	downregulated	http://software.broadinstitute.org/gsea/msigdb/geneset_page.jsp?geneSetName=GSE22601_IMMATURE_CD4_SINGLE_POSITIVE_VS_CD8_SINGLE_POSITIVE_THYMOCYTE_UP
GSE22601_IMMATURE_CD4_SINGLE_POSITIVE_VS_DOUBLE_POSITIVE_THYMOCYTE_DN	0.000109211	0.00276994	-0.547383	downregulated	http://software.broadinstitute.org/gsea/msigdb/geneset_page.jsp?geneSetName=GSE22601_IMMATURE_CD4_SINGLE_POSITIVE_VS_DOUBLE_POSITIVE_THYMOCYTE_DN
GSE22611_NOD2_TRANSD_VS_CTRL_TRANSD_HEK293_MDP_STIM_2H_DN	0.00392248	0.0296763	-0.570864	downregulated	http://software.broadinstitute.org/gsea/msigdb/geneset_page.jsp?geneSetName=GSE22611_NOD2_TRANSD_VS_CTRL_TRANSD_HEK293_MDP_STIM_2H_DN
GSE22611_NOD2_TRANSDUCED_VS_CTRL_HEK293T_STIMULATED_WITH_MDP_2H_UP	0.0015831	0.0160589	-0.519993	downregulated	http://software.broadinstitute.org/gsea/msigdb/geneset_page.jsp?geneSetName=GSE22611_NOD2_TRANSDUCED_VS_CTRL_HEK293T_STIMULATED_WITH_MDP_2H_UP
GSE22886_CD4_TCELL_VS_BCELL_NAIVE_DN	0.00158493	0.0160683	-0.516407	downregulated	http://software.broadinstitute.org/gsea/msigdb/geneset_page.jsp?geneSetName=GSE22886_CD4_TCELL_VS_BCELL_NAIVE_DN
GSE22886_CD8_TCELL_VS_BCELL_NAIVE_DN	6.69031e-05	0.00234705	-0.576548	downregulated	http://software.broadinstitute.org/gsea/msigdb/geneset_page.jsp?geneSetName=GSE22886_CD8_TCELL_VS_BCELL_NAIVE_DN
GSE22886_CD8_TCELL_VS_BCELL_NAIVE_UP	0.00476006	0.0338752	-0.485554	downregulated	http://software.broadinstitute.org/gsea/msigdb/geneset_page.jsp?geneSetName=GSE22886_CD8_TCELL_VS_BCELL_NAIVE_UP
GSE22886_CTRL_VS_LPS_24H_DC_UP	0.00733058	0.0450198	-0.477469	downregulated	http://software.broadinstitute.org/gsea/msigdb/geneset_page.jsp?geneSetName=GSE22886_CTRL_VS_LPS_24H_DC_UP
GSE22886_DAY0_VS_DAY1_MONOCYTE_IN_CULTURE_UP	5.47315e-05	0.00226268	-0.569368	downregulated	http://software.broadinstitute.org/gsea/msigdb/geneset_page.jsp?geneSetName=GSE22886_DAY0_VS_DAY1_MONOCYTE_IN_CULTURE_UP
GSE22886_DAY1_VS_DAY7_MONOCYTE_IN_CULTURE_DN	0.00822944	0.0483887	-0.484296	downregulated	http://software.broadinstitute.org/gsea/msigdb/geneset_page.jsp?geneSetName=GSE22886_DAY1_VS_DAY7_MONOCYTE_IN_CULTURE_DN
GSE22886_DC_VS_MONOCYTE_DN	0.0044638	0.0322711	-0.477399	downregulated	http://software.broadinstitute.org/gsea/msigdb/geneset_page.jsp?geneSetName=GSE22886_DC_VS_MONOCYTE_DN
GSE22886_IGM_MEMORY_BCELL_VS_BLOOD_PLASMA_CELL_UP	0.00698223	0.043696	-0.480045	downregulated	http://software.broadinstitute.org/gsea/msigdb/geneset_page.jsp?geneSetName=GSE22886_IGM_MEMORY_BCELL_VS_BLOOD_PLASMA_CELL_UP
GSE22886_NAIVE_BCELL_VS_BLOOD_PLASMA_CELL_UP	0.00250781	0.0220996	-0.483356	downregulated	http://software.broadinstitute.org/gsea/msigdb/geneset_page.jsp?geneSetName=GSE22886_NAIVE_BCELL_VS_BLOOD_PLASMA_CELL_UP
GSE22886_NAIVE_BCELL_VS_MONOCYTE_DN	9.86496e-05	0.00271432	-0.55306	downregulated	http://software.broadinstitute.org/gsea/msigdb/geneset_page.jsp?geneSetName=GSE22886_NAIVE_BCELL_VS_MONOCYTE_DN
GSE22886_NAIVE_BCELL_VS_NEUTROPHIL_DN	7.8741e-05	0.0025862	-0.57811	downregulated	http://software.broadinstitute.org/gsea/msigdb/geneset_page.jsp?geneSetName=GSE22886_NAIVE_BCELL_VS_NEUTROPHIL_DN
GSE22886_NAIVE_CD4_TCELL_VS_12H_ACT_TH2_UP	0.00804787	0.047814	-0.463983	downregulated	http://software.broadinstitute.org/gsea/msigdb/geneset_page.jsp?geneSetName=GSE22886_NAIVE_CD4_TCELL_VS_12H_ACT_TH2_UP
GSE22886_NAIVE_CD4_TCELL_VS_48H_ACT_TH2_UP	0.00265562	0.0229492	-0.491075	downregulated	http://software.broadinstitute.org/gsea/msigdb/geneset_page.jsp?geneSetName=GSE22886_NAIVE_CD4_TCELL_VS_48H_ACT_TH2_UP
GSE22886_NAIVE_CD4_TCELL_VS_DC_DN	0.00643249	0.0413123	-0.474866	downregulated	http://software.broadinstitute.org/gsea/msigdb/geneset_page.jsp?geneSetName=GSE22886_NAIVE_CD4_TCELL_VS_DC_DN
GSE22886_NAIVE_CD4_TCELL_VS_MONOCYTE_DN	5.48053e-05	0.00226268	-0.561823	downregulated	http://software.broadinstitute.org/gsea/msigdb/geneset_page.jsp?geneSetName=GSE22886_NAIVE_CD4_TCELL_VS_MONOCYTE_DN
GSE22886_NAIVE_CD4_TCELL_VS_NEUTROPHIL_DN	0.00724816	0.0446892	-0.455942	downregulated	http://software.broadinstitute.org/gsea/msigdb/geneset_page.jsp?geneSetName=GSE22886_NAIVE_CD4_TCELL_VS_NEUTROPHIL_DN
GSE22886_NAIVE_CD8_TCELL_VS_DC_DN	0.000508608	0.00755688	-0.529525	downregulated	http://software.broadinstitute.org/gsea/msigdb/geneset_page.jsp?geneSetName=GSE22886_NAIVE_CD8_TCELL_VS_DC_DN
GSE22886_NAIVE_CD8_TCELL_VS_MONOCYTE_DN	4.41404e-05	0.00215246	-0.570436	downregulated	http://software.broadinstitute.org/gsea/msigdb/geneset_page.jsp?geneSetName=GSE22886_NAIVE_CD8_TCELL_VS_MONOCYTE_DN
GSE22886_NAIVE_TCELL_VS_DC_DN	0.00585661	0.0388073	-0.481322	downregulated	http://software.broadinstitute.org/gsea/msigdb/geneset_page.jsp?geneSetName=GSE22886_NAIVE_TCELL_VS_DC_DN
GSE22886_NAIVE_TCELL_VS_MONOCYTE_DN	7.67645e-05	0.00254716	-0.558573	downregulated	http://software.broadinstitute.org/gsea/msigdb/geneset_page.jsp?geneSetName=GSE22886_NAIVE_TCELL_VS_MONOCYTE_DN
GSE22886_NAIVE_VS_IGM_MEMORY_BCELL_DN	0.00655325	0.0418901	-0.467274	downregulated	http://software.broadinstitute.org/gsea/msigdb/geneset_page.jsp?geneSetName=GSE22886_NAIVE_VS_IGM_MEMORY_BCELL_DN
GSE22886_NAIVE_VS_IGM_MEMORY_BCELL_UP	0.00417296	0.0308325	-0.482625	downregulated	http://software.broadinstitute.org/gsea/msigdb/geneset_page.jsp?geneSetName=GSE22886_NAIVE_VS_IGM_MEMORY_BCELL_UP
GSE22886_TCELL_VS_BCELL_NAIVE_DN	0.00436618	0.0318738	-0.500225	downregulated	http://software.broadinstitute.org/gsea/msigdb/geneset_page.jsp?geneSetName=GSE22886_TCELL_VS_BCELL_NAIVE_DN
GSE22886_TCELL_VS_BCELL_NAIVE_UP	0.00230556	0.0208621	-0.506798	downregulated	http://software.broadinstitute.org/gsea/msigdb/geneset_page.jsp?geneSetName=GSE22886_TCELL_VS_BCELL_NAIVE_UP
GSE22886_UNSTIM_VS_IL15_STIM_NKCELL_DN	0.00782489	0.0470585	0.340334	upregulated	http://software.broadinstitute.org/gsea/msigdb/geneset_page.jsp?geneSetName=GSE22886_UNSTIM_VS_IL15_STIM_NKCELL_DN
GSE22886_UNSTIM_VS_IL2_STIM_NKCELL_UP	0.00170991	0.0169943	-0.506378	downregulated	http://software.broadinstitute.org/gsea/msigdb/geneset_page.jsp?geneSetName=GSE22886_UNSTIM_VS_IL2_STIM_NKCELL_UP
GSE22886_UNSTIM_VS_STIM_MEMORY_TCELL_UP	0.00399856	0.0300589	-0.482441	downregulated	http://software.broadinstitute.org/gsea/msigdb/geneset_page.jsp?geneSetName=GSE22886_UNSTIM_VS_STIM_MEMORY_TCELL_UP
GSE22919_RESTING_VS_IL2_IL12_IL15_STIM_NK_CELL_DN	0.000959923	0.011617	-0.509031	downregulated	http://software.broadinstitute.org/gsea/msigdb/geneset_page.jsp?geneSetName=GSE22919_RESTING_VS_IL2_IL12_IL15_STIM_NK_CELL_DN
GSE22935_UNSTIM_VS_12H_MBOVIS_BCG_STIM_MACROPHAGE_UP	0.0025247	0.0221975	-0.494733	downregulated	http://software.broadinstitute.org/gsea/msigdb/geneset_page.jsp?geneSetName=GSE22935_UNSTIM_VS_12H_MBOVIS_BCG_STIM_MACROPHAGE_UP
GSE22935_WT_VS_MYD88_KO_MACROPHAGE_48H_MBOVIS_BCG_STIM_DN	0.000473261	0.00721978	-0.526913	downregulated	http://software.broadinstitute.org/gsea/msigdb/geneset_page.jsp?geneSetName=GSE22935_WT_VS_MYD88_KO_MACROPHAGE_48H_MBOVIS_BCG_STIM_DN
GSE22935_WT_VS_MYD88_KO_MACROPHAGE_UP	6.64975e-05	0.00234705	-0.565513	downregulated	http://software.broadinstitute.org/gsea/msigdb/geneset_page.jsp?geneSetName=GSE22935_WT_VS_MYD88_KO_MACROPHAGE_UP
GSE23114_PERITONEAL_CAVITY_B1A_BCELL_VS_SPLEEN_BCELL_IN_SLE2C1_MOUSE_UP	0.00131383	0.0142865	-0.499097	downregulated	http://software.broadinstitute.org/gsea/msigdb/geneset_page.jsp?geneSetName=GSE23114_PERITONEAL_CAVITY_B1A_BCELL_VS_SPLEEN_BCELL_IN_SLE2C1_MOUSE_UP
GSE23398_WT_VS_IL2_KO_CD4_TCELL_SCURFY_MOUSE_DN	0.00540215	0.0368029	-0.491831	downregulated	http://software.broadinstitute.org/gsea/msigdb/geneset_page.jsp?geneSetName=GSE23398_WT_VS_IL2_KO_CD4_TCELL_SCURFY_MOUSE_DN
GSE23502_BM_VS_COLON_TUMOR_MYELOID_DERIVED_SUPPRESSOR_CELL_UP	0.000589341	0.00833611	-0.532338	downregulated	http://software.broadinstitute.org/gsea/msigdb/geneset_page.jsp?geneSetName=GSE23502_BM_VS_COLON_TUMOR_MYELOID_DERIVED_SUPPRESSOR_CELL_UP
GSE23502_WT_VS_HDC_KO_MYELOID_DERIVED_SUPPRESSOR_CELL_COLON_TUMOR_DN	0.0045026	0.0324394	-0.509168	downregulated	http://software.broadinstitute.org/gsea/msigdb/geneset_page.jsp?geneSetName=GSE23502_WT_VS_HDC_KO_MYELOID_DERIVED_SUPPRESSOR_CELL_COLON_TUMOR_DN
GSE23505_UNTREATED_VS_4DAY_IL6_IL1_IL23_TREATED_CD4_TCELL_DN	3.29688e-05	0.00209221	-0.569419	downregulated	http://software.broadinstitute.org/gsea/msigdb/geneset_page.jsp?geneSetName=GSE23505_UNTREATED_VS_4DAY_IL6_IL1_IL23_TREATED_CD4_TCELL_DN
GSE23568_CTRL_TRANSDUCED_VS_WT_CD8_TCELL_DN	0.00593407	0.0391423	-0.473215	downregulated	http://software.broadinstitute.org/gsea/msigdb/geneset_page.jsp?geneSetName=GSE23568_CTRL_TRANSDUCED_VS_WT_CD8_TCELL_DN
GSE23568_CTRL_TRANSDUCED_VS_WT_CD8_TCELL_UP	0.00814162	0.0480789	-0.471249	downregulated	http://software.broadinstitute.org/gsea/msigdb/geneset_page.jsp?geneSetName=GSE23568_CTRL_TRANSDUCED_VS_WT_CD8_TCELL_UP
GSE23568_CTRL_VS_ID3_TRANSDUCED_CD8_TCELL_DN	9.71251e-05	0.00271432	0.431081	upregulated	http://software.broadinstitute.org/gsea/msigdb/geneset_page.jsp?geneSetName=GSE23568_CTRL_VS_ID3_TRANSDUCED_CD8_TCELL_DN
GSE23568_CTRL_VS_ID3_TRANSDUCED_CD8_TCELL_UP	0.000577021	0.0082543	-0.516906	downregulated	http://software.broadinstitute.org/gsea/msigdb/geneset_page.jsp?geneSetName=GSE23568_CTRL_VS_ID3_TRANSDUCED_CD8_TCELL_UP
GSE23568_ID3_KO_VS_WT_CD8_TCELL_DN	0.000344578	0.00581345	-0.54148	downregulated	http://software.broadinstitute.org/gsea/msigdb/geneset_page.jsp?geneSetName=GSE23568_ID3_KO_VS_WT_CD8_TCELL_DN
GSE23568_ID3_TRANSDUCED_VS_ID3_KO_CD8_TCELL_UP	0.00520404	0.0359465	-0.480827	downregulated	http://software.broadinstitute.org/gsea/msigdb/geneset_page.jsp?geneSetName=GSE23568_ID3_TRANSDUCED_VS_ID3_KO_CD8_TCELL_UP
GSE23925_LIGHT_ZONE_VS_NAIVE_BCELL_UP	0.00101051	0.0120415	-0.512507	downregulated	http://software.broadinstitute.org/gsea/msigdb/geneset_page.jsp?geneSetName=GSE23925_LIGHT_ZONE_VS_NAIVE_BCELL_UP
GSE23984_CTRL_VS_HYPOCALEMIC_VITAMIND_ANALOG_TCELL_DN	0.000550958	0.00797176	-0.526394	downregulated	http://software.broadinstitute.org/gsea/msigdb/geneset_page.jsp?geneSetName=GSE23984_CTRL_VS_HYPOCALEMIC_VITAMIND_ANALOG_TCELL_DN
GSE24026_PD1_LIGATION_VS_CTRL_IN_ACT_TCELL_LINE_UP	8.77308e-05	0.00270169	-0.550678	downregulated	http://software.broadinstitute.org/gsea/msigdb/geneset_page.jsp?geneSetName=GSE24026_PD1_LIGATION_VS_CTRL_IN_ACT_TCELL_LINE_UP
GSE2405_0H_VS_12H_A_PHAGOCYTOPHILUM_STIM_NEUTROPHIL_DN	0.000511614	0.00757933	0.382811	upregulated	http://software.broadinstitute.org/gsea/msigdb/geneset_page.jsp?geneSetName=GSE2405_0H_VS_12H_A_PHAGOCYTOPHILUM_STIM_NEUTROPHIL_DN
GSE2405_0H_VS_12H_A_PHAGOCYTOPHILUM_STIM_NEUTROPHIL_UP	0.000296619	0.00520806	-0.532895	downregulated	http://software.broadinstitute.org/gsea/msigdb/geneset_page.jsp?geneSetName=GSE2405_0H_VS_12H_A_PHAGOCYTOPHILUM_STIM_NEUTROPHIL_UP
GSE2405_0H_VS_3H_A_PHAGOCYTOPHILUM_STIM_NEUTROPHIL_UP	1.12276e-05	0.00107081	-0.633867	downregulated	http://software.broadinstitute.org/gsea/msigdb/geneset_page.jsp?geneSetName=GSE2405_0H_VS_3H_A_PHAGOCYTOPHILUM_STIM_NEUTROPHIL_UP
GSE2405_0H_VS_6H_A_PHAGOCYTOPHILUM_STIM_NEUTROPHIL_DN	0.00800461	0.0477173	-0.504416	downregulated	http://software.broadinstitute.org/gsea/msigdb/geneset_page.jsp?geneSetName=GSE2405_0H_VS_6H_A_PHAGOCYTOPHILUM_STIM_NEUTROPHIL_DN
GSE2405_HEAT_KILLED_LYSATE_VS_LIVE_A_PHAGOCYTOPHILUM_STIM_NEUTROPHIL_24H_UP	0.00147054	0.0153148	-0.510297	downregulated	http://software.broadinstitute.org/gsea/msigdb/geneset_page.jsp?geneSetName=GSE2405_HEAT_KILLED_LYSATE_VS_LIVE_A_PHAGOCYTOPHILUM_STIM_NEUTROPHIL_24H_UP
GSE2405_HEAT_KILLED_LYSATE_VS_LIVE_A_PHAGOCYTOPHILUM_STIM_NEUTROPHIL_9H_DN	0.00793916	0.0474567	-0.481733	downregulated	http://software.broadinstitute.org/gsea/msigdb/geneset_page.jsp?geneSetName=GSE2405_HEAT_KILLED_LYSATE_VS_LIVE_A_PHAGOCYTOPHILUM_STIM_NEUTROPHIL_9H_DN
GSE2405_HEAT_KILLED_LYSATE_VS_LIVE_A_PHAGOCYTOPHILUM_STIM_NEUTROPHIL_9H_UP	0.000719129	0.00956009	0.376827	upregulated	http://software.broadinstitute.org/gsea/msigdb/geneset_page.jsp?geneSetName=GSE2405_HEAT_KILLED_LYSATE_VS_LIVE_A_PHAGOCYTOPHILUM_STIM_NEUTROPHIL_9H_UP
GSE2405_HEAT_KILLED_VS_LIVE_A_PHAGOCYTOPHILUM_STIM_NEUTROPHIL_24H_UP	0.00674821	0.0426651	-0.501688	downregulated	http://software.broadinstitute.org/gsea/msigdb/geneset_page.jsp?geneSetName=GSE2405_HEAT_KILLED_VS_LIVE_A_PHAGOCYTOPHILUM_STIM_NEUTROPHIL_24H_UP
GSE2405_S_AUREUS_VS_A_PHAGOCYTOPHILUM_NEUTROPHIL_UP	1.11196e-05	0.00107081	-0.627142	downregulated	http://software.broadinstitute.org/gsea/msigdb/geneset_page.jsp?geneSetName=GSE2405_S_AUREUS_VS_A_PHAGOCYTOPHILUM_NEUTROPHIL_UP
GSE2405_S_AUREUS_VS_UNTREATED_NEUTROPHIL_DN	9.71251e-05	0.00271432	0.460967	upregulated	http://software.broadinstitute.org/gsea/msigdb/geneset_page.jsp?geneSetName=GSE2405_S_AUREUS_VS_UNTREATED_NEUTROPHIL_DN
GSE24081_CONTROLLER_VS_PROGRESSOR_HIV_SPECIFIC_CD8_TCELL_DN	0.00297956	0.0247099	-0.485943	downregulated	http://software.broadinstitute.org/gsea/msigdb/geneset_page.jsp?geneSetName=GSE24081_CONTROLLER_VS_PROGRESSOR_HIV_SPECIFIC_CD8_TCELL_DN
GSE24142_ADULT_VS_FETAL_DN2_THYMOCYTE_UP	0.00236578	0.0211901	-0.495469	downregulated	http://software.broadinstitute.org/gsea/msigdb/geneset_page.jsp?geneSetName=GSE24142_ADULT_VS_FETAL_DN2_THYMOCYTE_UP
GSE24142_ADULT_VS_FETAL_EARLY_THYMIC_PROGENITOR_UP	0.000163602	0.00349353	-0.54185	downregulated	http://software.broadinstitute.org/gsea/msigdb/geneset_page.jsp?geneSetName=GSE24142_ADULT_VS_FETAL_EARLY_THYMIC_PROGENITOR_UP
GSE24142_DN2_VS_DN3_THYMOCYTE_DN	0.00142185	0.0149819	-0.50917	downregulated	http://software.broadinstitute.org/gsea/msigdb/geneset_page.jsp?geneSetName=GSE24142_DN2_VS_DN3_THYMOCYTE_DN
GSE24142_DN2_VS_DN3_THYMOCYTE_FETAL_DN	0.000232522	0.00438297	-0.543614	downregulated	http://software.broadinstitute.org/gsea/msigdb/geneset_page.jsp?geneSetName=GSE24142_DN2_VS_DN3_THYMOCYTE_FETAL_DN
GSE24142_DN2_VS_DN3_THYMOCYTE_FETAL_UP	0.00458085	0.0328843	-0.478534	downregulated	http://software.broadinstitute.org/gsea/msigdb/geneset_page.jsp?geneSetName=GSE24142_DN2_VS_DN3_THYMOCYTE_FETAL_UP
GSE24142_DN2_VS_DN3_THYMOCYTE_UP	0.000153141	0.00338658	-0.539978	downregulated	http://software.broadinstitute.org/gsea/msigdb/geneset_page.jsp?geneSetName=GSE24142_DN2_VS_DN3_THYMOCYTE_UP
GSE24142_EARLY_THYMIC_PROGENITOR_VS_DN2_THYMOCYTE_ADULT_UP	1.09527e-05	0.00107081	-0.574997	downregulated	http://software.broadinstitute.org/gsea/msigdb/geneset_page.jsp?geneSetName=GSE24142_EARLY_THYMIC_PROGENITOR_VS_DN2_THYMOCYTE_ADULT_UP
GSE24142_EARLY_THYMIC_PROGENITOR_VS_DN2_THYMOCYTE_FETAL_UP	1.07369e-05	0.00107081	-0.579508	downregulated	http://software.broadinstitute.org/gsea/msigdb/geneset_page.jsp?geneSetName=GSE24142_EARLY_THYMIC_PROGENITOR_VS_DN2_THYMOCYTE_FETAL_UP
GSE24142_EARLY_THYMIC_PROGENITOR_VS_DN2_THYMOCYTE_UP	1.09386e-05	0.00107081	-0.60865	downregulated	http://software.broadinstitute.org/gsea/msigdb/geneset_page.jsp?geneSetName=GSE24142_EARLY_THYMIC_PROGENITOR_VS_DN2_THYMOCYTE_UP
GSE24142_EARLY_THYMIC_PROGENITOR_VS_DN3_THYMOCYTE_ADULT_UP	1.09611e-05	0.00107081	-0.595802	downregulated	http://software.broadinstitute.org/gsea/msigdb/geneset_page.jsp?geneSetName=GSE24142_EARLY_THYMIC_PROGENITOR_VS_DN3_THYMOCYTE_ADULT_UP
GSE24142_EARLY_THYMIC_PROGENITOR_VS_DN3_THYMOCYTE_FETAL_DN	0.000565783	0.00813964	-0.517212	downregulated	http://software.broadinstitute.org/gsea/msigdb/geneset_page.jsp?geneSetName=GSE24142_EARLY_THYMIC_PROGENITOR_VS_DN3_THYMOCYTE_FETAL_DN
GSE24142_EARLY_THYMIC_PROGENITOR_VS_DN3_THYMOCYTE_FETAL_UP	9.76478e-05	0.00271432	-0.543183	downregulated	http://software.broadinstitute.org/gsea/msigdb/geneset_page.jsp?geneSetName=GSE24142_EARLY_THYMIC_PROGENITOR_VS_DN3_THYMOCYTE_FETAL_UP
GSE24142_EARLY_THYMIC_PROGENITOR_VS_DN3_THYMOCYTE_UP	1.09664e-05	0.00107081	-0.609018	downregulated	http://software.broadinstitute.org/gsea/msigdb/geneset_page.jsp?geneSetName=GSE24142_EARLY_THYMIC_PROGENITOR_VS_DN3_THYMOCYTE_UP
GSE24210_CTRL_VS_IL35_TREATED_TCONV_CD4_TCELL_UP	0.00506141	0.0352465	-0.476351	downregulated	http://software.broadinstitute.org/gsea/msigdb/geneset_page.jsp?geneSetName=GSE24210_CTRL_VS_IL35_TREATED_TCONV_CD4_TCELL_UP
GSE24210_RESTING_TREG_VS_TCONV_UP	0.0052745	0.0362732	-0.477327	downregulated	http://software.broadinstitute.org/gsea/msigdb/geneset_page.jsp?geneSetName=GSE24210_RESTING_TREG_VS_TCONV_UP
GSE24210_TCONV_VS_TREG_UP	0.000477184	0.00725459	-0.535605	downregulated	http://software.broadinstitute.org/gsea/msigdb/geneset_page.jsp?geneSetName=GSE24210_TCONV_VS_TREG_UP
GSE24492_LYVE_NEG_VS_POS_MACROPHAGE_DN	0.000725406	0.00960023	-0.531599	downregulated	http://software.broadinstitute.org/gsea/msigdb/geneset_page.jsp?geneSetName=GSE24492_LYVE_NEG_VS_POS_MACROPHAGE_DN
GSE24574_BCL6_HIGH_TFH_VS_TCONV_CD4_TCELL_UP	0.00823755	0.0484202	-0.483831	downregulated	http://software.broadinstitute.org/gsea/msigdb/geneset_page.jsp?geneSetName=GSE24574_BCL6_HIGH_TFH_VS_TCONV_CD4_TCELL_UP
GSE24634_IL4_VS_CTRL_TREATED_NAIVE_CD4_TCELL_DAY5_UP	0.00230201	0.0208406	-0.502695	downregulated	http://software.broadinstitute.org/gsea/msigdb/geneset_page.jsp?geneSetName=GSE24634_IL4_VS_CTRL_TREATED_NAIVE_CD4_TCELL_DAY5_UP
GSE24634_NAIVE_CD4_TCELL_VS_DAY3_IL4_CONV_TREG_DN	0.00439459	0.0319888	0.344383	upregulated	http://software.broadinstitute.org/gsea/msigdb/geneset_page.jsp?geneSetName=GSE24634_NAIVE_CD4_TCELL_VS_DAY3_IL4_CONV_TREG_DN
GSE24634_TEFF_VS_TCONV_DAY10_IN_CULTURE_DN	0.000163531	0.00349353	-0.543182	downregulated	http://software.broadinstitute.org/gsea/msigdb/geneset_page.jsp?geneSetName=GSE24634_TEFF_VS_TCONV_DAY10_IN_CULTURE_DN
GSE24634_TEFF_VS_TCONV_DAY10_IN_CULTURE_UP	0.000398525	0.00638254	0.390148	upregulated	http://software.broadinstitute.org/gsea/msigdb/geneset_page.jsp?geneSetName=GSE24634_TEFF_VS_TCONV_DAY10_IN_CULTURE_UP
GSE24634_TEFF_VS_TCONV_DAY3_IN_CULTURE_DN	0.00152944	0.0157711	-0.511083	downregulated	http://software.broadinstitute.org/gsea/msigdb/geneset_page.jsp?geneSetName=GSE24634_TEFF_VS_TCONV_DAY3_IN_CULTURE_DN
GSE24634_TEFF_VS_TCONV_DAY5_IN_CULTURE_DN	0.00218013	0.0200977	-0.48399	downregulated	http://software.broadinstitute.org/gsea/msigdb/geneset_page.jsp?geneSetName=GSE24634_TEFF_VS_TCONV_DAY5_IN_CULTURE_DN
GSE24634_TEFF_VS_TCONV_DAY5_IN_CULTURE_UP	0.000102323	0.00271841	0.414232	upregulated	http://software.broadinstitute.org/gsea/msigdb/geneset_page.jsp?geneSetName=GSE24634_TEFF_VS_TCONV_DAY5_IN_CULTURE_UP
GSE24634_TEFF_VS_TCONV_DAY7_IN_CULTURE_DN	0.000257818	0.00474373	-0.515258	downregulated	http://software.broadinstitute.org/gsea/msigdb/geneset_page.jsp?geneSetName=GSE24634_TEFF_VS_TCONV_DAY7_IN_CULTURE_DN
GSE24634_TEFF_VS_TCONV_DAY7_IN_CULTURE_UP	0.000217486	0.004198	0.405462	upregulated	http://software.broadinstitute.org/gsea/msigdb/geneset_page.jsp?geneSetName=GSE24634_TEFF_VS_TCONV_DAY7_IN_CULTURE_UP
GSE24634_TREG_VS_TCONV_POST_DAY10_IL4_CONVERSION_DN	0.000198109	0.00393569	-0.538585	downregulated	http://software.broadinstitute.org/gsea/msigdb/geneset_page.jsp?geneSetName=GSE24634_TREG_VS_TCONV_POST_DAY10_IL4_CONVERSION_DN
GSE24634_TREG_VS_TCONV_POST_DAY3_IL4_CONVERSION_DN	3.31668e-05	0.00209221	-0.575885	downregulated	http://software.broadinstitute.org/gsea/msigdb/geneset_page.jsp?geneSetName=GSE24634_TREG_VS_TCONV_POST_DAY3_IL4_CONVERSION_DN
GSE24634_TREG_VS_TCONV_POST_DAY3_IL4_CONVERSION_UP	0.000200763	0.00395288	0.408183	upregulated	http://software.broadinstitute.org/gsea/msigdb/geneset_page.jsp?geneSetName=GSE24634_TREG_VS_TCONV_POST_DAY3_IL4_CONVERSION_UP
GSE24634_TREG_VS_TCONV_POST_DAY5_IL4_CONVERSION_DN	0.00143217	0.0150637	-0.497368	downregulated	http://software.broadinstitute.org/gsea/msigdb/geneset_page.jsp?geneSetName=GSE24634_TREG_VS_TCONV_POST_DAY5_IL4_CONVERSION_DN
GSE24634_TREG_VS_TCONV_POST_DAY5_IL4_CONVERSION_UP	0.000410931	0.00653975	0.389667	upregulated	http://software.broadinstitute.org/gsea/msigdb/geneset_page.jsp?geneSetName=GSE24634_TREG_VS_TCONV_POST_DAY5_IL4_CONVERSION_UP
GSE24634_TREG_VS_TCONV_POST_DAY7_IL4_CONVERSION_DN	0.000121912	0.00292252	-0.555468	downregulated	http://software.broadinstitute.org/gsea/msigdb/geneset_page.jsp?geneSetName=GSE24634_TREG_VS_TCONV_POST_DAY7_IL4_CONVERSION_DN
GSE24634_TREG_VS_TCONV_POST_DAY7_IL4_CONVERSION_UP	0.000137325	0.00316563	0.433641	upregulated	http://software.broadinstitute.org/gsea/msigdb/geneset_page.jsp?geneSetName=GSE24634_TREG_VS_TCONV_POST_DAY7_IL4_CONVERSION_UP
GSE24671_BAKIMULC_VS_SENDAI_VIRUS_INFECTED_MOUSE_SPLENOCYTES_UP	0.00153891	0.0158	0.373427	upregulated	http://software.broadinstitute.org/gsea/msigdb/geneset_page.jsp?geneSetName=GSE24671_BAKIMULC_VS_SENDAI_VIRUS_INFECTED_MOUSE_SPLENOCYTES_UP
GSE24671_CTRL_VS_BAKIMULC_INFECTED_MOUSE_SPLENOCYTES_DN	3.43615e-05	0.00209221	-0.6154	downregulated	http://software.broadinstitute.org/gsea/msigdb/geneset_page.jsp?geneSetName=GSE24671_CTRL_VS_BAKIMULC_INFECTED_MOUSE_SPLENOCYTES_DN
GSE24726_WT_VS_E2-2_KO_PDC_DN	0.00665496	0.0422804	-0.48911	downregulated	http://software.broadinstitute.org/gsea/msigdb/geneset_page.jsp?geneSetName=GSE24726_WT_VS_E2-2_KO_PDC_DN
GSE24814_STAT5_KO_VS_WT_PRE_BCELL_DN	0.000387734	0.00626076	-0.536271	downregulated	http://software.broadinstitute.org/gsea/msigdb/geneset_page.jsp?geneSetName=GSE24814_STAT5_KO_VS_WT_PRE_BCELL_DN
GSE24814_STAT5_KO_VS_WT_PRE_BCELL_UP	0.00570231	0.0381759	-0.493173	downregulated	http://software.broadinstitute.org/gsea/msigdb/geneset_page.jsp?geneSetName=GSE24814_STAT5_KO_VS_WT_PRE_BCELL_UP
GSE24972_MARGINAL_ZONE_BCELL_VS_FOLLICULAR_BCELL_UP	0.0063799	0.0411249	-0.470111	downregulated	http://software.broadinstitute.org/gsea/msigdb/geneset_page.jsp?geneSetName=GSE24972_MARGINAL_ZONE_BCELL_VS_FOLLICULAR_BCELL_UP
GSE25085_FETAL_BM_VS_ADULT_BM_SP4_THYMIC_IMPLANT_DN	0.000220102	0.00421757	-0.537053	downregulated	http://software.broadinstitute.org/gsea/msigdb/geneset_page.jsp?geneSetName=GSE25085_FETAL_BM_VS_ADULT_BM_SP4_THYMIC_IMPLANT_DN
GSE25085_FETAL_LIVER_VS_ADULT_BM_SP4_THYMIC_IMPLANT_DN	0.00011162	0.00278908	0.42393	upregulated	http://software.broadinstitute.org/gsea/msigdb/geneset_page.jsp?geneSetName=GSE25085_FETAL_LIVER_VS_ADULT_BM_SP4_THYMIC_IMPLANT_DN
GSE25087_FETAL_VS_ADULT_TCONV_DN	0.00553869	0.0374363	-0.499961	downregulated	http://software.broadinstitute.org/gsea/msigdb/geneset_page.jsp?geneSetName=GSE25087_FETAL_VS_ADULT_TCONV_DN
GSE25087_TREG_VS_TCONV_FETUS_UP	0.00791314	0.0474279	-0.476272	downregulated	http://software.broadinstitute.org/gsea/msigdb/geneset_page.jsp?geneSetName=GSE25087_TREG_VS_TCONV_FETUS_UP
GSE25088_IL4_VS_IL4_AND_ROSIGLITAZONE_STIM_MACROPHAGE_DAY10_DN	0.00389418	0.0295368	-0.489349	downregulated	http://software.broadinstitute.org/gsea/msigdb/geneset_page.jsp?geneSetName=GSE25088_IL4_VS_IL4_AND_ROSIGLITAZONE_STIM_MACROPHAGE_DAY10_DN
GSE25088_ROSIGLITAZONE_VS_IL4_AND_ROSIGLITAZONE_STIM_MACROPHAGE_DAY10_DN	0.000905827	0.0111222	-0.510269	downregulated	http://software.broadinstitute.org/gsea/msigdb/geneset_page.jsp?geneSetName=GSE25088_ROSIGLITAZONE_VS_IL4_AND_ROSIGLITAZONE_STIM_MACROPHAGE_DAY10_DN
GSE25088_ROSIGLITAZONE_VS_IL4_AND_ROSIGLITAZONE_STIM_MACROPHAGE_DAY10_UP	0.000121985	0.00292252	-0.558761	downregulated	http://software.broadinstitute.org/gsea/msigdb/geneset_page.jsp?geneSetName=GSE25088_ROSIGLITAZONE_VS_IL4_AND_ROSIGLITAZONE_STIM_MACROPHAGE_DAY10_UP
GSE25088_WT_VS_STAT6_KO_MACROPHAGE_DN	0.000213174	0.00412829	0.41345	upregulated	http://software.broadinstitute.org/gsea/msigdb/geneset_page.jsp?geneSetName=GSE25088_WT_VS_STAT6_KO_MACROPHAGE_DN
GSE25088_WT_VS_STAT6_KO_MACROPHAGE_IL4_STIM_DN	0.000104712	0.00272668	0.477016	upregulated	http://software.broadinstitute.org/gsea/msigdb/geneset_page.jsp?geneSetName=GSE25088_WT_VS_STAT6_KO_MACROPHAGE_IL4_STIM_DN
GSE25088_WT_VS_STAT6_KO_MACROPHAGE_ROSIGLITAZONE_STIM_DN	0.00366899	0.0284025	-0.482467	downregulated	http://software.broadinstitute.org/gsea/msigdb/geneset_page.jsp?geneSetName=GSE25088_WT_VS_STAT6_KO_MACROPHAGE_ROSIGLITAZONE_STIM_DN
GSE25123_CTRL_VS_IL4_STIM_PPARG_KO_MACROPHAGE_DN	0.000689839	0.00926827	-0.529377	downregulated	http://software.broadinstitute.org/gsea/msigdb/geneset_page.jsp?geneSetName=GSE25123_CTRL_VS_IL4_STIM_PPARG_KO_MACROPHAGE_DN
GSE25123_CTRL_VS_ROSIGLITAZONE_STIM_PPARG_KO_MACROPHAGE_UP	0.00204939	0.0193692	-0.509487	downregulated	http://software.broadinstitute.org/gsea/msigdb/geneset_page.jsp?geneSetName=GSE25123_CTRL_VS_ROSIGLITAZONE_STIM_PPARG_KO_MACROPHAGE_UP
GSE25123_ROSIGLITAZONE_VS_IL4_AND_ROSIGLITAZONE_STIM_PPARG_KO_MACROPHAGE_DAY10_DN	0.00735843	0.0451438	-0.463314	downregulated	http://software.broadinstitute.org/gsea/msigdb/geneset_page.jsp?geneSetName=GSE25123_ROSIGLITAZONE_VS_IL4_AND_ROSIGLITAZONE_STIM_PPARG_KO_MACROPHAGE_DAY10_DN
GSE25123_WT_VS_PPARG_KO_MACROPHAGE_IL4_AND_ROSIGLITAZONE_STIM_UP	0.00846922	0.0494772	-0.487729	downregulated	http://software.broadinstitute.org/gsea/msigdb/geneset_page.jsp?geneSetName=GSE25123_WT_VS_PPARG_KO_MACROPHAGE_IL4_AND_ROSIGLITAZONE_STIM_UP
GSE25123_WT_VS_PPARG_KO_MACROPHAGE_IL4_STIM_DN	0.000356721	0.00594456	-0.54387	downregulated	http://software.broadinstitute.org/gsea/msigdb/geneset_page.jsp?geneSetName=GSE25123_WT_VS_PPARG_KO_MACROPHAGE_IL4_STIM_DN
GSE25123_WT_VS_PPARG_KO_MACROPHAGE_ROSIGLITAZONE_STIM_UP	0.00155775	0.0159022	-0.514788	downregulated	http://software.broadinstitute.org/gsea/msigdb/geneset_page.jsp?geneSetName=GSE25123_WT_VS_PPARG_KO_MACROPHAGE_ROSIGLITAZONE_STIM_UP
GSE25146_UNSTIM_VS_HELIOBACTER_PYLORI_LPS_STIM_AGS_CELL_UP	8.83002e-05	0.00270169	0.429512	upregulated	http://software.broadinstitute.org/gsea/msigdb/geneset_page.jsp?geneSetName=GSE25146_UNSTIM_VS_HELIOBACTER_PYLORI_LPS_STIM_AGS_CELL_UP
GSE25147_UNSTIM_VS_HELIOBACTER_PYLORI_LPS_STIM_MKN45_CELL_DN	0.00270858	0.0232817	-0.5327	downregulated	http://software.broadinstitute.org/gsea/msigdb/geneset_page.jsp?geneSetName=GSE25147_UNSTIM_VS_HELIOBACTER_PYLORI_LPS_STIM_MKN45_CELL_DN
GSE25677_MPL_VS_R848_STIM_BCELL_DN	0.0027515	0.0235414	-0.49762	downregulated	http://software.broadinstitute.org/gsea/msigdb/geneset_page.jsp?geneSetName=GSE25677_MPL_VS_R848_STIM_BCELL_DN
GSE25677_MPL_VS_R848_STIM_BCELL_UP	0.000623379	0.00866637	-0.533193	downregulated	http://software.broadinstitute.org/gsea/msigdb/geneset_page.jsp?geneSetName=GSE25677_MPL_VS_R848_STIM_BCELL_UP
GSE2585_AIRE_KO_VS_WT_CD80_LOW_MTEC_DN	0.00290223	0.0243658	-0.496131	downregulated	http://software.broadinstitute.org/gsea/msigdb/geneset_page.jsp?geneSetName=GSE2585_AIRE_KO_VS_WT_CD80_LOW_MTEC_DN
GSE2585_CD80_HIGH_VS_LOW_AIRE_KO_MTEC_DN	0.00240327	0.021439	0.378233	upregulated	http://software.broadinstitute.org/gsea/msigdb/geneset_page.jsp?geneSetName=GSE2585_CD80_HIGH_VS_LOW_AIRE_KO_MTEC_DN
GSE2585_CTEC_VS_THYMIC_DC_DN	0.00205846	0.019411	-0.508768	downregulated	http://software.broadinstitute.org/gsea/msigdb/geneset_page.jsp?geneSetName=GSE2585_CTEC_VS_THYMIC_DC_DN
GSE2585_CTEC_VS_THYMIC_DC_UP	0.00102158	0.0121469	-0.520387	downregulated	http://software.broadinstitute.org/gsea/msigdb/geneset_page.jsp?geneSetName=GSE2585_CTEC_VS_THYMIC_DC_UP
GSE26030_TH1_VS_TH17_DAY15_POST_POLARIZATION_DN	0.00814316	0.0480789	-0.47236	downregulated	http://software.broadinstitute.org/gsea/msigdb/geneset_page.jsp?geneSetName=GSE26030_TH1_VS_TH17_DAY15_POST_POLARIZATION_DN
GSE26030_UNSTIM_VS_RESTIM_TH1_DAY5_POST_POLARIZATION_DN	1.10125e-05	0.00107081	-0.595814	downregulated	http://software.broadinstitute.org/gsea/msigdb/geneset_page.jsp?geneSetName=GSE26030_UNSTIM_VS_RESTIM_TH1_DAY5_POST_POLARIZATION_DN
GSE26030_UNSTIM_VS_RESTIM_TH17_DAY15_POST_POLARIZATION_DN	0.000639601	0.00882755	-0.511707	downregulated	http://software.broadinstitute.org/gsea/msigdb/geneset_page.jsp?geneSetName=GSE26030_UNSTIM_VS_RESTIM_TH17_DAY15_POST_POLARIZATION_DN
GSE26030_UNSTIM_VS_RESTIM_TH17_DAY5_POST_POLARIZATION_DN	0.00157479	0.01602	-0.506594	downregulated	http://software.broadinstitute.org/gsea/msigdb/geneset_page.jsp?geneSetName=GSE26030_UNSTIM_VS_RESTIM_TH17_DAY5_POST_POLARIZATION_DN
GSE26290_CTRL_VS_AKT_INHIBITOR_TREATED_ANTI_CD3_AND_IL2_STIM_CD8_TCELL_DN	0.000154031	0.00339155	-0.541965	downregulated	http://software.broadinstitute.org/gsea/msigdb/geneset_page.jsp?geneSetName=GSE26290_CTRL_VS_AKT_INHIBITOR_TREATED_ANTI_CD3_AND_IL2_STIM_CD8_TCELL_DN
GSE26343_WT_VS_NFAT5_KO_MACROPHAGE_LPS_STIM_UP	9.90197e-05	0.00271432	-0.551517	downregulated	http://software.broadinstitute.org/gsea/msigdb/geneset_page.jsp?geneSetName=GSE26343_WT_VS_NFAT5_KO_MACROPHAGE_LPS_STIM_UP
GSE26351_UNSTIM_VS_WNT_PATHWAY_STIM_HEMATOPOIETIC_PROGENITORS_UP	0.00188856	0.0182868	-0.504042	downregulated	http://software.broadinstitute.org/gsea/msigdb/geneset_page.jsp?geneSetName=GSE26351_UNSTIM_VS_WNT_PATHWAY_STIM_HEMATOPOIETIC_PROGENITORS_UP
GSE26488_CTRL_VS_PEPTIDE_INJECTION_HDAC7_DELTAP_TG_OT2_THYMOCYTE_UP	0.00312864	0.0254813	-0.518877	downregulated	http://software.broadinstitute.org/gsea/msigdb/geneset_page.jsp?geneSetName=GSE26488_CTRL_VS_PEPTIDE_INJECTION_HDAC7_DELTAP_TG_OT2_THYMOCYTE_UP
GSE26488_WT_VS_VP16_TRANSGENIC_HDAC7_KO_DOUBLE_POSITIVE_THYMOCYTE_DN	0.00055924	0.00807178	-0.539578	downregulated	http://software.broadinstitute.org/gsea/msigdb/geneset_page.jsp?geneSetName=GSE26488_WT_VS_VP16_TRANSGENIC_HDAC7_KO_DOUBLE_POSITIVE_THYMOCYTE_DN
GSE26495_NAIVE_VS_PD1HIGH_CD8_TCELL_DN	0.00210377	0.0196669	-0.504468	downregulated	http://software.broadinstitute.org/gsea/msigdb/geneset_page.jsp?geneSetName=GSE26495_NAIVE_VS_PD1HIGH_CD8_TCELL_DN
GSE26495_NAIVE_VS_PD1LOW_CD8_TCELL_DN	0.00193801	0.0186329	-0.510057	downregulated	http://software.broadinstitute.org/gsea/msigdb/geneset_page.jsp?geneSetName=GSE26495_NAIVE_VS_PD1LOW_CD8_TCELL_DN
GSE26669_CD4_VS_CD8_TCELL_IN_MLR_UP	0.00595711	0.0391698	-0.480427	downregulated	http://software.broadinstitute.org/gsea/msigdb/geneset_page.jsp?geneSetName=GSE26669_CD4_VS_CD8_TCELL_IN_MLR_UP
GSE26669_CTRL_VS_COSTIM_BLOCK_MLR_CD8_TCELL_DN	0.00410526	0.0305236	-0.486246	downregulated	http://software.broadinstitute.org/gsea/msigdb/geneset_page.jsp?geneSetName=GSE26669_CTRL_VS_COSTIM_BLOCK_MLR_CD8_TCELL_DN
GSE26890_CXCR1_NEG_VS_POS_EFFECTOR_CD8_TCELL_UP	0.00155177	0.0158706	-0.496104	downregulated	http://software.broadinstitute.org/gsea/msigdb/geneset_page.jsp?geneSetName=GSE26890_CXCR1_NEG_VS_POS_EFFECTOR_CD8_TCELL_UP
GSE2706_2H_VS_8H_LPS_STIM_DC_UP	0.00490202	0.0345722	-0.497417	downregulated	http://software.broadinstitute.org/gsea/msigdb/geneset_page.jsp?geneSetName=GSE2706_2H_VS_8H_LPS_STIM_DC_UP
GSE2706_UNSTIM_VS_8H_R848_DC_UP	0.00814413	0.0480789	-0.50337	downregulated	http://software.broadinstitute.org/gsea/msigdb/geneset_page.jsp?geneSetName=GSE2706_UNSTIM_VS_8H_R848_DC_UP
GSE27241_CTRL_VS_DIGOXIN_TREATED_CD4_TCELL_IN_TH17_POLARIZING_CONDITIONS_DN	0.000429199	0.00673351	-0.53067	downregulated	http://software.broadinstitute.org/gsea/msigdb/geneset_page.jsp?geneSetName=GSE27241_CTRL_VS_DIGOXIN_TREATED_CD4_TCELL_IN_TH17_POLARIZING_CONDITIONS_DN
GSE27241_CTRL_VS_DIGOXIN_TREATED_RORGT_KO_CD4_TCELL_IN_TH17_POLARIZING_CONDITIONS_DN	1.13675e-05	0.00107081	-0.662322	downregulated	http://software.broadinstitute.org/gsea/msigdb/geneset_page.jsp?geneSetName=GSE27241_CTRL_VS_DIGOXIN_TREATED_RORGT_KO_CD4_TCELL_IN_TH17_POLARIZING_CONDITIONS_DN
GSE27241_WT_CTRL_VS_DIGOXIN_TREATED_RORGT_KO_CD4_TCELL_IN_TH17_POLARIZING_CONDITIONS_DN	0.00640269	0.0411958	-0.504939	downregulated	http://software.broadinstitute.org/gsea/msigdb/geneset_page.jsp?geneSetName=GSE27241_WT_CTRL_VS_DIGOXIN_TREATED_RORGT_KO_CD4_TCELL_IN_TH17_POLARIZING_CONDITIONS_DN
GSE27241_WT_CTRL_VS_DIGOXIN_TREATED_RORGT_KO_CD4_TCELL_IN_TH17_POLARIZING_CONDITIONS_UP	0.00132405	0.0143446	-0.517404	downregulated	http://software.broadinstitute.org/gsea/msigdb/geneset_page.jsp?geneSetName=GSE27241_WT_CTRL_VS_DIGOXIN_TREATED_RORGT_KO_CD4_TCELL_IN_TH17_POLARIZING_CONDITIONS_UP
GSE27241_WT_VS_RORGT_KO_TH17_POLARIZED_CD4_TCELL_UP	9.14411e-05	0.00271432	0.502945	upregulated	http://software.broadinstitute.org/gsea/msigdb/geneset_page.jsp?geneSetName=GSE27241_WT_VS_RORGT_KO_TH17_POLARIZED_CD4_TCELL_UP
GSE27670_BLIMP1_VS_LMP1_TRANSDUCED_GC_BCELL_UP	0.000522114	0.00770575	-0.51838	downregulated	http://software.broadinstitute.org/gsea/msigdb/geneset_page.jsp?geneSetName=GSE27670_BLIMP1_VS_LMP1_TRANSDUCED_GC_BCELL_UP
GSE27670_CTRL_VS_BLIMP1_TRANSDUCED_GC_BCELL_UP	0.00308913	0.0252514	-0.518056	downregulated	http://software.broadinstitute.org/gsea/msigdb/geneset_page.jsp?geneSetName=GSE27670_CTRL_VS_BLIMP1_TRANSDUCED_GC_BCELL_UP
GSE2770_IL12_ACT_VS_ACT_CD4_TCELL_2H_UP	0.000328977	0.00560911	-0.562182	downregulated	http://software.broadinstitute.org/gsea/msigdb/geneset_page.jsp?geneSetName=GSE2770_IL12_ACT_VS_ACT_CD4_TCELL_2H_UP
GSE2770_IL12_ACT_VS_ACT_CD4_TCELL_48H_UP	0.00111161	0.0127875	-0.512513	downregulated	http://software.broadinstitute.org/gsea/msigdb/geneset_page.jsp?geneSetName=GSE2770_IL12_ACT_VS_ACT_CD4_TCELL_48H_UP
GSE2770_IL12_AND_TGFB_ACT_VS_ACT_CD4_TCELL_6H_UP	0.000338554	0.00573368	-0.526582	downregulated	http://software.broadinstitute.org/gsea/msigdb/geneset_page.jsp?geneSetName=GSE2770_IL12_AND_TGFB_ACT_VS_ACT_CD4_TCELL_6H_UP
GSE2770_IL12_AND_TGFB_VS_IL4_TREATED_ACT_CD4_TCELL_6H_UP	0.000207814	0.00403775	0.419136	upregulated	http://software.broadinstitute.org/gsea/msigdb/geneset_page.jsp?geneSetName=GSE2770_IL12_AND_TGFB_VS_IL4_TREATED_ACT_CD4_TCELL_6H_UP
GSE2770_IL12_VS_TGFB_AND_IL12_TREATED_ACT_CD4_TCELL_48H_UP	9.84478e-05	0.00271432	-0.551521	downregulated	http://software.broadinstitute.org/gsea/msigdb/geneset_page.jsp?geneSetName=GSE2770_IL12_VS_TGFB_AND_IL12_TREATED_ACT_CD4_TCELL_48H_UP
GSE2770_IL4_ACT_VS_ACT_CD4_TCELL_48H_DN	0.00631739	0.0408551	-0.488337	downregulated	http://software.broadinstitute.org/gsea/msigdb/geneset_page.jsp?geneSetName=GSE2770_IL4_ACT_VS_ACT_CD4_TCELL_48H_DN
GSE2770_TGFB_AND_IL4_VS_IL12_TREATED_ACT_CD4_TCELL_6H_UP	0.00719644	0.044474	-0.467643	downregulated	http://software.broadinstitute.org/gsea/msigdb/geneset_page.jsp?geneSetName=GSE2770_TGFB_AND_IL4_VS_IL12_TREATED_ACT_CD4_TCELL_6H_UP
GSE2770_UNTREATED_VS_ACT_CD4_TCELL_2H_UP	0.00347893	0.0274235	-0.492637	downregulated	http://software.broadinstitute.org/gsea/msigdb/geneset_page.jsp?geneSetName=GSE2770_UNTREATED_VS_ACT_CD4_TCELL_2H_UP
GSE2770_UNTREATED_VS_IL12_TREATED_ACT_CD4_TCELL_2H_UP	0.00181508	0.0178069	-0.494157	downregulated	http://software.broadinstitute.org/gsea/msigdb/geneset_page.jsp?geneSetName=GSE2770_UNTREATED_VS_IL12_TREATED_ACT_CD4_TCELL_2H_UP
GSE2770_UNTREATED_VS_IL4_TREATED_ACT_CD4_TCELL_48H_DN	0.000736988	0.00971713	0.388801	upregulated	http://software.broadinstitute.org/gsea/msigdb/geneset_page.jsp?geneSetName=GSE2770_UNTREATED_VS_IL4_TREATED_ACT_CD4_TCELL_48H_DN
GSE2770_UNTREATED_VS_TGFB_AND_IL4_TREATED_ACT_CD4_TCELL_2H_DN	0.00320158	0.0258009	-0.496789	downregulated	http://software.broadinstitute.org/gsea/msigdb/geneset_page.jsp?geneSetName=GSE2770_UNTREATED_VS_TGFB_AND_IL4_TREATED_ACT_CD4_TCELL_2H_DN
GSE2770_UNTREATED_VS_TGFB_AND_IL4_TREATED_ACT_CD4_TCELL_4H_DN	0.000651914	0.0089221	-0.584186	downregulated	http://software.broadinstitute.org/gsea/msigdb/geneset_page.jsp?geneSetName=GSE2770_UNTREATED_VS_TGFB_AND_IL4_TREATED_ACT_CD4_TCELL_4H_DN
GSE2770_UNTREATED_VS_TGFB_AND_IL4_TREATED_ACT_CD4_TCELL_4H_UP	0.00366899	0.0284025	-0.482342	downregulated	http://software.broadinstitute.org/gsea/msigdb/geneset_page.jsp?geneSetName=GSE2770_UNTREATED_VS_TGFB_AND_IL4_TREATED_ACT_CD4_TCELL_4H_UP
GSE27786_BCELL_VS_ERYTHROBLAST_UP	0.00132656	0.014363	-0.520141	downregulated	http://software.broadinstitute.org/gsea/msigdb/geneset_page.jsp?geneSetName=GSE27786_BCELL_VS_ERYTHROBLAST_UP
GSE27786_BCELL_VS_NKCELL_DN	0.0029528	0.0245802	-0.49106	downregulated	http://software.broadinstitute.org/gsea/msigdb/geneset_page.jsp?geneSetName=GSE27786_BCELL_VS_NKCELL_DN
GSE27786_CD4_TCELL_VS_ERYTHTROBLAST_UP	0.000971976	0.0117068	-0.509807	downregulated	http://software.broadinstitute.org/gsea/msigdb/geneset_page.jsp?geneSetName=GSE27786_CD4_TCELL_VS_ERYTHTROBLAST_UP
GSE27786_CD8_TCELL_VS_NKCELL_DN	0.000230516	0.00436551	-0.537845	downregulated	http://software.broadinstitute.org/gsea/msigdb/geneset_page.jsp?geneSetName=GSE27786_CD8_TCELL_VS_NKCELL_DN
GSE27786_CD8_TCELL_VS_NKTCELL_DN	0.00245759	0.0217945	-0.489017	downregulated	http://software.broadinstitute.org/gsea/msigdb/geneset_page.jsp?geneSetName=GSE27786_CD8_TCELL_VS_NKTCELL_DN
GSE27786_ERYTHROBLAST_VS_MONO_MAC_DN	0.000473261	0.00721978	-0.527546	downregulated	http://software.broadinstitute.org/gsea/msigdb/geneset_page.jsp?geneSetName=GSE27786_ERYTHROBLAST_VS_MONO_MAC_DN
GSE27786_ERYTHROBLAST_VS_MONO_MAC_UP	9.48137e-05	0.00271432	0.455222	upregulated	http://software.broadinstitute.org/gsea/msigdb/geneset_page.jsp?geneSetName=GSE27786_ERYTHROBLAST_VS_MONO_MAC_UP
GSE27786_ERYTHROBLAST_VS_NEUTROPHIL_DN	0.000494364	0.00743175	-0.525304	downregulated	http://software.broadinstitute.org/gsea/msigdb/geneset_page.jsp?geneSetName=GSE27786_ERYTHROBLAST_VS_NEUTROPHIL_DN
GSE27786_ERYTHROBLAST_VS_NEUTROPHIL_UP	9.09091e-05	0.00271432	0.423595	upregulated	http://software.broadinstitute.org/gsea/msigdb/geneset_page.jsp?geneSetName=GSE27786_ERYTHROBLAST_VS_NEUTROPHIL_UP
GSE27786_LIN_NEG_VS_ERYTHROBLAST_DN	9.25069e-05	0.00271432	0.551532	upregulated	http://software.broadinstitute.org/gsea/msigdb/geneset_page.jsp?geneSetName=GSE27786_LIN_NEG_VS_ERYTHROBLAST_DN
GSE27786_LIN_NEG_VS_ERYTHROBLAST_UP	0.00100636	0.0120225	-0.51124	downregulated	http://software.broadinstitute.org/gsea/msigdb/geneset_page.jsp?geneSetName=GSE27786_LIN_NEG_VS_ERYTHROBLAST_UP
GSE27786_LIN_NEG_VS_NKCELL_DN	0.000373824	0.00613645	-0.530172	downregulated	http://software.broadinstitute.org/gsea/msigdb/geneset_page.jsp?geneSetName=GSE27786_LIN_NEG_VS_NKCELL_DN
GSE27786_LSK_VS_ERYTHROBLAST_UP	3.29576e-05	0.00209221	-0.572459	downregulated	http://software.broadinstitute.org/gsea/msigdb/geneset_page.jsp?geneSetName=GSE27786_LSK_VS_ERYTHROBLAST_UP
GSE27786_LSK_VS_LIN_NEG_CELL_UP	0.000130218	0.00305716	-0.541811	downregulated	http://software.broadinstitute.org/gsea/msigdb/geneset_page.jsp?geneSetName=GSE27786_LSK_VS_LIN_NEG_CELL_UP
GSE27786_LSK_VS_NKCELL_DN	0.00801648	0.0477245	-0.476679	downregulated	http://software.broadinstitute.org/gsea/msigdb/geneset_page.jsp?geneSetName=GSE27786_LSK_VS_NKCELL_DN
GSE27786_NKCELL_VS_ERYTHROBLAST_UP	0.000591898	0.00835626	-0.520272	downregulated	http://software.broadinstitute.org/gsea/msigdb/geneset_page.jsp?geneSetName=GSE27786_NKCELL_VS_ERYTHROBLAST_UP
GSE27786_NKCELL_VS_NKTCELL_UP	0.000109664	0.00276994	-0.546043	downregulated	http://software.broadinstitute.org/gsea/msigdb/geneset_page.jsp?geneSetName=GSE27786_NKCELL_VS_NKTCELL_UP
GSE27859_DC_VS_CD11C_INT_F480_INT_DC_DN	0.00164636	0.0164832	0.358402	upregulated	http://software.broadinstitute.org/gsea/msigdb/geneset_page.jsp?geneSetName=GSE27859_DC_VS_CD11C_INT_F480_INT_DC_DN
GSE27859_DC_VS_CD11C_INT_F480_INT_DC_UP	0.00815984	0.0481234	-0.474987	downregulated	http://software.broadinstitute.org/gsea/msigdb/geneset_page.jsp?geneSetName=GSE27859_DC_VS_CD11C_INT_F480_INT_DC_UP
GSE27896_HDAC6_KO_VS_WT_TREG_DN	0.000890147	0.0110106	-0.546199	downregulated	http://software.broadinstitute.org/gsea/msigdb/geneset_page.jsp?geneSetName=GSE27896_HDAC6_KO_VS_WT_TREG_DN
GSE28237_EARLY_VS_LATE_GC_BCELL_DN	0.00639552	0.0411796	-0.487852	downregulated	http://software.broadinstitute.org/gsea/msigdb/geneset_page.jsp?geneSetName=GSE28237_EARLY_VS_LATE_GC_BCELL_DN
GSE28726_NAIVE_CD4_TCELL_VS_NAIVE_NKTCELL_DN	0.00383469	0.0292625	-0.492789	downregulated	http://software.broadinstitute.org/gsea/msigdb/geneset_page.jsp?geneSetName=GSE28726_NAIVE_CD4_TCELL_VS_NAIVE_NKTCELL_DN
GSE28737_BCL6_HET_VS_BCL6_KO_MARGINAL_ZONE_BCELL_UP	0.00454271	0.0326395	-0.496512	downregulated	http://software.broadinstitute.org/gsea/msigdb/geneset_page.jsp?geneSetName=GSE28737_BCL6_HET_VS_BCL6_KO_MARGINAL_ZONE_BCELL_UP
GSE28737_FOLLICULAR_VS_MARGINAL_ZONE_BCELL_BCL6_HET_UP	0.00110152	0.012697	-0.521783	downregulated	http://software.broadinstitute.org/gsea/msigdb/geneset_page.jsp?geneSetName=GSE28737_FOLLICULAR_VS_MARGINAL_ZONE_BCELL_BCL6_HET_UP
GSE28737_WT_VS_BCL6_HET_FOLLICULAR_BCELL_DN	3.34515e-05	0.00209221	-0.593493	downregulated	http://software.broadinstitute.org/gsea/msigdb/geneset_page.jsp?geneSetName=GSE28737_WT_VS_BCL6_HET_FOLLICULAR_BCELL_DN
GSE28737_WT_VS_BCL6_KO_MARGINAL_ZONE_BCELL_UP	0.00205239	0.0193745	-0.518145	downregulated	http://software.broadinstitute.org/gsea/msigdb/geneset_page.jsp?geneSetName=GSE28737_WT_VS_BCL6_KO_MARGINAL_ZONE_BCELL_UP
GSE28783_ANTI_MIR33_VS_UNTREATED_ATHEROSCLEROSIS_MACROPHAGE_DN	0.00102926	0.0122059	-0.518226	downregulated	http://software.broadinstitute.org/gsea/msigdb/geneset_page.jsp?geneSetName=GSE28783_ANTI_MIR33_VS_UNTREATED_ATHEROSCLEROSIS_MACROPHAGE_DN
GSE28783_ANTI_MIR33_VS_UNTREATED_ATHEROSCLEROSIS_MACROPHAGE_UP	0.00282148	0.0239264	-0.498744	downregulated	http://software.broadinstitute.org/gsea/msigdb/geneset_page.jsp?geneSetName=GSE28783_ANTI_MIR33_VS_UNTREATED_ATHEROSCLEROSIS_MACROPHAGE_UP
GSE29164_DAY3_VS_DAY7_UNTREATED_MELANOMA_DN	0.00592958	0.0391423	-0.484956	downregulated	http://software.broadinstitute.org/gsea/msigdb/geneset_page.jsp?geneSetName=GSE29164_DAY3_VS_DAY7_UNTREATED_MELANOMA_DN
GSE29164_UNTREATED_VS_CD8_TCELL_AND_IL12_TREATED_MELANOMA_DAY7_UP	0.00523549	0.0360891	-0.482575	downregulated	http://software.broadinstitute.org/gsea/msigdb/geneset_page.jsp?geneSetName=GSE29164_UNTREATED_VS_CD8_TCELL_AND_IL12_TREATED_MELANOMA_DAY7_UP
GSE29164_UNTREATED_VS_CD8_TCELL_TREATED_MELANOMA_DAY7_DN	0.00505925	0.0352465	-0.493858	downregulated	http://software.broadinstitute.org/gsea/msigdb/geneset_page.jsp?geneSetName=GSE29164_UNTREATED_VS_CD8_TCELL_TREATED_MELANOMA_DAY7_DN
GSE29164_UNTREATED_VS_CD8_TCELL_TREATED_MELANOMA_DAY7_UP	0.000100141	0.00271432	-0.566514	downregulated	http://software.broadinstitute.org/gsea/msigdb/geneset_page.jsp?geneSetName=GSE29164_UNTREATED_VS_CD8_TCELL_TREATED_MELANOMA_DAY7_UP
GSE2935_UV_INACTIVATED_VS_LIVE_SENDAI_VIRUS_INF_MACROPHAGE_DN	0.00750268	0.0457115	-0.505451	downregulated	http://software.broadinstitute.org/gsea/msigdb/geneset_page.jsp?geneSetName=GSE2935_UV_INACTIVATED_VS_LIVE_SENDAI_VIRUS_INF_MACROPHAGE_DN
GSE29614_CTRL_VS_DAY7_TIV_FLU_VACCINE_PBMC_DN	0.00111732	0.0128281	0.379398	upregulated	http://software.broadinstitute.org/gsea/msigdb/geneset_page.jsp?geneSetName=GSE29614_CTRL_VS_DAY7_TIV_FLU_VACCINE_PBMC_DN
GSE29614_CTRL_VS_TIV_FLU_VACCINE_PBMC_2007_DN	0.000346021	0.00583221	0.408118	upregulated	http://software.broadinstitute.org/gsea/msigdb/geneset_page.jsp?geneSetName=GSE29614_CTRL_VS_TIV_FLU_VACCINE_PBMC_2007_DN
GSE29618_BCELL_VS_MDC_DAY7_FLU_VACCINE_DN	1.09664e-05	0.00107081	-0.58518	downregulated	http://software.broadinstitute.org/gsea/msigdb/geneset_page.jsp?geneSetName=GSE29618_BCELL_VS_MDC_DAY7_FLU_VACCINE_DN
GSE29618_BCELL_VS_MDC_DN	1.09948e-05	0.00107081	-0.59146	downregulated	http://software.broadinstitute.org/gsea/msigdb/geneset_page.jsp?geneSetName=GSE29618_BCELL_VS_MDC_DN
GSE29618_BCELL_VS_MONOCYTE_DAY7_FLU_VACCINE_DN	6.63401e-05	0.00234705	-0.571705	downregulated	http://software.broadinstitute.org/gsea/msigdb/geneset_page.jsp?geneSetName=GSE29618_BCELL_VS_MONOCYTE_DAY7_FLU_VACCINE_DN
GSE29618_BCELL_VS_MONOCYTE_DN	1.10022e-05	0.00107081	-0.582248	downregulated	http://software.broadinstitute.org/gsea/msigdb/geneset_page.jsp?geneSetName=GSE29618_BCELL_VS_MONOCYTE_DN
GSE29618_BCELL_VS_PDC_DAY7_FLU_VACCINE_DN	0.00664607	0.0422695	-0.468904	downregulated	http://software.broadinstitute.org/gsea/msigdb/geneset_page.jsp?geneSetName=GSE29618_BCELL_VS_PDC_DAY7_FLU_VACCINE_DN
GSE29618_BCELL_VS_PDC_DN	0.00314159	0.0255269	-0.48843	downregulated	http://software.broadinstitute.org/gsea/msigdb/geneset_page.jsp?geneSetName=GSE29618_BCELL_VS_PDC_DN
GSE29618_MONOCYTE_VS_MDC_DAY7_FLU_VACCINE_UP	0.00265864	0.022964	-0.49746	downregulated	http://software.broadinstitute.org/gsea/msigdb/geneset_page.jsp?geneSetName=GSE29618_MONOCYTE_VS_MDC_DAY7_FLU_VACCINE_UP
GSE29618_MONOCYTE_VS_MDC_UP	0.000645112	0.00885783	-0.518598	downregulated	http://software.broadinstitute.org/gsea/msigdb/geneset_page.jsp?geneSetName=GSE29618_MONOCYTE_VS_MDC_UP
GSE29618_MONOCYTE_VS_PDC_DAY7_FLU_VACCINE_UP	0.00145424	0.0152234	-0.504029	downregulated	http://software.broadinstitute.org/gsea/msigdb/geneset_page.jsp?geneSetName=GSE29618_MONOCYTE_VS_PDC_DAY7_FLU_VACCINE_UP
GSE29618_MONOCYTE_VS_PDC_UP	0.00277153	0.0236617	-0.487324	downregulated	http://software.broadinstitute.org/gsea/msigdb/geneset_page.jsp?geneSetName=GSE29618_MONOCYTE_VS_PDC_UP
GSE29618_PDC_VS_MDC_DAY7_FLU_VACCINE_DN	0.00402591	0.0301621	-0.478183	downregulated	http://software.broadinstitute.org/gsea/msigdb/geneset_page.jsp?geneSetName=GSE29618_PDC_VS_MDC_DAY7_FLU_VACCINE_DN
GSE29618_PDC_VS_MDC_DAY7_FLU_VACCINE_UP	0.0067221	0.0425388	-0.474124	downregulated	http://software.broadinstitute.org/gsea/msigdb/geneset_page.jsp?geneSetName=GSE29618_PDC_VS_MDC_DAY7_FLU_VACCINE_UP
GSE29618_PDC_VS_MDC_DN	0.000834248	0.010551	-0.515438	downregulated	http://software.broadinstitute.org/gsea/msigdb/geneset_page.jsp?geneSetName=GSE29618_PDC_VS_MDC_DN
GSE29949_CD8_POS_DC_SPLEEN_VS_DC_BRAIN_DN	0.00399453	0.0300413	-0.494959	downregulated	http://software.broadinstitute.org/gsea/msigdb/geneset_page.jsp?geneSetName=GSE29949_CD8_POS_DC_SPLEEN_VS_DC_BRAIN_DN
GSE29949_DC_BRAIN_VS_MONOCYTE_BONE_MARROW_UP	0.00280218	0.0238199	-0.482984	downregulated	http://software.broadinstitute.org/gsea/msigdb/geneset_page.jsp?geneSetName=GSE29949_DC_BRAIN_VS_MONOCYTE_BONE_MARROW_UP
GSE30083_SP1_VS_SP2_THYMOCYTE_UP	0.00793942	0.0474567	-0.47934	downregulated	http://software.broadinstitute.org/gsea/msigdb/geneset_page.jsp?geneSetName=GSE30083_SP1_VS_SP2_THYMOCYTE_UP
GSE30083_SP1_VS_SP3_THYMOCYTE_DN	0.00482996	0.0341961	-0.482806	downregulated	http://software.broadinstitute.org/gsea/msigdb/geneset_page.jsp?geneSetName=GSE30083_SP1_VS_SP3_THYMOCYTE_DN
GSE30083_SP1_VS_SP3_THYMOCYTE_UP	0.0085965	0.0499818	-0.481895	downregulated	http://software.broadinstitute.org/gsea/msigdb/geneset_page.jsp?geneSetName=GSE30083_SP1_VS_SP3_THYMOCYTE_UP
GSE30083_SP1_VS_SP4_THYMOCYTE_DN	0.00801662	0.0477245	-0.464787	downregulated	http://software.broadinstitute.org/gsea/msigdb/geneset_page.jsp?geneSetName=GSE30083_SP1_VS_SP4_THYMOCYTE_DN
GSE30083_SP2_VS_SP4_THYMOCYTE_DN	0.00045837	0.00707194	-0.521124	downregulated	http://software.broadinstitute.org/gsea/msigdb/geneset_page.jsp?geneSetName=GSE30083_SP2_VS_SP4_THYMOCYTE_DN
GSE30083_SP3_VS_SP4_THYMOCYTE_DN	8.75436e-05	0.00270169	-0.551865	downregulated	http://software.broadinstitute.org/gsea/msigdb/geneset_page.jsp?geneSetName=GSE30083_SP3_VS_SP4_THYMOCYTE_DN
GSE30153_LUPUS_VS_HEALTHY_DONOR_BCELL_DN	0.000176353	0.00365117	-0.543487	downregulated	http://software.broadinstitute.org/gsea/msigdb/geneset_page.jsp?geneSetName=GSE30153_LUPUS_VS_HEALTHY_DONOR_BCELL_DN
GSE3039_ALPHAALPHA_CD8_TCELL_VS_B1_BCELL_UP	0.000666186	0.00905368	-0.51747	downregulated	http://software.broadinstitute.org/gsea/msigdb/geneset_page.jsp?geneSetName=GSE3039_ALPHAALPHA_CD8_TCELL_VS_B1_BCELL_UP
GSE3039_ALPHAALPHA_CD8_TCELL_VS_B2_BCELL_UP	0.00101066	0.0120415	-0.521656	downregulated	http://software.broadinstitute.org/gsea/msigdb/geneset_page.jsp?geneSetName=GSE3039_ALPHAALPHA_CD8_TCELL_VS_B2_BCELL_UP
GSE3039_ALPHABETA_CD8_TCELL_VS_B2_BCELL_DN	0.00603758	0.0395225	-0.482813	downregulated	http://software.broadinstitute.org/gsea/msigdb/geneset_page.jsp?geneSetName=GSE3039_ALPHABETA_CD8_TCELL_VS_B2_BCELL_DN
GSE3039_CD4_TCELL_VS_ALPHABETA_CD8_TCELL_DN	0.000838667	0.0105993	-0.520863	downregulated	http://software.broadinstitute.org/gsea/msigdb/geneset_page.jsp?geneSetName=GSE3039_CD4_TCELL_VS_ALPHABETA_CD8_TCELL_DN
GSE3039_NKT_CELL_VS_ALPHAALPHA_CD8_TCELL_DN	0.00440255	0.0320204	-0.490248	downregulated	http://software.broadinstitute.org/gsea/msigdb/geneset_page.jsp?geneSetName=GSE3039_NKT_CELL_VS_ALPHAALPHA_CD8_TCELL_DN
GSE3039_NKT_CELL_VS_B1_BCELL_UP	0.00500093	0.034963	-0.478386	downregulated	http://software.broadinstitute.org/gsea/msigdb/geneset_page.jsp?geneSetName=GSE3039_NKT_CELL_VS_B1_BCELL_UP
GSE3039_NKT_CELL_VS_B2_BCELL_DN	0.00060411	0.00848167	-0.522117	downregulated	http://software.broadinstitute.org/gsea/msigdb/geneset_page.jsp?geneSetName=GSE3039_NKT_CELL_VS_B2_BCELL_DN
GSE30962_ACUTE_VS_CHRONIC_LCMV_PRIMARY_INF_CD8_TCELL_UP	0.00386134	0.0293667	-0.483393	downregulated	http://software.broadinstitute.org/gsea/msigdb/geneset_page.jsp?geneSetName=GSE30962_ACUTE_VS_CHRONIC_LCMV_PRIMARY_INF_CD8_TCELL_UP
GSE30962_PRIMARY_VS_SECONDARY_ACUTE_LCMV_INF_CD8_TCELL_DN	0.00262284	0.0227413	-0.491428	downregulated	http://software.broadinstitute.org/gsea/msigdb/geneset_page.jsp?geneSetName=GSE30962_PRIMARY_VS_SECONDARY_ACUTE_LCMV_INF_CD8_TCELL_DN
GSE30962_PRIMARY_VS_SECONDARY_ACUTE_LCMV_INF_CD8_TCELL_UP	0.000102733	0.00271841	0.602219	upregulated	http://software.broadinstitute.org/gsea/msigdb/geneset_page.jsp?geneSetName=GSE30962_PRIMARY_VS_SECONDARY_ACUTE_LCMV_INF_CD8_TCELL_UP
GSE30962_PRIMARY_VS_SECONDARY_CHRONIC_LCMV_INF_CD8_TCELL_DN	0.00229358	0.0207963	-0.517451	downregulated	http://software.broadinstitute.org/gsea/msigdb/geneset_page.jsp?geneSetName=GSE30962_PRIMARY_VS_SECONDARY_CHRONIC_LCMV_INF_CD8_TCELL_DN
GSE30971_CTRL_VS_LPS_STIM_MACROPHAGE_WBP7_KO_4H_DN	0.00182293	0.0178566	-0.51	downregulated	http://software.broadinstitute.org/gsea/msigdb/geneset_page.jsp?geneSetName=GSE30971_CTRL_VS_LPS_STIM_MACROPHAGE_WBP7_KO_4H_DN
GSE30971_WBP7_HET_VS_KO_MACROPHAGE_2H_LPS_STIM_UP	0.00298754	0.0247181	-0.502769	downregulated	http://software.broadinstitute.org/gsea/msigdb/geneset_page.jsp?geneSetName=GSE30971_WBP7_HET_VS_KO_MACROPHAGE_2H_LPS_STIM_UP
GSE30971_WBP7_HET_VS_KO_MACROPHAGE_4H_LPS_STIM_DN	9.98059e-05	0.00271432	-0.560545	downregulated	http://software.broadinstitute.org/gsea/msigdb/geneset_page.jsp?geneSetName=GSE30971_WBP7_HET_VS_KO_MACROPHAGE_4H_LPS_STIM_DN
GSE31082_CD4_VS_CD8_SP_THYMOCYTE_UP	0.000720296	0.00956841	-0.515074	downregulated	http://software.broadinstitute.org/gsea/msigdb/geneset_page.jsp?geneSetName=GSE31082_CD4_VS_CD8_SP_THYMOCYTE_UP
GSE31082_DN_VS_CD4_SP_THYMOCYTE_DN	0.00129404	0.0141685	-0.49995	downregulated	http://software.broadinstitute.org/gsea/msigdb/geneset_page.jsp?geneSetName=GSE31082_DN_VS_CD4_SP_THYMOCYTE_DN
GSE31082_DN_VS_CD8_SP_THYMOCYTE_DN	5.46424e-05	0.00226268	-0.559488	downregulated	http://software.broadinstitute.org/gsea/msigdb/geneset_page.jsp?geneSetName=GSE31082_DN_VS_CD8_SP_THYMOCYTE_DN
GSE31082_DP_VS_CD4_SP_THYMOCYTE_DN	0.000495562	0.00743175	-0.527745	downregulated	http://software.broadinstitute.org/gsea/msigdb/geneset_page.jsp?geneSetName=GSE31082_DP_VS_CD4_SP_THYMOCYTE_DN
GSE31082_DP_VS_CD4_SP_THYMOCYTE_UP	0.000257832	0.00474373	0.393173	upregulated	http://software.broadinstitute.org/gsea/msigdb/geneset_page.jsp?geneSetName=GSE31082_DP_VS_CD4_SP_THYMOCYTE_UP
GSE31082_DP_VS_CD8_SP_THYMOCYTE_DN	0.00446111	0.0322711	-0.480133	downregulated	http://software.broadinstitute.org/gsea/msigdb/geneset_page.jsp?geneSetName=GSE31082_DP_VS_CD8_SP_THYMOCYTE_DN
GSE3203_WT_VS_IFNAR1_KO_INFLUENZA_INFECTED_LN_BCELL_DN	0.00257796	0.0225314	-0.515817	downregulated	http://software.broadinstitute.org/gsea/msigdb/geneset_page.jsp?geneSetName=GSE3203_WT_VS_IFNAR1_KO_INFLUENZA_INFECTED_LN_BCELL_DN
GSE32128_INOS_DEPENDENT_VS_INOS_INDEPENDENT_ACTIVATED_TCELL_UP	0.00336873	0.0268179	-0.485075	downregulated	http://software.broadinstitute.org/gsea/msigdb/geneset_page.jsp?geneSetName=GSE32128_INOS_DEPENDENT_VS_INOS_INDEPENDENT_ACTIVATED_TCELL_UP
GSE32164_ALTERNATIVELY_ACT_M2_VS_CMYC_INHIBITED_MACROPHAGE_UP	0.00102695	0.0122026	-0.509632	downregulated	http://software.broadinstitute.org/gsea/msigdb/geneset_page.jsp?geneSetName=GSE32164_ALTERNATIVELY_ACT_M2_VS_CMYC_INHIBITED_MACROPHAGE_UP
GSE32164_RESTING_DIFFERENTIATED_VS_ALTERNATIVELY_ACT_M2_MACROPHAGE_UP	0.00493908	0.0347209	0.344214	upregulated	http://software.broadinstitute.org/gsea/msigdb/geneset_page.jsp?geneSetName=GSE32164_RESTING_DIFFERENTIATED_VS_ALTERNATIVELY_ACT_M2_MACROPHAGE_UP
GSE32423_CTRL_VS_IL4_MEMORY_CD8_TCELL_DN	0.00283532	0.0240092	-0.492341	downregulated	http://software.broadinstitute.org/gsea/msigdb/geneset_page.jsp?geneSetName=GSE32423_CTRL_VS_IL4_MEMORY_CD8_TCELL_DN
GSE32423_CTRL_VS_IL7_IL4_MEMORY_CD8_TCELL_DN	0.000187212	0.00378627	-0.542712	downregulated	http://software.broadinstitute.org/gsea/msigdb/geneset_page.jsp?geneSetName=GSE32423_CTRL_VS_IL7_IL4_MEMORY_CD8_TCELL_DN
GSE32423_MEMORY_VS_NAIVE_CD8_TCELL_UP	0.000178861	0.00367725	-0.557678	downregulated	http://software.broadinstitute.org/gsea/msigdb/geneset_page.jsp?geneSetName=GSE32423_MEMORY_VS_NAIVE_CD8_TCELL_UP
GSE32533_MIR17_KO_VS_MIR17_OVEREXPRESS_ACT_CD4_TCELL_UP	0.000884447	0.010974	-0.519967	downregulated	http://software.broadinstitute.org/gsea/msigdb/geneset_page.jsp?geneSetName=GSE32533_MIR17_KO_VS_MIR17_OVEREXPRESS_ACT_CD4_TCELL_UP
GSE32986_CURDLAN_HIGHDOSE_VS_GMCSF_AND_CURDLAN_HIGHDOSE_STIM_DC_DN	0.00209283	0.0196234	-0.498696	downregulated	http://software.broadinstitute.org/gsea/msigdb/geneset_page.jsp?geneSetName=GSE32986_CURDLAN_HIGHDOSE_VS_GMCSF_AND_CURDLAN_HIGHDOSE_STIM_DC_DN
GSE32986_CURDLAN_LOWDOSE_VS_GMCSF_AND_CURDLAN_LOWDOSE_STIM_DC_DN	0.00250682	0.0220996	-0.495409	downregulated	http://software.broadinstitute.org/gsea/msigdb/geneset_page.jsp?geneSetName=GSE32986_CURDLAN_LOWDOSE_VS_GMCSF_AND_CURDLAN_LOWDOSE_STIM_DC_DN
GSE32986_GMCSF_AND_CURDLAN_LOWDOSE_VS_GMCSF_AND_CURDLAN_HIGHDOSE_STIM_DC_DN	0.0078618	0.0471681	-0.502302	downregulated	http://software.broadinstitute.org/gsea/msigdb/geneset_page.jsp?geneSetName=GSE32986_GMCSF_AND_CURDLAN_LOWDOSE_VS_GMCSF_AND_CURDLAN_HIGHDOSE_STIM_DC_DN
GSE32986_UNSTIM_VS_CURDLAN_HIGHDOSE_STIM_DC_DN	0.00378374	0.0290138	-0.498943	downregulated	http://software.broadinstitute.org/gsea/msigdb/geneset_page.jsp?geneSetName=GSE32986_UNSTIM_VS_CURDLAN_HIGHDOSE_STIM_DC_DN
GSE32986_UNSTIM_VS_CURDLAN_HIGHDOSE_STIM_DC_UP	0.0016178	0.0162802	0.367908	upregulated	http://software.broadinstitute.org/gsea/msigdb/geneset_page.jsp?geneSetName=GSE32986_UNSTIM_VS_CURDLAN_HIGHDOSE_STIM_DC_UP
GSE32986_UNSTIM_VS_GMCSF_AND_CURDLAN_LOWDOSE_STIM_DC_DN	5.61381e-05	0.00226545	-0.589316	downregulated	http://software.broadinstitute.org/gsea/msigdb/geneset_page.jsp?geneSetName=GSE32986_UNSTIM_VS_GMCSF_AND_CURDLAN_LOWDOSE_STIM_DC_DN
GSE33162_UNTREATED_VS_4H_LPS_STIM_HDAC3_HET_MACROPHAGE_DN	0.00303881	0.0250136	-0.495838	downregulated	http://software.broadinstitute.org/gsea/msigdb/geneset_page.jsp?geneSetName=GSE33162_UNTREATED_VS_4H_LPS_STIM_HDAC3_HET_MACROPHAGE_DN
GSE33162_UNTREATED_VS_4H_LPS_STIM_HDAC3_HET_MACROPHAGE_UP	0.000967086	0.0116558	-0.514094	downregulated	http://software.broadinstitute.org/gsea/msigdb/geneset_page.jsp?geneSetName=GSE33162_UNTREATED_VS_4H_LPS_STIM_HDAC3_HET_MACROPHAGE_UP
GSE33162_UNTREATED_VS_4H_LPS_STIM_HDAC3_KO_MACROPHAGE_DN	0.000107817	0.00276404	0.433586	upregulated	http://software.broadinstitute.org/gsea/msigdb/geneset_page.jsp?geneSetName=GSE33162_UNTREATED_VS_4H_LPS_STIM_HDAC3_KO_MACROPHAGE_DN
GSE33292_WT_VS_TCF1_KO_DN3_THYMOCYTE_DN	0.00031559	0.00543855	0.395444	upregulated	http://software.broadinstitute.org/gsea/msigdb/geneset_page.jsp?geneSetName=GSE33292_WT_VS_TCF1_KO_DN3_THYMOCYTE_DN
GSE3337_4H_VS_16H_IFNG_IN_CD8POS_DC_DN	0.00129241	0.0141669	-0.507365	downregulated	http://software.broadinstitute.org/gsea/msigdb/geneset_page.jsp?geneSetName=GSE3337_4H_VS_16H_IFNG_IN_CD8POS_DC_DN
GSE3337_CTRL_VS_4H_IFNG_IN_CD8POS_DC_UP	0.00554766	0.037444	-0.493509	downregulated	http://software.broadinstitute.org/gsea/msigdb/geneset_page.jsp?geneSetName=GSE3337_CTRL_VS_4H_IFNG_IN_CD8POS_DC_UP
GSE33374_CD8_ALPHAALPHA_VS_ALPHABETA_CD161_HIGH_TCELL_DN	0.000297059	0.00521062	-0.535163	downregulated	http://software.broadinstitute.org/gsea/msigdb/geneset_page.jsp?geneSetName=GSE33374_CD8_ALPHAALPHA_VS_ALPHABETA_CD161_HIGH_TCELL_DN
GSE33374_CD8_ALPHAALPHA_VS_ALPHABETA_CD161_HIGH_TCELL_UP	8.85171e-05	0.00270169	-0.560298	downregulated	http://software.broadinstitute.org/gsea/msigdb/geneset_page.jsp?geneSetName=GSE33374_CD8_ALPHAALPHA_VS_ALPHABETA_CD161_HIGH_TCELL_UP
GSE33424_CD161_HIGH_VS_INT_CD8_TCELL_UP	0.00570514	0.0381804	-0.481725	downregulated	http://software.broadinstitute.org/gsea/msigdb/geneset_page.jsp?geneSetName=GSE33424_CD161_HIGH_VS_INT_CD8_TCELL_UP
GSE33425_CD161_INT_VS_NEG_CD8_TCELL_DN	0.00765147	0.0463625	-0.469765	downregulated	http://software.broadinstitute.org/gsea/msigdb/geneset_page.jsp?geneSetName=GSE33425_CD161_INT_VS_NEG_CD8_TCELL_DN
GSE339_CD4POS_VS_CD4CD8DN_DC_UP	0.00363055	0.0282285	-0.491544	downregulated	http://software.broadinstitute.org/gsea/msigdb/geneset_page.jsp?geneSetName=GSE339_CD4POS_VS_CD4CD8DN_DC_UP
GSE339_CD4POS_VS_CD8POS_DC_UP	4.39435e-05	0.00215246	-0.563325	downregulated	http://software.broadinstitute.org/gsea/msigdb/geneset_page.jsp?geneSetName=GSE339_CD4POS_VS_CD8POS_DC_UP
GSE339_CD8POS_VS_CD4CD8DN_DC_DN	0.00394284	0.0298048	-0.496341	downregulated	http://software.broadinstitute.org/gsea/msigdb/geneset_page.jsp?geneSetName=GSE339_CD8POS_VS_CD4CD8DN_DC_DN
GSE339_EX_VIVO_VS_IN_CULTURE_CD8POS_DC_DN	0.000507016	0.00753956	-0.529048	downregulated	http://software.broadinstitute.org/gsea/msigdb/geneset_page.jsp?geneSetName=GSE339_EX_VIVO_VS_IN_CULTURE_CD8POS_DC_DN
GSE34006_UNTREATED_VS_A2AR_AGONIST_TREATED_TREG_DN	0.00123695	0.0137378	-0.512031	downregulated	http://software.broadinstitute.org/gsea/msigdb/geneset_page.jsp?geneSetName=GSE34006_UNTREATED_VS_A2AR_AGONIST_TREATED_TREG_DN
GSE34156_NOD2_LIGAND_VS_TLR1_TLR2_LIGAND_6H_TREATED_MONOCYTE_DN	0.00146442	0.0152848	-0.518577	downregulated	http://software.broadinstitute.org/gsea/msigdb/geneset_page.jsp?geneSetName=GSE34156_NOD2_LIGAND_VS_TLR1_TLR2_LIGAND_6H_TREATED_MONOCYTE_DN
GSE34156_NOD2_LIGAND_VS_TLR1_TLR2_LIGAND_6H_TREATED_MONOCYTE_UP	0.00507829	0.0353057	-0.474466	downregulated	http://software.broadinstitute.org/gsea/msigdb/geneset_page.jsp?geneSetName=GSE34156_NOD2_LIGAND_VS_TLR1_TLR2_LIGAND_6H_TREATED_MONOCYTE_UP
GSE34156_TLR1_TLR2_LIGAND_VS_NOD2_AND_TLR1_TLR2_LIGAND_24H_TREATED_MONOCYTE_UP	0.00114024	0.0129839	-0.523389	downregulated	http://software.broadinstitute.org/gsea/msigdb/geneset_page.jsp?geneSetName=GSE34156_TLR1_TLR2_LIGAND_VS_NOD2_AND_TLR1_TLR2_LIGAND_24H_TREATED_MONOCYTE_UP
GSE34156_UNTREATED_VS_24H_NOD2_LIGAND_TREATED_MONOCYTE_DN	0.00149564	0.0155099	-0.51724	downregulated	http://software.broadinstitute.org/gsea/msigdb/geneset_page.jsp?geneSetName=GSE34156_UNTREATED_VS_24H_NOD2_LIGAND_TREATED_MONOCYTE_DN
GSE34156_UNTREATED_VS_24H_TLR1_TLR2_LIGAND_TREATED_MONOCYTE_UP	0.00210274	0.0196669	-0.512886	downregulated	http://software.broadinstitute.org/gsea/msigdb/geneset_page.jsp?geneSetName=GSE34156_UNTREATED_VS_24H_TLR1_TLR2_LIGAND_TREATED_MONOCYTE_UP
GSE34156_UNTREATED_VS_6H_NOD2_AND_TLR1_TLR2_LIGAND_TREATED_MONOCYTE_DN	0.000326757	0.00558742	-0.554539	downregulated	http://software.broadinstitute.org/gsea/msigdb/geneset_page.jsp?geneSetName=GSE34156_UNTREATED_VS_6H_NOD2_AND_TLR1_TLR2_LIGAND_TREATED_MONOCYTE_DN
GSE34156_UNTREATED_VS_6H_NOD2_LIGAND_TREATED_MONOCYTE_DN	0.00245885	0.0217945	-0.511186	downregulated	http://software.broadinstitute.org/gsea/msigdb/geneset_page.jsp?geneSetName=GSE34156_UNTREATED_VS_6H_NOD2_LIGAND_TREATED_MONOCYTE_DN
GSE34156_UNTREATED_VS_6H_TLR1_TLR2_LIGAND_TREATED_MONOCYTE_UP	0.00856885	0.0498867	-0.48587	downregulated	http://software.broadinstitute.org/gsea/msigdb/geneset_page.jsp?geneSetName=GSE34156_UNTREATED_VS_6H_TLR1_TLR2_LIGAND_TREATED_MONOCYTE_UP
GSE34205_HEALTHY_VS_RSV_INF_INFANT_PBMC_DN	0.000108096	0.00276404	0.470218	upregulated	http://software.broadinstitute.org/gsea/msigdb/geneset_page.jsp?geneSetName=GSE34205_HEALTHY_VS_RSV_INF_INFANT_PBMC_DN
GSE34205_HEALTHY_VS_RSV_INF_INFANT_PBMC_UP	0.00414734	0.0307295	-0.498888	downregulated	http://software.broadinstitute.org/gsea/msigdb/geneset_page.jsp?geneSetName=GSE34205_HEALTHY_VS_RSV_INF_INFANT_PBMC_UP
GSE34205_RSV_VS_FLU_INF_INFANT_PBMC_DN	0.000273466	0.0049288	-0.532368	downregulated	http://software.broadinstitute.org/gsea/msigdb/geneset_page.jsp?geneSetName=GSE34205_RSV_VS_FLU_INF_INFANT_PBMC_DN
GSE34392_ST2_KO_VS_WT_DAY8_LCMV_EFFECTOR_CD8_TCELL_DN	0.00193054	0.0186039	-0.503774	downregulated	http://software.broadinstitute.org/gsea/msigdb/geneset_page.jsp?geneSetName=GSE34392_ST2_KO_VS_WT_DAY8_LCMV_EFFECTOR_CD8_TCELL_DN
GSE34515_CD16_NEG_MONOCYTE_VS_DC_DN	0.00385851	0.0293667	-0.495184	downregulated	http://software.broadinstitute.org/gsea/msigdb/geneset_page.jsp?geneSetName=GSE34515_CD16_NEG_MONOCYTE_VS_DC_DN
GSE34515_CD16_NEG_VS_POS_MONOCYTE_UP	0.00522621	0.0360469	-0.485418	downregulated	http://software.broadinstitute.org/gsea/msigdb/geneset_page.jsp?geneSetName=GSE34515_CD16_NEG_VS_POS_MONOCYTE_UP
GSE35543_IN_VITRO_ITREG_VS_CONVERTED_EX_ITREG_DN	0.0078232	0.0470585	-0.486887	downregulated	http://software.broadinstitute.org/gsea/msigdb/geneset_page.jsp?geneSetName=GSE35543_IN_VITRO_ITREG_VS_CONVERTED_EX_ITREG_DN
GSE35543_IN_VITRO_ITREG_VS_CONVERTED_EX_ITREG_UP	9.71251e-05	0.00271432	0.533087	upregulated	http://software.broadinstitute.org/gsea/msigdb/geneset_page.jsp?geneSetName=GSE35543_IN_VITRO_ITREG_VS_CONVERTED_EX_ITREG_UP
GSE35543_IN_VIVO_NTREG_VS_IN_VITRO_ITREG_UP	0.000716904	0.00953768	-0.562031	downregulated	http://software.broadinstitute.org/gsea/msigdb/geneset_page.jsp?geneSetName=GSE35543_IN_VIVO_NTREG_VS_IN_VITRO_ITREG_UP
GSE3565_CTRL_VS_LPS_INJECTED_DUSP1_KO_SPLENOCYTES_UP	0.000103017	0.00271841	-0.584908	downregulated	http://software.broadinstitute.org/gsea/msigdb/geneset_page.jsp?geneSetName=GSE3565_CTRL_VS_LPS_INJECTED_DUSP1_KO_SPLENOCYTES_UP
GSE3565_CTRL_VS_LPS_INJECTED_SPLENOCYTES_UP	0.00299569	0.0247624	-0.520461	downregulated	http://software.broadinstitute.org/gsea/msigdb/geneset_page.jsp?geneSetName=GSE3565_CTRL_VS_LPS_INJECTED_SPLENOCYTES_UP
GSE3565_DUSP1_VS_WT_SPLENOCYTES_POST_LPS_INJECTION_DN	0.000103472	0.00271841	-0.588869	downregulated	http://software.broadinstitute.org/gsea/msigdb/geneset_page.jsp?geneSetName=GSE3565_DUSP1_VS_WT_SPLENOCYTES_POST_LPS_INJECTION_DN
GSE3565_DUSP1_VS_WT_SPLENOCYTES_UP	0.00121411	0.0135779	-0.551139	downregulated	http://software.broadinstitute.org/gsea/msigdb/geneset_page.jsp?geneSetName=GSE3565_DUSP1_VS_WT_SPLENOCYTES_UP
GSE35685_CD34POS_CD10NEG_CD62LPOS_VS_CD34POS_CD10POS_BONE_MARROW_DN	0.00633766	0.0409413	-0.47547	downregulated	http://software.broadinstitute.org/gsea/msigdb/geneset_page.jsp?geneSetName=GSE35685_CD34POS_CD10NEG_CD62LPOS_VS_CD34POS_CD10POS_BONE_MARROW_DN
GSE35825_UNTREATED_VS_IFNA_STIM_MACROPHAGE_UP	0.000211504	0.00410493	-0.551027	downregulated	http://software.broadinstitute.org/gsea/msigdb/geneset_page.jsp?geneSetName=GSE35825_UNTREATED_VS_IFNA_STIM_MACROPHAGE_UP
GSE35825_UNTREATED_VS_IFNG_STIM_MACROPHAGE_DN	0.00551019	0.0373146	-0.483346	downregulated	http://software.broadinstitute.org/gsea/msigdb/geneset_page.jsp?geneSetName=GSE35825_UNTREATED_VS_IFNG_STIM_MACROPHAGE_DN
GSE360_CTRL_VS_B_MALAYI_HIGH_DOSE_DC_DN	0.00577942	0.0384157	-0.462491	downregulated	http://software.broadinstitute.org/gsea/msigdb/geneset_page.jsp?geneSetName=GSE360_CTRL_VS_B_MALAYI_HIGH_DOSE_DC_DN
GSE360_CTRL_VS_M_TUBERCULOSIS_DC_UP	0.00418876	0.0309018	-0.48072	downregulated	http://software.broadinstitute.org/gsea/msigdb/geneset_page.jsp?geneSetName=GSE360_CTRL_VS_M_TUBERCULOSIS_DC_UP
GSE360_CTRL_VS_T_GONDII_DC_UP	4.44163e-05	0.00215246	-0.582873	downregulated	http://software.broadinstitute.org/gsea/msigdb/geneset_page.jsp?geneSetName=GSE360_CTRL_VS_T_GONDII_DC_UP
GSE360_DC_VS_MAC_B_MALAYI_HIGH_DOSE_DN	0.0003478	0.00584204	-0.523169	downregulated	http://software.broadinstitute.org/gsea/msigdb/geneset_page.jsp?geneSetName=GSE360_DC_VS_MAC_B_MALAYI_HIGH_DOSE_DN
GSE360_DC_VS_MAC_L_MAJOR_DN	0.00013215	0.00308658	-0.548293	downregulated	http://software.broadinstitute.org/gsea/msigdb/geneset_page.jsp?geneSetName=GSE360_DC_VS_MAC_L_MAJOR_DN
GSE360_DC_VS_MAC_M_TUBERCULOSIS_DN	0.000525947	0.00774939	-0.522737	downregulated	http://software.broadinstitute.org/gsea/msigdb/geneset_page.jsp?geneSetName=GSE360_DC_VS_MAC_M_TUBERCULOSIS_DN
GSE360_HIGH_DOSE_B_MALAYI_VS_M_TUBERCULOSIS_MAC_UP	0.00709742	0.0440778	-0.46358	downregulated	http://software.broadinstitute.org/gsea/msigdb/geneset_page.jsp?geneSetName=GSE360_HIGH_DOSE_B_MALAYI_VS_M_TUBERCULOSIS_MAC_UP
GSE360_HIGH_VS_LOW_DOSE_B_MALAYI_DC_DN	0.00771409	0.04658	-0.482184	downregulated	http://software.broadinstitute.org/gsea/msigdb/geneset_page.jsp?geneSetName=GSE360_HIGH_VS_LOW_DOSE_B_MALAYI_DC_DN
GSE360_HIGH_VS_LOW_DOSE_B_MALAYI_DC_UP	0.00371122	0.0286042	-0.479744	downregulated	http://software.broadinstitute.org/gsea/msigdb/geneset_page.jsp?geneSetName=GSE360_HIGH_VS_LOW_DOSE_B_MALAYI_DC_UP
GSE360_L_DONOVANI_VS_B_MALAYI_HIGH_DOSE_MAC_DN	1.09664e-05	0.00107081	-0.584188	downregulated	http://software.broadinstitute.org/gsea/msigdb/geneset_page.jsp?geneSetName=GSE360_L_DONOVANI_VS_B_MALAYI_HIGH_DOSE_MAC_DN
GSE360_L_DONOVANI_VS_B_MALAYI_LOW_DOSE_DC_DN	0.00319801	0.0257858	-0.481838	downregulated	http://software.broadinstitute.org/gsea/msigdb/geneset_page.jsp?geneSetName=GSE360_L_DONOVANI_VS_B_MALAYI_LOW_DOSE_DC_DN
GSE360_L_DONOVANI_VS_B_MALAYI_LOW_DOSE_DC_UP	0.006163	0.0402054	-0.481392	downregulated	http://software.broadinstitute.org/gsea/msigdb/geneset_page.jsp?geneSetName=GSE360_L_DONOVANI_VS_B_MALAYI_LOW_DOSE_DC_UP
GSE360_L_DONOVANI_VS_B_MALAYI_LOW_DOSE_MAC_DN	0.00371901	0.0286518	-0.481635	downregulated	http://software.broadinstitute.org/gsea/msigdb/geneset_page.jsp?geneSetName=GSE360_L_DONOVANI_VS_B_MALAYI_LOW_DOSE_MAC_DN
GSE360_L_DONOVANI_VS_L_MAJOR_DC_UP	0.00149933	0.01553	-0.512996	downregulated	http://software.broadinstitute.org/gsea/msigdb/geneset_page.jsp?geneSetName=GSE360_L_DONOVANI_VS_L_MAJOR_DC_UP
GSE360_L_DONOVANI_VS_M_TUBERCULOSIS_MAC_DN	0.00446006	0.0322711	-0.485419	downregulated	http://software.broadinstitute.org/gsea/msigdb/geneset_page.jsp?geneSetName=GSE360_L_DONOVANI_VS_M_TUBERCULOSIS_MAC_DN
GSE360_L_DONOVANI_VS_T_GONDII_DC_UP	0.000761186	0.00991055	-0.52355	downregulated	http://software.broadinstitute.org/gsea/msigdb/geneset_page.jsp?geneSetName=GSE360_L_DONOVANI_VS_T_GONDII_DC_UP
GSE360_L_MAJOR_VS_B_MALAYI_HIGH_DOSE_DC_DN	0.00478599	0.0340124	-0.477105	downregulated	http://software.broadinstitute.org/gsea/msigdb/geneset_page.jsp?geneSetName=GSE360_L_MAJOR_VS_B_MALAYI_HIGH_DOSE_DC_DN
GSE360_L_MAJOR_VS_B_MALAYI_LOW_DOSE_DC_DN	0.00349601	0.0275188	-0.485192	downregulated	http://software.broadinstitute.org/gsea/msigdb/geneset_page.jsp?geneSetName=GSE360_L_MAJOR_VS_B_MALAYI_LOW_DOSE_DC_DN
GSE360_L_MAJOR_VS_M_TUBERCULOSIS_MAC_DN	0.000538909	0.00786176	-0.507839	downregulated	http://software.broadinstitute.org/gsea/msigdb/geneset_page.jsp?geneSetName=GSE360_L_MAJOR_VS_M_TUBERCULOSIS_MAC_DN
GSE360_LOW_DOSE_B_MALAYI_VS_M_TUBERCULOSIS_MAC_DN	0.00256814	0.0224938	-0.497748	downregulated	http://software.broadinstitute.org/gsea/msigdb/geneset_page.jsp?geneSetName=GSE360_LOW_DOSE_B_MALAYI_VS_M_TUBERCULOSIS_MAC_DN
GSE360_T_GONDII_VS_B_MALAYI_HIGH_DOSE_DC_DN	0.000570653	0.00818307	-0.50575	downregulated	http://software.broadinstitute.org/gsea/msigdb/geneset_page.jsp?geneSetName=GSE360_T_GONDII_VS_B_MALAYI_HIGH_DOSE_DC_DN
GSE360_T_GONDII_VS_B_MALAYI_HIGH_DOSE_MAC_DN	0.00108292	0.0125813	-0.515927	downregulated	http://software.broadinstitute.org/gsea/msigdb/geneset_page.jsp?geneSetName=GSE360_T_GONDII_VS_B_MALAYI_HIGH_DOSE_MAC_DN
GSE360_T_GONDII_VS_B_MALAYI_LOW_DOSE_DC_DN	0.000152628	0.00338658	-0.545119	downregulated	http://software.broadinstitute.org/gsea/msigdb/geneset_page.jsp?geneSetName=GSE360_T_GONDII_VS_B_MALAYI_LOW_DOSE_DC_DN
GSE360_T_GONDII_VS_B_MALAYI_LOW_DOSE_MAC_UP	0.00460499	0.0330208	-0.4765	downregulated	http://software.broadinstitute.org/gsea/msigdb/geneset_page.jsp?geneSetName=GSE360_T_GONDII_VS_B_MALAYI_LOW_DOSE_MAC_UP
GSE36009_UNSTIM_VS_LPS_STIM_NLRP10_KO_DC_UP	0.00044484	0.00689931	-0.517391	downregulated	http://software.broadinstitute.org/gsea/msigdb/geneset_page.jsp?geneSetName=GSE36009_UNSTIM_VS_LPS_STIM_NLRP10_KO_DC_UP
GSE36009_WT_VS_NLRP10_KO_DC_UP	0.00123179	0.0136891	-0.495409	downregulated	http://software.broadinstitute.org/gsea/msigdb/geneset_page.jsp?geneSetName=GSE36009_WT_VS_NLRP10_KO_DC_UP
GSE36078_UNTREATED_VS_AD5_INF_IL1R_KO_MOUSE_LUNG_DC_UP	0.000142302	0.00323366	-0.539054	downregulated	http://software.broadinstitute.org/gsea/msigdb/geneset_page.jsp?geneSetName=GSE36078_UNTREATED_VS_AD5_INF_IL1R_KO_MOUSE_LUNG_DC_UP
GSE36078_UNTREATED_VS_AD5_INF_MOUSE_LUNG_DC_UP	0.00169976	0.0169124	-0.544456	downregulated	http://software.broadinstitute.org/gsea/msigdb/geneset_page.jsp?geneSetName=GSE36078_UNTREATED_VS_AD5_INF_MOUSE_LUNG_DC_UP
GSE36078_UNTREATED_VS_AD5_T425A_HEXON_INF_MOUSE_LUNG_DC_UP	0.000187326	0.00378627	-0.539567	downregulated	http://software.broadinstitute.org/gsea/msigdb/geneset_page.jsp?geneSetName=GSE36078_UNTREATED_VS_AD5_T425A_HEXON_INF_MOUSE_LUNG_DC_UP
GSE36078_WT_VS_IL1R_KO_LUNG_DC_AFTER_AD5_INF_UP	0.00146939	0.0153148	-0.516575	downregulated	http://software.broadinstitute.org/gsea/msigdb/geneset_page.jsp?geneSetName=GSE36078_WT_VS_IL1R_KO_LUNG_DC_AFTER_AD5_INF_UP
GSE36078_WT_VS_IL1R_KO_LUNG_DC_AFTER_AD5_T425A_HEXON_INF_DN	1.11196e-05	0.00107081	-0.607215	downregulated	http://software.broadinstitute.org/gsea/msigdb/geneset_page.jsp?geneSetName=GSE36078_WT_VS_IL1R_KO_LUNG_DC_AFTER_AD5_T425A_HEXON_INF_DN
GSE36392_TYPE_2_MYELOID_VS_NEUTROPHIL_IL25_TREATED_LUNG_UP	1.09463e-05	0.00107081	-0.573466	downregulated	http://software.broadinstitute.org/gsea/msigdb/geneset_page.jsp?geneSetName=GSE36392_TYPE_2_MYELOID_VS_NEUTROPHIL_IL25_TREATED_LUNG_UP
GSE36476_CTRL_VS_TSST_ACT_16H_MEMORY_CD4_TCELL_OLD_UP	0.00136335	0.0145981	-0.502313	downregulated	http://software.broadinstitute.org/gsea/msigdb/geneset_page.jsp?geneSetName=GSE36476_CTRL_VS_TSST_ACT_16H_MEMORY_CD4_TCELL_OLD_UP
GSE36476_CTRL_VS_TSST_ACT_40H_MEMORY_CD4_TCELL_OLD_DN	0.000116509	0.00288112	0.4219	upregulated	http://software.broadinstitute.org/gsea/msigdb/geneset_page.jsp?geneSetName=GSE36476_CTRL_VS_TSST_ACT_40H_MEMORY_CD4_TCELL_OLD_DN
GSE36476_CTRL_VS_TSST_ACT_40H_MEMORY_CD4_TCELL_YOUNG_DN	0.00010322	0.00271841	0.515789	upregulated	http://software.broadinstitute.org/gsea/msigdb/geneset_page.jsp?geneSetName=GSE36476_CTRL_VS_TSST_ACT_40H_MEMORY_CD4_TCELL_YOUNG_DN
GSE36476_CTRL_VS_TSST_ACT_72H_MEMORY_CD4_TCELL_OLD_DN	0.000108743	0.00276404	0.497301	upregulated	http://software.broadinstitute.org/gsea/msigdb/geneset_page.jsp?geneSetName=GSE36476_CTRL_VS_TSST_ACT_72H_MEMORY_CD4_TCELL_OLD_DN
GSE36476_CTRL_VS_TSST_ACT_72H_MEMORY_CD4_TCELL_YOUNG_DN	0.000110497	0.00277632	0.434868	upregulated	http://software.broadinstitute.org/gsea/msigdb/geneset_page.jsp?geneSetName=GSE36476_CTRL_VS_TSST_ACT_72H_MEMORY_CD4_TCELL_YOUNG_DN
GSE36476_YOUNG_VS_OLD_DONOR_MEMORY_CD4_TCELL_72H_TSST_ACT_UP	0.00262238	0.0227413	-0.518201	downregulated	http://software.broadinstitute.org/gsea/msigdb/geneset_page.jsp?geneSetName=GSE36476_YOUNG_VS_OLD_DONOR_MEMORY_CD4_TCELL_72H_TSST_ACT_UP
GSE36476_YOUNG_VS_OLD_DONOR_MEMORY_CD4_TCELL_UP	0.00438382	0.0319235	-0.493264	downregulated	http://software.broadinstitute.org/gsea/msigdb/geneset_page.jsp?geneSetName=GSE36476_YOUNG_VS_OLD_DONOR_MEMORY_CD4_TCELL_UP
GSE36527_CD62L_HIGH_VS_CD62L_LOW_TREG_CD69_NEG_KLRG1_NEG_DN	0.00664025	0.0422477	-0.486496	downregulated	http://software.broadinstitute.org/gsea/msigdb/geneset_page.jsp?geneSetName=GSE36527_CD62L_HIGH_VS_CD62L_LOW_TREG_CD69_NEG_KLRG1_NEG_DN
GSE36826_NORMAL_VS_STAPH_AUREUS_INF_IL1R_KO_SKIN_DN	0.00360948	0.0281558	-0.479209	downregulated	http://software.broadinstitute.org/gsea/msigdb/geneset_page.jsp?geneSetName=GSE36826_NORMAL_VS_STAPH_AUREUS_INF_IL1R_KO_SKIN_DN
GSE36826_NORMAL_VS_STAPH_AUREUS_INF_SKIN_DN	0.000369099	0.00608204	-0.547721	downregulated	http://software.broadinstitute.org/gsea/msigdb/geneset_page.jsp?geneSetName=GSE36826_NORMAL_VS_STAPH_AUREUS_INF_SKIN_DN
GSE36888_STAT5_AB_KNOCKIN_VS_WT_TCELL_IL2_TREATED_2H_DN	0.00210274	0.0196669	-0.513116	downregulated	http://software.broadinstitute.org/gsea/msigdb/geneset_page.jsp?geneSetName=GSE36888_STAT5_AB_KNOCKIN_VS_WT_TCELL_IL2_TREATED_2H_DN
GSE36888_STAT5_AB_KNOCKIN_VS_WT_TCELL_IL2_TREATED_2H_UP	7.60068e-05	0.00254041	-0.552624	downregulated	http://software.broadinstitute.org/gsea/msigdb/geneset_page.jsp?geneSetName=GSE36888_STAT5_AB_KNOCKIN_VS_WT_TCELL_IL2_TREATED_2H_UP
GSE36888_UNTREATED_VS_IL2_TREATED_STAT5_AB_KNOCKIN_TCELL_17H_DN	0.00733607	0.045035	-0.475368	downregulated	http://software.broadinstitute.org/gsea/msigdb/geneset_page.jsp?geneSetName=GSE36888_UNTREATED_VS_IL2_TREATED_STAT5_AB_KNOCKIN_TCELL_17H_DN
GSE36888_UNTREATED_VS_IL2_TREATED_TCELL_17H_UP	0.000815634	0.0103801	-0.520875	downregulated	http://software.broadinstitute.org/gsea/msigdb/geneset_page.jsp?geneSetName=GSE36888_UNTREATED_VS_IL2_TREATED_TCELL_17H_UP
GSE36888_UNTREATED_VS_IL2_TREATED_TCELL_6H_UP	0.00811147	0.0480365	-0.471763	downregulated	http://software.broadinstitute.org/gsea/msigdb/geneset_page.jsp?geneSetName=GSE36888_UNTREATED_VS_IL2_TREATED_TCELL_6H_UP
GSE36891_UNSTIM_VS_POLYIC_TLR3_STIM_PERITONEAL_MACROPHAGE_DN	0.00173577	0.017203	-0.503561	downregulated	http://software.broadinstitute.org/gsea/msigdb/geneset_page.jsp?geneSetName=GSE36891_UNSTIM_VS_POLYIC_TLR3_STIM_PERITONEAL_MACROPHAGE_DN
GSE369_PRE_VS_POST_IL6_INJECTION_SOCS3_KO_LIVER_DN	4.38443e-05	0.00215246	-0.565531	downregulated	http://software.broadinstitute.org/gsea/msigdb/geneset_page.jsp?geneSetName=GSE369_PRE_VS_POST_IL6_INJECTION_SOCS3_KO_LIVER_DN
GSE369_SOCS3_KO_VS_WT_LIVER_DN	0.00399312	0.0300413	-0.480722	downregulated	http://software.broadinstitute.org/gsea/msigdb/geneset_page.jsp?geneSetName=GSE369_SOCS3_KO_VS_WT_LIVER_DN
GSE3691_IFN_PRODUCING_KILLER_DC_VS_CONVENTIONAL_DC_SPLEEN_UP	0.00498929	0.0349267	-0.481365	downregulated	http://software.broadinstitute.org/gsea/msigdb/geneset_page.jsp?geneSetName=GSE3691_IFN_PRODUCING_KILLER_DC_VS_CONVENTIONAL_DC_SPLEEN_UP
GSE3720_UNSTIM_VS_LPS_STIM_VD1_GAMMADELTA_TCELL_DN	3.4624e-05	0.00209221	-0.626269	downregulated	http://software.broadinstitute.org/gsea/msigdb/geneset_page.jsp?geneSetName=GSE3720_UNSTIM_VS_LPS_STIM_VD1_GAMMADELTA_TCELL_DN
GSE3720_UNSTIM_VS_LPS_STIM_VD2_GAMMADELTA_TCELL_DN	0.000760272	0.00991055	-0.55687	downregulated	http://software.broadinstitute.org/gsea/msigdb/geneset_page.jsp?geneSetName=GSE3720_UNSTIM_VS_LPS_STIM_VD2_GAMMADELTA_TCELL_DN
GSE3720_VD1_VS_VD2_GAMMADELTA_TCELL_WITH_PMA_STIM_DN	0.00561542	0.0377658	-0.487554	downregulated	http://software.broadinstitute.org/gsea/msigdb/geneset_page.jsp?geneSetName=GSE3720_VD1_VS_VD2_GAMMADELTA_TCELL_WITH_PMA_STIM_DN
GSE3720_VD1_VS_VD2_GAMMADELTA_TCELL_WITH_PMA_STIM_UP	0.0059485	0.0391423	-0.481728	downregulated	http://software.broadinstitute.org/gsea/msigdb/geneset_page.jsp?geneSetName=GSE3720_VD1_VS_VD2_GAMMADELTA_TCELL_WITH_PMA_STIM_UP
GSE37301_CD4_TCELL_VS_GRANULOCYTE_MONOCYTE_PROGENITOR_UP	0.0054278	0.0368974	-0.492225	downregulated	http://software.broadinstitute.org/gsea/msigdb/geneset_page.jsp?geneSetName=GSE37301_CD4_TCELL_VS_GRANULOCYTE_MONOCYTE_PROGENITOR_UP
GSE37301_CD4_TCELL_VS_RAG2_KO_NK_CELL_DN	0.00118075	0.0133399	-0.51267	downregulated	http://software.broadinstitute.org/gsea/msigdb/geneset_page.jsp?geneSetName=GSE37301_CD4_TCELL_VS_RAG2_KO_NK_CELL_DN
GSE37301_COMMON_LYMPHOID_PROGENITOR_VS_GRAN_MONO_PROGENITOR_DN	0.00575548	0.0383397	-0.484935	downregulated	http://software.broadinstitute.org/gsea/msigdb/geneset_page.jsp?geneSetName=GSE37301_COMMON_LYMPHOID_PROGENITOR_VS_GRAN_MONO_PROGENITOR_DN
GSE37301_HEMATOPOIETIC_STEM_CELL_VS_CD4_TCELL_DN	0.00231755	0.0209385	-0.563926	downregulated	http://software.broadinstitute.org/gsea/msigdb/geneset_page.jsp?geneSetName=GSE37301_HEMATOPOIETIC_STEM_CELL_VS_CD4_TCELL_DN
GSE37301_HEMATOPOIETIC_STEM_CELL_VS_GRAN_MONO_PROGENITOR_DN	0.000942612	0.0114545	-0.519911	downregulated	http://software.broadinstitute.org/gsea/msigdb/geneset_page.jsp?geneSetName=GSE37301_HEMATOPOIETIC_STEM_CELL_VS_GRAN_MONO_PROGENITOR_DN
GSE37301_LYMPHOID_PRIMED_MPP_VS_COMMON_LYMPHOID_PROGENITOR_UP	0.00118164	0.0133405	-0.521871	downregulated	http://software.broadinstitute.org/gsea/msigdb/geneset_page.jsp?geneSetName=GSE37301_LYMPHOID_PRIMED_MPP_VS_COMMON_LYMPHOID_PROGENITOR_UP
GSE37301_MULTIPOTENT_PROGENITOR_VS_PRO_BCELL_UP	0.00659368	0.0420725	-0.485394	downregulated	http://software.broadinstitute.org/gsea/msigdb/geneset_page.jsp?geneSetName=GSE37301_MULTIPOTENT_PROGENITOR_VS_PRO_BCELL_UP
GSE37301_PRO_BCELL_VS_RAG2_KO_NK_CELL_DN	0.000440111	0.00685	-0.55103	downregulated	http://software.broadinstitute.org/gsea/msigdb/geneset_page.jsp?geneSetName=GSE37301_PRO_BCELL_VS_RAG2_KO_NK_CELL_DN
GSE37301_PRO_BCELL_VS_RAG2_KO_NK_CELL_UP	0.00161775	0.0162802	-0.505656	downregulated	http://software.broadinstitute.org/gsea/msigdb/geneset_page.jsp?geneSetName=GSE37301_PRO_BCELL_VS_RAG2_KO_NK_CELL_UP
GSE37416_0H_VS_12H_F_TULARENSIS_LVS_NEUTROPHIL_UP	0.00444208	0.0322186	-0.477491	downregulated	http://software.broadinstitute.org/gsea/msigdb/geneset_page.jsp?geneSetName=GSE37416_0H_VS_12H_F_TULARENSIS_LVS_NEUTROPHIL_UP
GSE37416_0H_VS_48H_F_TULARENSIS_LVS_NEUTROPHIL_UP	0.00469776	0.0335329	-0.478523	downregulated	http://software.broadinstitute.org/gsea/msigdb/geneset_page.jsp?geneSetName=GSE37416_0H_VS_48H_F_TULARENSIS_LVS_NEUTROPHIL_UP
GSE37416_12H_VS_24H_F_TULARENSIS_LVS_NEUTROPHIL_UP	0.00297956	0.0247099	-0.486037	downregulated	http://software.broadinstitute.org/gsea/msigdb/geneset_page.jsp?geneSetName=GSE37416_12H_VS_24H_F_TULARENSIS_LVS_NEUTROPHIL_UP
GSE37532_TREG_VS_TCONV_CD4_TCELL_FROM_VISCERAL_ADIPOSE_TISSUE_UP	0.00149871	0.01553	-0.576795	downregulated	http://software.broadinstitute.org/gsea/msigdb/geneset_page.jsp?geneSetName=GSE37532_TREG_VS_TCONV_CD4_TCELL_FROM_VISCERAL_ADIPOSE_TISSUE_UP
GSE37532_VISCERAL_ADIPOSE_TISSUE_VS_LN_DERIVED_TREG_CD4_TCELL_DN	0.00195259	0.0187426	-0.525445	downregulated	http://software.broadinstitute.org/gsea/msigdb/geneset_page.jsp?geneSetName=GSE37532_VISCERAL_ADIPOSE_TISSUE_VS_LN_DERIVED_TREG_CD4_TCELL_DN
GSE37532_WT_VS_PPARG_KO_LN_TREG_UP	0.000111683	0.00278908	-0.566946	downregulated	http://software.broadinstitute.org/gsea/msigdb/geneset_page.jsp?geneSetName=GSE37532_WT_VS_PPARG_KO_LN_TREG_UP
GSE37532_WT_VS_PPARG_KO_VISCERAL_ADIPOSE_TISSUE_TREG_UP	0.000118078	0.00289931	0.555506	upregulated	http://software.broadinstitute.org/gsea/msigdb/geneset_page.jsp?geneSetName=GSE37532_WT_VS_PPARG_KO_VISCERAL_ADIPOSE_TISSUE_TREG_UP
GSE37533_PPARG1_FOXP3_VS_FOXP3_TRANSDUCED_CD4_TCELL_PIOGLITAZONE_TREATED_UP	0.00104977	0.0122863	-0.516588	downregulated	http://software.broadinstitute.org/gsea/msigdb/geneset_page.jsp?geneSetName=GSE37533_PPARG1_FOXP3_VS_FOXP3_TRANSDUCED_CD4_TCELL_PIOGLITAZONE_TREATED_UP
GSE37533_UNTREATED_VS_PIOGLIZATONE_TREATED_CD4_TCELL_PPARG1_AND_FOXP3_TRASDUCED_DN	0.000119651	0.00291398	-0.546056	downregulated	http://software.broadinstitute.org/gsea/msigdb/geneset_page.jsp?geneSetName=GSE37533_UNTREATED_VS_PIOGLIZATONE_TREATED_CD4_TCELL_PPARG1_AND_FOXP3_TRASDUCED_DN
GSE37605_C57BL6_VS_NOD_FOXP3_FUSION_GFP_TREG_DN	0.00280118	0.0238199	-0.505008	downregulated	http://software.broadinstitute.org/gsea/msigdb/geneset_page.jsp?geneSetName=GSE37605_C57BL6_VS_NOD_FOXP3_FUSION_GFP_TREG_DN
GSE37605_NOD_VS_C57BL6_IRES_GFP_TREG_DN	0.00217618	0.0200973	-0.512697	downregulated	http://software.broadinstitute.org/gsea/msigdb/geneset_page.jsp?geneSetName=GSE37605_NOD_VS_C57BL6_IRES_GFP_TREG_DN
GSE37605_TREG_VS_TCONV_C57BL6_FOXP3_FUSION_GFP_DN	1.14464e-05	0.00107081	-0.653573	downregulated	http://software.broadinstitute.org/gsea/msigdb/geneset_page.jsp?geneSetName=GSE37605_TREG_VS_TCONV_C57BL6_FOXP3_FUSION_GFP_DN
GSE39110_DAY3_VS_DAY6_POST_IMMUNIZATION_CD8_TCELL_DN	0.000110497	0.00277632	0.455165	upregulated	http://software.broadinstitute.org/gsea/msigdb/geneset_page.jsp?geneSetName=GSE39110_DAY3_VS_DAY6_POST_IMMUNIZATION_CD8_TCELL_DN
GSE39110_DAY3_VS_DAY6_POST_IMMUNIZATION_CD8_TCELL_WITH_IL2_TREATMENT_DN	0.00594316	0.0391423	-0.482581	downregulated	http://software.broadinstitute.org/gsea/msigdb/geneset_page.jsp?geneSetName=GSE39110_DAY3_VS_DAY6_POST_IMMUNIZATION_CD8_TCELL_WITH_IL2_TREATMENT_DN
GSE39110_DAY3_VS_DAY6_POST_IMMUNIZATION_CD8_TCELL_WITH_IL2_TREATMENT_UP	0.00180687	0.0177583	0.367671	upregulated	http://software.broadinstitute.org/gsea/msigdb/geneset_page.jsp?geneSetName=GSE39110_DAY3_VS_DAY6_POST_IMMUNIZATION_CD8_TCELL_WITH_IL2_TREATMENT_UP
GSE39110_UNTREATED_VS_IL2_TREATED_CD8_TCELL_DAY3_POST_IMMUNIZATION_UP	0.00389358	0.0295368	-0.475318	downregulated	http://software.broadinstitute.org/gsea/msigdb/geneset_page.jsp?geneSetName=GSE39110_UNTREATED_VS_IL2_TREATED_CD8_TCELL_DAY3_POST_IMMUNIZATION_UP
GSE39110_UNTREATED_VS_IL2_TREATED_CD8_TCELL_DAY6_POST_IMMUNIZATION_DN	5.48318e-05	0.00226268	-0.561213	downregulated	http://software.broadinstitute.org/gsea/msigdb/geneset_page.jsp?geneSetName=GSE39110_UNTREATED_VS_IL2_TREATED_CD8_TCELL_DAY6_POST_IMMUNIZATION_DN
GSE39110_UNTREATED_VS_IL2_TREATED_CD8_TCELL_DAY6_POST_IMMUNIZATION_UP	0.00143942	0.0151131	-0.510982	downregulated	http://software.broadinstitute.org/gsea/msigdb/geneset_page.jsp?geneSetName=GSE39110_UNTREATED_VS_IL2_TREATED_CD8_TCELL_DAY6_POST_IMMUNIZATION_UP
GSE39152_SPLEEN_CD103_NEG_VS_BRAIN_CD103_POS_MEMORY_CD8_TCELL_DN	0.00574885	0.0383397	-0.487041	downregulated	http://software.broadinstitute.org/gsea/msigdb/geneset_page.jsp?geneSetName=GSE39152_SPLEEN_CD103_NEG_VS_BRAIN_CD103_POS_MEMORY_CD8_TCELL_DN
GSE3920_IFNA_VS_IFNB_TREATED_ENDOTHELIAL_CELL_UP	0.00100556	0.0120212	-0.532779	downregulated	http://software.broadinstitute.org/gsea/msigdb/geneset_page.jsp?geneSetName=GSE3920_IFNA_VS_IFNB_TREATED_ENDOTHELIAL_CELL_UP
GSE3920_IFNA_VS_IFNG_TREATED_ENDOTHELIAL_CELL_UP	0.00801474	0.0477245	0.351023	upregulated	http://software.broadinstitute.org/gsea/msigdb/geneset_page.jsp?geneSetName=GSE3920_IFNA_VS_IFNG_TREATED_ENDOTHELIAL_CELL_UP
GSE3920_IFNA_VS_IFNG_TREATED_FIBROBLAST_DN	0.000169499	0.00358483	-0.567823	downregulated	http://software.broadinstitute.org/gsea/msigdb/geneset_page.jsp?geneSetName=GSE3920_IFNA_VS_IFNG_TREATED_FIBROBLAST_DN
GSE3920_UNTREATED_VS_IFNA_TREATED_ENDOTHELIAL_CELL_UP	6.68852e-05	0.00234705	-0.575892	downregulated	http://software.broadinstitute.org/gsea/msigdb/geneset_page.jsp?geneSetName=GSE3920_UNTREATED_VS_IFNA_TREATED_ENDOTHELIAL_CELL_UP
GSE3920_UNTREATED_VS_IFNA_TREATED_FIBROBLAST_DN	0.006991	0.043724	-0.477127	downregulated	http://software.broadinstitute.org/gsea/msigdb/geneset_page.jsp?geneSetName=GSE3920_UNTREATED_VS_IFNA_TREATED_FIBROBLAST_DN
GSE39556_CD8A_DC_VS_NK_CELL_DN	0.000749397	0.00980036	-0.512652	downregulated	http://software.broadinstitute.org/gsea/msigdb/geneset_page.jsp?geneSetName=GSE39556_CD8A_DC_VS_NK_CELL_DN
GSE39556_CD8A_DC_VS_NK_CELL_MOUSE_3H_POST_POLYIC_INJ_DN	0.000118163	0.00289931	-0.528643	downregulated	http://software.broadinstitute.org/gsea/msigdb/geneset_page.jsp?geneSetName=GSE39556_CD8A_DC_VS_NK_CELL_MOUSE_3H_POST_POLYIC_INJ_DN
GSE39556_CD8A_DC_VS_NK_CELL_MOUSE_3H_POST_POLYIC_INJ_UP	0.000218938	0.00420766	0.397088	upregulated	http://software.broadinstitute.org/gsea/msigdb/geneset_page.jsp?geneSetName=GSE39556_CD8A_DC_VS_NK_CELL_MOUSE_3H_POST_POLYIC_INJ_UP
GSE39556_UNTREATED_VS_3H_POLYIC_INJ_MOUSE_CD8A_DC_DN	0.00275253	0.0235414	-0.480139	downregulated	http://software.broadinstitute.org/gsea/msigdb/geneset_page.jsp?geneSetName=GSE39556_UNTREATED_VS_3H_POLYIC_INJ_MOUSE_CD8A_DC_DN
GSE39556_UNTREATED_VS_3H_POLYIC_INJ_MOUSE_CD8A_DC_UP	0.000254667	0.00469596	-0.540791	downregulated	http://software.broadinstitute.org/gsea/msigdb/geneset_page.jsp?geneSetName=GSE39556_UNTREATED_VS_3H_POLYIC_INJ_MOUSE_CD8A_DC_UP
GSE3982_BCELL_VS_CENT_MEMORY_CD4_TCELL_DN	0.00469141	0.0335147	-0.487276	downregulated	http://software.broadinstitute.org/gsea/msigdb/geneset_page.jsp?geneSetName=GSE3982_BCELL_VS_CENT_MEMORY_CD4_TCELL_DN
GSE3982_BCELL_VS_NKCELL_DN	0.0081864	0.0482263	-0.480487	downregulated	http://software.broadinstitute.org/gsea/msigdb/geneset_page.jsp?geneSetName=GSE3982_BCELL_VS_NKCELL_DN
GSE3982_CENT_MEMORY_CD4_TCELL_VS_TH1_DN	0.00063118	0.00875263	0.381236	upregulated	http://software.broadinstitute.org/gsea/msigdb/geneset_page.jsp?geneSetName=GSE3982_CENT_MEMORY_CD4_TCELL_VS_TH1_DN
GSE3982_CTRL_VS_LPS_48H_DC_UP	0.00798524	0.04765	-0.470279	downregulated	http://software.broadinstitute.org/gsea/msigdb/geneset_page.jsp?geneSetName=GSE3982_CTRL_VS_LPS_48H_DC_UP
GSE3982_DC_VS_CENT_MEMORY_CD4_TCELL_UP	0.0059479	0.0391423	-0.473764	downregulated	http://software.broadinstitute.org/gsea/msigdb/geneset_page.jsp?geneSetName=GSE3982_DC_VS_CENT_MEMORY_CD4_TCELL_UP
GSE3982_DC_VS_EFF_MEMORY_CD4_TCELL_UP	0.00288904	0.0243128	-0.48809	downregulated	http://software.broadinstitute.org/gsea/msigdb/geneset_page.jsp?geneSetName=GSE3982_DC_VS_EFF_MEMORY_CD4_TCELL_UP
GSE3982_DC_VS_NEUTROPHIL_DN	0.00392761	0.0297023	-0.478384	downregulated	http://software.broadinstitute.org/gsea/msigdb/geneset_page.jsp?geneSetName=GSE3982_DC_VS_NEUTROPHIL_DN
GSE3982_DC_VS_TH1_UP	0.00377577	0.028988	-0.497283	downregulated	http://software.broadinstitute.org/gsea/msigdb/geneset_page.jsp?geneSetName=GSE3982_DC_VS_TH1_UP
GSE3982_EOSINOPHIL_VS_MAST_CELL_UP	0.00104517	0.0122607	-0.505289	downregulated	http://software.broadinstitute.org/gsea/msigdb/geneset_page.jsp?geneSetName=GSE3982_EOSINOPHIL_VS_MAST_CELL_UP
GSE3982_EOSINOPHIL_VS_TH1_DN	0.00707739	0.043995	0.336455	upregulated	http://software.broadinstitute.org/gsea/msigdb/geneset_page.jsp?geneSetName=GSE3982_EOSINOPHIL_VS_TH1_DN
GSE3982_EOSINOPHIL_VS_TH2_UP	0.00590172	0.0390087	-0.470659	downregulated	http://software.broadinstitute.org/gsea/msigdb/geneset_page.jsp?geneSetName=GSE3982_EOSINOPHIL_VS_TH2_UP
GSE3982_MAC_VS_BCELL_UP	0.001311	0.0142645	-0.50548	downregulated	http://software.broadinstitute.org/gsea/msigdb/geneset_page.jsp?geneSetName=GSE3982_MAC_VS_BCELL_UP
GSE3982_MAC_VS_TH2_UP	0.000424337	0.00666315	-0.521002	downregulated	http://software.broadinstitute.org/gsea/msigdb/geneset_page.jsp?geneSetName=GSE3982_MAC_VS_TH2_UP
GSE3982_MAST_CELL_VS_BCELL_UP	0.00245435	0.0217945	-0.49659	downregulated	http://software.broadinstitute.org/gsea/msigdb/geneset_page.jsp?geneSetName=GSE3982_MAST_CELL_VS_BCELL_UP
GSE3982_MAST_CELL_VS_CENT_MEMORY_CD4_TCELL_DN	0.00792021	0.0474448	-0.460278	downregulated	http://software.broadinstitute.org/gsea/msigdb/geneset_page.jsp?geneSetName=GSE3982_MAST_CELL_VS_CENT_MEMORY_CD4_TCELL_DN
GSE3982_MAST_CELL_VS_EFF_MEMORY_CD4_TCELL_DN	0.00705941	0.0439343	-0.467519	downregulated	http://software.broadinstitute.org/gsea/msigdb/geneset_page.jsp?geneSetName=GSE3982_MAST_CELL_VS_EFF_MEMORY_CD4_TCELL_DN
GSE3982_MAST_CELL_VS_NKCELL_DN	0.00328193	0.0262915	-0.483984	downregulated	http://software.broadinstitute.org/gsea/msigdb/geneset_page.jsp?geneSetName=GSE3982_MAST_CELL_VS_NKCELL_DN
GSE3982_MEMORY_CD4_TCELL_VS_BCELL_UP	3.33793e-05	0.00209221	-0.59175	downregulated	http://software.broadinstitute.org/gsea/msigdb/geneset_page.jsp?geneSetName=GSE3982_MEMORY_CD4_TCELL_VS_BCELL_UP
GSE3982_MEMORY_CD4_TCELL_VS_TH2_UP	0.00629281	0.0407558	-0.472586	downregulated	http://software.broadinstitute.org/gsea/msigdb/geneset_page.jsp?geneSetName=GSE3982_MEMORY_CD4_TCELL_VS_TH2_UP
GSE3982_NEUTROPHIL_VS_BCELL_UP	0.00121504	0.0135794	-0.508071	downregulated	http://software.broadinstitute.org/gsea/msigdb/geneset_page.jsp?geneSetName=GSE3982_NEUTROPHIL_VS_BCELL_UP
GSE3982_NEUTROPHIL_VS_EFF_MEMORY_CD4_TCELL_UP	0.0053967	0.0367987	-0.47364	downregulated	http://software.broadinstitute.org/gsea/msigdb/geneset_page.jsp?geneSetName=GSE3982_NEUTROPHIL_VS_EFF_MEMORY_CD4_TCELL_UP
GSE3982_NEUTROPHIL_VS_NKCELL_UP	0.00265551	0.0229492	-0.485312	downregulated	http://software.broadinstitute.org/gsea/msigdb/geneset_page.jsp?geneSetName=GSE3982_NEUTROPHIL_VS_NKCELL_UP
GSE3982_NEUTROPHIL_VS_TH1_UP	0.000340839	0.00576687	-0.532965	downregulated	http://software.broadinstitute.org/gsea/msigdb/geneset_page.jsp?geneSetName=GSE3982_NEUTROPHIL_VS_TH1_UP
GSE3982_NKCELL_VS_TH1_UP	0.000176307	0.00365117	-0.542964	downregulated	http://software.broadinstitute.org/gsea/msigdb/geneset_page.jsp?geneSetName=GSE3982_NKCELL_VS_TH1_UP
GSE3982_NKCELL_VS_TH2_UP	0.00793072	0.0474567	-0.48567	downregulated	http://software.broadinstitute.org/gsea/msigdb/geneset_page.jsp?geneSetName=GSE3982_NKCELL_VS_TH2_UP
GSE39820_CTRL_VS_IL1B_IL6_CD4_TCELL_DN	0.00719208	0.044474	-0.484088	downregulated	http://software.broadinstitute.org/gsea/msigdb/geneset_page.jsp?geneSetName=GSE39820_CTRL_VS_IL1B_IL6_CD4_TCELL_DN
GSE39820_CTRL_VS_IL1B_IL6_CD4_TCELL_UP	0.00205075	0.0193692	-0.49518	downregulated	http://software.broadinstitute.org/gsea/msigdb/geneset_page.jsp?geneSetName=GSE39820_CTRL_VS_IL1B_IL6_CD4_TCELL_UP
GSE39820_CTRL_VS_IL1B_IL6_IL23A_CD4_TCELL_DN	0.000741024	0.00974854	-0.534142	downregulated	http://software.broadinstitute.org/gsea/msigdb/geneset_page.jsp?geneSetName=GSE39820_CTRL_VS_IL1B_IL6_IL23A_CD4_TCELL_DN
GSE39820_CTRL_VS_TGFBETA1_IL6_CD4_TCELL_DN	0.00110673	0.0127397	-0.516835	downregulated	http://software.broadinstitute.org/gsea/msigdb/geneset_page.jsp?geneSetName=GSE39820_CTRL_VS_TGFBETA1_IL6_CD4_TCELL_DN
GSE39820_CTRL_VS_TGFBETA3_IL6_CD4_TCELL_DN	0.00464173	0.0332103	-0.488611	downregulated	http://software.broadinstitute.org/gsea/msigdb/geneset_page.jsp?geneSetName=GSE39820_CTRL_VS_TGFBETA3_IL6_CD4_TCELL_DN
GSE39820_IL1B_IL6_VS_IL1B_IL6_IL23A_TREATED_CD4_TCELL_DN	0.00145784	0.0152386	-0.509329	downregulated	http://software.broadinstitute.org/gsea/msigdb/geneset_page.jsp?geneSetName=GSE39820_IL1B_IL6_VS_IL1B_IL6_IL23A_TREATED_CD4_TCELL_DN
GSE39820_IL1B_IL6_VS_IL1B_IL6_IL23A_TREATED_CD4_TCELL_UP	0.000728919	0.00963951	-0.524417	downregulated	http://software.broadinstitute.org/gsea/msigdb/geneset_page.jsp?geneSetName=GSE39820_IL1B_IL6_VS_IL1B_IL6_IL23A_TREATED_CD4_TCELL_UP
GSE39916_B_CELL_SPLEEN_VS_PLASMA_CELL_BONE_MARROW_DN	0.00488392	0.0344584	-0.493638	downregulated	http://software.broadinstitute.org/gsea/msigdb/geneset_page.jsp?geneSetName=GSE39916_B_CELL_SPLEEN_VS_PLASMA_CELL_BONE_MARROW_DN
GSE3994_WT_VS_PAC1_KO_ACTIVATED_MAST_CELL_UP	0.000334844	0.00569815	-0.5467	downregulated	http://software.broadinstitute.org/gsea/msigdb/geneset_page.jsp?geneSetName=GSE3994_WT_VS_PAC1_KO_ACTIVATED_MAST_CELL_UP
GSE40068_BCL6_POS_VS_NEG_CXCR5_POS_TFH_DN	0.00389751	0.0295368	-0.491741	downregulated	http://software.broadinstitute.org/gsea/msigdb/geneset_page.jsp?geneSetName=GSE40068_BCL6_POS_VS_NEG_CXCR5_POS_TFH_DN
GSE40068_CXCR5NEG_BCL6NEG_CD4_TCELL_VS_CXCR5POS_BCL6NEG_TFH_DN	0.000675421	0.00913705	-0.526804	downregulated	http://software.broadinstitute.org/gsea/msigdb/geneset_page.jsp?geneSetName=GSE40068_CXCR5NEG_BCL6NEG_CD4_TCELL_VS_CXCR5POS_BCL6NEG_TFH_DN
GSE40068_CXCR5POS_BCL6POS_TFH_VS_CXCR5NEG_BCL6NEG_CD4_TCELL_DN	0.00184235	0.0179913	-0.502043	downregulated	http://software.broadinstitute.org/gsea/msigdb/geneset_page.jsp?geneSetName=GSE40068_CXCR5POS_BCL6POS_TFH_VS_CXCR5NEG_BCL6NEG_CD4_TCELL_DN
GSE40184_HEALTHY_VS_HCV_INFECTED_DONOR_PBMC_DN	0.00753911	0.0458236	-0.480757	downregulated	http://software.broadinstitute.org/gsea/msigdb/geneset_page.jsp?geneSetName=GSE40184_HEALTHY_VS_HCV_INFECTED_DONOR_PBMC_DN
GSE40273_EOS_KO_VS_WT_TREG_DN	0.00676635	0.0426966	-0.475246	downregulated	http://software.broadinstitute.org/gsea/msigdb/geneset_page.jsp?geneSetName=GSE40273_EOS_KO_VS_WT_TREG_DN
GSE40273_XBP1_KO_VS_WT_TREG_DN	0.00404146	0.0302527	-0.491292	downregulated	http://software.broadinstitute.org/gsea/msigdb/geneset_page.jsp?geneSetName=GSE40273_XBP1_KO_VS_WT_TREG_DN
GSE40274_CTRL_VS_EOS_TRANSDUCED_ACTIVATED_CD4_TCELL_UP	0.000858516	0.0107503	0.388525	upregulated	http://software.broadinstitute.org/gsea/msigdb/geneset_page.jsp?geneSetName=GSE40274_CTRL_VS_EOS_TRANSDUCED_ACTIVATED_CD4_TCELL_UP
GSE40274_CTRL_VS_FOXP3_AND_GATA1_TRANSDUCED_ACTIVATED_CD4_TCELL_DN	7.42335e-05	0.00251419	0.511416	upregulated	http://software.broadinstitute.org/gsea/msigdb/geneset_page.jsp?geneSetName=GSE40274_CTRL_VS_FOXP3_AND_GATA1_TRANSDUCED_ACTIVATED_CD4_TCELL_DN
GSE40274_CTRL_VS_FOXP3_AND_HELIOS_TRANSDUCED_ACTIVATED_CD4_TCELL_UP	0.000118229	0.00289931	-0.530626	downregulated	http://software.broadinstitute.org/gsea/msigdb/geneset_page.jsp?geneSetName=GSE40274_CTRL_VS_FOXP3_AND_HELIOS_TRANSDUCED_ACTIVATED_CD4_TCELL_UP
GSE40274_CTRL_VS_FOXP3_AND_IRF4_TRANSDUCED_ACTIVATED_CD4_TCELL_UP	0.000361007	0.00599339	-0.580549	downregulated	http://software.broadinstitute.org/gsea/msigdb/geneset_page.jsp?geneSetName=GSE40274_CTRL_VS_FOXP3_AND_IRF4_TRANSDUCED_ACTIVATED_CD4_TCELL_UP
GSE40274_CTRL_VS_FOXP3_AND_LEF1_TRANSDUCED_ACTIVATED_CD4_TCELL_DN	0.000586412	0.00832799	0.404504	upregulated	http://software.broadinstitute.org/gsea/msigdb/geneset_page.jsp?geneSetName=GSE40274_CTRL_VS_FOXP3_AND_LEF1_TRANSDUCED_ACTIVATED_CD4_TCELL_DN
[truncated: 1,043 more rows]
