# Supplementary material for: Nuclear interacting SET domain protein 1 inactivation impairs GATA1-regulated erythroid differentiation and causes erythroleukemia
Source: Nat Commun. 2020 Jun 12;11:2807. doi: 10.1038/s41467-020-16179-8 (PMC7293310; doi:10.1038/s41467-020-16179-8)
Supplement: Supplementary file 6 — Supplementary Data 4 [file 41467_2020_16179_MOESM6_ESM.xlsx]

## Sheet: TableS6 GSEA WT24h_vs_SET24h
Supplementary Data 4: Gene Set Enrichment Analysis (GESA) of significantly up- or down regulated genes according to shrunken log fold changes between wildtype add back of Nsd1 and add back of SET mutated Nsd1 at 24h in differentiation medium
pathway	pval	FDR	ES	direction	link
AACTTT_UNKNOWN	1.01919e-05	0.00511532	-0.419584	downregulated	http://software.broadinstitute.org/gsea/msigdb/geneset_page.jsp?geneSetName=AACTTT_UNKNOWN
AMUNDSON_GAMMA_RADIATION_RESPONSE	0.000158701	0.0106692	0.633449	upregulated	http://software.broadinstitute.org/gsea/msigdb/geneset_page.jsp?geneSetName=AMUNDSON_GAMMA_RADIATION_RESPONSE
BASAKI_YBX1_TARGETS_UP	0.00014622	0.0102472	0.389948	upregulated	http://software.broadinstitute.org/gsea/msigdb/geneset_page.jsp?geneSetName=BASAKI_YBX1_TARGETS_UP
BENPORATH_CYCLING_GENES	0.00010929	0.00824985	0.398383	upregulated	http://software.broadinstitute.org/gsea/msigdb/geneset_page.jsp?geneSetName=BENPORATH_CYCLING_GENES
BENPORATH_ES_WITH_H3K27ME3	0.000164162	0.010953	-0.48016	downregulated	http://software.broadinstitute.org/gsea/msigdb/geneset_page.jsp?geneSetName=BENPORATH_ES_WITH_H3K27ME3
BENPORATH_PRC2_TARGETS	0.000358624	0.0185652	-0.555765	downregulated	http://software.broadinstitute.org/gsea/msigdb/geneset_page.jsp?geneSetName=BENPORATH_PRC2_TARGETS
BENPORATH_PROLIFERATION	7.13267e-05	0.00660276	0.453165	upregulated	http://software.broadinstitute.org/gsea/msigdb/geneset_page.jsp?geneSetName=BENPORATH_PROLIFERATION
BENPORATH_SUZ12_TARGETS	3.32683e-05	0.00511532	-0.503341	downregulated	http://software.broadinstitute.org/gsea/msigdb/geneset_page.jsp?geneSetName=BENPORATH_SUZ12_TARGETS
BIDUS_METASTASIS_UP	0.000133678	0.00956907	0.40156	upregulated	http://software.broadinstitute.org/gsea/msigdb/geneset_page.jsp?geneSetName=BIDUS_METASTASIS_UP
BIOCARTA_CELLCYCLE_PATHWAY	9.50051e-05	0.00770544	0.768062	upregulated	http://software.broadinstitute.org/gsea/msigdb/geneset_page.jsp?geneSetName=BIOCARTA_CELLCYCLE_PATHWAY
BIOCARTA_G2_PATHWAY	0.000173186	0.0111755	0.697293	upregulated	http://software.broadinstitute.org/gsea/msigdb/geneset_page.jsp?geneSetName=BIOCARTA_G2_PATHWAY
BLUM_RESPONSE_TO_SALIRASIB_DN	0.000185632	0.0117457	0.356477	upregulated	http://software.broadinstitute.org/gsea/msigdb/geneset_page.jsp?geneSetName=BLUM_RESPONSE_TO_SALIRASIB_DN
BOYLAN_MULTIPLE_MYELOMA_C_D_DN	0.000103274	0.00815171	-0.647486	downregulated	http://software.broadinstitute.org/gsea/msigdb/geneset_page.jsp?geneSetName=BOYLAN_MULTIPLE_MYELOMA_C_D_DN
BOYLAN_MULTIPLE_MYELOMA_PCA1_UP	0.000118275	0.00871341	-0.777718	downregulated	http://software.broadinstitute.org/gsea/msigdb/geneset_page.jsp?geneSetName=BOYLAN_MULTIPLE_MYELOMA_PCA1_UP
BROWNE_HCMV_INFECTION_1HR_UP	0.000296278	0.0164216	-0.820706	downregulated	http://software.broadinstitute.org/gsea/msigdb/geneset_page.jsp?geneSetName=BROWNE_HCMV_INFECTION_1HR_UP
BURTON_ADIPOGENESIS_3	3.24823e-05	0.00511532	0.577863	upregulated	http://software.broadinstitute.org/gsea/msigdb/geneset_page.jsp?geneSetName=BURTON_ADIPOGENESIS_3
BURTON_ADIPOGENESIS_PEAK_AT_24HR	0.00110673	0.0452027	0.551838	upregulated	http://software.broadinstitute.org/gsea/msigdb/geneset_page.jsp?geneSetName=BURTON_ADIPOGENESIS_PEAK_AT_24HR
CHANG_CYCLING_GENES	3.86787e-05	0.00511532	0.606146	upregulated	http://software.broadinstitute.org/gsea/msigdb/geneset_page.jsp?geneSetName=CHANG_CYCLING_GENES
CHEN_ETV5_TARGETS_TESTIS	0.00110699	0.0452027	0.684929	upregulated	http://software.broadinstitute.org/gsea/msigdb/geneset_page.jsp?geneSetName=CHEN_ETV5_TARGETS_TESTIS
CHEN_HOXA5_TARGETS_9HR_UP	4.86098e-05	0.00540547	0.429304	upregulated	http://software.broadinstitute.org/gsea/msigdb/geneset_page.jsp?geneSetName=CHEN_HOXA5_TARGETS_9HR_UP
CHEN_METABOLIC_SYNDROM_NETWORK	1.04083e-05	0.00511532	-0.510128	downregulated	http://software.broadinstitute.org/gsea/msigdb/geneset_page.jsp?geneSetName=CHEN_METABOLIC_SYNDROM_NETWORK
CHIANG_LIVER_CANCER_SUBCLASS_PROLIFERATION_UP	0.000989668	0.0415637	0.396576	upregulated	http://software.broadinstitute.org/gsea/msigdb/geneset_page.jsp?geneSetName=CHIANG_LIVER_CANCER_SUBCLASS_PROLIFERATION_UP
CHICAS_RB1_TARGETS_LOW_SERUM	0.000368143	0.0188671	0.502526	upregulated	http://software.broadinstitute.org/gsea/msigdb/geneset_page.jsp?geneSetName=CHICAS_RB1_TARGETS_LOW_SERUM
chr11p11	0.000293399	0.0163131	-0.876611	downregulated	http://software.broadinstitute.org/gsea/msigdb/geneset_page.jsp?geneSetName=chr11p11
CHYLA_CBFA2T3_TARGETS_UP	0.00113192	0.0459023	-0.51395	downregulated	http://software.broadinstitute.org/gsea/msigdb/geneset_page.jsp?geneSetName=CHYLA_CBFA2T3_TARGETS_UP
CLASPER_LYMPHATIC_VESSELS_DURING_METASTASIS_DN	0.000543281	0.025344	-0.88334	downregulated	http://software.broadinstitute.org/gsea/msigdb/geneset_page.jsp?geneSetName=CLASPER_LYMPHATIC_VESSELS_DURING_METASTASIS_DN
CROONQUIST_IL6_DEPRIVATION_DN	3.22851e-05	0.00511532	0.552813	upregulated	http://software.broadinstitute.org/gsea/msigdb/geneset_page.jsp?geneSetName=CROONQUIST_IL6_DEPRIVATION_DN
CROONQUIST_NRAS_SIGNALING_DN	2.93522e-05	0.00511532	0.627633	upregulated	http://software.broadinstitute.org/gsea/msigdb/geneset_page.jsp?geneSetName=CROONQUIST_NRAS_SIGNALING_DN
DAVICIONI_TARGETS_OF_PAX_FOXO1_FUSIONS_UP	0.000441073	0.0217838	-0.596135	downregulated	http://software.broadinstitute.org/gsea/msigdb/geneset_page.jsp?geneSetName=DAVICIONI_TARGETS_OF_PAX_FOXO1_FUSIONS_UP
DEBIASI_APOPTOSIS_BY_REOVIRUS_INFECTION_UP	0.000524965	0.0246204	0.349502	upregulated	http://software.broadinstitute.org/gsea/msigdb/geneset_page.jsp?geneSetName=DEBIASI_APOPTOSIS_BY_REOVIRUS_INFECTION_UP
DOANE_RESPONSE_TO_ANDROGEN_DN	0.000160006	0.0107162	-0.597664	downregulated	http://software.broadinstitute.org/gsea/msigdb/geneset_page.jsp?geneSetName=DOANE_RESPONSE_TO_ANDROGEN_DN
DODD_NASOPHARYNGEAL_CARCINOMA_DN	0.000329056	0.0174995	0.302745	upregulated	http://software.broadinstitute.org/gsea/msigdb/geneset_page.jsp?geneSetName=DODD_NASOPHARYNGEAL_CARCINOMA_DN
DURAND_STROMA_S_UP	0.000767593	0.0335936	-0.568325	downregulated	http://software.broadinstitute.org/gsea/msigdb/geneset_page.jsp?geneSetName=DURAND_STROMA_S_UP
DUTERTRE_ESTRADIOL_RESPONSE_24HR_UP	5.16102e-05	0.00540852	0.560133	upregulated	http://software.broadinstitute.org/gsea/msigdb/geneset_page.jsp?geneSetName=DUTERTRE_ESTRADIOL_RESPONSE_24HR_UP
EGUCHI_CELL_CYCLE_RB1_TARGETS	0.000470511	0.0228547	0.750476	upregulated	http://software.broadinstitute.org/gsea/msigdb/geneset_page.jsp?geneSetName=EGUCHI_CELL_CYCLE_RB1_TARGETS
FARMER_BREAST_CANCER_CLUSTER_2	0.000359103	0.0185652	0.635147	upregulated	http://software.broadinstitute.org/gsea/msigdb/geneset_page.jsp?geneSetName=FARMER_BREAST_CANCER_CLUSTER_2
FERREIRA_EWINGS_SARCOMA_UNSTABLE_VS_STABLE_UP	4.0848e-05	0.00511532	0.52044	upregulated	http://software.broadinstitute.org/gsea/msigdb/geneset_page.jsp?geneSetName=FERREIRA_EWINGS_SARCOMA_UNSTABLE_VS_STABLE_UP
FEVR_CTNNB1_TARGETS_DN	0.0010582	0.0436132	0.304877	upregulated	http://software.broadinstitute.org/gsea/msigdb/geneset_page.jsp?geneSetName=FEVR_CTNNB1_TARGETS_DN
FUJII_YBX1_TARGETS_DN	4.21532e-05	0.00511532	0.48038	upregulated	http://software.broadinstitute.org/gsea/msigdb/geneset_page.jsp?geneSetName=FUJII_YBX1_TARGETS_DN
GCGSCMNTTT_UNKNOWN	0.000170025	0.0111135	0.553152	upregulated	http://software.broadinstitute.org/gsea/msigdb/geneset_page.jsp?geneSetName=GCGSCMNTTT_UNKNOWN
GEORGES_TARGETS_OF_MIR192_AND_MIR215	0.000317058	0.0170912	0.295182	upregulated	http://software.broadinstitute.org/gsea/msigdb/geneset_page.jsp?geneSetName=GEORGES_TARGETS_OF_MIR192_AND_MIR215
GGATTA_V$PITX2_Q2	1.13528e-05	0.00511532	-0.56245	downregulated	http://software.broadinstitute.org/gsea/msigdb/geneset_page.jsp?geneSetName=GGATTA_V$PITX2_Q2
GNF2_ANK1	3.11983e-05	0.00511532	0.53785	upregulated	http://software.broadinstitute.org/gsea/msigdb/geneset_page.jsp?geneSetName=GNF2_ANK1
GNF2_ANP32B	0.00058023	0.0267163	0.595825	upregulated	http://software.broadinstitute.org/gsea/msigdb/geneset_page.jsp?geneSetName=GNF2_ANP32B
GNF2_BNIP3L	0.000151543	0.0103453	0.507599	upregulated	http://software.broadinstitute.org/gsea/msigdb/geneset_page.jsp?geneSetName=GNF2_BNIP3L
GNF2_BUB1	5.05357e-05	0.00540852	0.71511	upregulated	http://software.broadinstitute.org/gsea/msigdb/geneset_page.jsp?geneSetName=GNF2_BUB1
GNF2_BUB1B	8.12216e-05	0.00686011	0.625942	upregulated	http://software.broadinstitute.org/gsea/msigdb/geneset_page.jsp?geneSetName=GNF2_BUB1B
GNF2_CCNA2	2.93522e-05	0.00511532	0.750867	upregulated	http://software.broadinstitute.org/gsea/msigdb/geneset_page.jsp?geneSetName=GNF2_CCNA2
GNF2_CCNB2	2.85788e-05	0.00511532	0.749869	upregulated	http://software.broadinstitute.org/gsea/msigdb/geneset_page.jsp?geneSetName=GNF2_CCNB2
GNF2_CDC2	2.91418e-05	0.00511532	0.755681	upregulated	http://software.broadinstitute.org/gsea/msigdb/geneset_page.jsp?geneSetName=GNF2_CDC2
GNF2_CDC20	2.85788e-05	0.00511532	0.739789	upregulated	http://software.broadinstitute.org/gsea/msigdb/geneset_page.jsp?geneSetName=GNF2_CDC20
GNF2_CENPE	2.64264e-05	0.00511532	0.779639	upregulated	http://software.broadinstitute.org/gsea/msigdb/geneset_page.jsp?geneSetName=GNF2_CENPE
GNF2_CENPF	2.82287e-05	0.00511532	0.772803	upregulated	http://software.broadinstitute.org/gsea/msigdb/geneset_page.jsp?geneSetName=GNF2_CENPF
GNF2_CKS2	2.64264e-05	0.00511532	0.753022	upregulated	http://software.broadinstitute.org/gsea/msigdb/geneset_page.jsp?geneSetName=GNF2_CKS2
GNF2_DDX5	6.07183e-05	0.00603124	0.524499	upregulated	http://software.broadinstitute.org/gsea/msigdb/geneset_page.jsp?geneSetName=GNF2_DDX5
GNF2_DEK	0.000544694	0.025344	0.523055	upregulated	http://software.broadinstitute.org/gsea/msigdb/geneset_page.jsp?geneSetName=GNF2_DEK
GNF2_ESPL1	2.60831e-05	0.00511532	0.732397	upregulated	http://software.broadinstitute.org/gsea/msigdb/geneset_page.jsp?geneSetName=GNF2_ESPL1
GNF2_FEN1	2.69193e-05	0.00511532	0.752056	upregulated	http://software.broadinstitute.org/gsea/msigdb/geneset_page.jsp?geneSetName=GNF2_FEN1
GNF2_H2AFX	2.54712e-05	0.00511532	0.772192	upregulated	http://software.broadinstitute.org/gsea/msigdb/geneset_page.jsp?geneSetName=GNF2_H2AFX
GNF2_HAT1	0.000109607	0.00824985	0.600581	upregulated	http://software.broadinstitute.org/gsea/msigdb/geneset_page.jsp?geneSetName=GNF2_HAT1
GNF2_HMMR	2.70739e-05	0.00511532	0.743582	upregulated	http://software.broadinstitute.org/gsea/msigdb/geneset_page.jsp?geneSetName=GNF2_HMMR
GNF2_MAP2K3	0.00118554	0.0477482	0.467209	upregulated	http://software.broadinstitute.org/gsea/msigdb/geneset_page.jsp?geneSetName=GNF2_MAP2K3
GNF2_MCM4	2.74884e-05	0.00511532	0.690546	upregulated	http://software.broadinstitute.org/gsea/msigdb/geneset_page.jsp?geneSetName=GNF2_MCM4
GNF2_MKI67	5.03132e-05	0.00540852	0.740288	upregulated	http://software.broadinstitute.org/gsea/msigdb/geneset_page.jsp?geneSetName=GNF2_MKI67
GNF2_PCNA	2.93919e-05	0.00511532	0.738466	upregulated	http://software.broadinstitute.org/gsea/msigdb/geneset_page.jsp?geneSetName=GNF2_PCNA
GNF2_PRDX2	0.00124809	0.0499264	0.61256	upregulated	http://software.broadinstitute.org/gsea/msigdb/geneset_page.jsp?geneSetName=GNF2_PRDX2
GNF2_RAD23A	0.00021216	0.0131161	0.503754	upregulated	http://software.broadinstitute.org/gsea/msigdb/geneset_page.jsp?geneSetName=GNF2_RAD23A
GNF2_RFC3	5.13005e-05	0.00540852	0.688533	upregulated	http://software.broadinstitute.org/gsea/msigdb/geneset_page.jsp?geneSetName=GNF2_RFC3
GNF2_RFC4	2.73299e-05	0.00511532	0.69365	upregulated	http://software.broadinstitute.org/gsea/msigdb/geneset_page.jsp?geneSetName=GNF2_RFC4
GNF2_RRM1	3.1026e-05	0.00511532	0.684084	upregulated	http://software.broadinstitute.org/gsea/msigdb/geneset_page.jsp?geneSetName=GNF2_RRM1
GNF2_RRM2	2.70739e-05	0.00511532	0.702912	upregulated	http://software.broadinstitute.org/gsea/msigdb/geneset_page.jsp?geneSetName=GNF2_RRM2
GNF2_SMC2L1	2.47408e-05	0.00511532	0.77957	upregulated	http://software.broadinstitute.org/gsea/msigdb/geneset_page.jsp?geneSetName=GNF2_SMC2L1
GNF2_SMC4L1	3.03085e-05	0.00511532	0.709371	upregulated	http://software.broadinstitute.org/gsea/msigdb/geneset_page.jsp?geneSetName=GNF2_SMC4L1
GNF2_SPTA1	6.37511e-05	0.00622753	0.515237	upregulated	http://software.broadinstitute.org/gsea/msigdb/geneset_page.jsp?geneSetName=GNF2_SPTA1
GNF2_SPTB	3.11983e-05	0.00511532	0.53785	upregulated	http://software.broadinstitute.org/gsea/msigdb/geneset_page.jsp?geneSetName=GNF2_SPTB
GNF2_TAL1	3.11983e-05	0.00511532	0.546868	upregulated	http://software.broadinstitute.org/gsea/msigdb/geneset_page.jsp?geneSetName=GNF2_TAL1
GNF2_TTK	2.64264e-05	0.00511532	0.738144	upregulated	http://software.broadinstitute.org/gsea/msigdb/geneset_page.jsp?geneSetName=GNF2_TTK
GO_AMINOGLYCAN_BIOSYNTHETIC_PROCESS	0.000306452	0.0166573	-0.803564	downregulated	http://software.broadinstitute.org/gsea/msigdb/geneset_page.jsp?geneSetName=GO_AMINOGLYCAN_BIOSYNTHETIC_PROCESS
GO_AMINOGLYCAN_METABOLIC_PROCESS	0.00034633	0.018279	-0.72729	downregulated	http://software.broadinstitute.org/gsea/msigdb/geneset_page.jsp?geneSetName=GO_AMINOGLYCAN_METABOLIC_PROCESS
GO_BIOLOGICAL_ADHESION	0.000109744	0.00824985	-0.48722	downregulated	http://software.broadinstitute.org/gsea/msigdb/geneset_page.jsp?geneSetName=GO_BIOLOGICAL_ADHESION
GO_CALCIUM_ION_BINDING	0.00030656	0.0166573	-0.54627	downregulated	http://software.broadinstitute.org/gsea/msigdb/geneset_page.jsp?geneSetName=GO_CALCIUM_ION_BINDING
GO_CARBOHYDRATE_DERIVATIVE_BIOSYNTHETIC_PROCESS	0.000353136	0.0184948	-0.539724	downregulated	http://software.broadinstitute.org/gsea/msigdb/geneset_page.jsp?geneSetName=GO_CARBOHYDRATE_DERIVATIVE_BIOSYNTHETIC_PROCESS
GO_CARBOHYDRATE_DERIVATIVE_METABOLIC_PROCESS	0.000108645	0.00824985	-0.478682	downregulated	http://software.broadinstitute.org/gsea/msigdb/geneset_page.jsp?geneSetName=GO_CARBOHYDRATE_DERIVATIVE_METABOLIC_PROCESS
GO_CARBOHYDRATE_METABOLIC_PROCESS	0.000439073	0.0217458	-0.521643	downregulated	http://software.broadinstitute.org/gsea/msigdb/geneset_page.jsp?geneSetName=GO_CARBOHYDRATE_METABOLIC_PROCESS
GO_CELL_CYCLE	0.000270051	0.0154144	0.354159	upregulated	http://software.broadinstitute.org/gsea/msigdb/geneset_page.jsp?geneSetName=GO_CELL_CYCLE
GO_CELL_CYCLE_G1_S_PHASE_TRANSITION	3.17925e-05	0.00511532	0.558673	upregulated	http://software.broadinstitute.org/gsea/msigdb/geneset_page.jsp?geneSetName=GO_CELL_CYCLE_G1_S_PHASE_TRANSITION
GO_CELL_CYCLE_G2_M_PHASE_TRANSITION	3.71872e-05	0.00511532	0.44817	upregulated	http://software.broadinstitute.org/gsea/msigdb/geneset_page.jsp?geneSetName=GO_CELL_CYCLE_G2_M_PHASE_TRANSITION
GO_CELL_CYCLE_PHASE_TRANSITION	4.7824e-05	0.00535175	0.483166	upregulated	http://software.broadinstitute.org/gsea/msigdb/geneset_page.jsp?geneSetName=GO_CELL_CYCLE_PHASE_TRANSITION
GO_CELL_CYCLE_PROCESS	0.000198531	0.0124476	0.351307	upregulated	http://software.broadinstitute.org/gsea/msigdb/geneset_page.jsp?geneSetName=GO_CELL_CYCLE_PROCESS
GO_CELL_DIVISION	6.9377e-05	0.00657836	0.413302	upregulated	http://software.broadinstitute.org/gsea/msigdb/geneset_page.jsp?geneSetName=GO_CELL_DIVISION
GO_CELL_JUNCTION	0.00023292	0.0140077	-0.445517	downregulated	http://software.broadinstitute.org/gsea/msigdb/geneset_page.jsp?geneSetName=GO_CELL_JUNCTION
GO_CELL_PROJECTION	0.000143227	0.0101296	-0.406874	downregulated	http://software.broadinstitute.org/gsea/msigdb/geneset_page.jsp?geneSetName=GO_CELL_PROJECTION
GO_CELLULAR_RESPONSE_TO_DNA_DAMAGE_STIMULUS	0.000104058	0.00816178	0.364941	upregulated	http://software.broadinstitute.org/gsea/msigdb/geneset_page.jsp?geneSetName=GO_CELLULAR_RESPONSE_TO_DNA_DAMAGE_STIMULUS
GO_CELLULAR_RESPONSE_TO_STRESS	0.00118064	0.0476595	0.276303	upregulated	http://software.broadinstitute.org/gsea/msigdb/geneset_page.jsp?geneSetName=GO_CELLULAR_RESPONSE_TO_STRESS
GO_CENTRIOLE_ASSEMBLY	0.000377581	0.0191889	0.756567	upregulated	http://software.broadinstitute.org/gsea/msigdb/geneset_page.jsp?geneSetName=GO_CENTRIOLE_ASSEMBLY
GO_CENTROMERE_COMPLEX_ASSEMBLY	7.76156e-05	0.00682014	0.658659	upregulated	http://software.broadinstitute.org/gsea/msigdb/geneset_page.jsp?geneSetName=GO_CENTROMERE_COMPLEX_ASSEMBLY
GO_CENTROSOME	0.000785546	0.034206	0.328845	upregulated	http://software.broadinstitute.org/gsea/msigdb/geneset_page.jsp?geneSetName=GO_CENTROSOME
GO_CENTROSOME_CYCLE	0.000107058	0.00824985	0.628541	upregulated	http://software.broadinstitute.org/gsea/msigdb/geneset_page.jsp?geneSetName=GO_CENTROSOME_CYCLE
GO_CENTROSOME_DUPLICATION	5.10438e-05	0.00540852	0.715013	upregulated	http://software.broadinstitute.org/gsea/msigdb/geneset_page.jsp?geneSetName=GO_CENTROSOME_DUPLICATION
GO_CHROMATIN_ORGANIZATION	0.000647511	0.0293519	0.319141	upregulated	http://software.broadinstitute.org/gsea/msigdb/geneset_page.jsp?geneSetName=GO_CHROMATIN_ORGANIZATION
GO_CHROMOSOMAL_REGION	5.31208e-05	0.00541657	0.49958	upregulated	http://software.broadinstitute.org/gsea/msigdb/geneset_page.jsp?geneSetName=GO_CHROMOSOMAL_REGION
GO_CHROMOSOME	0.000125298	0.00911682	0.370076	upregulated	http://software.broadinstitute.org/gsea/msigdb/geneset_page.jsp?geneSetName=GO_CHROMOSOME
GO_CHROMOSOME_CENTROMERIC_REGION	3.79003e-05	0.00511532	0.526572	upregulated	http://software.broadinstitute.org/gsea/msigdb/geneset_page.jsp?geneSetName=GO_CHROMOSOME_CENTROMERIC_REGION
GO_CHROMOSOME_CONDENSATION	0.000505367	0.0239346	0.703124	upregulated	http://software.broadinstitute.org/gsea/msigdb/geneset_page.jsp?geneSetName=GO_CHROMOSOME_CONDENSATION
GO_CHROMOSOME_ORGANIZATION	0.000137212	0.00974314	0.364479	upregulated	http://software.broadinstitute.org/gsea/msigdb/geneset_page.jsp?geneSetName=GO_CHROMOSOME_ORGANIZATION
GO_CHROMOSOME_SEGREGATION	4.3877e-05	0.00511532	0.535311	upregulated	http://software.broadinstitute.org/gsea/msigdb/geneset_page.jsp?geneSetName=GO_CHROMOSOME_SEGREGATION
GO_CHROMOSOME_TELOMERIC_REGION	3.70137e-05	0.00511532	0.469604	upregulated	http://software.broadinstitute.org/gsea/msigdb/geneset_page.jsp?geneSetName=GO_CHROMOSOME_TELOMERIC_REGION
GO_CONDENSED_CHROMOSOME	4.04285e-05	0.00511532	0.562478	upregulated	http://software.broadinstitute.org/gsea/msigdb/geneset_page.jsp?geneSetName=GO_CONDENSED_CHROMOSOME
GO_CONDENSED_CHROMOSOME_CENTROMERIC_REGION	3.07191e-05	0.00511532	0.643715	upregulated	http://software.broadinstitute.org/gsea/msigdb/geneset_page.jsp?geneSetName=GO_CONDENSED_CHROMOSOME_CENTROMERIC_REGION
GO_CONDENSED_NUCLEAR_CHROMOSOME	0.000182804	0.0116265	0.507511	upregulated	http://software.broadinstitute.org/gsea/msigdb/geneset_page.jsp?geneSetName=GO_CONDENSED_NUCLEAR_CHROMOSOME
GO_CONDENSED_NUCLEAR_CHROMOSOME_CENTROMERIC_REGION	0.00041292	0.020741	0.808066	upregulated	http://software.broadinstitute.org/gsea/msigdb/geneset_page.jsp?geneSetName=GO_CONDENSED_NUCLEAR_CHROMOSOME_CENTROMERIC_REGION
GO_DEFENSE_RESPONSE	0.000235294	0.0140358	-0.453586	downregulated	http://software.broadinstitute.org/gsea/msigdb/geneset_page.jsp?geneSetName=GO_DEFENSE_RESPONSE
GO_DNA_CONFORMATION_CHANGE	0.000176647	0.0113163	0.406054	upregulated	http://software.broadinstitute.org/gsea/msigdb/geneset_page.jsp?geneSetName=GO_DNA_CONFORMATION_CHANGE
GO_DNA_DEPENDENT_DNA_REPLICATION	0.000153271	0.0103831	0.516177	upregulated	http://software.broadinstitute.org/gsea/msigdb/geneset_page.jsp?geneSetName=GO_DNA_DEPENDENT_DNA_REPLICATION
GO_DNA_INTEGRITY_CHECKPOINT	0.000960649	0.0405376	0.421519	upregulated	http://software.broadinstitute.org/gsea/msigdb/geneset_page.jsp?geneSetName=GO_DNA_INTEGRITY_CHECKPOINT
GO_DNA_METABOLIC_PROCESS	0.000102934	0.00815171	0.35735	upregulated	http://software.broadinstitute.org/gsea/msigdb/geneset_page.jsp?geneSetName=GO_DNA_METABOLIC_PROCESS
GO_DNA_PACKAGING	3.7435e-05	0.00511532	0.478332	upregulated	http://software.broadinstitute.org/gsea/msigdb/geneset_page.jsp?geneSetName=GO_DNA_PACKAGING
GO_DNA_PACKAGING_COMPLEX	2.90335e-05	0.00511532	0.648843	upregulated	http://software.broadinstitute.org/gsea/msigdb/geneset_page.jsp?geneSetName=GO_DNA_PACKAGING_COMPLEX
GO_DNA_RECOMBINATION	3.80604e-05	0.00511532	0.47851	upregulated	http://software.broadinstitute.org/gsea/msigdb/geneset_page.jsp?geneSetName=GO_DNA_RECOMBINATION
GO_DNA_REPAIR	6.76133e-05	0.00656852	0.418079	upregulated	http://software.broadinstitute.org/gsea/msigdb/geneset_page.jsp?geneSetName=GO_DNA_REPAIR
GO_DNA_REPLICATION	3.94042e-05	0.00511532	0.463996	upregulated	http://software.broadinstitute.org/gsea/msigdb/geneset_page.jsp?geneSetName=GO_DNA_REPLICATION
GO_DNA_REPLICATION_INDEPENDENT_NUCLEOSOME_ASSEMBLY	8.00705e-05	0.00686011	0.659448	upregulated	http://software.broadinstitute.org/gsea/msigdb/geneset_page.jsp?geneSetName=GO_DNA_REPLICATION_INDEPENDENT_NUCLEOSOME_ASSEMBLY
GO_DNA_REPLICATION_INDEPENDENT_NUCLEOSOME_ORGANIZATION	8.00705e-05	0.00686011	0.659448	upregulated	http://software.broadinstitute.org/gsea/msigdb/geneset_page.jsp?geneSetName=GO_DNA_REPLICATION_INDEPENDENT_NUCLEOSOME_ORGANIZATION
GO_DNA_REPLICATION_INITIATION	0.000933372	0.0396705	0.695666	upregulated	http://software.broadinstitute.org/gsea/msigdb/geneset_page.jsp?geneSetName=GO_DNA_REPLICATION_INITIATION
GO_DNA_SYNTHESIS_INVOLVED_IN_DNA_REPAIR	0.000111854	0.0083096	0.566663	upregulated	http://software.broadinstitute.org/gsea/msigdb/geneset_page.jsp?geneSetName=GO_DNA_SYNTHESIS_INVOLVED_IN_DNA_REPAIR
GO_DOUBLE_STRAND_BREAK_REPAIR	3.6152e-05	0.00511532	0.480208	upregulated	http://software.broadinstitute.org/gsea/msigdb/geneset_page.jsp?geneSetName=GO_DOUBLE_STRAND_BREAK_REPAIR
GO_ESTABLISHMENT_OF_PROTEIN_LOCALIZATION_TO_ENDOPLASMIC_RETICULUM	9.26985e-05	0.007553	0.514834	upregulated	http://software.broadinstitute.org/gsea/msigdb/geneset_page.jsp?geneSetName=GO_ESTABLISHMENT_OF_PROTEIN_LOCALIZATION_TO_ENDOPLASMIC_RETICULUM
GO_EXTRACELLULAR_MATRIX	1.30337e-05	0.00511532	-0.679794	downregulated	http://software.broadinstitute.org/gsea/msigdb/geneset_page.jsp?geneSetName=GO_EXTRACELLULAR_MATRIX
GO_EXTRACELLULAR_MATRIX_COMPONENT	9.06646e-05	0.007456	-0.815884	downregulated	http://software.broadinstitute.org/gsea/msigdb/geneset_page.jsp?geneSetName=GO_EXTRACELLULAR_MATRIX_COMPONENT
GO_FIBRIL	0.000517506	0.0243352	-0.957504	downregulated	http://software.broadinstitute.org/gsea/msigdb/geneset_page.jsp?geneSetName=GO_FIBRIL
GO_G1_S_TRANSITION_OF_MITOTIC_CELL_CYCLE	3.17925e-05	0.00511532	0.558673	upregulated	http://software.broadinstitute.org/gsea/msigdb/geneset_page.jsp?geneSetName=GO_G1_S_TRANSITION_OF_MITOTIC_CELL_CYCLE
GO_GAP_JUNCTION_CHANNEL_ACTIVITY	3.70473e-05	0.00511532	-0.993959	downregulated	http://software.broadinstitute.org/gsea/msigdb/geneset_page.jsp?geneSetName=GO_GAP_JUNCTION_CHANNEL_ACTIVITY
GO_GOLGI_APPARATUS	0.000239257	0.0141956	-0.427319	downregulated	http://software.broadinstitute.org/gsea/msigdb/geneset_page.jsp?geneSetName=GO_GOLGI_APPARATUS
GO_GROWTH_FACTOR_BINDING	0.000274729	0.0155689	-0.734486	downregulated	http://software.broadinstitute.org/gsea/msigdb/geneset_page.jsp?geneSetName=GO_GROWTH_FACTOR_BINDING
GO_HISTONE_BINDING	0.000151326	0.0103453	0.422871	upregulated	http://software.broadinstitute.org/gsea/msigdb/geneset_page.jsp?geneSetName=GO_HISTONE_BINDING
GO_HISTONE_EXCHANGE	0.000107974	0.00824985	0.62318	upregulated	http://software.broadinstitute.org/gsea/msigdb/geneset_page.jsp?geneSetName=GO_HISTONE_EXCHANGE
GO_INFLAMMATORY_RESPONSE	0.000218362	0.0133763	-0.575875	downregulated	http://software.broadinstitute.org/gsea/msigdb/geneset_page.jsp?geneSetName=GO_INFLAMMATORY_RESPONSE
GO_KINETOCHORE	3.2774e-05	0.00511532	0.543895	upregulated	http://software.broadinstitute.org/gsea/msigdb/geneset_page.jsp?geneSetName=GO_KINETOCHORE
GO_MICROTUBULE_ORGANIZING_CENTER	0.000547645	0.0254145	0.310761	upregulated	http://software.broadinstitute.org/gsea/msigdb/geneset_page.jsp?geneSetName=GO_MICROTUBULE_ORGANIZING_CENTER
GO_MICROTUBULE_ORGANIZING_CENTER_ORGANIZATION	3.00228e-05	0.00511532	0.553456	upregulated	http://software.broadinstitute.org/gsea/msigdb/geneset_page.jsp?geneSetName=GO_MICROTUBULE_ORGANIZING_CENTER_ORGANIZATION
GO_MICROTUBULE_ORGANIZING_CENTER_PART	7.07114e-05	0.00660276	0.455912	upregulated	http://software.broadinstitute.org/gsea/msigdb/geneset_page.jsp?geneSetName=GO_MICROTUBULE_ORGANIZING_CENTER_PART
GO_MITOTIC_CELL_CYCLE	0.000119962	0.008801	0.392141	upregulated	http://software.broadinstitute.org/gsea/msigdb/geneset_page.jsp?geneSetName=GO_MITOTIC_CELL_CYCLE
GO_MITOTIC_NUCLEAR_DIVISION	5.65739e-05	0.00568343	0.476676	upregulated	http://software.broadinstitute.org/gsea/msigdb/geneset_page.jsp?geneSetName=GO_MITOTIC_NUCLEAR_DIVISION
GO_MITOTIC_SISTER_CHROMATID_SEGREGATION	2.95735e-05	0.00511532	0.58271	upregulated	http://software.broadinstitute.org/gsea/msigdb/geneset_page.jsp?geneSetName=GO_MITOTIC_SISTER_CHROMATID_SEGREGATION
GO_MUCOPOLYSACCHARIDE_METABOLIC_PROCESS	0.000679984	0.0304375	-0.775091	downregulated	http://software.broadinstitute.org/gsea/msigdb/geneset_page.jsp?geneSetName=GO_MUCOPOLYSACCHARIDE_METABOLIC_PROCESS
GO_NEGATIVE_REGULATION_OF_CELL_COMMUNICATION	0.00119372	0.0479686	-0.425457	downregulated	http://software.broadinstitute.org/gsea/msigdb/geneset_page.jsp?geneSetName=GO_NEGATIVE_REGULATION_OF_CELL_COMMUNICATION
GO_NUCLEAR_CHROMOSOME	0.000219507	0.0133831	0.334554	upregulated	http://software.broadinstitute.org/gsea/msigdb/geneset_page.jsp?geneSetName=GO_NUCLEAR_CHROMOSOME
GO_NUCLEAR_CHROMOSOME_SEGREGATION	3.98168e-05	0.00511532	0.586604	upregulated	http://software.broadinstitute.org/gsea/msigdb/geneset_page.jsp?geneSetName=GO_NUCLEAR_CHROMOSOME_SEGREGATION
GO_NUCLEAR_NUCLEOSOME	0.000104786	0.00816178	0.650805	upregulated	http://software.broadinstitute.org/gsea/msigdb/geneset_page.jsp?geneSetName=GO_NUCLEAR_NUCLEOSOME
GO_ORGANELLE_FISSION	7.08767e-05	0.00660276	0.400801	upregulated	http://software.broadinstitute.org/gsea/msigdb/geneset_page.jsp?geneSetName=GO_ORGANELLE_FISSION
GO_ORGANIC_ACID_METABOLIC_PROCESS	4.38688e-05	0.00511532	-0.492578	downregulated	http://software.broadinstitute.org/gsea/msigdb/geneset_page.jsp?geneSetName=GO_ORGANIC_ACID_METABOLIC_PROCESS
GO_ORGANONITROGEN_COMPOUND_METABOLIC_PROCESS	0.00060714	0.0278105	-0.40458	downregulated	http://software.broadinstitute.org/gsea/msigdb/geneset_page.jsp?geneSetName=GO_ORGANONITROGEN_COMPOUND_METABOLIC_PROCESS
GO_POSITIVE_REGULATION_OF_CELL_CYCLE_PROCESS	0.000833992	0.0358779	0.379656	upregulated	http://software.broadinstitute.org/gsea/msigdb/geneset_page.jsp?geneSetName=GO_POSITIVE_REGULATION_OF_CELL_CYCLE_PROCESS
GO_PROTEIN_DNA_COMPLEX	0.000415282	0.0208006	0.445267	upregulated	http://software.broadinstitute.org/gsea/msigdb/geneset_page.jsp?geneSetName=GO_PROTEIN_DNA_COMPLEX
GO_PROTEIN_DNA_COMPLEX_SUBUNIT_ORGANIZATION	0.000285936	0.0160496	0.405883	upregulated	http://software.broadinstitute.org/gsea/msigdb/geneset_page.jsp?geneSetName=GO_PROTEIN_DNA_COMPLEX_SUBUNIT_ORGANIZATION
GO_PROTEIN_MODIFICATION_BY_SMALL_PROTEIN_CONJUGATION_OR_REMOVAL	0.000428174	0.0213745	0.308902	upregulated	http://software.broadinstitute.org/gsea/msigdb/geneset_page.jsp?geneSetName=GO_PROTEIN_MODIFICATION_BY_SMALL_PROTEIN_CONJUGATION_OR_REMOVAL
GO_PROTEIN_UBIQUITINATION	0.000375883	0.0191889	0.329718	upregulated	http://software.broadinstitute.org/gsea/msigdb/geneset_page.jsp?geneSetName=GO_PROTEIN_UBIQUITINATION
GO_PROTEINACEOUS_EXTRACELLULAR_MATRIX	2.71676e-05	0.00511532	-0.724783	downregulated	http://software.broadinstitute.org/gsea/msigdb/geneset_page.jsp?geneSetName=GO_PROTEINACEOUS_EXTRACELLULAR_MATRIX
GO_RECEPTOR_ACTIVITY	0.000110512	0.00824985	-0.492416	downregulated	http://software.broadinstitute.org/gsea/msigdb/geneset_page.jsp?geneSetName=GO_RECEPTOR_ACTIVITY
GO_RECOMBINATIONAL_REPAIR	2.88309e-05	0.00511532	0.584768	upregulated	http://software.broadinstitute.org/gsea/msigdb/geneset_page.jsp?geneSetName=GO_RECOMBINATIONAL_REPAIR
GO_REGULATION_OF_SIGNAL_TRANSDUCTION_BY_P53_CLASS_MEDIATOR	0.000146633	0.0102472	0.434335	upregulated	http://software.broadinstitute.org/gsea/msigdb/geneset_page.jsp?geneSetName=GO_REGULATION_OF_SIGNAL_TRANSDUCTION_BY_P53_CLASS_MEDIATOR
GO_RESPONSE_TO_IONIZING_RADIATION	6.95749e-05	0.00657836	0.460994	upregulated	http://software.broadinstitute.org/gsea/msigdb/geneset_page.jsp?geneSetName=GO_RESPONSE_TO_IONIZING_RADIATION
GO_SIGNAL_TRANSDUCER_ACTIVITY	2.17021e-05	0.00511532	-0.490459	downregulated	http://software.broadinstitute.org/gsea/msigdb/geneset_page.jsp?geneSetName=GO_SIGNAL_TRANSDUCER_ACTIVITY
GO_SIGNALING_RECEPTOR_ACTIVITY	6.85174e-05	0.00657836	-0.526098	downregulated	http://software.broadinstitute.org/gsea/msigdb/geneset_page.jsp?geneSetName=GO_SIGNALING_RECEPTOR_ACTIVITY
GO_SISTER_CHROMATID_COHESION	3.15547e-05	0.00511532	0.612417	upregulated	http://software.broadinstitute.org/gsea/msigdb/geneset_page.jsp?geneSetName=GO_SISTER_CHROMATID_COHESION
GO_SISTER_CHROMATID_SEGREGATION	3.69194e-05	0.00511532	0.595056	upregulated	http://software.broadinstitute.org/gsea/msigdb/geneset_page.jsp?geneSetName=GO_SISTER_CHROMATID_SEGREGATION
GO_SMALL_MOLECULE_METABOLIC_PROCESS	1.03132e-05	0.00511532	-0.446296	downregulated	http://software.broadinstitute.org/gsea/msigdb/geneset_page.jsp?geneSetName=GO_SMALL_MOLECULE_METABOLIC_PROCESS
GO_SPINDLE	0.000299581	0.01645	0.375791	upregulated	http://software.broadinstitute.org/gsea/msigdb/geneset_page.jsp?geneSetName=GO_SPINDLE
GO_SULFOTRANSFERASE_ACTIVITY	1.71768e-05	0.00511532	-0.948151	downregulated	http://software.broadinstitute.org/gsea/msigdb/geneset_page.jsp?geneSetName=GO_SULFOTRANSFERASE_ACTIVITY
GO_SULFUR_COMPOUND_METABOLIC_PROCESS	0.000761228	0.0333977	-0.584469	downregulated	http://software.broadinstitute.org/gsea/msigdb/geneset_page.jsp?geneSetName=GO_SULFUR_COMPOUND_METABOLIC_PROCESS
GO_TISSUE_DEVELOPMENT	0.000365215	0.0188261	-0.425508	downregulated	http://software.broadinstitute.org/gsea/msigdb/geneset_page.jsp?geneSetName=GO_TISSUE_DEVELOPMENT
GO_TRANSFERASE_ACTIVITY_TRANSFERRING_SULFUR_CONTAINING_GROUPS	0.000262734	0.0151316	-0.884998	downregulated	http://software.broadinstitute.org/gsea/msigdb/geneset_page.jsp?geneSetName=GO_TRANSFERASE_ACTIVITY_TRANSFERRING_SULFUR_CONTAINING_GROUPS
GO_TRANSFORMING_GROWTH_FACTOR_BETA_BINDING	8.25409e-05	0.00688399	-0.905935	downregulated	http://software.broadinstitute.org/gsea/msigdb/geneset_page.jsp?geneSetName=GO_TRANSFORMING_GROWTH_FACTOR_BETA_BINDING
GO_TRANSMEMBRANE_RECEPTOR_PROTEIN_SERINE_THREONINE_KINASE_SIGNALING_PATHWAY	0.000848026	0.0363049	-0.658289	downregulated	http://software.broadinstitute.org/gsea/msigdb/geneset_page.jsp?geneSetName=GO_TRANSMEMBRANE_RECEPTOR_PROTEIN_SERINE_THREONINE_KINASE_SIGNALING_PATHWAY
GO_VASCULATURE_DEVELOPMENT	0.000940521	0.0397831	-0.524708	downregulated	http://software.broadinstitute.org/gsea/msigdb/geneset_page.jsp?geneSetName=GO_VASCULATURE_DEVELOPMENT
GOBERT_OLIGODENDROCYTE_DIFFERENTIATION_UP	8.09848e-05	0.00686011	0.480519	upregulated	http://software.broadinstitute.org/gsea/msigdb/geneset_page.jsp?geneSetName=GOBERT_OLIGODENDROCYTE_DIFFERENTIATION_UP
GOLDRATH_EFF_VS_MEMORY_CD8_TCELL_UP	4.15628e-05	0.00511532	0.497584	upregulated	http://software.broadinstitute.org/gsea/msigdb/geneset_page.jsp?geneSetName=GOLDRATH_EFF_VS_MEMORY_CD8_TCELL_UP
GOLDRATH_NAIVE_VS_EFF_CD8_TCELL_DN	4.10661e-05	0.00511532	0.430007	upregulated	http://software.broadinstitute.org/gsea/msigdb/geneset_page.jsp?geneSetName=GOLDRATH_NAIVE_VS_EFF_CD8_TCELL_DN
GRAHAM_CML_DIVIDING_VS_NORMAL_QUIESCENT_UP	8.3612e-05	0.00694058	0.430872	upregulated	http://software.broadinstitute.org/gsea/msigdb/geneset_page.jsp?geneSetName=GRAHAM_CML_DIVIDING_VS_NORMAL_QUIESCENT_UP
GRAHAM_CML_QUIESCENT_VS_NORMAL_DIVIDING_UP	0.000272661	0.0155014	0.502752	upregulated	http://software.broadinstitute.org/gsea/msigdb/geneset_page.jsp?geneSetName=GRAHAM_CML_QUIESCENT_VS_NORMAL_DIVIDING_UP
GRAHAM_NORMAL_QUIESCENT_VS_NORMAL_DIVIDING_DN	3.1026e-05	0.00511532	0.594745	upregulated	http://software.broadinstitute.org/gsea/msigdb/geneset_page.jsp?geneSetName=GRAHAM_NORMAL_QUIESCENT_VS_NORMAL_DIVIDING_DN
GREENBAUM_E2A_TARGETS_UP	7.7912e-05	0.00682014	0.676686	upregulated	http://software.broadinstitute.org/gsea/msigdb/geneset_page.jsp?geneSetName=GREENBAUM_E2A_TARGETS_UP
GSE10240_CTRL_VS_IL17_AND_IL22_STIM_PRIMARY_BRONCHIAL_EPITHELIAL_CELLS_UP	0.000412592	0.020741	0.395635	upregulated	http://software.broadinstitute.org/gsea/msigdb/geneset_page.jsp?geneSetName=GSE10240_CTRL_VS_IL17_AND_IL22_STIM_PRIMARY_BRONCHIAL_EPITHELIAL_CELLS_UP
GSE13173_UNTREATED_VS_IL12_TREATED_ACT_CD8_TCELL_UP	2.94338e-05	0.00511532	-0.812245	downregulated	http://software.broadinstitute.org/gsea/msigdb/geneset_page.jsp?geneSetName=GSE13173_UNTREATED_VS_IL12_TREATED_ACT_CD8_TCELL_UP
GSE13547_2H_VS_12_H_ANTI_IGM_STIM_BCELL_UP	4.07067e-05	0.00511532	0.437066	upregulated	http://software.broadinstitute.org/gsea/msigdb/geneset_page.jsp?geneSetName=GSE13547_2H_VS_12_H_ANTI_IGM_STIM_BCELL_UP
GSE13547_CTRL_VS_ANTI_IGM_STIM_BCELL_12H_UP	3.95867e-05	0.00511532	0.539495	upregulated	http://software.broadinstitute.org/gsea/msigdb/geneset_page.jsp?geneSetName=GSE13547_CTRL_VS_ANTI_IGM_STIM_BCELL_12H_UP
GSE13547_CTRL_VS_ANTI_IGM_STIM_BCELL_2H_UP	4.12592e-05	0.00511532	0.4943	upregulated	http://software.broadinstitute.org/gsea/msigdb/geneset_page.jsp?geneSetName=GSE13547_CTRL_VS_ANTI_IGM_STIM_BCELL_2H_UP
GSE14415_INDUCED_VS_NATURAL_TREG_DN	4.07067e-05	0.00511532	0.465025	upregulated	http://software.broadinstitute.org/gsea/msigdb/geneset_page.jsp?geneSetName=GSE14415_INDUCED_VS_NATURAL_TREG_DN
GSE14415_NATURAL_TREG_VS_TCONV_DN	3.86787e-05	0.00511532	0.447646	upregulated	http://software.broadinstitute.org/gsea/msigdb/geneset_page.jsp?geneSetName=GSE14415_NATURAL_TREG_VS_TCONV_DN
GSE1460_CD4_THYMOCYTE_VS_THYMIC_STROMAL_CELL_DN	0.000652801	0.0294443	-0.614004	downregulated	http://software.broadinstitute.org/gsea/msigdb/geneset_page.jsp?geneSetName=GSE1460_CD4_THYMOCYTE_VS_THYMIC_STROMAL_CELL_DN
GSE1460_INTRATHYMIC_T_PROGENITOR_VS_THYMIC_STROMAL_CELL_DN	0.000196002	0.0123328	-0.647471	downregulated	http://software.broadinstitute.org/gsea/msigdb/geneset_page.jsp?geneSetName=GSE1460_INTRATHYMIC_T_PROGENITOR_VS_THYMIC_STROMAL_CELL_DN
GSE15750_DAY6_VS_DAY10_EFF_CD8_TCELL_UP	4.08864e-05	0.00511532	0.589078	upregulated	http://software.broadinstitute.org/gsea/msigdb/geneset_page.jsp?geneSetName=GSE15750_DAY6_VS_DAY10_EFF_CD8_TCELL_UP
GSE15750_DAY6_VS_DAY10_TRAF6KO_EFF_CD8_TCELL_UP	4.14405e-05	0.00511532	0.607643	upregulated	http://software.broadinstitute.org/gsea/msigdb/geneset_page.jsp?geneSetName=GSE15750_DAY6_VS_DAY10_TRAF6KO_EFF_CD8_TCELL_UP
GSE16450_IMMATURE_VS_MATURE_NEURON_CELL_LINE_12H_IFNA_STIM_DN	0.000771241	0.0336699	0.381823	upregulated	http://software.broadinstitute.org/gsea/msigdb/geneset_page.jsp?geneSetName=GSE16450_IMMATURE_VS_MATURE_NEURON_CELL_LINE_12H_IFNA_STIM_DN
GSE18893_CTRL_VS_TNF_TREATED_TREG_24H_DN	4.15628e-05	0.00511532	0.433693	upregulated	http://software.broadinstitute.org/gsea/msigdb/geneset_page.jsp?geneSetName=GSE18893_CTRL_VS_TNF_TREATED_TREG_24H_DN
GSE18893_TCONV_VS_TREG_24H_TNF_STIM_UP	8.18666e-05	0.00686011	0.429482	upregulated	http://software.broadinstitute.org/gsea/msigdb/geneset_page.jsp?geneSetName=GSE18893_TCONV_VS_TREG_24H_TNF_STIM_UP
GSE19825_NAIVE_VS_IL2RAHIGH_DAY3_EFF_CD8_TCELL_UP	0.000996329	0.0417443	-0.605898	downregulated	http://software.broadinstitute.org/gsea/msigdb/geneset_page.jsp?geneSetName=GSE19825_NAIVE_VS_IL2RAHIGH_DAY3_EFF_CD8_TCELL_UP
GSE21063_CTRL_VS_ANTI_IGM_STIM_BCELL_16H_UP	0.000434251	0.0215674	0.409401	upregulated	http://software.broadinstitute.org/gsea/msigdb/geneset_page.jsp?geneSetName=GSE21063_CTRL_VS_ANTI_IGM_STIM_BCELL_16H_UP
GSE21063_WT_VS_NFATC1_KO_8H_ANTI_IGM_STIM_BCELL_UP	4.2416e-05	0.00511532	0.438725	upregulated	http://software.broadinstitute.org/gsea/msigdb/geneset_page.jsp?geneSetName=GSE21063_WT_VS_NFATC1_KO_8H_ANTI_IGM_STIM_BCELL_UP
GSE21670_UNTREATED_VS_TGFB_IL6_TREATED_CD4_TCELL_UP	3.96354e-05	0.00511532	0.514922	upregulated	http://software.broadinstitute.org/gsea/msigdb/geneset_page.jsp?geneSetName=GSE21670_UNTREATED_VS_TGFB_IL6_TREATED_CD4_TCELL_UP
GSE22935_WT_VS_MYD88_KO_MACROPHAGE_DN	0.000852435	0.0364056	-0.63157	downregulated	http://software.broadinstitute.org/gsea/msigdb/geneset_page.jsp?geneSetName=GSE22935_WT_VS_MYD88_KO_MACROPHAGE_DN
GSE23502_BM_VS_COLON_TUMOR_MYELOID_DERIVED_SUPPRESSOR_CELL_DN	0.000134813	0.00961143	0.403853	upregulated	http://software.broadinstitute.org/gsea/msigdb/geneset_page.jsp?geneSetName=GSE23502_BM_VS_COLON_TUMOR_MYELOID_DERIVED_SUPPRESSOR_CELL_DN
GSE2405_HEAT_KILLED_LYSATE_VS_LIVE_A_PHAGOCYTOPHILUM_STIM_NEUTROPHIL_9H_UP	0.000539419	0.0252314	0.393632	upregulated	http://software.broadinstitute.org/gsea/msigdb/geneset_page.jsp?geneSetName=GSE2405_HEAT_KILLED_LYSATE_VS_LIVE_A_PHAGOCYTOPHILUM_STIM_NEUTROPHIL_9H_UP
GSE2405_S_AUREUS_VS_UNTREATED_NEUTROPHIL_DN	8.14133e-05	0.00686011	0.428238	upregulated	http://software.broadinstitute.org/gsea/msigdb/geneset_page.jsp?geneSetName=GSE2405_S_AUREUS_VS_UNTREATED_NEUTROPHIL_DN
GSE24634_TEFF_VS_TCONV_DAY10_IN_CULTURE_UP	0.000246295	0.0144197	0.414828	upregulated	http://software.broadinstitute.org/gsea/msigdb/geneset_page.jsp?geneSetName=GSE24634_TEFF_VS_TCONV_DAY10_IN_CULTURE_UP
GSE24634_TEFF_VS_TCONV_DAY7_IN_CULTURE_UP	0.000466537	0.0227868	0.394922	upregulated	http://software.broadinstitute.org/gsea/msigdb/geneset_page.jsp?geneSetName=GSE24634_TEFF_VS_TCONV_DAY7_IN_CULTURE_UP
GSE24634_TREG_VS_TCONV_POST_DAY7_IL4_CONVERSION_UP	0.000329582	0.0174995	0.385269	upregulated	http://software.broadinstitute.org/gsea/msigdb/geneset_page.jsp?geneSetName=GSE24634_TREG_VS_TCONV_POST_DAY7_IL4_CONVERSION_UP
GSE25085_FETAL_LIVER_VS_ADULT_BM_SP4_THYMIC_IMPLANT_DN	4.2959e-05	0.00511532	0.449767	upregulated	http://software.broadinstitute.org/gsea/msigdb/geneset_page.jsp?geneSetName=GSE25085_FETAL_LIVER_VS_ADULT_BM_SP4_THYMIC_IMPLANT_DN
GSE25088_WT_VS_STAT6_KO_MACROPHAGE_IL4_STIM_DN	0.000250941	0.0145472	0.408516	upregulated	http://software.broadinstitute.org/gsea/msigdb/geneset_page.jsp?geneSetName=GSE25088_WT_VS_STAT6_KO_MACROPHAGE_IL4_STIM_DN
GSE25146_UNSTIM_VS_HELIOBACTER_PYLORI_LPS_STIM_AGS_CELL_UP	3.91619e-05	0.00511532	0.470018	upregulated	http://software.broadinstitute.org/gsea/msigdb/geneset_page.jsp?geneSetName=GSE25146_UNSTIM_VS_HELIOBACTER_PYLORI_LPS_STIM_AGS_CELL_UP
GSE27241_WT_VS_RORGT_KO_TH17_POLARIZED_CD4_TCELL_UP	3.96354e-05	0.00511532	0.478713	upregulated	http://software.broadinstitute.org/gsea/msigdb/geneset_page.jsp?geneSetName=GSE27241_WT_VS_RORGT_KO_TH17_POLARIZED_CD4_TCELL_UP
GSE2770_UNTREATED_VS_IL12_TREATED_ACT_CD4_TCELL_6H_UP	4.24124e-05	0.00511532	0.435612	upregulated	http://software.broadinstitute.org/gsea/msigdb/geneset_page.jsp?geneSetName=GSE2770_UNTREATED_VS_IL12_TREATED_ACT_CD4_TCELL_6H_UP
GSE27786_CD8_TCELL_VS_ERYTHROBLAST_DN	0.00102744	0.0429459	0.405248	upregulated	http://software.broadinstitute.org/gsea/msigdb/geneset_page.jsp?geneSetName=GSE27786_CD8_TCELL_VS_ERYTHROBLAST_DN
GSE27786_ERYTHROBLAST_VS_MONO_MAC_UP	4.01929e-05	0.00511532	0.466077	upregulated	http://software.broadinstitute.org/gsea/msigdb/geneset_page.jsp?geneSetName=GSE27786_ERYTHROBLAST_VS_MONO_MAC_UP
GSE27786_LIN_NEG_VS_ERYTHROBLAST_DN	3.98168e-05	0.00511532	0.443338	upregulated	http://software.broadinstitute.org/gsea/msigdb/geneset_page.jsp?geneSetName=GSE27786_LIN_NEG_VS_ERYTHROBLAST_DN
GSE29618_LAIV_VS_TIV_FLU_VACCINE_DAY7_PDC_DN	0.000737669	0.0325255	-0.58598	downregulated	http://software.broadinstitute.org/gsea/msigdb/geneset_page.jsp?geneSetName=GSE29618_LAIV_VS_TIV_FLU_VACCINE_DAY7_PDC_DN
GSE3039_ALPHABETA_CD8_TCELL_VS_B2_BCELL_DN	0.00051382	0.0242263	-0.629378	downregulated	http://software.broadinstitute.org/gsea/msigdb/geneset_page.jsp?geneSetName=GSE3039_ALPHABETA_CD8_TCELL_VS_B2_BCELL_DN
GSE30962_PRIMARY_VS_SECONDARY_ACUTE_LCMV_INF_CD8_TCELL_UP	4.14938e-05	0.00511532	0.570574	upregulated	http://software.broadinstitute.org/gsea/msigdb/geneset_page.jsp?geneSetName=GSE30962_PRIMARY_VS_SECONDARY_ACUTE_LCMV_INF_CD8_TCELL_UP
GSE34006_A2AR_KO_VS_A2AR_AGONIST_TREATED_TREG_DN	0.000795145	0.0344583	0.382954	upregulated	http://software.broadinstitute.org/gsea/msigdb/geneset_page.jsp?geneSetName=GSE34006_A2AR_KO_VS_A2AR_AGONIST_TREATED_TREG_DN
GSE34205_HEALTHY_VS_RSV_INF_INFANT_PBMC_DN	0.000168969	0.0111135	0.407028	upregulated	http://software.broadinstitute.org/gsea/msigdb/geneset_page.jsp?geneSetName=GSE34205_HEALTHY_VS_RSV_INF_INFANT_PBMC_DN
GSE35543_IN_VITRO_ITREG_VS_CONVERTED_EX_ITREG_UP	4.07067e-05	0.00511532	0.500808	upregulated	http://software.broadinstitute.org/gsea/msigdb/geneset_page.jsp?geneSetName=GSE35543_IN_VITRO_ITREG_VS_CONVERTED_EX_ITREG_UP
GSE35543_IN_VIVO_NTREG_VS_IN_VITRO_ITREG_UP	0.000787391	0.034206	-0.670318	downregulated	http://software.broadinstitute.org/gsea/msigdb/geneset_page.jsp?geneSetName=GSE35543_IN_VIVO_NTREG_VS_IN_VITRO_ITREG_UP
GSE360_L_DONOVANI_VS_B_MALAYI_HIGH_DOSE_MAC_DN	0.000338511	0.0179198	-0.627969	downregulated	http://software.broadinstitute.org/gsea/msigdb/geneset_page.jsp?geneSetName=GSE360_L_DONOVANI_VS_B_MALAYI_HIGH_DOSE_MAC_DN
GSE36476_YOUNG_VS_OLD_DONOR_MEMORY_CD4_TCELL_72H_TSST_ACT_UP	0.00112258	0.0456283	-0.640494	downregulated	http://software.broadinstitute.org/gsea/msigdb/geneset_page.jsp?geneSetName=GSE36476_YOUNG_VS_OLD_DONOR_MEMORY_CD4_TCELL_72H_TSST_ACT_UP
GSE3720_UNSTIM_VS_LPS_STIM_VD2_GAMMADELTA_TCELL_DN	0.00071409	0.0316437	-0.667122	downregulated	http://software.broadinstitute.org/gsea/msigdb/geneset_page.jsp?geneSetName=GSE3720_UNSTIM_VS_LPS_STIM_VD2_GAMMADELTA_TCELL_DN
GSE37301_HEMATOPOIETIC_STEM_CELL_VS_CD4_TCELL_DN	0.00032922	0.0174995	-0.718744	downregulated	http://software.broadinstitute.org/gsea/msigdb/geneset_page.jsp?geneSetName=GSE37301_HEMATOPOIETIC_STEM_CELL_VS_CD4_TCELL_DN
GSE37532_TREG_VS_TCONV_PPARG_KO_CD4_TCELL_FROM_LN_UP	0.000248643	0.0145091	0.409606	upregulated	http://software.broadinstitute.org/gsea/msigdb/geneset_page.jsp?geneSetName=GSE37532_TREG_VS_TCONV_PPARG_KO_CD4_TCELL_FROM_LN_UP
GSE37532_WT_VS_PPARG_KO_VISCERAL_ADIPOSE_TISSUE_TREG_UP	4.39754e-05	0.00511532	0.468649	upregulated	http://software.broadinstitute.org/gsea/msigdb/geneset_page.jsp?geneSetName=GSE37532_WT_VS_PPARG_KO_VISCERAL_ADIPOSE_TISSUE_TREG_UP
GSE37605_TREG_VS_TCONV_C57BL6_FOXP3_FUSION_GFP_DN	0.00035491	0.0185108	-0.675873	downregulated	http://software.broadinstitute.org/gsea/msigdb/geneset_page.jsp?geneSetName=GSE37605_TREG_VS_TCONV_C57BL6_FOXP3_FUSION_GFP_DN
GSE3920_IFNA_VS_IFNG_TREATED_ENDOTHELIAL_CELL_UP	0.000477327	0.0229962	0.40697	upregulated	http://software.broadinstitute.org/gsea/msigdb/geneset_page.jsp?geneSetName=GSE3920_IFNA_VS_IFNG_TREATED_ENDOTHELIAL_CELL_UP
GSE39556_CD8A_DC_VS_NK_CELL_MOUSE_3H_POST_POLYIC_INJ_UP	0.000169664	0.0111135	0.407727	upregulated	http://software.broadinstitute.org/gsea/msigdb/geneset_page.jsp?geneSetName=GSE39556_CD8A_DC_VS_NK_CELL_MOUSE_3H_POST_POLYIC_INJ_UP
GSE40274_CTRL_VS_EOS_TRANSDUCED_ACTIVATED_CD4_TCELL_UP	3.86429e-05	0.00511532	0.458176	upregulated	http://software.broadinstitute.org/gsea/msigdb/geneset_page.jsp?geneSetName=GSE40274_CTRL_VS_EOS_TRANSDUCED_ACTIVATED_CD4_TCELL_UP
GSE40274_CTRL_VS_FOXP3_AND_LEF1_TRANSDUCED_ACTIVATED_CD4_TCELL_UP	0.00012486	0.00911682	-0.721923	downregulated	http://software.broadinstitute.org/gsea/msigdb/geneset_page.jsp?geneSetName=GSE40274_CTRL_VS_FOXP3_AND_LEF1_TRANSDUCED_ACTIVATED_CD4_TCELL_UP
GSE40274_CTRL_VS_FOXP3_TRANSDUCED_ACTIVATED_CD4_TCELL_UP	4.03975e-05	0.00511532	0.509257	upregulated	http://software.broadinstitute.org/gsea/msigdb/geneset_page.jsp?geneSetName=GSE40274_CTRL_VS_FOXP3_TRANSDUCED_ACTIVATED_CD4_TCELL_UP
GSE40274_FOXP3_VS_FOXP3_AND_EOS_TRANSDUCED_ACTIVATED_CD4_TCELL_DN	3.98867e-05	0.00511532	0.433468	upregulated	http://software.broadinstitute.org/gsea/msigdb/geneset_page.jsp?geneSetName=GSE40274_FOXP3_VS_FOXP3_AND_EOS_TRANSDUCED_ACTIVATED_CD4_TCELL_DN
GSE40274_FOXP3_VS_FOXP3_AND_HELIOS_TRANSDUCED_ACTIVATED_CD4_TCELL_DN	0.000353557	0.0184948	0.438023	upregulated	http://software.broadinstitute.org/gsea/msigdb/geneset_page.jsp?geneSetName=GSE40274_FOXP3_VS_FOXP3_AND_HELIOS_TRANSDUCED_ACTIVATED_CD4_TCELL_DN
GSE41867_DAY8_VS_DAY15_LCMV_CLONE13_EFFECTOR_CD8_TCELL_UP	0.00122371	0.0490623	0.372383	upregulated	http://software.broadinstitute.org/gsea/msigdb/geneset_page.jsp?geneSetName=GSE41867_DAY8_VS_DAY15_LCMV_CLONE13_EFFECTOR_CD8_TCELL_UP
GSE45365_WT_VS_IFNAR_KO_BCELL_DN	0.000242385	0.0142379	0.419344	upregulated	http://software.broadinstitute.org/gsea/msigdb/geneset_page.jsp?geneSetName=GSE45365_WT_VS_IFNAR_KO_BCELL_DN
GSE45365_WT_VS_IFNAR_KO_CD11B_DC_MCMV_INFECTION_DN	3.71099e-05	0.00511532	0.459072	upregulated	http://software.broadinstitute.org/gsea/msigdb/geneset_page.jsp?geneSetName=GSE45365_WT_VS_IFNAR_KO_CD11B_DC_MCMV_INFECTION_DN
GSE46606_IRF4_KO_VS_WT_UNSTIM_BCELL_DN	0.000232078	0.0140047	-0.631332	downregulated	http://software.broadinstitute.org/gsea/msigdb/geneset_page.jsp?geneSetName=GSE46606_IRF4_KO_VS_WT_UNSTIM_BCELL_DN
GSE7509_FCGRIIB_VS_TNFA_IL1B_IL6_PGE_STIM_DC_DN	3.64977e-05	0.00511532	0.504407	upregulated	http://software.broadinstitute.org/gsea/msigdb/geneset_page.jsp?geneSetName=GSE7509_FCGRIIB_VS_TNFA_IL1B_IL6_PGE_STIM_DC_DN
GSE7509_UNSTIM_VS_FCGRIIB_STIM_MONOCYTE_DN	0.000478641	0.0229969	0.404389	upregulated	http://software.broadinstitute.org/gsea/msigdb/geneset_page.jsp?geneSetName=GSE7509_UNSTIM_VS_FCGRIIB_STIM_MONOCYTE_DN
GSE8921_UNSTIM_0H_VS_TLR1_2_STIM_MONOCYTE_24H_UP	0.000560791	0.0259564	-0.669426	downregulated	http://software.broadinstitute.org/gsea/msigdb/geneset_page.jsp?geneSetName=GSE8921_UNSTIM_0H_VS_TLR1_2_STIM_MONOCYTE_24H_UP
GSE9946_IMMATURE_VS_MATURE_STIMULATORY_DC_DN	4.39168e-05	0.00511532	-0.794028	downregulated	http://software.broadinstitute.org/gsea/msigdb/geneset_page.jsp?geneSetName=GSE9946_IMMATURE_VS_MATURE_STIMULATORY_DC_DN
HALLMARK_E2F_TARGETS	4.29295e-05	0.00511532	0.588369	upregulated	http://software.broadinstitute.org/gsea/msigdb/geneset_page.jsp?geneSetName=HALLMARK_E2F_TARGETS
HALLMARK_G2M_CHECKPOINT	4.49378e-05	0.00516774	0.477736	upregulated	http://software.broadinstitute.org/gsea/msigdb/geneset_page.jsp?geneSetName=HALLMARK_G2M_CHECKPOINT
HALLMARK_HEME_METABOLISM	4.367e-05	0.00511532	0.51732	upregulated	http://software.broadinstitute.org/gsea/msigdb/geneset_page.jsp?geneSetName=HALLMARK_HEME_METABOLISM
HALLMARK_UV_RESPONSE_DN	0.000698615	0.0311924	-0.644003	downregulated	http://software.broadinstitute.org/gsea/msigdb/geneset_page.jsp?geneSetName=HALLMARK_UV_RESPONSE_DN
HAMAI_APOPTOSIS_VIA_TRAIL_UP	0.000641613	0.0291629	0.311392	upregulated	http://software.broadinstitute.org/gsea/msigdb/geneset_page.jsp?geneSetName=HAMAI_APOPTOSIS_VIA_TRAIL_UP
HOFFMANN_LARGE_TO_SMALL_PRE_BII_LYMPHOCYTE_UP	4.01236e-05	0.00511532	0.464764	upregulated	http://software.broadinstitute.org/gsea/msigdb/geneset_page.jsp?geneSetName=HOFFMANN_LARGE_TO_SMALL_PRE_BII_LYMPHOCYTE_UP
ISHIDA_E2F_TARGETS	2.64264e-05	0.00511532	0.747691	upregulated	http://software.broadinstitute.org/gsea/msigdb/geneset_page.jsp?geneSetName=ISHIDA_E2F_TARGETS
IVANOVA_HEMATOPOIESIS_EARLY_PROGENITOR	2.27139e-05	0.00511532	-0.537762	downregulated	http://software.broadinstitute.org/gsea/msigdb/geneset_page.jsp?geneSetName=IVANOVA_HEMATOPOIESIS_EARLY_PROGENITOR
IVANOVA_HEMATOPOIESIS_MATURE_CELL	5.25403e-05	0.00541657	0.597903	upregulated	http://software.broadinstitute.org/gsea/msigdb/geneset_page.jsp?geneSetName=IVANOVA_HEMATOPOIESIS_MATURE_CELL
IVANOVA_HEMATOPOIESIS_STEM_CELL_AND_PROGENITOR	1.10784e-05	0.00511532	-0.565214	downregulated	http://software.broadinstitute.org/gsea/msigdb/geneset_page.jsp?geneSetName=IVANOVA_HEMATOPOIESIS_STEM_CELL_AND_PROGENITOR
IVANOVA_HEMATOPOIESIS_STEM_CELL_LONG_TERM	1.25324e-05	0.00511532	-0.665332	downregulated	http://software.broadinstitute.org/gsea/msigdb/geneset_page.jsp?geneSetName=IVANOVA_HEMATOPOIESIS_STEM_CELL_LONG_TERM
JOHNSTONE_PARVB_TARGETS_3_DN	0.000172533	0.0111742	0.385327	upregulated	http://software.broadinstitute.org/gsea/msigdb/geneset_page.jsp?geneSetName=JOHNSTONE_PARVB_TARGETS_3_DN
KAMMINGA_EZH2_TARGETS	5.19413e-05	0.00540852	0.697443	upregulated	http://software.broadinstitute.org/gsea/msigdb/geneset_page.jsp?geneSetName=KAMMINGA_EZH2_TARGETS
KANG_DOXORUBICIN_RESISTANCE_UP	2.72546e-05	0.00511532	0.690654	upregulated	http://software.broadinstitute.org/gsea/msigdb/geneset_page.jsp?geneSetName=KANG_DOXORUBICIN_RESISTANCE_UP
KANG_IMMORTALIZED_BY_TERT_DN	0.000174851	0.0112419	-0.749245	downregulated	http://software.broadinstitute.org/gsea/msigdb/geneset_page.jsp?geneSetName=KANG_IMMORTALIZED_BY_TERT_DN
KAUFFMANN_DNA_REPAIR_GENES	4.0848e-05	0.00511532	0.457441	upregulated	http://software.broadinstitute.org/gsea/msigdb/geneset_page.jsp?geneSetName=KAUFFMANN_DNA_REPAIR_GENES
KAUFFMANN_MELANOMA_RELAPSE_UP	2.72546e-05	0.00511532	0.68051	upregulated	http://software.broadinstitute.org/gsea/msigdb/geneset_page.jsp?geneSetName=KAUFFMANN_MELANOMA_RELAPSE_UP
KEGG_CELL_CYCLE	3.20215e-05	0.00511532	0.521689	upregulated	http://software.broadinstitute.org/gsea/msigdb/geneset_page.jsp?geneSetName=KEGG_CELL_CYCLE
KEGG_RIBOSOME	2.90234e-05	0.00511532	0.590899	upregulated	http://software.broadinstitute.org/gsea/msigdb/geneset_page.jsp?geneSetName=KEGG_RIBOSOME
KEGG_SYSTEMIC_LUPUS_ERYTHEMATOSUS	0.000429158	0.0213745	0.490567	upregulated	http://software.broadinstitute.org/gsea/msigdb/geneset_page.jsp?geneSetName=KEGG_SYSTEMIC_LUPUS_ERYTHEMATOSUS
KIM_WT1_TARGETS_DN	7.23956e-05	0.00663226	0.356116	upregulated	http://software.broadinstitute.org/gsea/msigdb/geneset_page.jsp?geneSetName=KIM_WT1_TARGETS_DN
KINSEY_TARGETS_OF_EWSR1_FLII_FUSION_UP	0.000302115	0.0165377	0.309392	upregulated	http://software.broadinstitute.org/gsea/msigdb/geneset_page.jsp?geneSetName=KINSEY_TARGETS_OF_EWSR1_FLII_FUSION_UP
KOBAYASHI_EGFR_SIGNALING_24HR_DN	4.65073e-05	0.0052576	0.538482	upregulated	http://software.broadinstitute.org/gsea/msigdb/geneset_page.jsp?geneSetName=KOBAYASHI_EGFR_SIGNALING_24HR_DN
KONG_E2F3_TARGETS	3.28504e-05	0.00511532	0.674586	upregulated	http://software.broadinstitute.org/gsea/msigdb/geneset_page.jsp?geneSetName=KONG_E2F3_TARGETS
KRIGE_RESPONSE_TO_TOSEDOSTAT_24HR_DN	2.1197e-05	0.00511532	-0.470213	downregulated	http://software.broadinstitute.org/gsea/msigdb/geneset_page.jsp?geneSetName=KRIGE_RESPONSE_TO_TOSEDOSTAT_24HR_DN
KRIGE_RESPONSE_TO_TOSEDOSTAT_24HR_UP	0.00012747	0.00921168	0.300324	upregulated	http://software.broadinstitute.org/gsea/msigdb/geneset_page.jsp?geneSetName=KRIGE_RESPONSE_TO_TOSEDOSTAT_24HR_UP
KRIGE_RESPONSE_TO_TOSEDOSTAT_6HR_DN	0.000150374	0.0103453	-0.462434	downregulated	http://software.broadinstitute.org/gsea/msigdb/geneset_page.jsp?geneSetName=KRIGE_RESPONSE_TO_TOSEDOSTAT_6HR_DN
LE_EGR2_TARGETS_UP	0.0010511	0.0434216	0.43741	upregulated	http://software.broadinstitute.org/gsea/msigdb/geneset_page.jsp?geneSetName=LE_EGR2_TARGETS_UP
LEE_EARLY_T_LYMPHOCYTE_UP	3.2569e-05	0.00511532	0.614391	upregulated	http://software.broadinstitute.org/gsea/msigdb/geneset_page.jsp?geneSetName=LEE_EARLY_T_LYMPHOCYTE_UP
LEIN_NEURON_MARKERS	0.000170339	0.0111135	-0.819936	downregulated	http://software.broadinstitute.org/gsea/msigdb/geneset_page.jsp?geneSetName=LEIN_NEURON_MARKERS
LI_WILMS_TUMOR	1.69308e-05	0.00511532	-0.937182	downregulated	http://software.broadinstitute.org/gsea/msigdb/geneset_page.jsp?geneSetName=LI_WILMS_TUMOR
LIANG_SILENCED_BY_METHYLATION_DN	0.000358487	0.0185652	0.855402	upregulated	http://software.broadinstitute.org/gsea/msigdb/geneset_page.jsp?geneSetName=LIANG_SILENCED_BY_METHYLATION_DN
LINDGREN_BLADDER_CANCER_CLUSTER_3_UP	0.000221717	0.0134714	0.367438	upregulated	http://software.broadinstitute.org/gsea/msigdb/geneset_page.jsp?geneSetName=LINDGREN_BLADDER_CANCER_CLUSTER_3_UP
LIU_PROSTATE_CANCER_DN	0.000385055	0.0194519	-0.528652	downregulated	http://software.broadinstitute.org/gsea/msigdb/geneset_page.jsp?geneSetName=LIU_PROSTATE_CANCER_DN
LY_AGING_MIDDLE_DN	0.000166259	0.0110098	0.760224	upregulated	http://software.broadinstitute.org/gsea/msigdb/geneset_page.jsp?geneSetName=LY_AGING_MIDDLE_DN
LY_AGING_OLD_DN	5.53679e-05	0.00559406	0.599	upregulated	http://software.broadinstitute.org/gsea/msigdb/geneset_page.jsp?geneSetName=LY_AGING_OLD_DN
MANALO_HYPOXIA_UP	0.00115803	0.0468537	-0.576469	downregulated	http://software.broadinstitute.org/gsea/msigdb/geneset_page.jsp?geneSetName=MANALO_HYPOXIA_UP
MARKEY_RB1_ACUTE_LOF_UP	4.50106e-05	0.00516774	0.501849	upregulated	http://software.broadinstitute.org/gsea/msigdb/geneset_page.jsp?geneSetName=MARKEY_RB1_ACUTE_LOF_UP
MARSON_BOUND_BY_E2F4_UNSTIMULATED	0.000110583	0.00824985	0.479681	upregulated	http://software.broadinstitute.org/gsea/msigdb/geneset_page.jsp?geneSetName=MARSON_BOUND_BY_E2F4_UNSTIMULATED
MARTINEZ_RB1_TARGETS_DN	0.000102685	0.00815171	-0.523684	downregulated	http://software.broadinstitute.org/gsea/msigdb/geneset_page.jsp?geneSetName=MARTINEZ_RB1_TARGETS_DN
MATZUK_MEIOTIC_AND_DNA_REPAIR	0.000104338	0.00816178	0.649509	upregulated	http://software.broadinstitute.org/gsea/msigdb/geneset_page.jsp?geneSetName=MATZUK_MEIOTIC_AND_DNA_REPAIR
MEISSNER_BRAIN_HCP_WITH_H3K4ME3_AND_H3K27ME3	0.000108442	0.00824985	-0.475433	downregulated	http://software.broadinstitute.org/gsea/msigdb/geneset_page.jsp?geneSetName=MEISSNER_BRAIN_HCP_WITH_H3K4ME3_AND_H3K27ME3
MIKKELSEN_ES_ICP_WITH_H3K27ME3	3.28839e-05	0.00511532	-0.925962	downregulated	http://software.broadinstitute.org/gsea/msigdb/geneset_page.jsp?geneSetName=MIKKELSEN_ES_ICP_WITH_H3K27ME3
MIKKELSEN_IPS_ICP_WITH_H3K27ME3	8.17408e-05	0.00686011	-0.897611	downregulated	http://software.broadinstitute.org/gsea/msigdb/geneset_page.jsp?geneSetName=MIKKELSEN_IPS_ICP_WITH_H3K27ME3
MILI_PSEUDOPODIA_HAPTOTAXIS_DN	0.000320477	0.017223	-0.482573	downregulated	http://software.broadinstitute.org/gsea/msigdb/geneset_page.jsp?geneSetName=MILI_PSEUDOPODIA_HAPTOTAXIS_DN
MILI_PSEUDOPODIA_HAPTOTAXIS_UP	0.000261643	0.015118	0.324483	upregulated	http://software.broadinstitute.org/gsea/msigdb/geneset_page.jsp?geneSetName=MILI_PSEUDOPODIA_HAPTOTAXIS_UP
MISSIAGLIA_REGULATED_BY_METHYLATION_DN	0.000102089	0.00815171	0.469302	upregulated	http://software.broadinstitute.org/gsea/msigdb/geneset_page.jsp?geneSetName=MISSIAGLIA_REGULATED_BY_METHYLATION_DN
MITSIADES_RESPONSE_TO_APLIDIN_UP	0.000307125	0.0166573	0.329955	upregulated	http://software.broadinstitute.org/gsea/msigdb/geneset_page.jsp?geneSetName=MITSIADES_RESPONSE_TO_APLIDIN_UP
MIYAGAWA_TARGETS_OF_EWSR1_ETS_FUSIONS_DN	0.000623798	0.0284997	-0.609881	downregulated	http://software.broadinstitute.org/gsea/msigdb/geneset_page.jsp?geneSetName=MIYAGAWA_TARGETS_OF_EWSR1_ETS_FUSIONS_DN
MIYAGAWA_TARGETS_OF_EWSR1_ETS_FUSIONS_UP	0.000250485	0.0145472	-0.604362	downregulated	http://software.broadinstitute.org/gsea/msigdb/geneset_page.jsp?geneSetName=MIYAGAWA_TARGETS_OF_EWSR1_ETS_FUSIONS_UP
MODULE_100	6.869e-05	0.00657836	-0.531195	downregulated	http://software.broadinstitute.org/gsea/msigdb/geneset_page.jsp?geneSetName=MODULE_100
MODULE_104	0.00103492	0.0431565	-0.554068	downregulated	http://software.broadinstitute.org/gsea/msigdb/geneset_page.jsp?geneSetName=MODULE_104
MODULE_11	0.000171411	0.0111423	-0.521346	downregulated	http://software.broadinstitute.org/gsea/msigdb/geneset_page.jsp?geneSetName=MODULE_11
MODULE_125	7.69507e-05	0.00682014	0.679578	upregulated	http://software.broadinstitute.org/gsea/msigdb/geneset_page.jsp?geneSetName=MODULE_125
MODULE_127	5.33049e-05	0.00541657	0.675575	upregulated	http://software.broadinstitute.org/gsea/msigdb/geneset_page.jsp?geneSetName=MODULE_127
MODULE_137	0.000114483	0.00846937	-0.526794	downregulated	http://software.broadinstitute.org/gsea/msigdb/geneset_page.jsp?geneSetName=MODULE_137
MODULE_158	5.11457e-05	0.00540852	0.694886	upregulated	http://software.broadinstitute.org/gsea/msigdb/geneset_page.jsp?geneSetName=MODULE_158
MODULE_16	0.000816549	0.0352132	-0.493246	downregulated	http://software.broadinstitute.org/gsea/msigdb/geneset_page.jsp?geneSetName=MODULE_16
MODULE_168	0.000210993	0.0130897	0.631296	upregulated	http://software.broadinstitute.org/gsea/msigdb/geneset_page.jsp?geneSetName=MODULE_168
MODULE_181	0.000579615	0.0267163	-0.587434	downregulated	http://software.broadinstitute.org/gsea/msigdb/geneset_page.jsp?geneSetName=MODULE_181
MODULE_189	5.29003e-05	0.00541657	0.672578	upregulated	http://software.broadinstitute.org/gsea/msigdb/geneset_page.jsp?geneSetName=MODULE_189
MODULE_198	0.000230468	0.0139551	0.369449	upregulated	http://software.broadinstitute.org/gsea/msigdb/geneset_page.jsp?geneSetName=MODULE_198
MODULE_203	7.72539e-05	0.00682014	0.667338	upregulated	http://software.broadinstitute.org/gsea/msigdb/geneset_page.jsp?geneSetName=MODULE_203
MODULE_242	0.000278382	0.0156754	-0.656634	downregulated	http://software.broadinstitute.org/gsea/msigdb/geneset_page.jsp?geneSetName=MODULE_242
MODULE_252	4.9955e-05	0.00540852	0.416403	upregulated	http://software.broadinstitute.org/gsea/msigdb/geneset_page.jsp?geneSetName=MODULE_252
MODULE_33	0.000487156	0.0233425	-0.540972	downregulated	http://software.broadinstitute.org/gsea/msigdb/geneset_page.jsp?geneSetName=MODULE_33
MODULE_379	0.000241828	0.0142379	-0.669652	downregulated	http://software.broadinstitute.org/gsea/msigdb/geneset_page.jsp?geneSetName=MODULE_379
MODULE_38	0.000151445	0.0103453	-0.540744	downregulated	http://software.broadinstitute.org/gsea/msigdb/geneset_page.jsp?geneSetName=MODULE_38
MODULE_403	0.000241345	0.0142379	0.587923	upregulated	http://software.broadinstitute.org/gsea/msigdb/geneset_page.jsp?geneSetName=MODULE_403
MODULE_41	0.000148175	0.0102741	-0.520195	downregulated	http://software.broadinstitute.org/gsea/msigdb/geneset_page.jsp?geneSetName=MODULE_41
MODULE_45	1.12438e-05	0.00511532	-0.545131	downregulated	http://software.broadinstitute.org/gsea/msigdb/geneset_page.jsp?geneSetName=MODULE_45
MODULE_47	3.95038e-05	0.00511532	-0.684856	downregulated	http://software.broadinstitute.org/gsea/msigdb/geneset_page.jsp?geneSetName=MODULE_47
MODULE_54	5.20021e-05	0.00540852	0.460276	upregulated	http://software.broadinstitute.org/gsea/msigdb/geneset_page.jsp?geneSetName=MODULE_54
MODULE_552	7.85896e-05	0.00684504	0.67551	upregulated	http://software.broadinstitute.org/gsea/msigdb/geneset_page.jsp?geneSetName=MODULE_552
MODULE_57	0.000107974	0.00824985	0.619973	upregulated	http://software.broadinstitute.org/gsea/msigdb/geneset_page.jsp?geneSetName=MODULE_57
MODULE_6	1.21547e-05	0.00511532	-0.661664	downregulated	http://software.broadinstitute.org/gsea/msigdb/geneset_page.jsp?geneSetName=MODULE_6
MODULE_66	8.00293e-05	0.00686011	-0.526499	downregulated	http://software.broadinstitute.org/gsea/msigdb/geneset_page.jsp?geneSetName=MODULE_66
MODULE_7	0.000476436	0.0229962	-0.612795	downregulated	http://software.broadinstitute.org/gsea/msigdb/geneset_page.jsp?geneSetName=MODULE_7
MODULE_89	7.69507e-05	0.00682014	0.665443	upregulated	http://software.broadinstitute.org/gsea/msigdb/geneset_page.jsp?geneSetName=MODULE_89
MODULE_90	7.72539e-05	0.00682014	0.674978	upregulated	http://software.broadinstitute.org/gsea/msigdb/geneset_page.jsp?geneSetName=MODULE_90
MODULE_98	0.000499038	0.0238408	0.332419	upregulated	http://software.broadinstitute.org/gsea/msigdb/geneset_page.jsp?geneSetName=MODULE_98
MODY_HIPPOCAMPUS_PRENATAL	0.000218639	0.0133763	0.565149	upregulated	http://software.broadinstitute.org/gsea/msigdb/geneset_page.jsp?geneSetName=MODY_HIPPOCAMPUS_PRENATAL
MOLENAAR_TARGETS_OF_CCND1_AND_CDK4_DN	2.76045e-05	0.00511532	0.635477	upregulated	http://software.broadinstitute.org/gsea/msigdb/geneset_page.jsp?geneSetName=MOLENAAR_TARGETS_OF_CCND1_AND_CDK4_DN
MONNIER_POSTRADIATION_TUMOR_ESCAPE_DN	0.000382434	0.0193748	0.348919	upregulated	http://software.broadinstitute.org/gsea/msigdb/geneset_page.jsp?geneSetName=MONNIER_POSTRADIATION_TUMOR_ESCAPE_DN
MORF_NOS2A	0.000501744	0.0238477	-0.58804	downregulated	http://software.broadinstitute.org/gsea/msigdb/geneset_page.jsp?geneSetName=MORF_NOS2A
MORI_IMMATURE_B_LYMPHOCYTE_DN	3.31994e-05	0.00511532	0.563273	upregulated	http://software.broadinstitute.org/gsea/msigdb/geneset_page.jsp?geneSetName=MORI_IMMATURE_B_LYMPHOCYTE_DN
MORI_LARGE_PRE_BII_LYMPHOCYTE_UP	3.30153e-05	0.00511532	0.501938	upregulated	http://software.broadinstitute.org/gsea/msigdb/geneset_page.jsp?geneSetName=MORI_LARGE_PRE_BII_LYMPHOCYTE_UP
MORI_PRE_BI_LYMPHOCYTE_UP	3.19846e-05	0.00511532	0.51537	upregulated	http://software.broadinstitute.org/gsea/msigdb/geneset_page.jsp?geneSetName=MORI_PRE_BI_LYMPHOCYTE_UP
NABA_CORE_MATRISOME	0.000127643	0.00921168	-0.738815	downregulated	http://software.broadinstitute.org/gsea/msigdb/geneset_page.jsp?geneSetName=NABA_CORE_MATRISOME
NABA_ECM_GLYCOPROTEINS	7.36887e-05	0.00671593	-0.781711	downregulated	http://software.broadinstitute.org/gsea/msigdb/geneset_page.jsp?geneSetName=NABA_ECM_GLYCOPROTEINS
NABA_MATRISOME	0.0004442	0.0218772	-0.530447	downregulated	http://software.broadinstitute.org/gsea/msigdb/geneset_page.jsp?geneSetName=NABA_MATRISOME
NAKAYAMA_SOFT_TISSUE_TUMORS_PCA2_UP	3.03085e-05	0.00511532	0.538518	upregulated	http://software.broadinstitute.org/gsea/msigdb/geneset_page.jsp?geneSetName=NAKAYAMA_SOFT_TISSUE_TUMORS_PCA2_UP
NOTCH_DN.V1_DN	0.000180018	0.0114906	-0.718009	downregulated	http://software.broadinstitute.org/gsea/msigdb/geneset_page.jsp?geneSetName=NOTCH_DN.V1_DN
NUYTTEN_EZH2_TARGETS_DN	0.000202799	0.0126703	0.338275	upregulated	http://software.broadinstitute.org/gsea/msigdb/geneset_page.jsp?geneSetName=NUYTTEN_EZH2_TARGETS_DN
ODONNELL_TARGETS_OF_MYC_AND_TFRC_DN	0.000235769	0.0140358	0.622029	upregulated	http://software.broadinstitute.org/gsea/msigdb/geneset_page.jsp?geneSetName=ODONNELL_TARGETS_OF_MYC_AND_TFRC_DN
ODONNELL_TFRC_TARGETS_DN	3.33467e-05	0.00511532	0.583635	upregulated	http://software.broadinstitute.org/gsea/msigdb/geneset_page.jsp?geneSetName=ODONNELL_TFRC_TARGETS_DN
PDGF_UP.V1_DN	0.000313846	0.0169698	-0.717911	downregulated	http://software.broadinstitute.org/gsea/msigdb/geneset_page.jsp?geneSetName=PDGF_UP.V1_DN
PETROVA_ENDOTHELIUM_LYMPHATIC_VS_BLOOD_DN	0.000298135	0.01645	-0.675196	downregulated	http://software.broadinstitute.org/gsea/msigdb/geneset_page.jsp?geneSetName=PETROVA_ENDOTHELIUM_LYMPHATIC_VS_BLOOD_DN
PICCALUGA_ANGIOIMMUNOBLASTIC_LYMPHOMA_DN	7.2304e-05	0.00663226	0.446515	upregulated	http://software.broadinstitute.org/gsea/msigdb/geneset_page.jsp?geneSetName=PICCALUGA_ANGIOIMMUNOBLASTIC_LYMPHOMA_DN
PID_E2F_PATHWAY	0.000464226	0.0227368	0.515757	upregulated	http://software.broadinstitute.org/gsea/msigdb/geneset_page.jsp?geneSetName=PID_E2F_PATHWAY
PID_FANCONI_PATHWAY	0.000186007	0.0117457	0.609366	upregulated	http://software.broadinstitute.org/gsea/msigdb/geneset_page.jsp?geneSetName=PID_FANCONI_PATHWAY
PID_PLK1_PATHWAY	0.000804484	0.0347777	0.56405	upregulated	http://software.broadinstitute.org/gsea/msigdb/geneset_page.jsp?geneSetName=PID_PLK1_PATHWAY
PUJANA_BRCA_CENTERED_NETWORK	3.28504e-05	0.00511532	0.577883	upregulated	http://software.broadinstitute.org/gsea/msigdb/geneset_page.jsp?geneSetName=PUJANA_BRCA_CENTERED_NETWORK
PUJANA_BRCA2_PCC_NETWORK	7.7918e-05	0.00682014	0.401571	upregulated	http://software.broadinstitute.org/gsea/msigdb/geneset_page.jsp?geneSetName=PUJANA_BRCA2_PCC_NETWORK
PUJANA_BREAST_CANCER_WITH_BRCA1_MUTATED_UP	2.72324e-05	0.00511532	0.677281	upregulated	http://software.broadinstitute.org/gsea/msigdb/geneset_page.jsp?geneSetName=PUJANA_BREAST_CANCER_WITH_BRCA1_MUTATED_UP
PUJANA_CHEK2_PCC_NETWORK	0.000940481	0.0397831	0.292019	upregulated	http://software.broadinstitute.org/gsea/msigdb/geneset_page.jsp?geneSetName=PUJANA_CHEK2_PCC_NETWORK
PUJANA_XPRSS_INT_NETWORK	4.11929e-05	0.00511532	0.55306	upregulated	http://software.broadinstitute.org/gsea/msigdb/geneset_page.jsp?geneSetName=PUJANA_XPRSS_INT_NETWORK
PYEON_CANCER_HEAD_AND_NECK_VS_CERVICAL_UP	4.11929e-05	0.00511532	0.568943	upregulated	http://software.broadinstitute.org/gsea/msigdb/geneset_page.jsp?geneSetName=PYEON_CANCER_HEAD_AND_NECK_VS_CERVICAL_UP
PYEON_HPV_POSITIVE_TUMORS_UP	3.08995e-05	0.00511532	0.626437	upregulated	http://software.broadinstitute.org/gsea/msigdb/geneset_page.jsp?geneSetName=PYEON_HPV_POSITIVE_TUMORS_UP
QI_PLASMACYTOMA_DN	0.000712489	0.0316437	-0.729295	downregulated	http://software.broadinstitute.org/gsea/msigdb/geneset_page.jsp?geneSetName=QI_PLASMACYTOMA_DN
RB_P107_DN.V1_UP	3.46069e-05	0.00511532	0.510167	upregulated	http://software.broadinstitute.org/gsea/msigdb/geneset_page.jsp?geneSetName=RB_P107_DN.V1_UP
REACTOME_ACTIVATION_OF_ATR_IN_RESPONSE_TO_REPLICATION_STRESS	0.000349729	0.0184034	0.664469	upregulated	http://software.broadinstitute.org/gsea/msigdb/geneset_page.jsp?geneSetName=REACTOME_ACTIVATION_OF_ATR_IN_RESPONSE_TO_REPLICATION_STRESS
REACTOME_ACTIVATION_OF_THE_PRE_REPLICATIVE_COMPLEX	0.000264182	0.0151656	0.728346	upregulated	http://software.broadinstitute.org/gsea/msigdb/geneset_page.jsp?geneSetName=REACTOME_ACTIVATION_OF_THE_PRE_REPLICATIVE_COMPLEX
REACTOME_CELL_CYCLE	6.2751e-05	0.00616389	0.494107	upregulated	http://software.broadinstitute.org/gsea/msigdb/geneset_page.jsp?geneSetName=REACTOME_CELL_CYCLE
REACTOME_CELL_CYCLE_CHECKPOINTS	0.000506281	0.0239346	0.478624	upregulated	http://software.broadinstitute.org/gsea/msigdb/geneset_page.jsp?geneSetName=REACTOME_CELL_CYCLE_CHECKPOINTS
REACTOME_CELL_CYCLE_MITOTIC	5.14774e-05	0.00540852	0.533895	upregulated	http://software.broadinstitute.org/gsea/msigdb/geneset_page.jsp?geneSetName=REACTOME_CELL_CYCLE_MITOTIC
REACTOME_CHROMOSOME_MAINTENANCE	0.000132578	0.00952888	0.480199	upregulated	http://software.broadinstitute.org/gsea/msigdb/geneset_page.jsp?geneSetName=REACTOME_CHROMOSOME_MAINTENANCE
REACTOME_DEPOSITION_OF_NEW_CENPA_CONTAINING_NUCLEOSOMES_AT_THE_CENTROMERE	2.78761e-05	0.00511532	0.632444	upregulated	http://software.broadinstitute.org/gsea/msigdb/geneset_page.jsp?geneSetName=REACTOME_DEPOSITION_OF_NEW_CENPA_CONTAINING_NUCLEOSOMES_AT_THE_CENTROMERE
REACTOME_DNA_REPLICATION	3.79003e-05	0.00511532	0.581963	upregulated	http://software.broadinstitute.org/gsea/msigdb/geneset_page.jsp?geneSetName=REACTOME_DNA_REPLICATION
REACTOME_E2F_MEDIATED_REGULATION_OF_DNA_REPLICATION	0.000986388	0.0415246	0.652612	upregulated	http://software.broadinstitute.org/gsea/msigdb/geneset_page.jsp?geneSetName=REACTOME_E2F_MEDIATED_REGULATION_OF_DNA_REPLICATION
REACTOME_G0_AND_EARLY_G1	7.11153e-05	0.00660276	0.784078	upregulated	http://software.broadinstitute.org/gsea/msigdb/geneset_page.jsp?geneSetName=REACTOME_G0_AND_EARLY_G1
REACTOME_G1_S_TRANSITION	6.14383e-05	0.00606866	0.524792	upregulated	http://software.broadinstitute.org/gsea/msigdb/geneset_page.jsp?geneSetName=REACTOME_G1_S_TRANSITION
REACTOME_G2_M_CHECKPOINTS	0.000152827	0.0103831	0.665635	upregulated	http://software.broadinstitute.org/gsea/msigdb/geneset_page.jsp?geneSetName=REACTOME_G2_M_CHECKPOINTS
REACTOME_GLYCOSAMINOGLYCAN_METABOLISM	0.000276876	0.0156404	-0.80968	downregulated	http://software.broadinstitute.org/gsea/msigdb/geneset_page.jsp?geneSetName=REACTOME_GLYCOSAMINOGLYCAN_METABOLISM
REACTOME_MEIOSIS	3.24223e-05	0.00511532	0.503613	upregulated	http://software.broadinstitute.org/gsea/msigdb/geneset_page.jsp?geneSetName=REACTOME_MEIOSIS
REACTOME_MEIOTIC_RECOMBINATION	2.92586e-05	0.00511532	0.641796	upregulated	http://software.broadinstitute.org/gsea/msigdb/geneset_page.jsp?geneSetName=REACTOME_MEIOTIC_RECOMBINATION
REACTOME_METABOLISM_OF_CARBOHYDRATES	0.000270259	0.0154144	-0.673075	downregulated	http://software.broadinstitute.org/gsea/msigdb/geneset_page.jsp?geneSetName=REACTOME_METABOLISM_OF_CARBOHYDRATES
REACTOME_MITOTIC_G1_G1_S_PHASES	3.30153e-05	0.00511532	0.551176	upregulated	http://software.broadinstitute.org/gsea/msigdb/geneset_page.jsp?geneSetName=REACTOME_MITOTIC_G1_G1_S_PHASES
REACTOME_MITOTIC_M_M_G1_PHASES	3.66408e-05	0.00511532	0.563478	upregulated	http://software.broadinstitute.org/gsea/msigdb/geneset_page.jsp?geneSetName=REACTOME_MITOTIC_M_M_G1_PHASES
REACTOME_MITOTIC_PROMETAPHASE	2.98561e-05	0.00511532	0.600055	upregulated	http://software.broadinstitute.org/gsea/msigdb/geneset_page.jsp?geneSetName=REACTOME_MITOTIC_PROMETAPHASE
REACTOME_PACKAGING_OF_TELOMERE_ENDS	2.67644e-05	0.00511532	0.673776	upregulated	http://software.broadinstitute.org/gsea/msigdb/geneset_page.jsp?geneSetName=REACTOME_PACKAGING_OF_TELOMERE_ENDS
REACTOME_PEPTIDE_CHAIN_ELONGATION	2.90141e-05	0.00511532	0.565151	upregulated	http://software.broadinstitute.org/gsea/msigdb/geneset_page.jsp?geneSetName=REACTOME_PEPTIDE_CHAIN_ELONGATION
REACTOME_RNA_POL_I_PROMOTER_OPENING	2.74884e-05	0.00511532	0.644607	upregulated	http://software.broadinstitute.org/gsea/msigdb/geneset_page.jsp?geneSetName=REACTOME_RNA_POL_I_PROMOTER_OPENING
REACTOME_S_PHASE	0.000368143	0.0188671	0.503118	upregulated	http://software.broadinstitute.org/gsea/msigdb/geneset_page.jsp?geneSetName=REACTOME_S_PHASE
REACTOME_SYNTHESIS_OF_DNA	0.000234069	0.014029	0.520128	upregulated	http://software.broadinstitute.org/gsea/msigdb/geneset_page.jsp?geneSetName=REACTOME_SYNTHESIS_OF_DNA
REACTOME_TELOMERE_MAINTENANCE	2.89226e-05	0.00511532	0.571399	upregulated	http://software.broadinstitute.org/gsea/msigdb/geneset_page.jsp?geneSetName=REACTOME_TELOMERE_MAINTENANCE
REN_BOUND_BY_E2F	3.00228e-05	0.00511532	0.647241	upregulated	http://software.broadinstitute.org/gsea/msigdb/geneset_page.jsp?geneSetName=REN_BOUND_BY_E2F
RHODES_UNDIFFERENTIATED_CANCER	3.08995e-05	0.00511532	0.517394	upregulated	http://software.broadinstitute.org/gsea/msigdb/geneset_page.jsp?geneSetName=RHODES_UNDIFFERENTIATED_CANCER
RIZ_ERYTHROID_DIFFERENTIATION	0.000585172	0.0268738	0.50738	upregulated	http://software.broadinstitute.org/gsea/msigdb/geneset_page.jsp?geneSetName=RIZ_ERYTHROID_DIFFERENTIATION
RODRIGUES_THYROID_CARCINOMA_POORLY_DIFFERENTIATED_UP	0.000103242	0.00815171	0.316909	upregulated	http://software.broadinstitute.org/gsea/msigdb/geneset_page.jsp?geneSetName=RODRIGUES_THYROID_CARCINOMA_POORLY_DIFFERENTIATED_UP
ROSTY_CERVICAL_CANCER_PROLIFERATION_CLUSTER	3.6152e-05	0.00511532	0.610528	upregulated	http://software.broadinstitute.org/gsea/msigdb/geneset_page.jsp?geneSetName=ROSTY_CERVICAL_CANCER_PROLIFERATION_CLUSTER
SARRIO_EPITHELIAL_MESENCHYMAL_TRANSITION_UP	0.000326224	0.0174787	0.401544	upregulated	http://software.broadinstitute.org/gsea/msigdb/geneset_page.jsp?geneSetName=SARRIO_EPITHELIAL_MESENCHYMAL_TRANSITION_UP
SENGUPTA_NASOPHARYNGEAL_CARCINOMA_UP	0.000216661	0.0133477	0.370809	upregulated	http://software.broadinstitute.org/gsea/msigdb/geneset_page.jsp?geneSetName=SENGUPTA_NASOPHARYNGEAL_CARCINOMA_UP
SGCGSSAAA_V$E2F1DP2_01	3.83656e-05	0.00511532	0.439095	upregulated	http://software.broadinstitute.org/gsea/msigdb/geneset_page.jsp?geneSetName=SGCGSSAAA_V$E2F1DP2_01
SHEDDEN_LUNG_CANCER_POOR_SURVIVAL_A6	7.56258e-05	0.00682014	0.43127	upregulated	http://software.broadinstitute.org/gsea/msigdb/geneset_page.jsp?geneSetName=SHEDDEN_LUNG_CANCER_POOR_SURVIVAL_A6
SHEN_SMARCA2_TARGETS_UP	0.000666223	0.0299013	0.338146	upregulated	http://software.broadinstitute.org/gsea/msigdb/geneset_page.jsp?geneSetName=SHEN_SMARCA2_TARGETS_UP
SHEPARD_BMYB_TARGETS	0.000474763	0.0229962	0.503494	upregulated	http://software.broadinstitute.org/gsea/msigdb/geneset_page.jsp?geneSetName=SHEPARD_BMYB_TARGETS
SHEPARD_CRUSH_AND_BURN_MUTANT_DN	0.000165762	0.0110098	0.420401	upregulated	http://software.broadinstitute.org/gsea/msigdb/geneset_page.jsp?geneSetName=SHEPARD_CRUSH_AND_BURN_MUTANT_DN
SMID_BREAST_CANCER_BASAL_DN	1.10394e-05	0.00511532	-0.516369	downregulated	http://software.broadinstitute.org/gsea/msigdb/geneset_page.jsp?geneSetName=SMID_BREAST_CANCER_BASAL_DN
SMID_BREAST_CANCER_LUMINAL_B_DN	0.00084678	0.0363049	-0.519828	downregulated	http://software.broadinstitute.org/gsea/msigdb/geneset_page.jsp?geneSetName=SMID_BREAST_CANCER_LUMINAL_B_DN
SONG_TARGETS_OF_IE86_CMV_PROTEIN	0.000666315	0.0299013	0.539433	upregulated	http://software.broadinstitute.org/gsea/msigdb/geneset_page.jsp?geneSetName=SONG_TARGETS_OF_IE86_CMV_PROTEIN
SOTIRIOU_BREAST_CANCER_GRADE_1_VS_3_UP	3.68487e-05	0.00511532	0.597304	upregulated	http://software.broadinstitute.org/gsea/msigdb/geneset_page.jsp?geneSetName=SOTIRIOU_BREAST_CANCER_GRADE_1_VS_3_UP
TAKEDA_TARGETS_OF_NUP98_HOXA9_FUSION_16D_UP	0.000290798	0.0162196	-0.700258	downregulated	http://software.broadinstitute.org/gsea/msigdb/geneset_page.jsp?geneSetName=TAKEDA_TARGETS_OF_NUP98_HOXA9_FUSION_16D_UP
TANG_SENESCENCE_TP53_TARGETS_DN	2.69193e-05	0.00511532	0.696789	upregulated	http://software.broadinstitute.org/gsea/msigdb/geneset_page.jsp?geneSetName=TANG_SENESCENCE_TP53_TARGETS_DN
TGANTCA_V$AP1_C	0.000147209	0.0102472	-0.444681	downregulated	http://software.broadinstitute.org/gsea/msigdb/geneset_page.jsp?geneSetName=TGANTCA_V$AP1_C
TORCHIA_TARGETS_OF_EWSR1_FLI1_FUSION_DN	1.20466e-05	0.00511532	-0.621806	downregulated	http://software.broadinstitute.org/gsea/msigdb/geneset_page.jsp?geneSetName=TORCHIA_TARGETS_OF_EWSR1_FLI1_FUSION_DN
TRAYNOR_RETT_SYNDROM_UP	0.000299496	0.01645	-0.89812	downregulated	http://software.broadinstitute.org/gsea/msigdb/geneset_page.jsp?geneSetName=TRAYNOR_RETT_SYNDROM_UP
V$AP1_Q4_01	0.000289527	0.0161998	-0.605369	downregulated	http://software.broadinstitute.org/gsea/msigdb/geneset_page.jsp?geneSetName=V$AP1_Q4_01
V$AP1_Q6_01	0.000731861	0.0323501	-0.582249	downregulated	http://software.broadinstitute.org/gsea/msigdb/geneset_page.jsp?geneSetName=V$AP1_Q6_01
V$AREB6_04	0.000207343	0.0129085	-0.64004	downregulated	http://software.broadinstitute.org/gsea/msigdb/geneset_page.jsp?geneSetName=V$AREB6_04
V$BACH1_01	0.00050025	0.0238408	-0.5853	downregulated	http://software.broadinstitute.org/gsea/msigdb/geneset_page.jsp?geneSetName=V$BACH1_01
V$E2F_02	0.00109923	0.045094	0.358222	upregulated	http://software.broadinstitute.org/gsea/msigdb/geneset_page.jsp?geneSetName=V$E2F_02
V$E2F_03	0.00010322	0.00815171	0.395279	upregulated	http://software.broadinstitute.org/gsea/msigdb/geneset_page.jsp?geneSetName=V$E2F_03
V$E2F_Q3_01	9.17431e-05	0.00750977	0.416095	upregulated	http://software.broadinstitute.org/gsea/msigdb/geneset_page.jsp?geneSetName=V$E2F_Q3_01
V$E2F_Q4	4.6607e-05	0.0052576	0.43621	upregulated	http://software.broadinstitute.org/gsea/msigdb/geneset_page.jsp?geneSetName=V$E2F_Q4
V$E2F_Q4_01	0.000701579	0.0312459	0.363973	upregulated	http://software.broadinstitute.org/gsea/msigdb/geneset_page.jsp?geneSetName=V$E2F_Q4_01
V$E2F_Q6	4.66853e-05	0.0052576	0.42174	upregulated	http://software.broadinstitute.org/gsea/msigdb/geneset_page.jsp?geneSetName=V$E2F_Q6
V$E2F_Q6_01	0.000649091	0.0293519	0.364351	upregulated	http://software.broadinstitute.org/gsea/msigdb/geneset_page.jsp?geneSetName=V$E2F_Q6_01
V$E2F1_Q4_01	9.00212e-05	0.00743768	0.422139	upregulated	http://software.broadinstitute.org/gsea/msigdb/geneset_page.jsp?geneSetName=V$E2F1_Q4_01
V$E2F1_Q6	0.000459327	0.0225593	0.383865	upregulated	http://software.broadinstitute.org/gsea/msigdb/geneset_page.jsp?geneSetName=V$E2F1_Q6
V$E2F1_Q6_01	0.000377679	0.0191889	0.383013	upregulated	http://software.broadinstitute.org/gsea/msigdb/geneset_page.jsp?geneSetName=V$E2F1_Q6_01
V$E2F1DP1_01	0.00104984	0.0434216	0.358211	upregulated	http://software.broadinstitute.org/gsea/msigdb/geneset_page.jsp?geneSetName=V$E2F1DP1_01
V$E2F1DP2_01	0.00104984	0.0434216	0.358211	upregulated	http://software.broadinstitute.org/gsea/msigdb/geneset_page.jsp?geneSetName=V$E2F1DP2_01
V$E2F4DP1_01	0.000758802	0.0333741	0.362127	upregulated	http://software.broadinstitute.org/gsea/msigdb/geneset_page.jsp?geneSetName=V$E2F4DP1_01
V$E2F4DP2_01	0.00104984	0.0434216	0.358211	upregulated	http://software.broadinstitute.org/gsea/msigdb/geneset_page.jsp?geneSetName=V$E2F4DP2_01
V$NKX25_02	0.000911375	0.038829	-0.602135	downregulated	http://software.broadinstitute.org/gsea/msigdb/geneset_page.jsp?geneSetName=V$NKX25_02
V$RORA1_01	0.000625487	0.0285032	-0.594522	downregulated	http://software.broadinstitute.org/gsea/msigdb/geneset_page.jsp?geneSetName=V$RORA1_01
V$RP58_01	0.00111963	0.0456133	-0.613147	downregulated	http://software.broadinstitute.org/gsea/msigdb/geneset_page.jsp?geneSetName=V$RP58_01
VANTVEER_BREAST_CANCER_METASTASIS_DN	3.45662e-05	0.00511532	0.521055	upregulated	http://software.broadinstitute.org/gsea/msigdb/geneset_page.jsp?geneSetName=VANTVEER_BREAST_CANCER_METASTASIS_DN
VERHAAK_GLIOBLASTOMA_MESENCHYMAL	0.000154408	0.0104202	-0.637693	downregulated	http://software.broadinstitute.org/gsea/msigdb/geneset_page.jsp?geneSetName=VERHAAK_GLIOBLASTOMA_MESENCHYMAL
VERNELL_RETINOBLASTOMA_PATHWAY_UP	2.88309e-05	0.00511532	0.617847	upregulated	http://software.broadinstitute.org/gsea/msigdb/geneset_page.jsp?geneSetName=VERNELL_RETINOBLASTOMA_PATHWAY_UP
WANG_METASTASIS_OF_BREAST_CANCER_ESR1_UP	0.000468534	0.0228214	0.670219	upregulated	http://software.broadinstitute.org/gsea/msigdb/geneset_page.jsp?geneSetName=WANG_METASTASIS_OF_BREAST_CANCER_ESR1_UP
WHITEFORD_PEDIATRIC_CANCER_MARKERS	3.47874e-05	0.00511532	0.499596	upregulated	http://software.broadinstitute.org/gsea/msigdb/geneset_page.jsp?geneSetName=WHITEFORD_PEDIATRIC_CANCER_MARKERS
WHITFIELD_CELL_CYCLE_G1_S	6.95749e-05	0.00657836	0.477586	upregulated	http://software.broadinstitute.org/gsea/msigdb/geneset_page.jsp?geneSetName=WHITFIELD_CELL_CYCLE_G1_S
WHITFIELD_CELL_CYCLE_G2	4.10492e-05	0.00511532	0.527147	upregulated	http://software.broadinstitute.org/gsea/msigdb/geneset_page.jsp?geneSetName=WHITFIELD_CELL_CYCLE_G2
WHITFIELD_CELL_CYCLE_LITERATURE	2.57513e-05	0.00511532	0.765491	upregulated	http://software.broadinstitute.org/gsea/msigdb/geneset_page.jsp?geneSetName=WHITFIELD_CELL_CYCLE_LITERATURE
WHITFIELD_CELL_CYCLE_S	4.13514e-05	0.00511532	0.520337	upregulated	http://software.broadinstitute.org/gsea/msigdb/geneset_page.jsp?geneSetName=WHITFIELD_CELL_CYCLE_S
WINNEPENNINCKX_MELANOMA_METASTASIS_UP	3.86787e-05	0.00511532	0.538889	upregulated	http://software.broadinstitute.org/gsea/msigdb/geneset_page.jsp?geneSetName=WINNEPENNINCKX_MELANOMA_METASTASIS_UP
WONG_ADULT_TISSUE_STEM_MODULE	1.09874e-05	0.00511532	-0.505679	downregulated	http://software.broadinstitute.org/gsea/msigdb/geneset_page.jsp?geneSetName=WONG_ADULT_TISSUE_STEM_MODULE
WU_APOPTOSIS_BY_CDKN1A_VIA_TP53	5.97122e-05	0.00596481	0.547263	upregulated	http://software.broadinstitute.org/gsea/msigdb/geneset_page.jsp?geneSetName=WU_APOPTOSIS_BY_CDKN1A_VIA_TP53
YOSHIMURA_MAPK8_TARGETS_UP	0.00108234	0.0445044	-0.422377	downregulated	http://software.broadinstitute.org/gsea/msigdb/geneset_page.jsp?geneSetName=YOSHIMURA_MAPK8_TARGETS_UP
YU_MYC_TARGETS_UP	5.13005e-05	0.00540852	0.697613	upregulated	http://software.broadinstitute.org/gsea/msigdb/geneset_page.jsp?geneSetName=YU_MYC_TARGETS_UP
ZHAN_MULTIPLE_MYELOMA_PR_UP	2.55728e-05	0.00511532	0.746414	upregulated	http://software.broadinstitute.org/gsea/msigdb/geneset_page.jsp?geneSetName=ZHAN_MULTIPLE_MYELOMA_PR_UP
ZHANG_TLX_TARGETS_36HR_DN	4.12592e-05	0.00511532	0.579603	upregulated	http://software.broadinstitute.org/gsea/msigdb/geneset_page.jsp?geneSetName=ZHANG_TLX_TARGETS_36HR_DN
ZHANG_TLX_TARGETS_60HR_DN	0.000144823	0.0102016	0.397153	upregulated	http://software.broadinstitute.org/gsea/msigdb/geneset_page.jsp?geneSetName=ZHANG_TLX_TARGETS_60HR_DN
ZHANG_TLX_TARGETS_DN	3.0206e-05	0.00511532	0.669913	upregulated	http://software.broadinstitute.org/gsea/msigdb/geneset_page.jsp?geneSetName=ZHANG_TLX_TARGETS_DN
ZHOU_CELL_CYCLE_GENES_IN_IR_RESPONSE_24HR	3.42971e-05	0.00511532	0.623633	upregulated	http://software.broadinstitute.org/gsea/msigdb/geneset_page.jsp?geneSetName=ZHOU_CELL_CYCLE_GENES_IN_IR_RESPONSE_24HR
ZHOU_CELL_CYCLE_GENES_IN_IR_RESPONSE_6HR	2.97389e-05	0.00511532	0.611924	upregulated	http://software.broadinstitute.org/gsea/msigdb/geneset_page.jsp?geneSetName=ZHOU_CELL_CYCLE_GENES_IN_IR_RESPONSE_6HR
