# Supplementary material for: Nuclear interacting SET domain protein 1 inactivation impairs GATA1-regulated erythroid differentiation and causes erythroleukemia
Source: Nat Commun. 2020 Jun 12;11:2807. doi: 10.1038/s41467-020-16179-8 (PMC7293310; doi:10.1038/s41467-020-16179-8)
Supplement: Supplementary file 7 — Supplementary Data 5 [file 41467_2020_16179_MOESM7_ESM.xlsx]

## Sheet: TableS7 Protein WT24h_vs_SET24
Supplementary Data 5 : Addback of SET mutated Nsd1 into Nsd1-/- vs addback of wildtype Nsd1 into Nsd1-/-. Differential expression of protein after 24h in differentiation medium
proteinName	ac	geneName	proteinDescription	idScore	idQValue	nbPeptides	allAccessions	007_LYSATE2_A18	008_LYSATE2_A18	009_LYSATE2_A18	010_LYSATE2_A18	011_LYSATE2_A18	012_LYSATE2_A18	medianInt_SET	medianInt_NSD1	cv_SET	cv_NSD1	log2ratio_NSD1	fracNAFeatures.SET	fracNAFeatures.NSD1	pValue_NSD1	qValue_NSD1	FTestPValue	FTestQValue
sp|P02088|HBB1_MOUSE	P02088	Hbb-b1	Hemoglobin subunit beta-1 OS=Mus musculus GN=Hbb-b1 PE=1 SV=2	1907.29	0	12	sp|P02088|HBB1_MOUSE	1.8842e+07	1.84679e+07	3.75759e+07	7.77035e+08	2.90938e+08	6.73183e+08	1.8842e+07	6.73183e+08	0.43769	0.44107	5.2	0.0243902	0	3.84e-05	0.0028	3.84e-05	0.00276684
sp|P07356|ANXA2_MOUSE	P07356	Anxa2	Annexin A2 OS=Mus musculus GN=Anxa2 PE=1 SV=2	627.83	0	11	sp|P07356|ANXA2_MOUSE	466945	325681	467086	70769.4	106264	67795.8	466945	70769.4	0.194329	0.262261	-2.7	0	0	3.62e-05	0.0028	3.62e-05	0.00276684
sp|P16045|LEG1_MOUSE	P16045	Lgals1	Galectin-1 OS=Mus musculus GN=Lgals1 PE=1 SV=3	916.22	0	10	sp|P16045|LEG1_MOUSE	3.95104e+06	2.60998e+06	2.59784e+06	720597	747986	828230	2.60998e+06	747986	0.254766	0.0730631	-1.8	0	0	3.4e-05	0.0028	3.4e-05	0.00276684
sp|P35441|TSP1_MOUSE	P35441	Thbs1	Thrombospondin-1 OS=Mus musculus GN=Thbs1 PE=1 SV=1	324.15	0	8	sp|P35441|TSP1_MOUSE	33262	45641.9	24083.3	242027	244604	213522	33262	242027	0.315152	0.0739102	2.9	0.222222	0	1.39e-05	0.0028	1.39e-05	0.00276684
sp|P49813|TMOD1_MOUSE	P49813	Tmod1	Tropomodulin-1 OS=Mus musculus GN=Tmod1 PE=1 SV=2	337.71	0	7	sp|P49813|TMOD1_MOUSE	33033.4	42737.2	38240.1	146027	133311	179256	38240.1	146027	0.127783	0.155195	1.9	0	0	1.15e-05	0.0028	1.15e-05	0.00276684
sp|Q3U0B3|DHR11_MOUSE	Q3U0B3	Dhrs11	Dehydrogenase/reductase SDR family member 11 OS=Mus musculus GN=Dhrs11 PE=1 SV=1	352.44	0	7	sp|Q3U0B3|DHR11_MOUSE	138167	127923	119422	370953	391800	368140	127923	370953	0.0730432	0.0342867	1.5	0	0	5.28e-06	0.0028	5.28e-06	0.00276684
sp|Q8VC28|AK1CD_MOUSE	Q8VC28	Akr1c13	Aldo-keto reductase family 1 member C13 OS=Mus musculus GN=Akr1c13 PE=1 SV=2	45.21	0.00120048	2	sp|Q8VC28|AK1CD_MOUSE	8781.56	12524.9	7948.22	1125.93	1979.14	1169.97	8781.56	1169.97	0.249974	0.337116	-2.9	0.333333	0.333333	3.76e-05	0.0028	3.76e-05	0.00276684
sp|Q921I1|TRFE_MOUSE	Q921I1	Tf	Serotransferrin OS=Mus musculus GN=Tf PE=1 SV=1	151.75	0	2	sp|Q921I1|TRFE_MOUSE	184069	118921	138366	722623	519265	636341	138366	636341	0.227328	0.163026	2.2	0	0	3.61e-05	0.0028	3.61e-05	0.00276684
sp|Q9CQX2|CYB5B_MOUSE	Q9CQX2	Cyb5b	Cytochrome b5 type B OS=Mus musculus GN=Cyb5b PE=1 SV=1	135.95	0	3	sp|Q9CQX2|CYB5B_MOUSE	243907	289989	179817	65109.3	56856.3	59906.6	243907	59906.6	0.232576	0.0688348	-2	0	0.0833333	3.64e-05	0.0028	3.64e-05	0.00276684
sp|Q8VBT0|TMX1_MOUSE	Q8VBT0	Tmx1	Thioredoxin-related transmembrane protein 1 OS=Mus musculus GN=Tmx1 PE=1 SV=1	198.17	0	4	sp|Q8VBT0|TMX1_MOUSE	57240.2	51493.3	56812.6	121638	108210	111270	56812.6	111270	0.0580207	0.0618944	1	0	0	6.58e-05	0.0036	6.58e-05	0.00362368
sp|Q9JI39|ABCBA_MOUSE	Q9JI39	Abcb10	ATP-binding cassette sub-family B member 10, mitochondrial OS=Mus musculus GN=Abcb10 PE=1 SV=1	594.8	0	11	sp|Q9JI39|ABCBA_MOUSE	157226	155717	186234	572634	416306	621962	157226	572634	0.103369	0.199951	1.9	0.0277778	0.0277778	6.71e-05	0.0036	6.71e-05	0.00362368
sp|Q9QYT7|PIGQ_MOUSE	Q9QYT7	Pigq	Phosphatidylinositol N-acetylglucosaminyltransferase subunit Q OS=Mus musculus GN=Pigq PE=1 SV=3	117.84	0	2	sp|Q9QYT7|PIGQ_MOUSE	12826.6	11924.3	14142.4	48688.2	33342.5	49335.4	12826.6	48688.2	0.0860374	0.20673	1.9	0	0	5.76e-05	0.0036	5.76e-05	0.00362368
sp|P01942|HBA_MOUSE	P01942	Hba	Hemoglobin subunit alpha OS=Mus musculus GN=Hba PE=1 SV=2	854.84	0	10	sp|P01942|HBA_MOUSE	1.22865e+07	1.34004e+07	2.83014e+07	5.11742e+08	1.72738e+08	4.69707e+08	1.34004e+07	4.69707e+08	0.496886	0.480309	5.1	0.0434783	0	9.55e-05	0.0041	9.55e-05	0.00412509
sp|P02104|HBE_MOUSE	P02104	Hbb-y	Hemoglobin subunit epsilon-Y2 OS=Mus musculus GN=Hbb-y PE=1 SV=2	137.99	0	2	sp|P02104|HBE_MOUSE	15176.8	20852.9	25105.7	387858	140862	416933	20852.9	387858	0.244444	0.481237	4.2	0	0	9.4e-05	0.0041	9.4e-05	0.00412509
sp|P54116|STOM_MOUSE	P54116	Stom	Erythrocyte band 7 integral membrane protein OS=Mus musculus GN=Stom PE=1 SV=3	537.04	0	9	sp|P54116|STOM_MOUSE	158585	172741	167715	512059	362556	522129	167715	512059	0.0431412	0.191941	1.6	0	0	9.37e-05	0.0041	9.37e-05	0.00412509
sp|Q61233|PLSL_MOUSE	Q61233	Lcp1	Plastin-2 OS=Mus musculus GN=Lcp1 PE=1 SV=4	102.37	0	3	sp|Q61233|PLSL_MOUSE	11541.7	21503.1	29937	1720.32	2667.59	2568.09	21503.1	2568.09	0.438613	0.224511	-3.1	0.111111	0.333333	0.000111101	0.0045	0.000111101	0.0044996
sp|P22315|HEMH_MOUSE	P22315	Fech	Ferrochelatase, mitochondrial OS=Mus musculus GN=Fech PE=1 SV=2	1127.23	0	18	sp|P22315|HEMH_MOUSE	425166	396785	510845	1.42333e+06	1.01337e+06	1.54534e+06	425166	1.42333e+06	0.133659	0.209947	1.7	0.0344828	0.0229885	0.000154004	0.005	0.000154004	0.00498982
sp|P70677|CASP3_MOUSE	P70677	Casp3	Caspase-3 OS=Mus musculus GN=Casp3 PE=1 SV=1	619.22	0	11	sp|P70677|CASP3_MOUSE	928519	856623	910685	508215	501940	500522	910685	501940	0.0416628	0.00813035	-0.9	0	0	0.000137453	0.005	0.000137453	0.00498982
sp|Q8C522|ENDD1_MOUSE	Q8C522	Endod1	Endonuclease domain-containing 1 protein OS=Mus musculus GN=Endod1 PE=1 SV=2	104.75	0	2	sp|Q8C522|ENDD1_MOUSE	18680	22279.3	23267.9	47095	44375	41296.2	22279.3	44375	0.112783	0.0655579	1	0	0	0.000154007	0.005	0.000154007	0.00498982
sp|Q9CQX0|OTUB2_MOUSE	Q9CQX0	Otub2	Ubiquitin thioesterase OTUB2 OS=Mus musculus GN=Otub2 PE=1 SV=1	121.37	0	3	sp|Q9CQX0|OTUB2_MOUSE	4212.24	4200.44	7397.68	32323.4	19484.7	29476.1	4212.24	29476.1	0.349618	0.248849	2.8	0	0	0.000139663	0.005	0.000139663	0.00498982
sp|Q9ERZ0|HEMGN_MOUSE	Q9ERZ0	Hemgn	Hemogen OS=Mus musculus GN=Hemgn PE=1 SV=1	1023.55	0	18	sp|Q9ERZ0|HEMGN_MOUSE	709032	675153	1.23281e+06	4.75779e+06	3.06713e+06	4.10374e+06	709032	4.10374e+06	0.358399	0.214403	2.5	0	0	0.000162172	0.005	0.000162172	0.00500416
sp|O54974|LEG7_MOUSE	O54974	Lgals7	Galectin-7 OS=Mus musculus GN=Lgals7 PE=2 SV=3	313.85	0	4	sp|O54974|LEG7_MOUSE	303448	524680	199972	48584.1	62093.9	40120.2	303448	48584.1	0.484022	0.220486	-2.6	0	0	0.000234921	0.0053	0.000234921	0.00530891
sp|O88783|FA5_MOUSE	O88783	F5	Coagulation factor V OS=Mus musculus GN=F5 PE=1 SV=1	217.57	0	3	sp|O88783|FA5_MOUSE	3117.04	5873.05	4304.66	27510.7	15410.9	20656.8	4304.66	20656.8	0.311939	0.286307	2.3	0	0	0.000202842	0.0053	0.000202842	0.00530891
sp|P10853|H2B1F_MOUSE	P10853	Hist1h2bf	Histone H2B type 1-F/J/L OS=Mus musculus GN=Hist1h2bf PE=1 SV=2	967.01	0	9	sp|P10853|H2B1F_MOUSE	8.59964e+07	8.44927e+07	9.04646e+07	2.02484e+08	1.5259e+08	1.92553e+08	8.59964e+07	1.92553e+08	0.0357092	0.144682	1.2	0.030303	0.0606061	0.000223588	0.0053	0.000223588	0.00530891
sp|P15864|H12_MOUSE	P15864	Hist1h1c	Histone H1.2 OS=Mus musculus GN=Hist1h1c PE=1 SV=2	906.99	0	13	sp|P15864|H12_MOUSE	1.00987e+07	9.98477e+06	8.82351e+06	3.27179e+07	2.01704e+07	29949932	9.98477e+06	29949932	0.0732318	0.238736	1.6	0.0151515	0	0.00023759	0.0053	0.00023759	0.00530891
sp|P48193|41_MOUSE	P48193	Epb41	Protein 4.1 OS=Mus musculus GN=Epb41 PE=1 SV=2	447.88	0	11	sp|P48193|41_MOUSE	265320	228695	270189	729051	499270	672467	265320	672467	0.0890405	0.188954	1.3	0	0	0.000227221	0.0053	0.000227221	0.00530891
sp|Q61879|MYH10_MOUSE	Q61879	Myh10	Myosin-10 OS=Mus musculus GN=Myh10 PE=1 SV=2	942.04	0	23	sp|Q61879|MYH10_MOUSE	370686	535581	313775	74034	127068	78372.5	370686	78372.5	0.283271	0.316097	-2.2	0	0.111111	0.000209496	0.0053	0.000209496	0.00530891
sp|Q6GSS7|H2A2A_MOUSE	Q6GSS7	Hist2h2aa1	Histone H2A type 2-A OS=Mus musculus GN=Hist2h2aa1 PE=1 SV=3	937.87	0	8	sp|Q6GSS7|H2A2A_MOUSE	7.17504e+07	6.86983e+07	6.49079e+07	1.52188e+08	1.2263e+08	1.58694e+08	6.86983e+07	1.52188e+08	0.0500768	0.133012	1.1	0	0	0.000181092	0.0053	0.000181092	0.00530891
sp|Q80W04|TMCC2_MOUSE	Q80W04	Tmcc2	Transmembrane and coiled-coil domains protein 2 OS=Mus musculus GN=Tmcc2 PE=1 SV=1	633.36	0	10	sp|Q80W04|TMCC2_MOUSE	5826.23	3962.17	12988	619000	109556	415238	5826.23	415238	0.627625	0.672539	6.2	0.388889	0.0277778	0.000197255	0.0053	0.000197255	0.00530891
sp|P20152|VIME_MOUSE	P20152	Vim	Vimentin OS=Mus musculus GN=Vim PE=1 SV=3	1410.38	0	28	sp|P20152|VIME_MOUSE	2.31486e+06	1.24857e+06	1.07094e+06	249661	376748	261910	1.24857e+06	261910	0.435521	0.236759	-2.3	0	0.0720721	0.000267768	0.0055	0.000267768	0.00549369
sp|Q5XPI3|RN123_MOUSE	Q5XPI3	Rnf123	E3 ubiquitin-protein ligase RNF123 OS=Mus musculus GN=Rnf123 PE=1 SV=1	86.63	0	4	sp|Q5XPI3|RN123_MOUSE	31024.1	30259.7	38989.2	136515	84335.7	164078	31024.1	136515	0.144639	0.315639	2.1	0	0	0.000271293	0.0055	0.000271293	0.00549369
sp|Q99KK2|NEUA_MOUSE	Q99KK2	Cmas	N-acylneuraminate cytidylyltransferase OS=Mus musculus GN=Cmas PE=1 SV=2	185.34	0	6	sp|Q99KK2|NEUA_MOUSE	69828.2	75732	53662.9	194083	163439	266634	69828.2	194083	0.172047	0.254731	1.5	0	0	0.000258392	0.0055	0.000258392	0.00549369
sp|P13405|RB_MOUSE	P13405	Rb1	Retinoblastoma-associated protein OS=Mus musculus GN=Rb1 PE=1 SV=2	403.25	0	8	sp|P13405|RB_MOUSE	52601	49318	59286.3	129754	96645	120544	52601	120544	0.0945371	0.147769	1.2	0.0333333	0	0.000288354	0.0055	0.000288354	0.00553029
sp|Q9CQD1|RAB5A_MOUSE	Q9CQD1	Rab5a	Ras-related protein Rab-5A OS=Mus musculus GN=Rab5a PE=1 SV=1	106.43	0	2	sp|Q9CQD1|RAB5A_MOUSE	24377.8	23030.8	23987	38079.4	40728.6	42269.8	23987	40728.6	0.02912	0.0525143	0.8	0	0	0.00029017	0.0055	0.00029017	0.00553029
sp|A2BH40|ARI1A_MOUSE	A2BH40	Arid1a	AT-rich interactive domain-containing protein 1A OS=Mus musculus GN=Arid1a PE=1 SV=1	98.89	0	6	sp|A2BH40|ARI1A_MOUSE	67982.3	65663.8	54499.4	130180	124229	110667	65663.8	124229	0.114947	0.0821809	0.9	0.111111	0.111111	0.000328727	0.0057	0.000328727	0.00569698
sp|P18654|KS6A3_MOUSE	P18654	Rps6ka3	Ribosomal protein S6 kinase alpha-3 OS=Mus musculus GN=Rps6ka3 PE=1 SV=2	45.64	0.000801925	2	sp|P18654|KS6A3_MOUSE	25738.3	24716	30031.9	52075.1	47488	47694.6	25738.3	47694.6	0.105137	0.0527814	0.9	0	0	0.000316649	0.0057	0.000316649	0.00569698
sp|P30999|CTND1_MOUSE	P30999	Ctnnd1	Catenin delta-1 OS=Mus musculus GN=Ctnnd1 PE=1 SV=2	42.22	0.00198807	2	sp|P30999|CTND1_MOUSE	15810.9	24998.2	12844.3	56247.2	59133	52929.3	15810.9	56247.2	0.354314	0.0553326	1.8	0	0	0.000351666	0.0057	0.000351666	0.00569698
sp|Q3TFD2|PCAT1_MOUSE	Q3TFD2	Lpcat1	Lysophosphatidylcholine acyltransferase 1 OS=Mus musculus GN=Lpcat1 PE=1 SV=1	53.67	0.000822707	2	sp|Q3TFD2|PCAT1_MOUSE	4734.58	4105.53	6081.27	23706.8	12799.4	17529.4	4734.58	17529.4	0.202935	0.30367	1.9	0	0	0.000314544	0.0057	0.000314544	0.00569698
sp|Q80UJ7|RB3GP_MOUSE	Q80UJ7	Rab3gap1	Rab3 GTPase-activating protein catalytic subunit OS=Mus musculus GN=Rab3gap1 PE=1 SV=4	74.11	0.000443066	2	sp|Q80UJ7|RB3GP_MOUSE	15916.7	15731.6	11868.8	5618.28	6481.27	7218.7	15731.6	6481.27	0.15756	0.124395	-1.3	0	0	0.000348705	0.0057	0.000348705	0.00569698
sp|Q9WUU7|CATZ_MOUSE	Q9WUU7	Ctsz	Cathepsin Z OS=Mus musculus GN=Ctsz PE=1 SV=1	299.73	0	6	sp|Q9WUU7|CATZ_MOUSE	114332	95365.5	119450	59464.9	44326.3	49978.6	114332	49978.6	0.115647	0.149244	-1.2	0	0.0416667	0.000345024	0.0057	0.000345024	0.00569698
sp|P04919|B3AT_MOUSE	P04919	Slc4a1	Band 3 anion transport protein OS=Mus musculus GN=Slc4a1 PE=1 SV=1	1468.73	0	26	sp|P04919|B3AT_MOUSE	125521	165300	441658	1.02741e+07	2.31501e+06	1.05892e+07	165300	1.02741e+07	0.70524	0.606876	6	0.196581	0.00854701	0.000383596	0.0058	0.000383596	0.00576381
sp|Q6P5E6|GGA2_MOUSE	Q6P5E6	Gga2	ADP-ribosylation factor-binding protein GGA2 OS=Mus musculus GN=Gga2 PE=1 SV=1	141.57	0	3	sp|Q6P5E6|GGA2_MOUSE	78855	46083.2	55165.7	19470.4	23241.4	21341.2	55165.7	21341.2	0.281833	0.0883092	-1.4	0	0	0.000366882	0.0058	0.000366882	0.00576381
sp|Q78HU7|GLPC_MOUSE	Q78HU7	Gypc	Glycophorin-C OS=Mus musculus GN=Gypc PE=1 SV=2	278.48	0	3	sp|Q78HU7|GLPC_MOUSE	39925.5	30889.3	72201.4	256280	167911	239096	39925.5	239096	0.455575	0.211917	2.6	0	0	0.000389114	0.0058	0.000389114	0.00576381
sp|Q91YT7|YTHD2_MOUSE	Q91YT7	Ythdf2	YTH domain-containing family protein 2 OS=Mus musculus GN=Ythdf2 PE=1 SV=1	309.18	0	7	sp|Q91YT7|YTHD2_MOUSE	117176	152541	141490	71781	74414.6	71824.9	141490	71824.9	0.131994	0.0207505	-1	0	0	0.00039137	0.0058	0.00039137	0.00576381
sp|Q9CWR0|ARHGP_MOUSE	Q9CWR0	Arhgef25	Rho guanine nucleotide exchange factor 25 OS=Mus musculus GN=Arhgef25 PE=1 SV=1	38.07	0.00354052	2	sp|Q9CWR0|ARHGP_MOUSE	24802.7	28185.8	20841.8	68757.1	49886.1	52798.3	24802.7	52798.3	0.149362	0.177775	1.1	0	0	0.000401047	0.0058	0.000401047	0.00577508
sp|P51175|PPOX_MOUSE	P51175	Ppox	Protoporphyrinogen oxidase OS=Mus musculus GN=Ppox PE=1 SV=1	898.13	0	15	sp|P51175|PPOX_MOUSE	656877	452787	600090	1.45839e+06	1.15669e+06	1.25741e+06	600090	1.25741e+06	0.184828	0.118995	1.1	0	0.0175439	0.000430263	0.0058	0.000430263	0.00580855
sp|P62806|H4_MOUSE	P62806	Hist1h4a	Histone H4 OS=Mus musculus GN=Hist1h4a PE=1 SV=2	959.12	0	11	sp|P62806|H4_MOUSE	4.52396e+07	5.48842e+07	5.25859e+07	1.0395e+08	8.529e+07	1.02545e+08	5.25859e+07	1.02545e+08	0.0989659	0.10684	1	0	0	0.000421693	0.0058	0.000421693	0.00580855
sp|Q9Z2R9|E2AK1_MOUSE	Q9Z2R9	Eif2ak1	Eukaryotic translation initiation factor 2-alpha kinase 1 OS=Mus musculus GN=Eif2ak1 PE=1 SV=2	69.77	0.00043611	2	sp|Q9Z2R9|E2AK1_MOUSE	1200.88	698.186	763.956	32369.4	6212.35	32781.4	763.956	32369.4	0.307805	0.639915	5.4	0.5	0	0.000416644	0.0058	0.000416644	0.00580855
sp|O55042|SYUA_MOUSE	O55042	Snca	Alpha-synuclein OS=Mus musculus GN=Snca PE=1 SV=2	355.68	0	5	sp|O55042|SYUA_MOUSE	142158	108219	152513	716227	326374	629936	142158	629936	0.172528	0.36729	2.1	0	0	0.000599132	0.0061	0.000599132	0.00612435
sp|P11352|GPX1_MOUSE	P11352	Gpx1	Glutathione peroxidase 1 OS=Mus musculus GN=Gpx1 PE=1 SV=2	616.25	0	14	sp|P11352|GPX1_MOUSE	1.6764e+06	1.62301e+06	1.59519e+06	2.89954e+06	2.48221e+06	2.8321e+06	1.62301e+06	2.8321e+06	0.0252947	0.0818241	0.8	0.0555556	0.0185185	0.000494229	0.0061	0.000494229	0.00612435
sp|P49222|EPB42_MOUSE	P49222	Epb42	Erythrocyte membrane protein band 4.2 OS=Mus musculus GN=Epb42 PE=1 SV=3	284.23	0	8	sp|P49222|EPB42_MOUSE	12833.7	4869.15	8347.93	204571	48104.7	205733	8347.93	204571	0.459816	0.593399	4.6	0.208333	0.0416667	0.000653865	0.0061	0.000653865	0.00612435
sp|Q61595|KTN1_MOUSE	Q61595	Ktn1	Kinectin OS=Mus musculus GN=Ktn1 PE=1 SV=1	167.93	0	7	sp|Q61595|KTN1_MOUSE	52988.7	59144.7	55387.6	560707	183010	629392	55387.6	560707	0.0555669	0.525137	3.3	0	0	0.000649804	0.0061	0.000649804	0.00612435
sp|Q62176|RBM38_MOUSE	Q62176	Rbm38	RNA-binding protein 38 OS=Mus musculus GN=Rbm38 PE=1 SV=2	154.06	0	4	sp|Q62176|RBM38_MOUSE	42761.7	57110.4	45595.8	160696	96201.4	143720	45595.8	143720	0.156723	0.250346	1.7	0	0	0.000553779	0.0061	0.000553779	0.00612435
sp|Q62465|VAT1_MOUSE	Q62465	Vat1	Synaptic vesicle membrane protein VAT-1 homolog OS=Mus musculus GN=Vat1 PE=1 SV=3	377.41	0	6	sp|Q62465|VAT1_MOUSE	250567	171417	271982	101385	97597.3	99883.4	250567	99883.4	0.228999	0.0191444	-1.3	0	0	0.000613809	0.0061	0.000613809	0.00612435
sp|Q6PGC1|DHX29_MOUSE	Q6PGC1	Dhx29	ATP-dependent RNA helicase DHX29 OS=Mus musculus GN=Dhx29 PE=1 SV=1	41.02	0.00198255	2	sp|Q6PGC1|DHX29_MOUSE	8698.09	9854.84	14198	85020.8	31617.7	55352.1	9854.84	55352.1	0.265617	0.466707	2.5	0	0	0.000705827	0.0061	0.000705827	0.00612435
sp|Q6VN19|RBP10_MOUSE	Q6VN19	Ranbp10	Ran-binding protein 10 OS=Mus musculus GN=Ranbp10 PE=1 SV=2	396.66	0	9	sp|Q6VN19|RBP10_MOUSE	79992.1	96140.6	105666	297243	186345	337860	96140.6	297243	0.138166	0.286423	1.6	0	0	0.000689093	0.0061	0.000689093	0.00612435
sp|Q80WC7|AGFG2_MOUSE	Q80WC7	Agfg2	Arf-GAP domain and FG repeat-containing protein 2 OS=Mus musculus GN=Agfg2 PE=1 SV=1	108.29	0	3	sp|Q80WC7|AGFG2_MOUSE	28382.8	26065.3	26673.2	45348.5	40783.3	43282.9	26673.2	43282.9	0.0444381	0.0529936	0.7	0	0	0.000653619	0.0061	0.000653619	0.00612435
sp|Q8C1A5|THOP1_MOUSE	Q8C1A5	Thop1	Thimet oligopeptidase OS=Mus musculus GN=Thop1 PE=1 SV=1	766.82	0	14	sp|Q8C1A5|THOP1_MOUSE	342972	338248	320715	182002	219371	168944	338248	182002	0.0351121	0.137669	-0.9	0	0.0196078	0.000707077	0.0061	0.000707077	0.00612435
sp|Q8C6G8|WDR26_MOUSE	Q8C6G8	Wdr26	WD repeat-containing protein 26 OS=Mus musculus GN=Wdr26 PE=1 SV=3	150.3	0	4	sp|Q8C6G8|WDR26_MOUSE	28478.7	32196.9	31630.1	85616.3	56451.5	62343.8	31630.1	62343.8	0.0651064	0.226328	1	0	0	0.000596235	0.0061	0.000596235	0.00612435
sp|Q8CB27|OTU1_MOUSE	Q8CB27	Yod1	Ubiquitin thioesterase OTU1 OS=Mus musculus GN=Yod1 PE=1 SV=1	102.92	0	2	sp|Q8CB27|OTU1_MOUSE	5293.66	3462.92	8757.71	42429.7	21354.7	31152.6	5293.66	31152.6	0.460604	0.333257	2.6	0	0	0.00056616	0.0061	0.00056616	0.00612435
sp|Q8VI75|IPO4_MOUSE	Q8VI75	Ipo4	Importin-4 OS=Mus musculus GN=Ipo4 PE=1 SV=1	458.8	0	10	sp|Q8VI75|IPO4_MOUSE	93522.4	94230.4	95621.6	57603.9	56529.5	63233.5	94230.4	57603.9	0.011306	0.0609021	-0.7	0	0	0.000566548	0.0061	0.000566548	0.00612435
sp|Q91VW3|SH3L3_MOUSE	Q91VW3	Sh3bgrl3	SH3 domain-binding glutamic acid-rich-like protein 3 OS=Mus musculus GN=Sh3bgrl3 PE=1 SV=1	314.71	0	5	sp|Q91VW3|SH3L3_MOUSE	588907	624880	605911	151748	301973	163859	605911	163859	0.0296679	0.405403	-1.9	0	0	0.000702913	0.0061	0.000702913	0.00612435
sp|Q91WM3|U3IP2_MOUSE	Q91WM3	Rrp9	U3 small nucleolar RNA-interacting protein 2 OS=Mus musculus GN=Rrp9 PE=1 SV=1	321.83	0	6	sp|Q91WM3|U3IP2_MOUSE	141092	131134	141050	69167.3	77394.5	88619.5	141050	77394.5	0.0416485	0.124557	-0.9	0	0	0.000614835	0.0061	0.000614835	0.00612435
sp|Q91YK2|RRP1B_MOUSE	Q91YK2	Rrp1b	Ribosomal RNA processing protein 1 homolog B OS=Mus musculus GN=Rrp1b PE=1 SV=2	130.7	0	3	sp|Q91YK2|RRP1B_MOUSE	51366.1	50581.8	37207.8	10772.9	21091.3	12838.3	50581.8	12838.3	0.171554	0.366401	-2	0	0.333333	0.000708837	0.0061	0.000708837	0.00612435
sp|Q921M7|FA49B_MOUSE	Q921M7	Fam49b	Protein FAM49B OS=Mus musculus GN=Fam49b PE=1 SV=1	309.98	0	8	sp|Q921M7|FA49B_MOUSE	260812	202347	178957	83591.5	111712	83433.2	202347	83591.5	0.19698	0.175233	-1.3	0	0	0.000662444	0.0061	0.000662444	0.00612435
sp|Q99KB8|GLO2_MOUSE	Q99KB8	Hagh	Hydroxyacylglutathione hydrolase, mitochondrial OS=Mus musculus GN=Hagh PE=1 SV=2	347.46	0	6	sp|Q99KB8|GLO2_MOUSE	76814.3	54393.3	81261.4	241273	153321	210087	76814.3	210087	0.203341	0.221234	1.5	0	0	0.000486743	0.0061	0.000486743	0.00612435
sp|Q9CPS7|PNO1_MOUSE	Q9CPS7	Pno1	RNA-binding protein PNO1 OS=Mus musculus GN=Pno1 PE=1 SV=1	207.55	0	3	sp|Q9CPS7|PNO1_MOUSE	67607.3	65570.2	65131.6	37975.2	43315.9	35278.4	65570.2	37975.2	0.019985	0.105274	-0.8	0	0	0.000548928	0.0061	0.000548928	0.00612435
sp|Q9CPT5|NOP16_MOUSE	Q9CPT5	Nop16	Nucleolar protein 16 OS=Mus musculus GN=Nop16 PE=1 SV=1	271.9	0	5	sp|Q9CPT5|NOP16_MOUSE	74001.2	102043	106483	43276.9	41855.1	48492.3	102043	43276.9	0.187012	0.0784585	-1.2	0	0	0.000638523	0.0061	0.000638523	0.00612435
sp|Q9CR25|DPH2_MOUSE	Q9CR25	Dph2	2-(3-amino-3-carboxypropyl)histidine synthase subunit 2 OS=Mus musculus GN=Dph2 PE=1 SV=1	87.95	0	2	sp|Q9CR25|DPH2_MOUSE	41218.4	37145.3	41444.2	18496.4	24027.7	17357.5	41218.4	18496.4	0.0605817	0.178753	-1.2	0	0	0.000489496	0.0061	0.000489496	0.00612435
sp|Q9D0D5|T2EA_MOUSE	Q9D0D5	Gtf2e1	General transcription factor IIE subunit 1 OS=Mus musculus GN=Gtf2e1 PE=1 SV=1	63.87	0.000427899	2	sp|Q9D0D5|T2EA_MOUSE	16321.1	12785.8	13222	36662.3	24835.5	31924.7	13222	31924.7	0.136613	0.19114	1.3	0	0	0.000686026	0.0061	0.000686026	0.00612435
sp|Q9D7M1|GID8_MOUSE	Q9D7M1	Gid8	Glucose-induced degradation protein 8 homolog OS=Mus musculus GN=Gid8 PE=1 SV=1	545.59	0	9	sp|Q9D7M1|GID8_MOUSE	242341	249626	288525	513962	412178	500445	249626	500445	0.0954412	0.116245	1	0.0333333	0.0333333	0.000664826	0.0061	0.000664826	0.00612435
sp|Q9DCH6|ZFAN6_MOUSE	Q9DCH6	Zfand6	AN1-type zinc finger protein 6 OS=Mus musculus GN=Zfand6 PE=1 SV=1	94.54	0	2	sp|Q9DCH6|ZFAN6_MOUSE	3473.51	2593.79	3317.6	22297.6	8737.28	13961.3	3317.6	13961.3	0.150056	0.456	2.1	0.333333	0	0.00053869	0.0061	0.00053869	0.00612435
sp|Q9QYC0|ADDA_MOUSE	Q9QYC0	Add1	Alpha-adducin OS=Mus musculus GN=Add1 PE=1 SV=2	509.03	0	14	sp|Q9QYC0|ADDA_MOUSE	247714	196097	254230	486801	405436	442548	247714	442548	0.13688	0.0915538	0.8	0	0	0.000582258	0.0061	0.000582258	0.00612435
sp|Q9R111|GUAD_MOUSE	Q9R111	Gda	Guanine deaminase OS=Mus musculus GN=Gda PE=1 SV=1	1299.38	0	23	sp|Q9R111|GUAD_MOUSE	1.11714e+06	995619	1.01062e+06	1.85681e+06	2.31169e+06	1.76355e+06	1.01062e+06	1.85681e+06	0.0636406	0.148318	0.9	0	0	0.000527681	0.0061	0.000527681	0.00612435
sp|Q9WV32|ARC1B_MOUSE	Q9WV32	Arpc1b	Actin-related protein 2/3 complex subunit 1B OS=Mus musculus GN=Arpc1b PE=1 SV=4	447.33	0	7	sp|Q9WV32|ARC1B_MOUSE	539716	597379	504600	310213	348912	294746	539716	310213	0.0856011	0.0877515	-0.8	0	0.030303	0.000663081	0.0061	0.000663081	0.00612435
sp|Q9CQT1|MTNA_MOUSE	Q9CQT1	Mri1	Methylthioribose-1-phosphate isomerase OS=Mus musculus GN=Mri1 PE=1 SV=1	530.91	0	13	sp|Q9CQT1|MTNA_MOUSE	584934	755863	632200	360963	381805	380348	632200	380348	0.134208	0.0310784	-0.7	0	0.0196078	0.000734385	0.0063	0.000734385	0.0062616
sp|O09131|GSTO1_MOUSE	O09131	Gsto1	Glutathione S-transferase omega-1 OS=Mus musculus GN=Gsto1 PE=1 SV=2	493.77	0	11	sp|O09131|GSTO1_MOUSE	393940	526434	368443	198796	231837	195731	393940	198796	0.197436	0.0958863	-1	0.0208333	0.104167	0.000753955	0.0063	0.000753955	0.00634497
sp|Q9DBC7|KAP0_MOUSE	Q9DBC7	Prkar1a	cAMP-dependent protein kinase type I-alpha regulatory subunit OS=Mus musculus GN=Prkar1a PE=1 SV=3	345.31	0	9	sp|Q9DBC7|KAP0_MOUSE	39984.5	80037.6	68759.3	441890	187022	398504	68759.3	398504	0.328215	0.398165	2.5	0.0666667	0	0.000783759	0.0065	0.000783759	0.00651123
sp|Q8BGD9|IF4B_MOUSE	Q8BGD9	Eif4b	Eukaryotic translation initiation factor 4B OS=Mus musculus GN=Eif4b PE=1 SV=1	1401.44	0	26	sp|Q8BGD9|IF4B_MOUSE	1.82098e+06	1.54152e+06	1.6161e+06	915047	964804	1.07561e+06	1.6161e+06	964804	0.0871952	0.0834299	-0.7	0	0	0.000799601	0.0066	0.000799601	0.00655876
sp|P12265|BGLR_MOUSE	P12265	Gusb	Beta-glucuronidase OS=Mus musculus GN=Gusb PE=1 SV=2	140.54	0	5	sp|P12265|BGLR_MOUSE	92057.3	93369.1	69722.5	26306.8	41430.2	21521.1	92057.3	26306.8	0.156261	0.349287	-1.8	0	0	0.000854131	0.0066	0.000854131	0.00660866
sp|Q5SXY1|CYTSB_MOUSE	Q5SXY1	Specc1	Cytospin-B OS=Mus musculus GN=Specc1 PE=1 SV=2	304.4	0	8	sp|Q5SXY1|CYTSB_MOUSE	44985	36942.3	50174.3	122657	83791.3	147380	44985	122657	0.151408	0.271789	1.4	0	0	0.000849248	0.0066	0.000849248	0.00660866
sp|Q80VI1|TRI56_MOUSE	Q80VI1	Trim56	E3 ubiquitin-protein ligase TRIM56 OS=Mus musculus GN=Trim56 PE=1 SV=1	120.73	0	3	sp|Q80VI1|TRI56_MOUSE	9363.78	10984.9	10305.7	28413.5	19597.2	18847.4	10305.7	19597.2	0.0796712	0.238704	0.9	0	0	0.000832673	0.0066	0.000832673	0.00660866
sp|Q9QWT9|KIFC1_MOUSE	Q9QWT9	Kifc1	Kinesin-like protein KIFC1 OS=Mus musculus GN=Kifc1 PE=1 SV=2	190.63	0	5	sp|Q9QWT9|KIFC1_MOUSE	31333.8	30927.3	31557.7	55881.1	48949.7	46658.5	31333.8	48949.7	0.0102184	0.0950946	0.6	0	0	0.000856678	0.0066	0.000856678	0.00660866
sp|Q9QYJ3|DNJB1_MOUSE	Q9QYJ3	Dnajb1	DnaJ homolog subfamily B member 1 OS=Mus musculus GN=Dnajb1 PE=1 SV=3	409.51	0	9	sp|Q9QYJ3|DNJB1_MOUSE	230141	229260	196550	423349	401352	337056	229260	401352	0.0875576	0.115792	0.8	0.037037	0	0.000849815	0.0066	0.000849815	0.00660866
sp|P60521|GBRL2_MOUSE	P60521	Gabarapl2	Gamma-aminobutyric acid receptor-associated protein-like 2 OS=Mus musculus GN=Gabarapl2 PE=1 SV=1	113.28	0	3	sp|P60521|GBRL2_MOUSE	18923.9	24472.2	19064.5	41905.6	34400.4	42992	19064.5	41905.6	0.151945	0.117648	1.1	0	0	0.000867369	0.0066	0.000867369	0.00661241
sp|P36552|HEM6_MOUSE	P36552	Cpox	Oxygen-dependent coproporphyrinogen-III oxidase, mitochondrial OS=Mus musculus GN=Cpox PE=1 SV=2	1876.33	0	25	sp|P36552|HEM6_MOUSE	4.6157e+06	3.69185e+06	4.74158e+06	7.77809e+06	7.23614e+06	7.44135e+06	4.6157e+06	7.44135e+06	0.131777	0.0365552	0.7	0	0	0.000916476	0.0068	0.000916476	0.00680164
sp|Q8K411|PREP_MOUSE	Q8K411	Pitrm1	Presequence protease, mitochondrial OS=Mus musculus GN=Pitrm1 PE=1 SV=1	1596.93	0	38	sp|Q8K411|PREP_MOUSE	1.76688e+06	1.72546e+06	1.49236e+06	2.72957e+06	2.73337e+06	2.54316e+06	1.72546e+06	2.72957e+06	0.0890692	0.0407457	0.7	0	0.00740741	0.000953648	0.0068	0.000953648	0.00680164
sp|Q8VEA4|MIA40_MOUSE	Q8VEA4	Chchd4	Mitochondrial intermembrane space import and assembly protein 40 OS=Mus musculus GN=Chchd4 PE=1 SV=1	70.39	0.000437063	2	sp|Q8VEA4|MIA40_MOUSE	27157	25920.4	32266.2	13609.2	17792.1	14095.4	27157	14095.4	0.118256	0.150841	-0.9	0	0	0.000929071	0.0068	0.000929071	0.00680164
sp|Q9JKB1|UCHL3_MOUSE	Q9JKB1	Uchl3	Ubiquitin carboxyl-terminal hydrolase isozyme L3 OS=Mus musculus GN=Uchl3 PE=1 SV=2	375.26	0	6	sp|Q9JKB1|UCHL3_MOUSE	220102	248932	254547	135144	156367	119746	248932	135144	0.0766201	0.134133	-0.9	0	0	0.000945131	0.0068	0.000945131	0.00680164
sp|Q9QYB8|ADDB_MOUSE	Q9QYB8	Add2	Beta-adducin OS=Mus musculus GN=Add2 PE=1 SV=4	348.9	0	8	sp|Q9QYB8|ADDB_MOUSE	51038.7	32376.5	61286.8	194690	114788	193391	51038.7	193391	0.30389	0.273	1.9	0.0416667	0	0.000904842	0.0068	0.000904842	0.00680164
sp|Q9Z2F7|BNI3L_MOUSE	Q9Z2F7	Bnip3l	BCL2/adenovirus E1B 19 kDa protein-interacting protein 3-like OS=Mus musculus GN=Bnip3l PE=1 SV=1	45.4	0.000800961	2	sp|Q9Z2F7|BNI3L_MOUSE	7557.14	10144.4	6115.92	67098.4	22544.7	59723.4	7557.14	59723.4	0.257112	0.479636	3	0	0	0.000955169	0.0068	0.000955169	0.00680164
sp|Q8R3S2|TSN33_MOUSE	Q8R3S2	Tspan33	Tetraspanin-33 OS=Mus musculus GN=Tspan33 PE=1 SV=1	94.19	0	3	sp|Q8R3S2|TSN33_MOUSE	14266.4	12536.2	17555.5	35693.5	26377.5	40856	14266.4	35693.5	0.172439	0.213876	1.3	0	0	0.000972378	0.0068	0.000972378	0.00684892
sp|Q920G8|MFRN1_MOUSE	Q920G8	Slc25a37	Mitoferrin-1 OS=Mus musculus GN=Slc25a37 PE=1 SV=1	73.85	0.000442674	3	sp|Q920G8|MFRN1_MOUSE	5379.63	6112.32	14964.3	138306	37924.1	116001	6112.32	116001	0.604936	0.541112	4.2	0	0	0.000984424	0.0069	0.000984424	0.00685921
sp|Q149F1|RUSD2_MOUSE	Q149F1	Rpusd2	RNA pseudouridylate synthase domain-containing protein 2 OS=Mus musculus GN=Rpusd2 PE=1 SV=2	52.22	0.000819336	2	sp|Q149F1|RUSD2_MOUSE	6917.95	7114.73	8191.9	3941.48	4645.96	3337.9	7114.73	3941.48	0.0925739	0.164695	-0.9	0	0	0.00100002	0.0069	0.00100002	0.00689377
sp|Q9D5T0|ATAD1_MOUSE	Q9D5T0	Atad1	ATPase family AAA domain-containing protein 1 OS=Mus musculus GN=Atad1 PE=1 SV=1	274.43	0	6	sp|Q9D5T0|ATAD1_MOUSE	88129.1	82931.6	80466.9	44138.9	52164.8	34943	82931.6	44138.9	0.0466529	0.196977	-0.9	0.0555556	0	0.00102527	0.0069	0.00102527	0.00692059
sp|Q9D727|CF226_MOUSE	Q9D727	NA	Uncharacterized protein C6orf226 homolog OS=Mus musculus PE=1 SV=1	102.42	0	2	sp|Q9D727|CF226_MOUSE	76425.2	62530.3	69309.9	32132.3	40693.1	25590.2	69309.9	32132.3	0.100085	0.230875	-1.1	0	0	0.00101684	0.0069	0.00101684	0.00692059
sp|P27546|MAP4_MOUSE	P27546	Map4	Microtubule-associated protein 4 OS=Mus musculus GN=Map4 PE=1 SV=3	44.42	0.00119904	2	sp|P27546|MAP4_MOUSE	4777.27	6660.73	4123.35	939.715	1184.74	311.862	4777.27	939.715	0.253976	0.554376	-2.3	0.333333	0.333333	0.00107053	0.007	0.00107053	0.00695406
sp|Q3U319|BRE1B_MOUSE	Q3U319	Rnf40	E3 ubiquitin-protein ligase BRE1B OS=Mus musculus GN=Rnf40 PE=1 SV=2	77.38	0.000450045	4	sp|Q3U319|BRE1B_MOUSE	14988.7	14708.1	15642.8	25597.4	25095.6	21476.5	14988.7	25095.6	0.0317349	0.0934623	0.7	0	0	0.00113755	0.007	0.00113755	0.00695406
sp|Q6WVG3|KCD12_MOUSE	Q6WVG3	Kctd12	BTB/POZ domain-containing protein KCTD12 OS=Mus musculus GN=Kctd12 PE=1 SV=1	73.11	0.000441696	2	sp|Q6WVG3|KCD12_MOUSE	3370.03	12984.7	4945.68	338.902	1069.28	319.82	4945.68	338.902	0.726284	0.74184	-3.9	0.333333	0.333333	0.00112005	0.007	0.00112005	0.00695406
sp|Q8BWW4|LARP4_MOUSE	Q8BWW4	Larp4	La-related protein 4 OS=Mus musculus GN=Larp4 PE=1 SV=2	257.14	0	5	sp|Q8BWW4|LARP4_MOUSE	138379	96730.9	119170	56453.6	67922.2	55281.9	119170	56453.6	0.176513	0.116626	-1.1	0	0	0.00105065	0.007	0.00105065	0.00695406
sp|Q922J3|CLIP1_MOUSE	Q922J3	Clip1	CAP-Gly domain-containing linker protein 1 OS=Mus musculus GN=Clip1 PE=1 SV=1	114.08	0	3	sp|Q922J3|CLIP1_MOUSE	173986	120541	136230	309418	263358	257300	136230	263358	0.191322	0.103013	1	0	0	0.00111674	0.007	0.00111674	0.00695406
sp|Q9CQK7|RWDD1_MOUSE	Q9CQK7	Rwdd1	RWD domain-containing protein 1 OS=Mus musculus GN=Rwdd1 PE=1 SV=1	84.3	0	3	sp|Q9CQK7|RWDD1_MOUSE	31123	36799.7	35272.4	15151	18280	21573.7	35272.4	18280	0.0853981	0.175167	-0.9	0.111111	0.111111	0.0010833	0.007	0.0010833	0.00695406
sp|Q9CYH2|F213A_MOUSE	Q9CYH2	Fam213a	Redox-regulatory protein FAM213A OS=Mus musculus GN=Fam213a PE=1 SV=2	211.82	0	6	sp|Q9CYH2|F213A_MOUSE	31018.2	96699	49463	333412	206174	286385	49463	286385	0.573582	0.233674	2.5	0	0	0.00113229	0.007	0.00113229	0.00695406
sp|Q9D6K8|FUND2_MOUSE	Q9D6K8	Fundc2	FUN14 domain-containing protein 2 OS=Mus musculus GN=Fundc2 PE=1 SV=1	208.02	0	3	sp|Q9D6K8|FUND2_MOUSE	57878.3	68637.7	67578.8	115756	113075	96672.9	67578.8	113075	0.0916554	0.0952166	0.7	0	0	0.00113527	0.007	0.00113527	0.00695406
sp|Q9DBE9|SPB1_MOUSE	Q9DBE9	Ftsj3	pre-rRNA processing protein FTSJ3 OS=Mus musculus GN=Ftsj3 PE=1 SV=1	814.14	0	13	sp|Q9DBE9|SPB1_MOUSE	367778	365639	418398	230241	258797	238390	367778	238390	0.0777787	0.0606657	-0.6	0	0	0.00110399	0.007	0.00110399	0.00695406
sp|Q9WV52|PLEK2_MOUSE	Q9WV52	Plek2	Pleckstrin-2 OS=Mus musculus GN=Plek2 PE=1 SV=1	284.75	0	6	sp|Q9WV52|PLEK2_MOUSE	56724.2	56215.2	103045	183502	173066	199221	56724.2	183502	0.373522	0.0710676	1.7	0	0	0.00109865	0.007	0.00109865	0.00695406
sp|Q9Z1G4|VPP1_MOUSE	Q9Z1G4	Atp6v0a1	V-type proton ATPase 116 kDa subunit a isoform 1 OS=Mus musculus GN=Atp6v0a1 PE=1 SV=3	72.3	0.000439947	4	sp|Q9Z1G4|VPP1_MOUSE	25515.9	26794	24400.8	50450.8	45344	37722.1	25515.9	45344	0.0468313	0.143929	0.8	0	0	0.00115128	0.007	0.00115128	0.00697223
sp|Q80Y14|GLRX5_MOUSE	Q80Y14	Glrx5	Glutaredoxin-related protein 5, mitochondrial OS=Mus musculus GN=Glrx5 PE=1 SV=2	318.16	0	4	sp|Q80Y14|GLRX5_MOUSE	561726	558623	484769	953424	796651	1.01854e+06	558623	953424	0.0814201	0.12359	0.8	0.0952381	0.047619	0.00117051	0.007	0.00117051	0.00702305
sp|Q9CY02|AHSP_MOUSE	Q9CY02	Ahsp	Alpha-hemoglobin-stabilizing protein OS=Mus musculus GN=Ahsp PE=1 SV=1	559.12	0	6	sp|Q9CY02|AHSP_MOUSE	1.76851e+06	2.18543e+06	4.41771e+06	9.70044e+06	1.11431e+07	8.24941e+06	2.18543e+06	9.70044e+06	0.510472	0.149197	2.2	0	0	0.00121156	0.0072	0.00121156	0.00720269
sp|Q8BL95|CU059_MOUSE	Q8BL95	NA	UPF0769 protein C21orf59 homolog OS=Mus musculus PE=1 SV=1	91.59	0	2	sp|Q8BL95|CU059_MOUSE	54863.1	39082.3	47903.4	25808	27596.2	24502	47903.4	25808	0.167263	0.0598163	-0.9	0	0	0.00122538	0.0072	0.00122538	0.0072186
sp|Q8C156|CND2_MOUSE	Q8C156	Ncaph	Condensin complex subunit 2 OS=Mus musculus GN=Ncaph PE=1 SV=1	833.82	0	17	sp|Q8C156|CND2_MOUSE	334890	325229	393663	767225	544324	685041	334890	685041	0.105444	0.169375	1	0.05	0.0166667	0.0012431	0.0073	0.0012431	0.00725703
sp|P28571|SC6A9_MOUSE	P28571	Slc6a9	Sodium- and chloride-dependent glycine transporter 1 OS=Mus musculus GN=Slc6a9 PE=1 SV=3	48.44	0.000808734	2	sp|P28571|SC6A9_MOUSE	36737.6	17039.9	27744.1	95706.9	78194.9	67980	27744.1	78194.9	0.362894	0.173919	1.5	0	0	0.00125937	0.0073	0.00125937	0.00728635
sp|Q9R0Q6|ARC1A_MOUSE	Q9R0Q6	Arpc1a	Actin-related protein 2/3 complex subunit 1A OS=Mus musculus GN=Arpc1a PE=1 SV=1	66.57	0	2	sp|Q9R0Q6|ARC1A_MOUSE	20593.1	31539.5	18905	47733.8	51737.8	60846	20593.1	51737.8	0.289679	0.125743	1.3	0	0	0.0013004	0.0075	0.0013004	0.00745716
sp|Q9CPU4|MGST3_MOUSE	Q9CPU4	Mgst3	Microsomal glutathione S-transferase 3 OS=Mus musculus GN=Mgst3 PE=1 SV=1	300.49	0	5	sp|Q9CPU4|MGST3_MOUSE	66383	107400	147502	467687	277308	587262	107400	467687	0.378734	0.352003	2.1	0	0	0.00131443	0.0075	0.00131443	0.00747148
sp|Q80UU9|PGRC2_MOUSE	Q80UU9	Pgrmc2	Membrane-associated progesterone receptor component 2 OS=Mus musculus GN=Pgrmc2 PE=1 SV=2	223.78	0	2	sp|Q80UU9|PGRC2_MOUSE	70709.2	63187.4	63339.9	118864	95922.2	105909	63339.9	105909	0.0653938	0.107605	0.7	0	0	0.00134073	0.0075	0.00134073	0.00748958
sp|Q8BZ09|ODC_MOUSE	Q8BZ09	Slc25a21	Mitochondrial 2-oxodicarboxylate carrier OS=Mus musculus GN=Slc25a21 PE=1 SV=1	109.47	0	2	sp|Q8BZ09|ODC_MOUSE	27730.5	25602.6	32855.2	50432.1	44756.3	47678.7	27730.5	47678.7	0.129765	0.0596009	0.8	0	0	0.00133187	0.0075	0.00133187	0.00748958
sp|Q9EPK7|XPO7_MOUSE	Q9EPK7	Xpo7	Exportin-7 OS=Mus musculus GN=Xpo7 PE=1 SV=3	848.02	0	19	sp|Q9EPK7|XPO7_MOUSE	69206.5	93380.4	87268.4	1.11222e+06	253805	931536	87268.4	931536	0.150922	0.590919	3.4	0.0454545	0	0.00138829	0.0077	0.00138829	0.00768897
sp|P15508|SPTB1_MOUSE	P15508	Sptb	Spectrin beta chain, erythrocytic OS=Mus musculus GN=Sptb PE=1 SV=4	5726.99	0	96	sp|P15508|SPTB1_MOUSE	2.07901e+06	2.69463e+06	3.52741e+06	7.256e+06	5.22055e+06	6.78574e+06	2.69463e+06	6.78574e+06	0.262706	0.165974	1.3	0.00995025	0.00746269	0.00142549	0.0077	0.00142549	0.00774297
sp|Q501J7|PHAR4_MOUSE	Q501J7	Phactr4	Phosphatase and actin regulator 4 OS=Mus musculus GN=Phactr4 PE=1 SV=2	137.67	0	4	sp|Q501J7|PHAR4_MOUSE	84327	63308	73530.6	38120.5	46887.9	38324.4	73530.6	38324.4	0.142574	0.121721	-0.9	0	0	0.0014487	0.0077	0.0014487	0.00774297
sp|Q8BKS9|PUM3_MOUSE	Q8BKS9	Pum3	Pumilio homolog 3 OS=Mus musculus GN=Pum3 PE=1 SV=2	370.76	0	7	sp|Q8BKS9|PUM3_MOUSE	109345	136279	124769	73945.7	81179.4	75620.6	124769	75620.6	0.10946	0.0492313	-0.7	0	0	0.00145763	0.0077	0.00145763	0.00774297
sp|Q8VCG3|WDR74_MOUSE	Q8VCG3	Wdr74	WD repeat-containing protein 74 OS=Mus musculus GN=Wdr74 PE=2 SV=1	244.64	0	7	sp|Q8VCG3|WDR74_MOUSE	102032	91305.6	100886	45971.5	62630.8	38809.5	100886	45971.5	0.0600575	0.248735	-1.1	0.0952381	0	0.00145778	0.0077	0.00145778	0.00774297
sp|Q9D8M7|PHF10_MOUSE	Q9D8M7	Phf10	PHD finger protein 10 OS=Mus musculus GN=Phf10 PE=1 SV=4	97.31	0	3	sp|Q9D8M7|PHF10_MOUSE	30989.8	28507.9	42901.2	80715	60090.1	70683.9	30989.8	70683.9	0.22542	0.146301	1.2	0	0	0.00145405	0.0077	0.00145405	0.00774297
sp|P51125|ICAL_MOUSE	P51125	Cast	Calpastatin OS=Mus musculus GN=Cast PE=1 SV=2	781.65	0	13	sp|P51125|ICAL_MOUSE	339486	530704	350433	781761	975759	813236	350433	813236	0.263912	0.121499	1.2	0.0208333	0	0.00148058	0.0078	0.00148058	0.00780011
sp|Q923D2|BLVRB_MOUSE	Q923D2	Blvrb	Flavin reductase (NADPH) OS=Mus musculus GN=Blvrb PE=1 SV=3	1301.08	0	12	sp|Q923D2|BLVRB_MOUSE	7.49429e+06	5.47437e+06	9.11153e+06	2.1361e+07	1.37812e+07	1.93798e+07	7.49429e+06	1.93798e+07	0.247592	0.216306	1.4	0.0123457	0	0.00151176	0.0079	0.00151176	0.00790018
sp|Q8CG48|SMC2_MOUSE	Q8CG48	Smc2	Structural maintenance of chromosomes protein 2 OS=Mus musculus GN=Smc2 PE=1 SV=2	1988.95	0	45	sp|Q8CG48|SMC2_MOUSE	1.41738e+06	1.19244e+06	1.36299e+06	2.3305e+06	1.95724e+06	2.08144e+06	1.36299e+06	2.08144e+06	0.0886232	0.0895326	0.6	0	0	0.00156973	0.0081	0.00156973	0.00808446
sp|Q8JZV7|NAGA_MOUSE	Q8JZV7	Amdhd2	N-acetylglucosamine-6-phosphate deacetylase OS=Mus musculus GN=Amdhd2 PE=1 SV=1	72.96	0.000441306	3	sp|Q8JZV7|NAGA_MOUSE	49563.2	70275.4	65190.1	28197.2	36378.2	31954.8	65190.1	31954.8	0.17501	0.127266	-1	0	0	0.00158445	0.0081	0.00158445	0.00808446
sp|Q99PL5|RRBP1_MOUSE	Q99PL5	Rrbp1	Ribosome-binding protein 1 OS=Mus musculus GN=Rrbp1 PE=1 SV=2	587.74	0	16	sp|Q99PL5|RRBP1_MOUSE	211857	231834	243345	127116	160228	131757	231834	131757	0.0695718	0.128336	-0.8	0.0625	0.0208333	0.00157472	0.0081	0.00157472	0.00808446
sp|Q9R0M4|PODXL_MOUSE	Q9R0M4	Podxl	Podocalyxin OS=Mus musculus GN=Podxl PE=1 SV=2	245.81	0	5	sp|Q9R0M4|PODXL_MOUSE	298756	400120	277381	92559.1	168731	83614.4	298756	92559.1	0.201493	0.406844	-1.7	0	0.0555556	0.00160497	0.0081	0.00160497	0.00812514
sp|Q8R146|APEH_MOUSE	Q8R146	Apeh	Acylamino-acid-releasing enzyme OS=Mus musculus GN=Apeh PE=1 SV=3	1001.79	0	23	sp|Q8R146|APEH_MOUSE	710564	747259	905107	1.33671e+06	1.19041e+06	1.34388e+06	747259	1.33671e+06	0.131237	0.067121	0.8	0	0.0246914	0.00163191	0.0082	0.00163191	0.00819751
sp|Q9WV69|DEMA_MOUSE	Q9WV69	Dmtn	Dematin OS=Mus musculus GN=Dmtn PE=1 SV=1	133.84	0	4	sp|Q9WV69|DEMA_MOUSE	20243	22807.5	55278.5	166573	95994.7	153518	22807.5	153518	0.595844	0.270749	2.8	0	0	0.00166147	0.0083	0.00166147	0.00828181
sp|P70697|DCUP_MOUSE	P70697	Urod	Uroporphyrinogen decarboxylase OS=Mus musculus GN=Urod PE=1 SV=2	1002.65	0	14	sp|P70697|DCUP_MOUSE	552530	640297	842549	1.97765e+06	1.24802e+06	2.36165e+06	640297	1.97765e+06	0.219215	0.303732	1.6	0	0	0.00171591	0.0084	0.00171591	0.00844281
sp|P70699|LYAG_MOUSE	P70699	Gaa	Lysosomal alpha-glucosidase OS=Mus musculus GN=Gaa PE=1 SV=2	100.97	0	3	sp|P70699|LYAG_MOUSE	31152.8	41221.8	52837.8	20582.4	17499.7	13316.7	41221.8	17499.7	0.26	0.21285	-1.2	0	0	0.00173286	0.0084	0.00173286	0.00844281
sp|Q6ZPJ3|UBE2O_MOUSE	Q6ZPJ3	Ube2o	(E3-independent) E2 ubiquitin-conjugating enzyme UBE2O OS=Mus musculus GN=Ube2o PE=1 SV=3	865.96	0	20	sp|Q6ZPJ3|UBE2O_MOUSE	145834	98012.2	167556	677560	305890	782364	145834	677560	0.259446	0.425384	2.2	0.0144928	0.0144928	0.00172002	0.0084	0.00172002	0.00844281
sp|Q9D832|DNJB4_MOUSE	Q9D832	Dnajb4	DnaJ homolog subfamily B member 4 OS=Mus musculus GN=Dnajb4 PE=1 SV=1	84.74	0	2	sp|Q9D832|DNJB4_MOUSE	11331.5	12802.2	15827.9	42238.5	23033.8	38692.8	12802.2	38692.8	0.172109	0.294884	1.6	0	0	0.00177886	0.0085	0.00177886	0.00853851
sp|Q9WTP6|KAD2_MOUSE	Q9WTP6	Ak2	Adenylate kinase 2, mitochondrial OS=Mus musculus GN=Ak2 PE=1 SV=5	801.42	0	9	sp|Q9WTP6|KAD2_MOUSE	1.56891e+06	1.15659e+06	1.5655e+06	718170	803035	859427	1.5655e+06	803035	0.165748	0.0896044	-1	0	0	0.00177158	0.0085	0.00177158	0.00853851
sp|Q6WKZ8|UBR2_MOUSE	Q6WKZ8	Ubr2	E3 ubiquitin-protein ligase UBR2 OS=Mus musculus GN=Ubr2 PE=1 SV=2	81.14	0	2	sp|Q6WKZ8|UBR2_MOUSE	94669.7	55240.6	60386.2	258989	149443	169941	60386.2	169941	0.305768	0.302079	1.5	0	0	0.00182401	0.0086	0.00182401	0.00862744
sp|Q80UG5|SEPT9_MOUSE	Q80UG5	2009-09-01	Septin-9 OS=Mus musculus GN=Sept9 PE=1 SV=1	244.81	0	6	sp|Q80UG5|SEPT9_MOUSE	124739	116069	90173.3	45695.6	60826	33158.2	116069	45695.6	0.163007	0.297555	-1.3	0	0.111111	0.00182295	0.0086	0.00182295	0.00862744
sp|P15327|PMGE_MOUSE	P15327	Bpgm	Bisphosphoglycerate mutase OS=Mus musculus GN=Bpgm PE=1 SV=2	247.58	0	6	sp|P15327|PMGE_MOUSE	7916.6	9892.72	7671.94	261995	33252	219195	7916.6	219195	0.143365	0.70916	4.8	0.428571	0	0.00188872	0.0089	0.00188872	0.00886878
sp|P08032|SPTA1_MOUSE	P08032	Spta1	Spectrin alpha chain, erythrocytic 1 OS=Mus musculus GN=Spta1 PE=1 SV=3	7159.86	0	115	sp|P08032|SPTA1_MOUSE	3.04041e+06	3.53325e+06	5.54608e+06	1.13007e+07	7.87694e+06	1.0306e+07	3.53325e+06	1.0306e+07	0.328584	0.17921	1.5	0.00207039	0.00414079	0.0019078	0.0089	0.0019078	0.00889392
sp|A2BE28|LAS1L_MOUSE	A2BE28	Las1l	Ribosomal biogenesis protein LAS1L OS=Mus musculus GN=Las1l PE=1 SV=1	156.34	0	5	sp|A2BE28|LAS1L_MOUSE	75223.3	83223.4	92058.2	54770.6	55779.9	53140.3	83223.4	54770.6	0.100847	0.0244104	-0.6	0	0	0.0019275	0.0089	0.0019275	0.00892157
sp|P70441|NHRF1_MOUSE	P70441	Slc9a3r1	Na(+)/H(+) exchange regulatory cofactor NHE-RF1 OS=Mus musculus GN=Slc9a3r1 PE=1 SV=3	232.1	0	7	sp|P70441|NHRF1_MOUSE	179983	165271	130317	33836.3	78752.8	31877.5	165271	33836.3	0.160929	0.550635	-2.3	0	0.125	0.00194772	0.009	0.00194772	0.00895124
sp|Q9CQV6|MLP3B_MOUSE	Q9CQV6	Map1lc3b	Microtubule-associated proteins 1A/1B light chain 3B OS=Mus musculus GN=Map1lc3b PE=1 SV=3	61.87	0.000423908	3	sp|Q9CQV6|MLP3B_MOUSE	13633.4	17900.1	24294.9	68636.7	36383.2	53968.1	17900.1	53968.1	0.288348	0.304716	1.6	0	0	0.00205009	0.0094	0.00205009	0.00935535
sp|Q62084|PP14B_MOUSE	Q62084	Ppp1r14b	Protein phosphatase 1 regulatory subunit 14B OS=Mus musculus GN=Ppp1r14b PE=1 SV=2	278.94	0	3	sp|Q62084|PP14B_MOUSE	99498.1	146239	126973	65466.2	73235.4	69507.5	126973	69507.5	0.189078	0.0559865	-0.9	0	0	0.00214143	0.0097	0.00214143	0.00970382
sp|P22907|HEM3_MOUSE	P22907	Hmbs	Porphobilinogen deaminase OS=Mus musculus GN=Hmbs PE=1 SV=2	1803.07	0	21	sp|P22907|HEM3_MOUSE	1.59092e+06	1.36918e+06	4.02496e+06	1.3226e+07	6.62702e+06	1.30245e+07	1.59092e+06	1.30245e+07	0.632842	0.342463	3	0	0	0.00217699	0.0097	0.00217699	0.00972889
sp|Q8CG47|SMC4_MOUSE	Q8CG47	Smc4	Structural maintenance of chromosomes protein 4 OS=Mus musculus GN=Smc4 PE=1 SV=1	1055.83	0	28	sp|Q8CG47|SMC4_MOUSE	640000	613225	761638	1.26438e+06	969239	1.24335e+06	640000	1.24335e+06	0.117772	0.142077	1	0	0	0.00217557	0.0097	0.00217557	0.00972889
sp|P97465|DOK1_MOUSE	P97465	Dok1	Docking protein 1 OS=Mus musculus GN=Dok1 PE=1 SV=2	184	0	6	sp|P97465|DOK1_MOUSE	133368	113878	147571	233807	195095	214657	133368	214657	0.128533	0.0902293	0.7	0	0	0.00222477	0.0098	0.00222477	0.00980714
sp|Q8N9S3|AHSA2_MOUSE	Q8N9S3	Ahsa2	Activator of 90 kDa heat shock protein ATPase homolog 2 OS=Mus musculus GN=Ahsa2 PE=1 SV=2	61.55	0.000422833	2	sp|Q8N9S3|AHSA2_MOUSE	6807.91	6426.75	7018.66	34968.9	13336.3	37872.9	6807.91	34968.9	0.0444393	0.466712	2.4	0	0	0.00221538	0.0098	0.00221538	0.00980714
sp|O88587|COMT_MOUSE	O88587	Comt	Catechol O-methyltransferase OS=Mus musculus GN=Comt PE=1 SV=2	392.13	0	8	sp|O88587|COMT_MOUSE	173626	152542	200564	313361	271623	269112	173626	271623	0.137094	0.0873002	0.6	0	0	0.00242773	0.0101	0.00242773	0.0100844
sp|P33174|KIF4_MOUSE	P33174	Kif4	Chromosome-associated kinesin KIF4 OS=Mus musculus GN=Kif4 PE=1 SV=3	478.24	0	15	sp|P33174|KIF4_MOUSE	122515	102811	145752	216592	203617	197985	122515	203617	0.173775	0.0463054	0.7	0.0625	0.0208333	0.00240194	0.0101	0.00240194	0.0100844
sp|P40645|SOX6_MOUSE	P40645	Sox6	Transcription factor SOX-6 OS=Mus musculus GN=Sox6 PE=1 SV=2	102.11	0	3	sp|P40645|SOX6_MOUSE	808.553	1096.75	3198.91	18686.7	5982.99	12492.6	1096.75	12492.6	0.76693	0.512819	3.5	0.333333	0	0.00242547	0.0101	0.00242547	0.0100844
sp|P57080|UBP25_MOUSE	P57080	Usp25	Ubiquitin carboxyl-terminal hydrolase 25 OS=Mus musculus GN=Usp25 PE=1 SV=2	183.38	0	4	sp|P57080|UBP25_MOUSE	22232.7	25174.6	32929.6	57027	42699.4	60310.3	25174.6	57027	0.206356	0.175551	1.2	0	0.0833333	0.00236396	0.0101	0.00236396	0.0100844
sp|P70290|EM55_MOUSE	P70290	Mpp1	55 kDa erythrocyte membrane protein OS=Mus musculus GN=Mpp1 PE=1 SV=1	1133.34	0	20	sp|P70290|EM55_MOUSE	167016	233790	311375	1.18671e+06	495670	1.1608e+06	233790	1.1608e+06	0.304335	0.413313	2.3	0.0246914	0	0.0023759	0.0101	0.0023759	0.0100844
sp|Q02357|ANK1_MOUSE	Q02357	Ank1	Ankyrin-1 OS=Mus musculus GN=Ank1 PE=1 SV=2	2521.06	0	49	sp|Q02357|ANK1_MOUSE	313830	406052	935935	2.97697e+06	1.5096e+06	2.94442e+06	406052	2.94442e+06	0.608278	0.338291	2.9	0.0655738	0.0273224	0.00234769	0.0101	0.00234769	0.0100844
sp|Q64261|CDK6_MOUSE	Q64261	Cdk6	Cyclin-dependent kinase 6 OS=Mus musculus GN=Cdk6 PE=1 SV=2	341.5	0	8	sp|Q64261|CDK6_MOUSE	231757	240456	146518	52297.5	104127	52533.5	231757	52533.5	0.251676	0.428639	-2.1	0	0	0.00241078	0.0101	0.00241078	0.0100844
sp|Q8BW10|NOB1_MOUSE	Q8BW10	Nob1	RNA-binding protein NOB1 OS=Mus musculus GN=Nob1 PE=1 SV=1	274.25	0	6	sp|Q8BW10|NOB1_MOUSE	111921	81456.8	85062.7	48098.4	59471.6	47290.3	85062.7	48098.4	0.179346	0.131957	-0.8	0	0.047619	0.00234659	0.0101	0.00234659	0.0100844
sp|Q9D020|5NT3A_MOUSE	Q9D020	Nt5c3a	Cytosolic 5'-nucleotidase 3A OS=Mus musculus GN=Nt5c3a PE=1 SV=4	689.94	0	16	sp|Q9D020|5NT3A_MOUSE	286121	399689	270398	855400	525481	765904	286121	765904	0.221333	0.238426	1.4	0	0	0.00242363	0.0101	0.00242363	0.0100844
sp|P35762|CD81_MOUSE	P35762	Cd81	CD81 antigen OS=Mus musculus GN=Cd81 PE=1 SV=2	62.26	0.000424809	2	sp|P35762|CD81_MOUSE	255014	208375	168198	96840.9	126436	86300.8	208375	96840.9	0.206375	0.201642	-1.1	0	0	0.00244438	0.0101	0.00244438	0.0100889
sp|Q99JY9|ARP3_MOUSE	Q99JY9	Actr3	Actin-related protein 3 OS=Mus musculus GN=Actr3 PE=1 SV=3	1039.46	0	21	sp|Q99JY9|ARP3_MOUSE	1.45929e+06	1.68349e+06	1.464e+06	889835	1.11075e+06	910938	1.464e+06	910938	0.0834213	0.125616	-0.7	0	0.0384615	0.00249246	0.0102	0.00249246	0.0102223
sp|O35601|FYB_MOUSE	O35601	Fyb	FYN-binding protein OS=Mus musculus GN=Fyb PE=1 SV=2	162.06	0	5	sp|O35601|FYB_MOUSE	46766.8	52008.6	28617.7	16164	21197.4	16047	46766.8	16164	0.289057	0.165165	-1.5	0	0	0.00252474	0.0103	0.00252474	0.0102895
sp|P51163|HEM4_MOUSE	P51163	Uros	Uroporphyrinogen-III synthase OS=Mus musculus GN=Uros PE=1 SV=1	619.14	0	10	sp|P51163|HEM4_MOUSE	224585	98062.7	334415	1.17617e+06	639668	1.141e+06	224585	1.141e+06	0.540015	0.304494	2.3	0	0	0.00261083	0.0105	0.00261083	0.0105082
sp|Q9JM76|ARPC3_MOUSE	Q9JM76	Arpc3	Actin-related protein 2/3 complex subunit 3 OS=Mus musculus GN=Arpc3 PE=1 SV=3	181.74	0	5	sp|Q9JM76|ARPC3_MOUSE	105072	113833	107378	66181.1	80769	71395.1	107378	71395.1	0.0417578	0.101566	-0.6	0	0	0.00260939	0.0105	0.00260939	0.0105082
sp|P63254|CRIP1_MOUSE	P63254	Crip1	Cysteine-rich protein 1 OS=Mus musculus GN=Crip1 PE=1 SV=2	137.29	0	4	sp|P63254|CRIP1_MOUSE	125730	137559	109971	74131.3	86852.1	77828.5	125730	77828.5	0.111238	0.0822018	-0.7	0	0.0833333	0.00264791	0.0105	0.00264791	0.0105267
sp|Q9DCG9|TR112_MOUSE	Q9DCG9	Trmt112	Multifunctional methyltransferase subunit TRM112-like protein OS=Mus musculus GN=Trmt112 PE=1 SV=1	223.75	0	4	sp|Q9DCG9|TR112_MOUSE	1.64792e+06	1.99804e+06	2.21379e+06	3.74083e+06	3.77129e+06	2.86988e+06	1.99804e+06	3.74083e+06	0.146208	0.147908	0.9	0	0	0.0026392	0.0105	0.0026392	0.0105267
sp|P01899|HA11_MOUSE	P01899	H2-D1	H-2 class I histocompatibility antigen, D-B alpha chain OS=Mus musculus GN=H2-D1 PE=1 SV=2	294.56	0	8	sp|P01899|HA11_MOUSE	118236	169319	126632	44662.9	82085.7	45990.9	126632	45990.9	0.198406	0.368759	-1.5	0.037037	0.037037	0.0027791	0.0107	0.0027791	0.0107101
sp|Q640M1|UT14A_MOUSE	Q640M1	Utp14a	U3 small nucleolar RNA-associated protein 14 homolog A OS=Mus musculus GN=Utp14a PE=1 SV=1	265.73	0	7	sp|Q640M1|UT14A_MOUSE	108298	124931	88414.1	56164.1	68515.1	61510.2	108298	61510.2	0.170523	0.0998026	-0.8	0	0.0416667	0.00273962	0.0107	0.00273962	0.0107101
sp|Q8VEJ4|NLE1_MOUSE	Q8VEJ4	Nle1	Notchless protein homolog 1 OS=Mus musculus GN=Nle1 PE=1 SV=4	101.68	0	3	sp|Q8VEJ4|NLE1_MOUSE	40598.3	47265	46048.8	25600.4	32231	23746.1	46048.8	25600.4	0.0795397	0.164049	-0.8	0	0	0.00279118	0.0107	0.00279118	0.0107101
sp|Q91WG4|ELP2_MOUSE	Q91WG4	Elp2	Elongator complex protein 2 OS=Mus musculus GN=Elp2 PE=1 SV=1	146.42	0	5	sp|Q91WG4|ELP2_MOUSE	62178.2	48922.6	47302.8	26581	35219.4	24456.2	48922.6	26581	0.15456	0.198267	-0.9	0	0	0.00279322	0.0107	0.00279322	0.0107101
sp|Q9CR23|TMEM9_MOUSE	Q9CR23	Tmem9	Transmembrane protein 9 OS=Mus musculus GN=Tmem9 PE=1 SV=1	63.55	0.000427533	2	sp|Q9CR23|TMEM9_MOUSE	19312.4	13155.5	17499.8	30552.4	26654.6	29220.4	17499.8	29220.4	0.189963	0.0687693	0.7	0	0	0.00273782	0.0107	0.00273782	0.0107101
sp|Q9WVA4|TAGL2_MOUSE	Q9WVA4	Tagln2	Transgelin-2 OS=Mus musculus GN=Tagln2 PE=1 SV=4	1294.99	0	16	sp|Q9WVA4|TAGL2_MOUSE	4.0885e+06	4.68237e+06	3.63086e+06	1.95143e+06	2.818e+06	1.96684e+06	4.0885e+06	1.96684e+06	0.127537	0.22086	-1.1	0	0	0.00275203	0.0107	0.00275203	0.0107101
sp|Q61171|PRDX2_MOUSE	Q61171	Prdx2	Peroxiredoxin-2 OS=Mus musculus GN=Prdx2 PE=1 SV=3	947.61	0	13	sp|Q61171|PRDX2_MOUSE	6.19636e+06	8.38315e+06	8.46899e+06	1.62251e+07	1.18528e+07	1.83684e+07	8.38315e+06	1.62251e+07	0.167651	0.214487	1	0.0151515	0	0.00283118	0.0108	0.00283118	0.0107551
sp|Q9EQF2|KELL_MOUSE	Q9EQF2	Kel	Kell blood group glycoprotein homolog OS=Mus musculus GN=Kel PE=1 SV=1	224	0	5	sp|Q9EQF2|KELL_MOUSE	20350.9	20427	31497.4	85548.7	42603.5	70814.9	20427	70814.9	0.266213	0.329032	1.8	0	0	0.00283815	0.0108	0.00283815	0.0107551
sp|P42230|STA5A_MOUSE	P42230	Stat5a	Signal transducer and activator of transcription 5A OS=Mus musculus GN=Stat5a PE=1 SV=1	171.37	0	6	sp|P42230|STA5A_MOUSE	45233.7	46804.8	34281.4	25295.1	24754	18516.1	45233.7	24754	0.162022	0.164837	-0.9	0	0	0.00289189	0.0108	0.00289189	0.010832
sp|Q80VJ3|DNPH1_MOUSE	Q80VJ3	Dnph1	2'-deoxynucleoside 5'-phosphate N-hydrolase 1 OS=Mus musculus GN=Dnph1 PE=1 SV=2	198.23	0	4	sp|Q80VJ3|DNPH1_MOUSE	124673	106022	132820	66956.5	85241.7	63738.6	124673	66956.5	0.113372	0.161131	-0.9	0	0	0.00287872	0.0108	0.00287872	0.010832
sp|Q6A0D4|RFTN1_MOUSE	Q6A0D4	Rftn1	Raftlin OS=Mus musculus GN=Rftn1 PE=1 SV=4	127.33	0	3	sp|Q6A0D4|RFTN1_MOUSE	44866.4	50926.4	35598.1	17296.7	27151.1	21532.7	44866.4	21532.7	0.176265	0.224764	-1.1	0	0	0.00291048	0.0108	0.00291048	0.010839
sp|P28658|ATX10_MOUSE	P28658	Atxn10	Ataxin-10 OS=Mus musculus GN=Atxn10 PE=1 SV=2	323.56	0	6	sp|P28658|ATX10_MOUSE	126079	67460.9	54076.2	24449.2	32909.1	19960.7	67460.9	24449.2	0.463979	0.25511	-1.5	0	0	0.00298598	0.011	0.00298598	0.0110076
sp|Q64674|SPEE_MOUSE	Q64674	Srm	Spermidine synthase OS=Mus musculus GN=Srm PE=1 SV=1	802.32	0	16	sp|Q64674|SPEE_MOUSE	1.19672e+06	1.27352e+06	1.31743e+06	726508	944782	730165	1.27352e+06	730165	0.0483952	0.156128	-0.8	0	0.015873	0.00298973	0.011	0.00298973	0.0110076
sp|P24270|CATA_MOUSE	P24270	Cat	Catalase OS=Mus musculus GN=Cat PE=1 SV=4	1686.08	0	28	sp|P24270|CATA_MOUSE	2.82257e+06	2.54382e+06	2.97393e+06	4.82178e+06	3.76175e+06	4.8767e+06	2.82257e+06	4.82178e+06	0.0784782	0.140071	0.8	0	0	0.00307734	0.0111	0.00307734	0.0111173
sp|Q04750|TOP1_MOUSE	Q04750	Top1	DNA topoisomerase 1 OS=Mus musculus GN=Top1 PE=1 SV=2	1078.37	0	24	sp|Q04750|TOP1_MOUSE	647586	653414	735103	1.30563e+06	932286	1.33721e+06	653414	1.30563e+06	0.0720974	0.188991	1	0	0	0.0030573	0.0111	0.0030573	0.0111173
sp|Q5SYD0|MYO1D_MOUSE	Q5SYD0	Myo1d	Unconventional myosin-Id OS=Mus musculus GN=Myo1d PE=1 SV=1	302.96	0	10	sp|Q5SYD0|MYO1D_MOUSE	151829	136208	133579	62329.5	96939.9	79456.6	136208	79456.6	0.0701984	0.217473	-0.8	0	0.030303	0.00304866	0.0111	0.00304866	0.0111173
sp|Q80VP1|EPN1_MOUSE	Q80VP1	Epn1	Epsin-1 OS=Mus musculus GN=Epn1 PE=1 SV=3	95.42	0	2	sp|Q80VP1|EPN1_MOUSE	6035.61	6268.79	6308.3	18024.6	10107.9	23470.6	6268.79	18024.6	0.0237519	0.390634	1.5	0.166667	0	0.00308815	0.0111	0.00308815	0.0111173
sp|O35215|DOPD_MOUSE	O35215	Ddt	D-dopachrome decarboxylase OS=Mus musculus GN=Ddt PE=1 SV=3	143.66	0	4	sp|O35215|DOPD_MOUSE	131207	85477.1	106269	55860.6	62103.5	41022.4	106269	55860.6	0.212689	0.204331	-0.9	0	0	0.00321061	0.0112	0.00321061	0.0112043
sp|O70493|SNX12_MOUSE	O70493	Snx12	Sorting nexin-12 OS=Mus musculus GN=Snx12 PE=1 SV=1	143.11	0	3	sp|O70493|SNX12_MOUSE	74836.6	92348.7	84286.9	52509.9	60197.6	50055.5	84286.9	52509.9	0.104567	0.0975274	-0.7	0.111111	0.277778	0.00316821	0.0112	0.00316821	0.0112043
sp|P22892|AP1G1_MOUSE	P22892	Ap1g1	AP-1 complex subunit gamma-1 OS=Mus musculus GN=Ap1g1 PE=1 SV=3	119.16	0	4	sp|P22892|AP1G1_MOUSE	40949.2	49683.5	33704.6	19531.6	26357	21810.9	40949.2	21810.9	0.193048	0.153984	-0.9	0	0	0.0032061	0.0112	0.0032061	0.0112043
sp|Q3TN34|MILK2_MOUSE	Q3TN34	Micall2	MICAL-like protein 2 OS=Mus musculus GN=Micall2 PE=1 SV=1	228.24	0	8	sp|Q3TN34|MILK2_MOUSE	59259.3	55724.1	53145.7	86078.3	108759	79098.2	55724.1	86078.3	0.0547657	0.169832	0.6	0	0	0.00323335	0.0112	0.00323335	0.0112043
sp|Q8C5Q4|GRSF1_MOUSE	Q8C5Q4	Grsf1	G-rich sequence factor 1 OS=Mus musculus GN=Grsf1 PE=1 SV=2	51.79	0.000818666	3	sp|Q8C5Q4|GRSF1_MOUSE	9338.05	10000.7	12132.9	2946.67	4716.72	6009.35	10000.7	4716.72	0.139213	0.337356	-1.1	0	0	0.00317424	0.0112	0.00317424	0.0112043
sp|Q8C5W3|TBCEL_MOUSE	Q8C5W3	Tbcel	Tubulin-specific chaperone cofactor E-like protein OS=Mus musculus GN=Tbcel PE=1 SV=1	533.56	0	9	sp|Q8C5W3|TBCEL_MOUSE	144591	78212.4	139190	544468	236240	474798	139190	474798	0.305505	0.386238	1.8	0	0	0.00322827	0.0112	0.00322827	0.0112043
sp|Q8VCT3|AMPB_MOUSE	Q8VCT3	Rnpep	Aminopeptidase B OS=Mus musculus GN=Rnpep PE=1 SV=2	164.89	0	5	sp|Q8VCT3|AMPB_MOUSE	113495	127714	95220.6	69845.9	72516.3	71827.5	113495	71827.5	0.145249	0.0194179	-0.7	0	0	0.00315295	0.0112	0.00315295	0.0112043
sp|P70296|PEBP1_MOUSE	P70296	Pebp1	Phosphatidylethanolamine-binding protein 1 OS=Mus musculus GN=Pebp1 PE=1 SV=3	677.17	0	10	sp|P70296|PEBP1_MOUSE	4.17177e+06	4.41061e+06	3.71085e+06	2.62513e+06	3.00764e+06	2.6011e+06	4.17177e+06	2.62513e+06	0.0868056	0.0831075	-0.7	0	0	0.00329702	0.0114	0.00329702	0.0113642
sp|Q9D083|SPC24_MOUSE	Q9D083	Spc24	Kinetochore protein Spc24 OS=Mus musculus GN=Spc24 PE=1 SV=1	192.1	0	4	sp|Q9D083|SPC24_MOUSE	43908.7	50640.9	80480.1	134925	117759	109847	50640.9	117759	0.333618	0.106092	1.2	0.0666667	0	0.00332604	0.0114	0.00332604	0.0114036
sp|E9PVX6|KI67_MOUSE	E9PVX6	Mki67	Proliferation marker protein Ki-67 OS=Mus musculus GN=Mki67 PE=1 SV=1	6369.78	0	121	sp|E9PVX6|KI67_MOUSE	5.36482e+06	3.32913e+06	4.34184e+06	7.93733e+06	8.70469e+06	7.17782e+06	4.34184e+06	7.93733e+06	0.234243	0.0961515	0.9	0.0215054	0.0107527	0.00335106	0.0114	0.00335106	0.0114289
sp|Q9EPR2|PG12A_MOUSE	Q9EPR2	Pla2g12a	Group XIIA secretory phospholipase A2 OS=Mus musculus GN=Pla2g12a PE=1 SV=2	107.02	0	2	sp|Q9EPR2|PG12A_MOUSE	32887.1	26017.9	29828.4	13913	20650.8	16020.5	29828.4	16020.5	0.116353	0.204415	-0.9	0	0	0.00342239	0.0116	0.00342239	0.011611
sp|P43276|H15_MOUSE	P43276	Hist1h1b	Histone H1.5 OS=Mus musculus GN=Hist1h1b PE=1 SV=2	486.95	0	8	sp|P43276|H15_MOUSE	6.94594e+06	5.12419e+06	6.46202e+06	9.8768e+06	1.38544e+07	1.00218e+07	6.46202e+06	1.00218e+07	0.152757	0.200494	0.6	0	0	0.00356015	0.012	0.00356015	0.0119842
sp|Q3UHX0|NOL8_MOUSE	Q3UHX0	Nol8	Nucleolar protein 8 OS=Mus musculus GN=Nol8 PE=1 SV=2	127.05	0	3	sp|Q3UHX0|NOL8_MOUSE	30624.9	32532.4	28010.8	22415.3	19060.8	16831.2	30624.9	19060.8	0.0746971	0.144624	-0.7	0	0	0.00361007	0.012	0.00361007	0.0119842
sp|Q62384|ZPR1_MOUSE	Q62384	Zpr1	Zinc finger protein ZPR1 OS=Mus musculus GN=Zpr1 PE=1 SV=1	320.28	0	7	sp|Q62384|ZPR1_MOUSE	304357	240347	247560	134117	187050	137134	247560	137134	0.132759	0.194598	-0.9	0	0	0.00364335	0.012	0.00364335	0.0119842
sp|Q8CFE2|HPF1_MOUSE	Q8CFE2	Hpf1	Histone PARylation factor 1 OS=Mus musculus GN=Hpf1 PE=1 SV=1	399.68	0	9	sp|Q8CFE2|HPF1_MOUSE	182813	128906	160082	276964	235809	259308	160082	259308	0.172086	0.0802244	0.7	0.0333333	0.0333333	0.0036433	0.012	0.0036433	0.0119842
sp|Q9DBW3|NATD1_MOUSE	Q9DBW3	Natd1	Protein NATD1 OS=Mus musculus GN=Natd1 PE=1 SV=1	55.07	0	2	sp|Q9DBW3|NATD1_MOUSE	2194.39	6719.06	8690.81	50126.7	17813.4	50888	6719.06	50126.7	0.567606	0.476647	2.9	0.166667	0	0.00361037	0.012	0.00361037	0.0119842
sp|Q9JJ28|FLII_MOUSE	Q9JJ28	Flii	Protein flightless-1 homolog OS=Mus musculus GN=Flii PE=1 SV=1	41.54	0.00198491	2	sp|Q9JJ28|FLII_MOUSE	12806.9	10489.9	10601.8	6135.46	8107.33	5749.62	10601.8	6135.46	0.115634	0.189769	-0.8	0	0	0.00359789	0.012	0.00359789	0.0119842
sp|P84084|ARF5_MOUSE	P84084	Arf5	ADP-ribosylation factor 5 OS=Mus musculus GN=Arf5 PE=1 SV=2	138.65	0	4	sp|P84084|ARF5_MOUSE	72498.1	66886.3	100806	143926	128961	136802	72498.1	136802	0.227084	0.0548118	0.9	0.166667	0.25	0.00368101	0.012	0.00368101	0.0119903
sp|Q62351|TFR1_MOUSE	Q62351	Tfrc	Transferrin receptor protein 1 OS=Mus musculus GN=Tfrc PE=1 SV=1	2149.55	0	35	sp|Q62351|TFR1_MOUSE	695351	1.13731e+06	2.08683e+06	8.19889e+06	3.13597e+06	6.84305e+06	1.13731e+06	6.84305e+06	0.544206	0.432538	2.6	0.0326797	0.0457516	0.00368221	0.012	0.00368221	0.0119903
sp|O88342|WDR1_MOUSE	O88342	Wdr1	WD repeat-containing protein 1 OS=Mus musculus GN=Wdr1 PE=1 SV=3	601.87	0	10	sp|O88342|WDR1_MOUSE	426321	551833	456185	218044	318965	281172	456185	281172	0.137135	0.186956	-0.7	0	0	0.00370839	0.012	0.00370839	0.0120152
sp|Q61703|ITIH2_MOUSE	Q61703	Itih2	Inter-alpha-trypsin inhibitor heavy chain H2 OS=Mus musculus GN=Itih2 PE=1 SV=1	72.87	0.000441112	2	sp|Q61703|ITIH2_MOUSE	35494.2	30834.6	18104	56997.4	82162.8	59152.6	30834.6	59152.6	0.319847	0.211012	0.9	0	0	0.0037902	0.0122	0.0037902	0.0122191
sp|Q9CQM5|TXD17_MOUSE	Q9CQM5	Txndc17	Thioredoxin domain-containing protein 17 OS=Mus musculus GN=Txndc17 PE=1 SV=1	86.79	0	3	sp|Q9CQM5|TXD17_MOUSE	83212.2	89364.5	71801.8	43058.3	59294.2	45786.2	83212.2	45786.2	0.109399	0.176065	-0.9	0	0	0.00398288	0.0128	0.00398288	0.0127768
sp|Q8VDI7|UBAC1_MOUSE	Q8VDI7	Ubac1	Ubiquitin-associated domain-containing protein 1 OS=Mus musculus GN=Ubac1 PE=1 SV=2	392.85	0	8	sp|Q8VDI7|UBAC1_MOUSE	102562	95582	216319	496221	279123	494024	102562	494024	0.490628	0.294743	2.3	0	0	0.00404185	0.0129	0.00404185	0.0129021
sp|Q8K3A9|MEPCE_MOUSE	Q8K3A9	Mepce	7SK snRNA methylphosphate capping enzyme OS=Mus musculus GN=Mepce PE=1 SV=2	115	0	4	sp|Q8K3A9|MEPCE_MOUSE	26312.7	27167.1	29328.5	42856.3	40957.5	35885.9	27167.1	40957.5	0.0563142	0.0903144	0.6	0	0.0833333	0.00422128	0.0134	0.00422128	0.0134088
sp|P57759|ERP29_MOUSE	P57759	Erp29	Endoplasmic reticulum resident protein 29 OS=Mus musculus GN=Erp29 PE=1 SV=2	405.21	0	8	sp|P57759|ERP29_MOUSE	368148	430396	310058	207415	254764	213724	368148	213724	0.162856	0.114113	-0.8	0	0	0.0043223	0.0137	0.0043223	0.0136627
sp|Q9JHW2|NIT2_MOUSE	Q9JHW2	Nit2	Omega-amidase NIT2 OS=Mus musculus GN=Nit2 PE=1 SV=1	193.46	0	5	sp|Q9JHW2|NIT2_MOUSE	63932.6	84534	69212.5	44574.5	39804.2	50759	69212.5	44574.5	0.147476	0.121933	-0.6	0	0.0666667	0.00434344	0.0137	0.00434344	0.0136629
sp|Q8BGQ7|SYAC_MOUSE	Q8BGQ7	Aars	Alanine--tRNA ligase, cytoplasmic OS=Mus musculus GN=Aars PE=1 SV=1	3031.22	0	46	sp|Q8BGQ7|SYAC_MOUSE	2.9954e+06	2.67146e+06	3.58303e+06	5.46126e+06	4.27564e+06	5.29472e+06	2.9954e+06	5.29472e+06	0.149871	0.128104	0.8	0	0	0.00452549	0.0142	0.00452549	0.0141667
sp|P41216|ACSL1_MOUSE	P41216	Acsl1	Long-chain-fatty-acid--CoA ligase 1 OS=Mus musculus GN=Acsl1 PE=1 SV=2	253.93	0	6	sp|P41216|ACSL1_MOUSE	132129	94727.5	127486	221743	226325	169575	127486	221743	0.172597	0.153124	0.8	0.047619	0	0.00454958	0.0142	0.00454958	0.0141737
sp|O35134|RPA1_MOUSE	O35134	Polr1a	DNA-directed RNA polymerase I subunit RPA1 OS=Mus musculus GN=Polr1a PE=1 SV=2	90.32	0	2	sp|O35134|RPA1_MOUSE	16278.3	7460.74	22782.7	3418.52	4540.87	4810.35	16278.3	4540.87	0.495899	0.173422	-1.8	0	0.166667	0.00460386	0.0142	0.00460386	0.0142062
sp|Q3UPH1|PRRC1_MOUSE	Q3UPH1	Prrc1	Protein PRRC1 OS=Mus musculus GN=Prrc1 PE=1 SV=1	169.33	0	3	sp|Q3UPH1|PRRC1_MOUSE	38766.3	33781	15980.7	6197.17	12582.1	6633.11	33781	6633.11	0.405918	0.421116	-2.3	0	0.111111	0.00459619	0.0142	0.00459619	0.0142062
sp|P21550|ENOB_MOUSE	P21550	Eno3	Beta-enolase OS=Mus musculus GN=Eno3 PE=1 SV=3	159.02	0	4	sp|P21550|ENOB_MOUSE	52475.5	59307.3	47448.6	34205.8	32876.2	39066.7	52475.5	34205.8	0.112142	0.0921007	-0.6	0	0	0.00464628	0.0143	0.00464628	0.0142692
sp|E9Q1P8|I2BP2_MOUSE	E9Q1P8	Irf2bp2	Interferon regulatory factor 2-binding protein 2 OS=Mus musculus GN=Irf2bp2 PE=1 SV=1	162.41	0	5	sp|E9Q1P8|I2BP2_MOUSE	255889	240056	161804	78711.6	132494	67434.4	240056	78711.6	0.229763	0.374323	-1.6	0	0	0.00477528	0.0143	0.00477528	0.0143258
sp|Q8K1H7|T11L2_MOUSE	Q8K1H7	Tcp11l2	T-complex protein 11-like protein 2 OS=Mus musculus GN=Tcp11l2 PE=1 SV=1	201.46	0	5	sp|Q8K1H7|T11L2_MOUSE	4456.05	3544.49	4434.89	119881	11619.5	97405.2	4434.89	97405.2	0.125518	0.748773	4.5	0.0666667	0.0666667	0.00475004	0.0143	0.00475004	0.0143258
sp|Q91YN5|UAP1_MOUSE	Q91YN5	Uap1	UDP-N-acetylhexosamine pyrophosphorylase OS=Mus musculus GN=Uap1 PE=1 SV=1	425.04	0	10	sp|Q91YN5|UAP1_MOUSE	342983	377866	190152	68475.5	151804	66997.1	342983	68475.5	0.328789	0.506921	-2.3	0	0	0.00471601	0.0143	0.00471601	0.0143258
sp|Q9CZL2|CD032_MOUSE	Q9CZL2	NA	Uncharacterized protein C4orf32 homolog OS=Mus musculus PE=1 SV=1	126.15	0	4	sp|Q9CZL2|CD032_MOUSE	36991.7	46925	29117.6	63014.3	61740.8	69037.3	36991.7	63014.3	0.236836	0.0603329	0.8	0	0	0.00475804	0.0143	0.00475804	0.0143258
sp|Q9D1H7|GET4_MOUSE	Q9D1H7	Get4	Golgi to ER traffic protein 4 homolog OS=Mus musculus GN=Get4 PE=1 SV=2	47.88	0.000807428	2	sp|Q9D1H7|GET4_MOUSE	28301.2	21661.8	30733.4	67546.1	40940.7	50491.8	28301.2	50491.8	0.174565	0.254334	0.8	0	0	0.00473252	0.0143	0.00473252	0.0143258
sp|P05201|AATC_MOUSE	P05201	Got1	Aspartate aminotransferase, cytoplasmic OS=Mus musculus GN=Got1 PE=1 SV=3	424.5	0	8	sp|P05201|AATC_MOUSE	377760	370999	362440	224378	291160	217470	370999	224378	0.0207279	0.166566	-0.7	0	0	0.00486732	0.0145	0.00486732	0.014468
sp|Q9QXS1|PLEC_MOUSE	Q9QXS1	Plec	Plectin OS=Mus musculus GN=Plec PE=1 SV=3	2409.35	0	52	sp|Q9QXS1|PLEC_MOUSE	1.20185e+06	574933	420898	174668	274677	150550	574933	174668	0.564663	0.32914	-1.7	0.0333333	0.05	0.00486399	0.0145	0.00486399	0.014468
sp|O35955|PSB10_MOUSE	O35955	Psmb10	Proteasome subunit beta type-10 OS=Mus musculus GN=Psmb10 PE=1 SV=1	81.16	0	2	sp|O35955|PSB10_MOUSE	18115.4	39234.3	18235.6	5168.68	6933.57	11103.8	18235.6	6933.57	0.482572	0.394	-1.4	0	0	0.00498241	0.0145	0.00498241	0.0145062
sp|P08680|HEM0_MOUSE	P08680	Alas2	5-aminolevulinate synthase, erythroid-specific, mitochondrial OS=Mus musculus GN=Alas2 PE=1 SV=3	98.14	0	3	sp|P08680|HEM0_MOUSE	17165.5	3321.24	1873.28	66535.3	31036.5	58596.4	3321.24	58596.4	1.13266	0.357907	4.1	0.222222	0	0.00504752	0.0145	0.00504752	0.0145062
sp|P0DN34|NDUB1_MOUSE	P0DN34	Ndufb1	NADH dehydrogenase [ubiquinone] 1 beta subcomplex subunit 1 OS=Mus musculus GN=Ndufb1 PE=3 SV=1	61.97	0.000424268	2	sp|P0DN34|NDUB1_MOUSE	2547.56	7448.01	2609.28	21934.8	13916.5	10639.8	2609.28	13916.5	0.669177	0.374975	2.4	0	0	0.00497356	0.0145	0.00497356	0.0145062
sp|P10518|HEM2_MOUSE	P10518	Alad	Delta-aminolevulinic acid dehydratase OS=Mus musculus GN=Alad PE=1 SV=1	1271.38	0	14	sp|P10518|HEM2_MOUSE	1.28182e+06	1.40785e+06	1.92576e+06	3.24685e+06	2.26461e+06	2.98071e+06	1.40785e+06	2.98071e+06	0.221821	0.179462	1.1	0	0	0.00504562	0.0145	0.00504562	0.0145062
sp|P52480|KPYM_MOUSE	P52480	Pkm	Pyruvate kinase PKM OS=Mus musculus GN=Pkm PE=1 SV=4	2527	0	34	sp|P52480|KPYM_MOUSE	1.15919e+07	8.96129e+06	6.5265e+06	2.09211e+06	5.03865e+06	2.58764e+06	8.96129e+06	2.58764e+06	0.280652	0.487028	-1.8	0	0	0.00505925	0.0145	0.00505925	0.0145062
sp|P59325|IF5_MOUSE	P59325	Eif5	Eukaryotic translation initiation factor 5 OS=Mus musculus GN=Eif5 PE=1 SV=1	894.51	0	17	sp|P59325|IF5_MOUSE	730418	702369	948473	1.49565e+06	1.14133e+06	1.27305e+06	730418	1.27305e+06	0.169729	0.137406	0.8	0	0	0.00495687	0.0145	0.00495687	0.0145062
sp|Q7TMS5|ABCG2_MOUSE	Q7TMS5	Abcg2	ATP-binding cassette sub-family G member 2 OS=Mus musculus GN=Abcg2 PE=1 SV=1	209.52	0	5	sp|Q7TMS5|ABCG2_MOUSE	5838.91	24662.7	25200.5	88705.1	68569.3	82939.3	24662.7	82939.3	0.593862	0.129506	1.7	0	0	0.00502594	0.0145	0.00502594	0.0145062
sp|Q9DB27|MCTS1_MOUSE	Q9DB27	Mcts1	Malignant T-cell-amplified sequence 1 OS=Mus musculus GN=Mcts1 PE=1 SV=1	207.43	0	3	sp|Q9DB27|MCTS1_MOUSE	78362.2	84134.6	88813.8	53231.8	54327.1	65081.4	84134.6	54327.1	0.0624962	0.113788	-0.6	0	0	0.00492007	0.0145	0.00492007	0.0145062
sp|P30416|FKBP4_MOUSE	P30416	Fkbp4	Peptidyl-prolyl cis-trans isomerase FKBP4 OS=Mus musculus GN=Fkbp4 PE=1 SV=5	1666.94	0	31	sp|P30416|FKBP4_MOUSE	1.71442e+06	1.81563e+06	1.58968e+06	1.10226e+06	1.32413e+06	1.12894e+06	1.71442e+06	1.12894e+06	0.0663213	0.102212	-0.6	0	0.015873	0.00511623	0.0146	0.00511623	0.0146049
sp|P97494|GSH1_MOUSE	P97494	Gclc	Glutamate--cysteine ligase catalytic subunit OS=Mus musculus GN=Gclc PE=1 SV=4	428.93	0	10	sp|P97494|GSH1_MOUSE	146138	159856	165923	266192	280580	202768	159856	266192	0.0644376	0.165707	0.7	0	0.121212	0.0051925	0.0147	0.0051925	0.0146962
sp|Q99KU0|VMP1_MOUSE	Q99KU0	Vmp1	Vacuole membrane protein 1 OS=Mus musculus GN=Vmp1 PE=1 SV=2	131.43	0	2	sp|Q99KU0|VMP1_MOUSE	61288.7	60819.7	74841.4	114228	87487	120891	61288.7	114228	0.121302	0.164403	0.9	0	0	0.00519358	0.0147	0.00519358	0.0146962
sp|Q99KQ4|NAMPT_MOUSE	Q99KQ4	Nampt	Nicotinamide phosphoribosyltransferase OS=Mus musculus GN=Nampt PE=1 SV=1	228.62	0	5	sp|Q99KQ4|NAMPT_MOUSE	210173	249640	176764	129522	142398	105314	210173	129522	0.17192	0.149736	-0.7	0	0	0.00532603	0.015	0.00532603	0.0149586
sp|Q9DAP7|ASF1B_MOUSE	Q9DAP7	Asf1b	Histone chaperone ASF1B OS=Mus musculus GN=Asf1b PE=1 SV=1	268.89	0	6	sp|Q9DAP7|ASF1B_MOUSE	85006.9	115474	133125	242224	175604	332762	115474	242224	0.218896	0.31528	1.1	0	0	0.00533246	0.015	0.00533246	0.0149586
sp|P28352|APEX1_MOUSE	P28352	Apex1	DNA-(apurinic or apyrimidinic site) lyase OS=Mus musculus GN=Apex1 PE=1 SV=2	561.7	0	11	sp|P28352|APEX1_MOUSE	520278	664012	477333	332929	383701	323856	520278	332929	0.176518	0.0929938	-0.6	0	0	0.00546131	0.0153	0.00546131	0.015254
sp|Q6A4J8|UBP7_MOUSE	Q6A4J8	Usp7	Ubiquitin carboxyl-terminal hydrolase 7 OS=Mus musculus GN=Usp7 PE=1 SV=1	747.62	0	19	sp|Q6A4J8|UBP7_MOUSE	264470	306633	352844	548667	414968	540928	306633	540928	0.143522	0.149658	0.8	0.0166667	0	0.005669	0.0158	0.005669	0.0157661
sp|O35598|ADA10_MOUSE	O35598	Adam10	Disintegrin and metalloproteinase domain-containing protein 10 OS=Mus musculus GN=Adam10 PE=1 SV=2	154.4	0	5	sp|O35598|ADA10_MOUSE	77524	105970	90006.2	127596	152620	140968	90006.2	140968	0.156398	0.0891887	0.6	0	0	0.00569423	0.0158	0.00569423	0.0157686
sp|Q3TZX8|NOL9_MOUSE	Q3TZX8	Nol9	Polynucleotide 5'-hydroxyl-kinase NOL9 OS=Mus musculus GN=Nol9 PE=1 SV=1	120.46	0	3	sp|Q3TZX8|NOL9_MOUSE	23910.5	20555.8	25133	13080.2	17635.3	12464.3	23910.5	13080.2	0.102152	0.19624	-0.9	0	0.111111	0.0058589	0.0162	0.0058589	0.0161556
sp|Q91W90|TXND5_MOUSE	Q91W90	Txndc5	Thioredoxin domain-containing protein 5 OS=Mus musculus GN=Txndc5 PE=1 SV=2	329.49	0	6	sp|Q91W90|TXND5_MOUSE	129289	78821.2	77152.5	25410.4	55614.9	26398.9	78821.2	26398.9	0.31162	0.479231	-1.6	0	0	0.00590999	0.0162	0.00590999	0.0162274
sp|Q8CIV8|TBCE_MOUSE	Q8CIV8	Tbce	Tubulin-specific chaperone E OS=Mus musculus GN=Tbce PE=1 SV=1	293.89	0	6	sp|Q8CIV8|TBCE_MOUSE	62796.5	51998.9	63182.9	98875.4	109641	78028.1	62796.5	98875.4	0.10701	0.168268	0.7	0	0	0.00602025	0.0165	0.00602025	0.0164604
sp|Q9JHU9|INO1_MOUSE	Q9JHU9	Isyna1	Inositol-3-phosphate synthase 1 OS=Mus musculus GN=Isyna1 PE=1 SV=1	480.18	0	13	sp|Q9JHU9|INO1_MOUSE	498952	727474	606655	389098	333285	402527	606655	389098	0.187101	0.0979259	-0.6	0.0238095	0	0.00609375	0.0166	0.00609375	0.0165914
sp|Q8BGE6|ATG4B_MOUSE	Q8BGE6	Atg4b	Cysteine protease ATG4B OS=Mus musculus GN=Atg4b PE=1 SV=2	293.58	0	5	sp|Q8BGE6|ATG4B_MOUSE	99913.4	75333.8	101401	162615	127138	182455	99913.4	162615	0.158751	0.178045	0.7	0	0.0666667	0.00618217	0.0168	0.00618217	0.0167617
sp|P70362|UFD1_MOUSE	P70362	Ufd1l	Ubiquitin fusion degradation protein 1 homolog OS=Mus musculus GN=Ufd1l PE=1 SV=2	121.11	0	4	sp|P70362|UFD1_MOUSE	73665.8	81390.4	75033.2	146895	97769.5	131521	75033.2	131521	0.0537465	0.200401	0.8	0	0	0.00650582	0.0175	0.00650582	0.017499
sp|Q9WVH4|FOXO3_MOUSE	Q9WVH4	Foxo3	Forkhead box protein O3 OS=Mus musculus GN=Foxo3 PE=1 SV=1	87.82	0	2	sp|Q9WVH4|FOXO3_MOUSE	2357.65	3716.41	1593.56	6567.54	5257.79	12278.8	2357.65	6567.54	0.420686	0.464656	1.5	0.333333	0.333333	0.00650813	0.0175	0.00650813	0.017499
sp|P23492|PNPH_MOUSE	P23492	Pnp	Purine nucleoside phosphorylase OS=Mus musculus GN=Pnp PE=1 SV=2	1387.85	0	12	sp|P23492|PNPH_MOUSE	2.62545e+06	3.05303e+06	3.20635e+06	4.80439e+06	3.81305e+06	4.72786e+06	3.05303e+06	4.72786e+06	0.101651	0.123995	0.6	0	0	0.00655475	0.0176	0.00655475	0.0175516
sp|Q9CY62|RN181_MOUSE	Q9CY62	Rnf181	E3 ubiquitin-protein ligase RNF181 OS=Mus musculus GN=Rnf181 PE=1 SV=1	99.57	0	2	sp|Q9CY62|RN181_MOUSE	20404.6	12355.4	16060.2	6658.83	3904.37	9223.5	16060.2	6658.83	0.247574	0.403321	-1.3	0	0.166667	0.00666489	0.0178	0.00666489	0.0177731
sp|O09044|SNP23_MOUSE	O09044	Snap23	Synaptosomal-associated protein 23 OS=Mus musculus GN=Snap23 PE=1 SV=1	463.91	0	8	sp|O09044|SNP23_MOUSE	354279	331872	341563	205657	275469	220493	341563	220493	0.0328043	0.157259	-0.6	0	0	0.00678982	0.0179	0.00678982	0.0179135
sp|P08071|TRFL_MOUSE	P08071	Ltf	Lactotransferrin OS=Mus musculus GN=Ltf PE=1 SV=4	74.54	0.00044405	2	sp|P08071|TRFL_MOUSE	71707.8	23248.9	22734.4	114534	125635	102475	23248.9	114534	0.716981	0.10142	2.3	0	0	0.00682815	0.0179	0.00682815	0.0179135
sp|Q80UP5|AN13A_MOUSE	Q80UP5	Ankrd13a	Ankyrin repeat domain-containing protein 13A OS=Mus musculus GN=Ankrd13a PE=1 SV=2	70.52	0.000437254	3	sp|Q80UP5|AN13A_MOUSE	19309.9	28808.2	25831	9306.1	10960.4	3307.58	25831	9306.1	0.197085	0.512429	-1.5	0.111111	0.111111	0.00681763	0.0179	0.00681763	0.0179135
sp|Q8CG72|ARHL2_MOUSE	Q8CG72	Adprhl2	Poly(ADP-ribose) glycohydrolase ARH3 OS=Mus musculus GN=Adprhl2 PE=1 SV=1	50.9	0.000815993	2	sp|Q8CG72|ARHL2_MOUSE	6737.28	8845.63	8188.25	3678.8	5834.34	4169.64	8188.25	4169.64	0.136145	0.24771	-1	0	0	0.00676718	0.0179	0.00676718	0.0179135
sp|Q8BY87|UBP47_MOUSE	Q8BY87	Usp47	Ubiquitin carboxyl-terminal hydrolase 47 OS=Mus musculus GN=Usp47 PE=1 SV=2	54.11	0.000826105	2	sp|Q8BY87|UBP47_MOUSE	22890.6	31239.9	22040.9	6798.71	8941	16485.2	22890.6	8941	0.200214	0.473679	-1.4	0	0	0.00694289	0.0181	0.00694289	0.0181411
sp|P62897|CYC_MOUSE	P62897	Cycs	Cytochrome c, somatic OS=Mus musculus GN=Cycs PE=1 SV=2	568.1	0	7	sp|P62897|CYC_MOUSE	542881	520917	377761	204268	336365	220808	520917	220808	0.186604	0.283547	-1.2	0	0	0.00709165	0.0184	0.00709165	0.0183816
sp|Q9JJ80|RPF2_MOUSE	Q9JJ80	Rpf2	Ribosome production factor 2 homolog OS=Mus musculus GN=Rpf2 PE=2 SV=2	210.25	0	5	sp|Q9JJ80|RPF2_MOUSE	90390	128828	114768	69170.8	77617.2	62136.7	114768	69170.8	0.174693	0.111298	-0.7	0	0	0.00708516	0.0184	0.00708516	0.0183816
sp|Q9D7Z3|NOL7_MOUSE	Q9D7Z3	Nol7	Nucleolar protein 7 OS=Mus musculus GN=Nol7 PE=1 SV=1	96.71	0	3	sp|Q9D7Z3|NOL7_MOUSE	60021.6	67009.5	51316.4	37283	44553.4	37425	60021.6	37425	0.132251	0.104574	-0.7	0	0	0.00722473	0.0185	0.00722473	0.0185045
sp|Q9DD18|DTD1_MOUSE	Q9DD18	Dtd1	D-tyrosyl-tRNA(Tyr) deacylase 1 OS=Mus musculus GN=Dtd1 PE=1 SV=2	104.29	0	2	sp|Q9DD18|DTD1_MOUSE	14004.3	17744.7	13479.8	6838.63	10472.7	5145.79	14004.3	6838.63	0.154266	0.363596	-1	0	0.166667	0.00721699	0.0185	0.00721699	0.0185045
sp|Q9EQ61|PESC_MOUSE	Q9EQ61	Pes1	Pescadillo homolog OS=Mus musculus GN=Pes1 PE=1 SV=1	424.86	0	11	sp|Q9EQ61|PESC_MOUSE	401566	314897	386011	248642	270501	238793	386011	248642	0.125737	0.0642345	-0.6	0	0.0606061	0.00721892	0.0185	0.00721892	0.0185045
sp|Q91V12|BACH_MOUSE	Q91V12	Acot7	Cytosolic acyl coenzyme A thioester hydrolase OS=Mus musculus GN=Acot7 PE=1 SV=2	137.1	0	4	sp|Q91V12|BACH_MOUSE	94131	61392.9	65201	21115.2	47679.2	22843.7	65201	22843.7	0.243338	0.486574	-1.5	0	0.0666667	0.00725715	0.0185	0.00725715	0.0185143
sp|P28740|KIF2A_MOUSE	P28740	Kif2a	Kinesin-like protein KIF2A OS=Mus musculus GN=Kif2a PE=1 SV=2	271.63	0	9	sp|P28740|KIF2A_MOUSE	67362.6	70000.7	62785	108004	121672	83882.3	67362.6	108004	0.054725	0.18307	0.7	0	0	0.00737512	0.0187	0.00737512	0.0187415
sp|Q6P542|ABCF1_MOUSE	Q6P542	Abcf1	ATP-binding cassette sub-family F member 1 OS=Mus musculus GN=Abcf1 PE=1 SV=1	881.58	0	17	sp|Q6P542|ABCF1_MOUSE	702118	623544	595701	1.19057e+06	818140	1.03339e+06	623544	1.03339e+06	0.0861684	0.184381	0.7	0.05	0.0166667	0.00751995	0.019	0.00751995	0.0190349
sp|Q60953|PML_MOUSE	Q60953	Pml	Protein PML OS=Mus musculus GN=Pml PE=1 SV=3	202.69	0	7	sp|Q60953|PML_MOUSE	51008	65905	72556	135684	92111.1	100232	65905	100232	0.174707	0.211913	0.6	0	0	0.00765747	0.0193	0.00765747	0.0193075
sp|P48758|CBR1_MOUSE	P48758	Cbr1	Carbonyl reductase [NADPH] 1 OS=Mus musculus GN=Cbr1 PE=1 SV=3	71.68	0.000438404	3	sp|P48758|CBR1_MOUSE	170057	169380	149111	79333.2	125379	71289.7	169380	79333.2	0.0730903	0.317225	-1.1	0	0	0.00769337	0.0193	0.00769337	0.0193229
sp|Q6PGH2|HN1L_MOUSE	Q6PGH2	Hn1l	Hematological and neurological expressed 1-like protein OS=Mus musculus GN=Hn1l PE=1 SV=1	175.46	0	5	sp|Q6PGH2|HN1L_MOUSE	195358	247266	195862	115910	160467	129642	195862	129642	0.140135	0.168599	-0.6	0	0	0.00775869	0.0193	0.00775869	0.0193348
sp|Q7TNV0|DEK_MOUSE	Q7TNV0	Dek	Protein DEK OS=Mus musculus GN=Dek PE=1 SV=1	729.67	0	17	sp|Q7TNV0|DEK_MOUSE	1.19218e+06	1.1524e+06	1.64815e+06	2.29368e+06	3.15375e+06	1.94599e+06	1.19218e+06	2.29368e+06	0.206968	0.252278	0.9	0	0	0.00773649	0.0193	0.00773649	0.0193348
sp|Q8R5K4|NOL6_MOUSE	Q8R5K4	Nol6	Nucleolar protein 6 OS=Mus musculus GN=Nol6 PE=2 SV=2	272.23	0	10	sp|Q8R5K4|NOL6_MOUSE	125451	133990	169564	348868	193324	308685	133990	308685	0.16361	0.284682	1.2	0	0.030303	0.00778764	0.0193	0.00778764	0.0193348
sp|P26638|SYSC_MOUSE	P26638	Sars	Serine--tRNA ligase, cytoplasmic OS=Mus musculus GN=Sars PE=1 SV=3	1182.61	0	20	sp|P26638|SYSC_MOUSE	1.53125e+06	1.19198e+06	1.23234e+06	1.95294e+06	1.95299e+06	1.76644e+06	1.23234e+06	1.95294e+06	0.14056	0.0569546	0.7	0.0357143	0	0.00800531	0.0198	0.00800531	0.01977
sp|Q9WVQ5|MTNB_MOUSE	Q9WVQ5	Apip	Methylthioribulose-1-phosphate dehydratase OS=Mus musculus GN=Apip PE=1 SV=1	123.73	0	2	sp|Q9WVQ5|MTNB_MOUSE	13297.1	10973.6	15933	39389.8	18945.1	41091.3	13297.1	39389.8	0.185157	0.371865	1.6	0.333333	0	0.00802392	0.0198	0.00802392	0.01977
sp|P01901|HA1B_MOUSE	P01901	H2-K1	H-2 class I histocompatibility antigen, K-B alpha chain OS=Mus musculus GN=H2-K1 PE=1 SV=1	175.94	0	4	sp|P01901|HA1B_MOUSE	50267.5	102136	82769.7	15015.5	43613.2	17131.5	82769.7	17131.5	0.334349	0.631012	-2.3	0	0	0.00813084	0.02	0.00813084	0.0199575
sp|Q9Z0R4|ITSN1_MOUSE	Q9Z0R4	Itsn1	Intersectin-1 OS=Mus musculus GN=Itsn1 PE=1 SV=2	54.28	0.000827472	2	sp|Q9Z0R4|ITSN1_MOUSE	17165	15864.3	19500.3	48575.5	24404.7	33604.4	17165	33604.4	0.105217	0.34338	1	0	0	0.00820819	0.0201	0.00820819	0.0200713
sp|P30285|CDK4_MOUSE	P30285	Cdk4	Cyclin-dependent kinase 4 OS=Mus musculus GN=Cdk4 PE=1 SV=1	361.52	0	7	sp|P30285|CDK4_MOUSE	94041.8	110782	157783	60342.2	66111.8	76696.6	110782	66111.8	0.273403	0.122488	-0.7	0	0	0.00845926	0.0205	0.00845926	0.0204697
sp|P51949|MAT1_MOUSE	P51949	Mnat1	CDK-activating kinase assembly factor MAT1 OS=Mus musculus GN=Mnat1 PE=1 SV=2	140.57	0	3	sp|P51949|MAT1_MOUSE	29475.8	20170.4	22534.9	12699.9	16708.4	9809.93	22534.9	12699.9	0.201022	0.265002	-0.8	0	0	0.00846585	0.0205	0.00846585	0.0204697
sp|Q99JX3|GORS2_MOUSE	Q99JX3	Gorasp2	Golgi reassembly-stacking protein 2 OS=Mus musculus GN=Gorasp2 PE=1 SV=3	130.9	0	3	sp|Q99JX3|GORS2_MOUSE	62893.2	57901.5	46227.7	30218.2	40360.9	35739	57901.5	35739	0.153627	0.143287	-0.7	0	0	0.00843946	0.0205	0.00843946	0.0204697
sp|Q9DBG5|PLIN3_MOUSE	Q9DBG5	Plin3	Perilipin-3 OS=Mus musculus GN=Plin3 PE=1 SV=1	174.02	0	4	sp|Q9DBG5|PLIN3_MOUSE	79199.4	87372	83653.1	66797.8	44348.5	51312.6	83653.1	51312.6	0.0490572	0.212195	-0.7	0	0	0.00857007	0.0206	0.00857007	0.0206446
sp|Q3UND0|SKAP2_MOUSE	Q3UND0	Skap2	Src kinase-associated phosphoprotein 2 OS=Mus musculus GN=Skap2 PE=1 SV=2	171.73	0	2	sp|Q3UND0|SKAP2_MOUSE	43799.1	45808.9	37673.5	18831.9	28529.1	29286.1	43799.1	28529.1	0.0998812	0.22817	-0.6	0.111111	0	0.00868323	0.0207	0.00868323	0.0207168
sp|Q8K183|PDXK_MOUSE	Q8K183	Pdxk	Pyridoxal kinase OS=Mus musculus GN=Pdxk PE=1 SV=1	120.13	0	2	sp|Q8K183|PDXK_MOUSE	85774.1	45050.7	48907.5	13900.9	34370	12056.1	48907.5	13900.9	0.375244	0.615883	-1.8	0	0	0.00869594	0.0207	0.00869594	0.0207168
sp|Q9CQJ2|PIHD1_MOUSE	Q9CQJ2	Pih1d1	PIH1 domain-containing protein 1 OS=Mus musculus GN=Pih1d1 PE=1 SV=1	64.52	0.000429185	2	sp|Q9CQJ2|PIHD1_MOUSE	32357.4	36889.9	34758.5	15270.9	9516.76	23791.4	34758.5	15270.9	0.0654074	0.443514	-1.2	0	0	0.00866705	0.0207	0.00866705	0.0207168
sp|Q6R0H7|GNAS1_MOUSE	Q6R0H7	Gnas	Guanine nucleotide-binding protein G(s) subunit alpha isoforms XLas OS=Mus musculus GN=Gnas PE=1 SV=1	87.59	0	2	sp|Q6R0H7|GNAS1_MOUSE	17041.4	21811.7	20228.6	37479.4	25095	36866.5	20228.6	36866.5	0.123373	0.210577	0.9	0	0	0.00880115	0.0209	0.00880115	0.0208906
sp|Q9WVR4|FXR2_MOUSE	Q9WVR4	Fxr2	Fragile X mental retardation syndrome-related protein 2 OS=Mus musculus GN=Fxr2 PE=1 SV=1	182.43	0	5	sp|Q9WVR4|FXR2_MOUSE	45895.6	48868	36757.6	71114.1	57111.4	70880	45895.6	70880	0.143963	0.120806	0.6	0.0666667	0.0666667	0.00898121	0.0212	0.00898121	0.0212402
sp|Q80YR5|SAFB2_MOUSE	Q80YR5	Safb2	Scaffold attachment factor B2 OS=Mus musculus GN=Safb2 PE=1 SV=2	96.58	0	3	sp|Q80YR5|SAFB2_MOUSE	9971.88	10654.5	15914.8	19341.3	24729.9	18817.6	10654.5	19341.3	0.266991	0.156122	0.9	0	0	0.00905758	0.0213	0.00905758	0.0213297
sp|Q8K2Z4|CND1_MOUSE	Q8K2Z4	Ncapd2	Condensin complex subunit 1 OS=Mus musculus GN=Ncapd2 PE=1 SV=2	1578.54	0	31	sp|Q8K2Z4|CND1_MOUSE	605535	573594	770672	1.20307e+06	845621	1.11723e+06	605535	1.11723e+06	0.162747	0.176817	0.9	0.0438596	0.0614035	0.00911778	0.0213	0.00911778	0.0213297
sp|Q9JJA4|WDR12_MOUSE	Q9JJA4	Wdr12	Ribosome biogenesis protein WDR12 OS=Mus musculus GN=Wdr12 PE=1 SV=1	550.46	0	8	sp|Q9JJA4|WDR12_MOUSE	378637	292847	392532	236096	248186	243096	378637	243096	0.152228	0.0250361	-0.6	0	0	0.00910622	0.0213	0.00910622	0.0213297
sp|Q9QZU9|UB2L6_MOUSE	Q9QZU9	Ube2l6	Ubiquitin/ISG15-conjugating enzyme E2 L6 OS=Mus musculus GN=Ube2l6 PE=1 SV=3	134.56	0	3	sp|Q9QZU9|UB2L6_MOUSE	12399.4	7488.72	26966.2	96610.5	30502.9	88399.9	12399.4	88399.9	0.648595	0.50157	2.8	0	0	0.00922005	0.0215	0.00922005	0.0214913
sp|O70494|SP3_MOUSE	O70494	Sp3	Transcription factor Sp3 OS=Mus musculus GN=Sp3 PE=1 SV=2	59.36	0.000419639	2	sp|O70494|SP3_MOUSE	18172.5	24865.9	23989.2	50308.9	29394.2	48980.5	23989.2	48980.5	0.162822	0.273006	1	0	0	0.00946771	0.0216	0.00946771	0.0215645
sp|P11152|LIPL_MOUSE	P11152	Lpl	Lipoprotein lipase OS=Mus musculus GN=Lpl PE=1 SV=3	151.63	0	3	sp|P11152|LIPL_MOUSE	26894.7	32874.3	21982.8	76957.2	37788.3	84548.1	26894.7	76957.2	0.20016	0.377747	1.5	0	0	0.00948438	0.0216	0.00948438	0.0215645
sp|P24549|AL1A1_MOUSE	P24549	Aldh1a1	Retinal dehydrogenase 1 OS=Mus musculus GN=Aldh1a1 PE=1 SV=5	369	0	9	sp|P24549|AL1A1_MOUSE	17928.6	180222	18928.4	376074	305456	436084	18928.4	376074	1.29095	0.175514	4.3	0.037037	0	0.00939332	0.0216	0.00939332	0.0215645
sp|P70445|4EBP2_MOUSE	P70445	Eif4ebp2	Eukaryotic translation initiation factor 4E-binding protein 2 OS=Mus musculus GN=Eif4ebp2 PE=1 SV=1	72.68	0	2	sp|P70445|4EBP2_MOUSE	53591.3	89397.5	34269.8	17879.1	27388	21582.8	53591.3	21582.8	0.473403	0.215094	-1.3	0	0	0.00935373	0.0216	0.00935373	0.0215645
sp|Q01730|RSU1_MOUSE	Q01730	Rsu1	Ras suppressor protein 1 OS=Mus musculus GN=Rsu1 PE=1 SV=3	381.25	0	9	sp|Q01730|RSU1_MOUSE	618044	1.02776e+06	660184	327690	500656	378066	660184	378066	0.293202	0.221218	-0.8	0	0	0.00947229	0.0216	0.00947229	0.0215645
sp|Q8K274|KT3K_MOUSE	Q8K274	Fn3krp	Ketosamine-3-kinase OS=Mus musculus GN=Fn3krp PE=1 SV=2	241.33	0	5	sp|Q8K274|KT3K_MOUSE	21871.1	29522.9	57288.7	83874.9	99067.8	69005	29522.9	83874.9	0.514426	0.178986	1.5	0	0	0.00936628	0.0216	0.00936628	0.0215645
sp|Q9D358|PPAC_MOUSE	Q9D358	Acp1	Low molecular weight phosphotyrosine protein phosphatase OS=Mus musculus GN=Acp1 PE=1 SV=3	248.01	0	4	sp|Q9D358|PPAC_MOUSE	192679	167868	222937	370078	249283	344722	192679	344722	0.1418	0.198207	0.8	0	0	0.00932657	0.0216	0.00932657	0.0215645
sp|P52760|UK114_MOUSE	P52760	Hrsp12	Ribonuclease UK114 OS=Mus musculus GN=Hrsp12 PE=1 SV=3	147.62	0	3	sp|P52760|UK114_MOUSE	85231.6	45042.1	32053.7	15426.5	25562.1	10732.5	45042.1	15426.5	0.512376	0.439628	-1.5	0	0.111111	0.00976101	0.0221	0.00976101	0.0221159
sp|Q9DBJ1|PGAM1_MOUSE	Q9DBJ1	Pgam1	Phosphoglycerate mutase 1 OS=Mus musculus GN=Pgam1 PE=1 SV=3	1040.78	0	14	sp|Q9DBJ1|PGAM1_MOUSE	3.39852e+06	2.86392e+06	2.33986e+06	1.02721e+06	2.08179e+06	1.17527e+06	2.86392e+06	1.17527e+06	0.184604	0.399793	-1.3	0	0.0555556	0.00997797	0.0225	0.00997797	0.0225287
sp|Q3TW96|UAP1L_MOUSE	Q3TW96	Uap1l1	UDP-N-acetylhexosamine pyrophosphorylase-like protein 1 OS=Mus musculus GN=Uap1l1 PE=1 SV=1	514.39	0	8	sp|Q3TW96|UAP1L_MOUSE	91640.9	141963	158188	41090.7	86184.1	42592.6	141963	42592.6	0.265694	0.452331	-1.7	0	0.030303	0.0101346	0.0227	0.0101346	0.0226836
sp|Q99JT9|MTND_MOUSE	Q99JT9	Adi1	1,2-dihydroxy-3-keto-5-methylthiopentene dioxygenase OS=Mus musculus GN=Adi1 PE=1 SV=1	231.24	0	5	sp|Q99JT9|MTND_MOUSE	122772	135558	83052.9	43478	78172.4	46720.5	122772	46720.5	0.240607	0.341451	-1.4	0	0.0555556	0.0101061	0.0227	0.0101061	0.0226836
sp|Q9ESY9|GILT_MOUSE	Q9ESY9	Ifi30	Gamma-interferon-inducible lysosomal thiol reductase OS=Mus musculus GN=Ifi30 PE=1 SV=3	47.86	0.000807103	2	sp|Q9ESY9|GILT_MOUSE	17436	14956.4	18484.1	10580.9	3382.49	6830.61	17436	6830.61	0.106824	0.519417	-1.4	0	0	0.0101516	0.0227	0.0101516	0.0226836
sp|P06151|LDHA_MOUSE	P06151	Ldha	L-lactate dehydrogenase A chain OS=Mus musculus GN=Ldha PE=1 SV=3	1937.86	0	23	sp|P06151|LDHA_MOUSE	1.4467e+07	1.31564e+07	8.26043e+06	4.20361e+06	7.83915e+06	3.9666e+06	1.31564e+07	4.20361e+06	0.273492	0.406757	-1.6	0	0	0.0102256	0.0227	0.0102256	0.0227439
sp|Q61792|LASP1_MOUSE	Q61792	Lasp1	LIM and SH3 domain protein 1 OS=Mus musculus GN=Lasp1 PE=1 SV=1	183.77	0	5	sp|Q61792|LASP1_MOUSE	132772	122810	65607.1	44795.4	59246.3	32600.6	122810	44795.4	0.338545	0.292854	-1.5	0	0	0.0102627	0.0227	0.0102627	0.0227439
sp|Q8VHL0|UT1_MOUSE	Q8VHL0	Slc14a1	Urea transporter 1 OS=Mus musculus GN=Slc14a1 PE=1 SV=2	167.45	0	2	sp|Q8VHL0|UT1_MOUSE	23120.9	36697.1	28153.6	44330.8	50037.9	43932.3	28153.6	44330.8	0.234053	0.074096	0.7	0	0	0.0102839	0.0227	0.0102839	0.0227439
sp|O54972|MTG16_MOUSE	O54972	Cbfa2t3	Protein CBFA2T3 OS=Mus musculus GN=Cbfa2t3 PE=1 SV=2	132.49	0	5	sp|O54972|MTG16_MOUSE	54364.7	54450.4	45020.2	21764.3	37966.1	16424.1	54364.7	21764.3	0.105697	0.441922	-1.3	0	0	0.0103514	0.0228	0.0103514	0.0228133
sp|Q8CH18|CCAR1_MOUSE	Q8CH18	Ccar1	Cell division cycle and apoptosis regulator protein 1 OS=Mus musculus GN=Ccar1 PE=1 SV=1	270.55	0	8	sp|Q8CH18|CCAR1_MOUSE	82226.8	88671	103952	143107	114998	140727	88671	140727	0.121791	0.117246	0.7	0	0	0.0104146	0.0228	0.0104146	0.0228133
sp|Q9D945|LLPH_MOUSE	Q9D945	Llph	Protein LLP homolog OS=Mus musculus GN=Llph PE=1 SV=1	168.66	0	3	sp|Q9D945|LLPH_MOUSE	43216	53431.6	67484.2	31386.8	35293.7	35856.3	53431.6	35293.7	0.22271	0.0712245	-0.6	0	0	0.0104209	0.0228	0.0104209	0.0228133
sp|P56391|CX6B1_MOUSE	P56391	Cox6b1	Cytochrome c oxidase subunit 6B1 OS=Mus musculus GN=Cox6b1 PE=1 SV=2	166.62	0	5	sp|P56391|CX6B1_MOUSE	269295	377861	330721	201139	238364	213070	330721	213070	0.167013	0.087384	-0.6	0	0	0.0104993	0.0229	0.0104993	0.0229076
sp|Q8BIW9|CTF18_MOUSE	Q8BIW9	Chtf18	Chromosome transmission fidelity protein 18 homolog OS=Mus musculus GN=Chtf18 PE=1 SV=2	77.68	0.000450653	3	sp|Q8BIW9|CTF18_MOUSE	9267.82	10136.5	16950.6	25928.3	18082.3	25613.7	10136.5	25613.7	0.347193	0.191393	1.3	0	0	0.0105459	0.0229	0.0105459	0.0229321
sp|Q9D711|PIR_MOUSE	Q9D711	Pir	Pirin OS=Mus musculus GN=Pir PE=1 SV=1	87.93	0	3	sp|Q9D711|PIR_MOUSE	35174.7	12505.9	28423.9	67458	52088.1	60651.4	28423.9	60651.4	0.458812	0.12822	1.1	0	0	0.0106379	0.0231	0.0106379	0.0230547
sp|Q80VD1|FA98B_MOUSE	Q80VD1	Fam98b	Protein FAM98B OS=Mus musculus GN=Fam98b PE=1 SV=1	224.91	0	3	sp|Q80VD1|FA98B_MOUSE	42506.9	43515.4	44788.5	22881.4	34707.5	18481.5	43515.4	22881.4	0.026222	0.330935	-0.9	0	0	0.0107075	0.0231	0.0107075	0.0231283
sp|Q9JL16|ISG20_MOUSE	Q9JL16	Isg20	Interferon-stimulated gene 20 kDa protein OS=Mus musculus GN=Isg20 PE=1 SV=1	75.02	0.000445236	2	sp|Q9JL16|ISG20_MOUSE	2913.91	3100.6	539.752	8106.88	8841.28	8842.67	2913.91	8841.28	0.653469	0.0493676	1.6	0	0	0.0109758	0.0236	0.0109758	0.023629
sp|P37913|DNLI1_MOUSE	P37913	Lig1	DNA ligase 1 OS=Mus musculus GN=Lig1 PE=1 SV=2	1457.24	0	28	sp|P37913|DNLI1_MOUSE	853406	744293	881847	1.43517e+06	1.01378e+06	1.29435e+06	853406	1.29435e+06	0.0878542	0.171928	0.6	0.00925926	0.0185185	0.0110195	0.0236	0.0110195	0.0236445
sp|Q9WUM4|COR1C_MOUSE	Q9WUM4	Coro1c	Coronin-1C OS=Mus musculus GN=Coro1c PE=1 SV=2	257.12	0	6	sp|Q9WUM4|COR1C_MOUSE	207383	212661	179229	124712	163063	125892	207383	125892	0.0899737	0.158163	-0.7	0	0	0.0111246	0.0238	0.0111246	0.0237913
sp|Q9Z0H1|WDR46_MOUSE	Q9Z0H1	Wdr46	WD repeat-containing protein 46 OS=Mus musculus GN=Wdr46 PE=2 SV=1	113.59	0	4	sp|Q9Z0H1|WDR46_MOUSE	64429.5	75730.8	69238.5	45075.1	57361.4	44811.6	69238.5	45075.1	0.0812541	0.146096	-0.6	0	0	0.0111822	0.0238	0.0111822	0.0238358
sp|Q9D0F9|PGM1_MOUSE	Q9D0F9	Pgm1	Phosphoglucomutase-1 OS=Mus musculus GN=Pgm1 PE=1 SV=4	89.23	0	4	sp|Q9D0F9|PGM1_MOUSE	97411.4	84069.4	37451.1	16760.6	34869.7	22879.2	84069.4	22879.2	0.431387	0.370899	-1.9	0	0	0.0112587	0.0239	0.0112587	0.02392
sp|P49710|HCLS1_MOUSE	P49710	Hcls1	Hematopoietic lineage cell-specific protein OS=Mus musculus GN=Hcls1 PE=1 SV=2	305.89	0	7	sp|P49710|HCLS1_MOUSE	168494	243287	212580	131154	152223	114101	212580	131154	0.180643	0.144132	-0.7	0	0	0.0114338	0.0242	0.0114338	0.0242128
sp|P62204|CALM_MOUSE	P62204	Calm1	Calmodulin OS=Mus musculus GN=Calm1 PE=1 SV=2	876.16	0	8	sp|P62204|CALM_MOUSE	3.22357e+06	3.59588e+06	3.501e+06	2.18566e+06	2.8516e+06	1.98009e+06	3.501e+06	2.18566e+06	0.0562394	0.194763	-0.7	0	0	0.0114929	0.0243	0.0114929	0.0242587
sp|Q9D4J7|PHF6_MOUSE	Q9D4J7	Phf6	PHD finger protein 6 OS=Mus musculus GN=Phf6 PE=1 SV=1	51.58	0.000818331	2	sp|Q9D4J7|PHF6_MOUSE	9752.94	9216.37	10655.2	5965.04	4138.45	7493.81	9752.94	5965.04	0.0736344	0.286387	-0.7	0	0	0.0115518	0.0243	0.0115518	0.0243037
sp|P06745|G6PI_MOUSE	P06745	Gpi	Glucose-6-phosphate isomerase OS=Mus musculus GN=Gpi PE=1 SV=4	1820.2	0	25	sp|P06745|G6PI_MOUSE	5.79174e+06	5.92708e+06	3.92369e+06	1.81958e+06	3.74242e+06	1.9212e+06	5.79174e+06	1.9212e+06	0.21473	0.433775	-1.6	0.00757576	0	0.0116381	0.0244	0.0116381	0.0244062
sp|Q9JHK4|PGTA_MOUSE	Q9JHK4	Rabggta	Geranylgeranyl transferase type-2 subunit alpha OS=Mus musculus GN=Rabggta PE=1 SV=1	146.74	0	3	sp|Q9JHK4|PGTA_MOUSE	36824	25299.9	22841.6	13778.2	18720.2	9294.22	25299.9	13778.2	0.263577	0.338447	-0.9	0	0	0.0117296	0.0245	0.0117296	0.0245186
sp|Q3U9G9|LBR_MOUSE	Q3U9G9	Lbr	Lamin-B receptor OS=Mus musculus GN=Lbr PE=1 SV=2	774.02	0	17	sp|Q3U9G9|LBR_MOUSE	596237	822172	601520	1.1431e+06	872903	1.2647e+06	601520	1.1431e+06	0.191511	0.18338	0.9	0.0138889	0.0138889	0.0118003	0.0246	0.0118003	0.0245513
sp|Q7TSV4|PGM2_MOUSE	Q7TSV4	Pgm2	Phosphoglucomutase-2 OS=Mus musculus GN=Pgm2 PE=1 SV=1	361.86	0	10	sp|Q7TSV4|PGM2_MOUSE	236630	260459	123558	58070.2	120242	71419.2	236630	71419.2	0.353522	0.39317	-1.7	0	0	0.0118834	0.0246	0.0118834	0.0245513
sp|Q91YM4|TBRG4_MOUSE	Q91YM4	Tbrg4	Protein TBRG4 OS=Mus musculus GN=Tbrg4 PE=1 SV=1	63.36	0.000426803	2	sp|Q91YM4|TBRG4_MOUSE	53327.5	54853.4	39900.6	29832.6	37250.5	29532.7	53327.5	29832.6	0.166691	0.13575	-0.8	0	0	0.0118769	0.0246	0.0118769	0.0245513
sp|Q99LD8|DDAH2_MOUSE	Q99LD8	Ddah2	N(G),N(G)-dimethylarginine dimethylaminohydrolase 2 OS=Mus musculus GN=Ddah2 PE=1 SV=1	145.37	0	4	sp|Q99LD8|DDAH2_MOUSE	71136.8	46265.8	13103.8	2160.75	11890.3	4714.2	46265.8	4714.2	0.669278	0.806463	-3.3	0	0	0.0118968	0.0246	0.0118968	0.0245513
sp|O54916|REPS1_MOUSE	O54916	Reps1	RalBP1-associated Eps domain-containing protein 1 OS=Mus musculus GN=Reps1 PE=1 SV=2	115.92	0	2	sp|O54916|REPS1_MOUSE	20469.3	24283.2	17144.8	14152.9	12890.6	8348.09	20469.3	12890.6	0.173126	0.258786	-0.7	0	0	0.012195	0.0251	0.012195	0.025084
sp|P48962|ADT1_MOUSE	P48962	Slc25a4	ADP/ATP translocase 1 OS=Mus musculus GN=Slc25a4 PE=1 SV=4	182.66	0	5	sp|P48962|ADT1_MOUSE	118670	194897	124805	82089.2	96061.9	72723.6	124805	82089.2	0.289821	0.140445	-0.6	0	0	0.0122323	0.0251	0.0122323	0.025084
sp|Q9DBG7|SRPRA_MOUSE	Q9DBG7	Srpra	Signal recognition particle receptor subunit alpha OS=Mus musculus GN=Srpra PE=1 SV=1	217.28	0	4	sp|Q9DBG7|SRPRA_MOUSE	15708.3	18345.5	16772.1	33684.7	25870.6	21320.3	16772.1	25870.6	0.0783148	0.23197	0.6	0.0833333	0	0.012391	0.0253	0.012391	0.0253293
sp|P15105|GLNA_MOUSE	P15105	Glul	Glutamine synthetase OS=Mus musculus GN=Glul PE=1 SV=6	183.96	0	3	sp|P15105|GLNA_MOUSE	80415.6	31836.5	24099.8	144734	91233.9	119530	31836.5	119530	0.671644	0.225866	1.9	0	0	0.0124913	0.0255	0.0124913	0.025454
sp|Q6A0A9|F120A_MOUSE	Q6A0A9	FAM120A	Constitutive coactivator of PPAR-gamma-like protein 1 OS=Mus musculus GN=FAM120A PE=1 SV=2	360.2	0	8	sp|Q6A0A9|F120A_MOUSE	67372.4	93736.5	70790	107690	107352	120601	70790	107690	0.185472	0.0675174	0.6	0.037037	0	0.0127226	0.0255	0.0127226	0.0255386
sp|Q7TMR0|PCP_MOUSE	Q7TMR0	Prcp	Lysosomal Pro-X carboxypeptidase OS=Mus musculus GN=Prcp PE=1 SV=2	260.12	0	5	sp|Q7TMR0|PCP_MOUSE	195504	258144	133760	83367.5	101153	119497	195504	101153	0.317628	0.178265	-1	0	0	0.0126314	0.0255	0.0126314	0.0255386
sp|Q8CG76|ARK72_MOUSE	Q8CG76	Akr7a2	Aflatoxin B1 aldehyde reductase member 2 OS=Mus musculus GN=Akr7a2 PE=1 SV=3	112.52	0	4	sp|Q8CG76|ARK72_MOUSE	39627	39066.6	29929.4	21658.9	28240.5	21534	39066.6	21658.9	0.150364	0.161121	-0.9	0	0	0.0126195	0.0255	0.0126195	0.0255386
sp|Q8VDV3|R3GEF_MOUSE	Q8VDV3	Rab3il1	Guanine nucleotide exchange factor for Rab-3A OS=Mus musculus GN=Rab3il1 PE=1 SV=1	329.77	0	7	sp|Q8VDV3|R3GEF_MOUSE	5942.18	18146.5	64218.4	210638	78645.3	213839	18146.5	210638	1.04413	0.460008	3.5	0.0952381	0	0.0126909	0.0255	0.0126909	0.0255386
sp|Q9ESV0|DDX24_MOUSE	Q9ESV0	Ddx24	ATP-dependent RNA helicase DDX24 OS=Mus musculus GN=Ddx24 PE=1 SV=2	103.37	0	2	sp|Q9ESV0|DDX24_MOUSE	19110.5	14854.5	19907.4	13166.8	11293.1	12734.8	19110.5	12734.8	0.151283	0.0791348	-0.6	0	0	0.0127299	0.0255	0.0127299	0.0255386
sp|P84091|AP2M1_MOUSE	P84091	Ap2m1	AP-2 complex subunit mu OS=Mus musculus GN=Ap2m1 PE=1 SV=1	382.59	0	9	sp|P84091|AP2M1_MOUSE	231861	198766	247920	376586	275923	356206	231861	356206	0.110814	0.158279	0.6	0	0	0.0128238	0.0256	0.0128238	0.0256476
sp|O09110|MP2K3_MOUSE	O09110	Map2k3	Dual specificity mitogen-activated protein kinase kinase 3 OS=Mus musculus GN=Map2k3 PE=1 SV=2	232.87	0	3	sp|O09110|MP2K3_MOUSE	30041.7	41682.5	38343.3	82197.2	46714.9	70604	38343.3	70604	0.163374	0.272049	0.9	0.133333	0.0666667	0.0128881	0.0257	0.0128881	0.025697
sp|Q07797|LG3BP_MOUSE	Q07797	Lgals3bp	Galectin-3-binding protein OS=Mus musculus GN=Lgals3bp PE=1 SV=1	292.45	0	6	sp|Q07797|LG3BP_MOUSE	167808	191889	57429.9	30898.7	48301.7	43834.2	167808	43834.2	0.515646	0.220386	-1.9	0	0.0555556	0.0130925	0.026	0.0130925	0.0260243
sp|Q9WV55|VAPA_MOUSE	Q9WV55	Vapa	Vesicle-associated membrane protein-associated protein A OS=Mus musculus GN=Vapa PE=1 SV=2	299.69	0	8	sp|Q9WV55|VAPA_MOUSE	401620	411361	324537	260332	297386	249020	401620	260332	0.125447	0.0940778	-0.6	0	0	0.0131426	0.026	0.0131426	0.0260441
sp|P17427|AP2A2_MOUSE	P17427	Ap2a2	AP-2 complex subunit alpha-2 OS=Mus musculus GN=Ap2a2 PE=1 SV=2	369.04	0	8	sp|P17427|AP2A2_MOUSE	197187	197892	241013	351685	261052	316155	197892	316155	0.118388	0.147491	0.7	0	0	0.0131873	0.0261	0.0131873	0.026053
sp|P97371|PSME1_MOUSE	P97371	Psme1	Proteasome activator complex subunit 1 OS=Mus musculus GN=Psme1 PE=1 SV=2	866.16	0	15	sp|P97371|PSME1_MOUSE	1.21143e+06	1.24008e+06	1.05041e+06	733472	968971	695579	1.21143e+06	733472	0.087587	0.185304	-0.7	0	0.0166667	0.0132859	0.0262	0.0132859	0.0261679
sp|P02798|MT2_MOUSE	P02798	Mt2	Metallothionein-2 OS=Mus musculus GN=Mt2 PE=1 SV=2	291.42	0	4	sp|P02798|MT2_MOUSE	236789	442176	478413	178050	197653	204772	442176	197653	0.337764	0.0715216	-1.2	0.111111	0.166667	0.0136129	0.0267	0.0136129	0.0266501
sp|Q8C2K1|DEFI6_MOUSE	Q8C2K1	Def6	Differentially expressed in FDCP 6 OS=Mus musculus GN=Def6 PE=1 SV=1	141.87	0	4	sp|Q8C2K1|DEFI6_MOUSE	23935.5	26042.3	26196.6	7694.83	19888.6	7866.81	26042.3	7866.81	0.0497501	0.591616	-1.7	0	0.0833333	0.0135939	0.0267	0.0135939	0.0266501
sp|Q91Z96|BMP2K_MOUSE	Q91Z96	Bmp2k	BMP-2-inducible protein kinase OS=Mus musculus GN=Bmp2k PE=1 SV=1	122.74	0	3	sp|Q91Z96|BMP2K_MOUSE	47111.3	31391.1	49879	76784	74588.1	58477.7	47111.3	74588.1	0.233013	0.142899	0.7	0	0	0.0140013	0.0273	0.0140013	0.0273279
sp|Q9Z2G9|HTAI2_MOUSE	Q9Z2G9	Htatip2	Oxidoreductase HTATIP2 OS=Mus musculus GN=Htatip2 PE=1 SV=3	174.08	0	3	sp|Q9Z2G9|HTAI2_MOUSE	69166.5	54330.9	80665.8	178972	87158.6	161961	69166.5	161961	0.194001	0.342293	1.2	0	0	0.0140714	0.0274	0.0140714	0.0273822
sp|Q8BVF2|PDCL3_MOUSE	Q8BVF2	Pdcl3	Phosducin-like protein 3 OS=Mus musculus GN=Pdcl3 PE=1 SV=1	50.7	0.000814996	2	sp|Q8BVF2|PDCL3_MOUSE	11354.3	20858	8868.92	3150.08	6782.12	5863.7	11354.3	5863.7	0.462083	0.358672	-1	0	0	0.0143377	0.0278	0.0143377	0.0278169
sp|Q80UZ2|SDA1_MOUSE	Q80UZ2	Sdad1	Protein SDA1 homolog OS=Mus musculus GN=Sdad1 PE=1 SV=1	57.74	0.000417885	2	sp|Q80UZ2|SDA1_MOUSE	18850.4	24451.1	14918.3	10825.1	12172.7	13034	18850.4	12172.7	0.246859	0.0926966	-0.6	0	0	0.0143822	0.0278	0.0143822	0.0278198
sp|Q3UMQ8|NAF1_MOUSE	Q3UMQ8	Naf1	H/ACA ribonucleoprotein complex non-core subunit NAF1 OS=Mus musculus GN=Naf1 PE=1 SV=2	155.42	0	2	sp|Q3UMQ8|NAF1_MOUSE	28097.6	53859.8	66406.4	22061.7	16178	25531	53859.8	22061.7	0.39492	0.222429	-1.3	0	0	0.0144562	0.0279	0.0144562	0.0278799
sp|P04184|KITH_MOUSE	P04184	Tk1	Thymidine kinase, cytosolic OS=Mus musculus GN=Tk1 PE=1 SV=3	255.46	0	4	sp|P04184|KITH_MOUSE	49925.8	61292.1	96928.2	119258	117885	114316	61292.1	117885	0.353453	0.0217746	0.9	0	0	0.0146289	0.0281	0.0146289	0.0281292
sp|Q9CWF2|TBB2B_MOUSE	Q9CWF2	Tubb2b	Tubulin beta-2B chain OS=Mus musculus GN=Tubb2b PE=1 SV=1	173.06	0	3	sp|Q9CWF2|TBB2B_MOUSE	101535	47377.4	92867	156206	211988	132085	92867	156206	0.360953	0.245764	0.8	0	0	0.0147853	0.0283	0.0147853	0.0283457
sp|O08528|HXK2_MOUSE	O08528	Hk2	Hexokinase-2 OS=Mus musculus GN=Hk2 PE=1 SV=1	215	0	5	sp|O08528|HXK2_MOUSE	77890	30826.2	28071.4	9711.94	21324.4	13505.5	30826.2	13505.5	0.614122	0.398819	-1.2	0	0	0.014974	0.0286	0.014974	0.0286229
sp|Q8BFS6|CPPED_MOUSE	Q8BFS6	Cpped1	Serine/threonine-protein phosphatase CPPED1 OS=Mus musculus GN=Cpped1 PE=1 SV=1	74.13	0.000443262	2	sp|Q8BFS6|CPPED_MOUSE	11316.9	9806.11	9317.76	6398.12	7856.09	4465.47	9806.11	6398.12	0.102717	0.272575	-0.6	0	0	0.0150225	0.0286	0.0150225	0.0286311
sp|Q8BGS0|MAK16_MOUSE	Q8BGS0	Mak16	Protein MAK16 homolog OS=Mus musculus GN=Mak16 PE=1 SV=1	117.17	0	3	sp|Q8BGS0|MAK16_MOUSE	58456.4	54234.7	72414	34775.8	49763.7	32772.4	58456.4	34775.8	0.154197	0.237464	-0.7	0	0	0.0151091	0.0287	0.0151091	0.0286544
sp|Q9DCM0|ETHE1_MOUSE	Q9DCM0	Ethe1	Persulfide dioxygenase ETHE1, mitochondrial OS=Mus musculus GN=Ethe1 PE=1 SV=2	50.1	0.000814001	2	sp|Q9DCM0|ETHE1_MOUSE	21905.3	48072.1	21606.1	8632.36	13273.9	15387.4	21905.3	13273.9	0.497727	0.277965	-0.7	0	0	0.0151231	0.0287	0.0151231	0.0286544
sp|Q91YU8|SSF1_MOUSE	Q91YU8	Ppan	Suppressor of SWI4 1 homolog OS=Mus musculus GN=Ppan PE=1 SV=2	55.65	0.0004158	2	sp|Q91YU8|SSF1_MOUSE	41240.8	30402.1	42357.3	23342.8	26369.6	14410.6	41240.8	23342.8	0.17378	0.290898	-0.8	0	0	0.0153081	0.0289	0.0153081	0.0289202
sp|O08992|SDCB1_MOUSE	O08992	Sdcbp	Syntenin-1 OS=Mus musculus GN=Sdcbp PE=1 SV=1	390.19	0	6	sp|O08992|SDCB1_MOUSE	100447	168582	172004	275325	205665	308061	168582	275325	0.274552	0.19883	0.7	0	0	0.0153836	0.029	0.0153836	0.0289784
sp|P04202|TGFB1_MOUSE	P04202	Tgfb1	Transforming growth factor beta-1 OS=Mus musculus GN=Tgfb1 PE=1 SV=1	380.13	0	7	sp|P04202|TGFB1_MOUSE	150104	245156	150496	77366.6	124925	96235.4	150496	96235.4	0.301042	0.24066	-0.6	0	0	0.0157831	0.0296	0.0157831	0.029559
sp|Q921N6|DDX27_MOUSE	Q921N6	Ddx27	Probable ATP-dependent RNA helicase DDX27 OS=Mus musculus GN=Ddx27 PE=1 SV=3	545.91	0	13	sp|Q921N6|DDX27_MOUSE	145514	136893	163023	95601.4	125070	96050.6	145514	96050.6	0.0896754	0.159942	-0.6	0	0	0.015749	0.0296	0.015749	0.029559
sp|Q9CQU5|ZWINT_MOUSE	Q9CQU5	Zwint	ZW10 interactor OS=Mus musculus GN=Zwint PE=1 SV=1	201.28	0	5	sp|Q9CQU5|ZWINT_MOUSE	68094.6	87471.1	111235	136807	124314	147318	87471.1	136807	0.242963	0.0845865	0.6	0	0	0.0162546	0.0304	0.0162546	0.0303544
sp|O70237|GFI1B_MOUSE	O70237	Gfi1b	Zinc finger protein Gfi-1b OS=Mus musculus GN=Gfi1b PE=1 SV=1	61.13	0.000422119	3	sp|O70237|GFI1B_MOUSE	175881	103654	133397	53201.2	100391	43186.4	133397	53201.2	0.263724	0.465738	-1.3	0	0	0.016589	0.0308	0.016589	0.0308048
sp|Q8K368|FANCI_MOUSE	Q8K368	Fanci	Fanconi anemia group I protein homolog OS=Mus musculus GN=Fanci PE=1 SV=2	124.89	0	4	sp|Q8K368|FANCI_MOUSE	8737.07	5686.2	10094.7	16237.4	11039.4	17383.7	8737.07	16237.4	0.276262	0.227107	0.9	0.0833333	0	0.0165908	0.0308	0.0165908	0.0308048
sp|Q9DC29|ABCB6_MOUSE	Q9DC29	Abcb6	ATP-binding cassette sub-family B member 6, mitochondrial OS=Mus musculus GN=Abcb6 PE=1 SV=1	191.33	0	4	sp|Q9DC29|ABCB6_MOUSE	74449.2	39484.2	65033.4	127891	111226	85288.3	65033.4	111226	0.303278	0.198539	0.8	0	0	0.0167611	0.031	0.0167611	0.030984
sp|Q9R257|HEBP1_MOUSE	Q9R257	Hebp1	Heme-binding protein 1 OS=Mus musculus GN=Hebp1 PE=1 SV=2	679.6	0	11	sp|Q9R257|HEBP1_MOUSE	1.08556e+06	525513	833249	1.91574e+06	1.14496e+06	1.91359e+06	833249	1.91359e+06	0.344244	0.268012	1.2	0	0	0.016783	0.031	0.016783	0.030984
sp|Q9D154|ILEUA_MOUSE	Q9D154	Serpinb1a	Leukocyte elastase inhibitor A OS=Mus musculus GN=Serpinb1a PE=1 SV=1	299.17	0	6	sp|Q9D154|ILEUA_MOUSE	253185	196162	103273	15628	106125	17884	196162	17884	0.410776	1.1088	-3.5	0	0.125	0.0168924	0.031	0.0168924	0.0310093
sp|Q9QZL0|RIPK3_MOUSE	Q9QZL0	Ripk3	Receptor-interacting serine/threonine-protein kinase 3 OS=Mus musculus GN=Ripk3 PE=1 SV=2	316.05	0	7	sp|Q9QZL0|RIPK3_MOUSE	220857	110634	77904.2	13314.3	73841.7	12319.8	110634	13314.3	0.548825	1.06265	-3.1	0	0.0416667	0.0168878	0.031	0.0168878	0.0310093
sp|Q8R5H1|UBP15_MOUSE	Q8R5H1	Usp15	Ubiquitin carboxyl-terminal hydrolase 15 OS=Mus musculus GN=Usp15 PE=1 SV=1	978.36	0	19	sp|Q8R5H1|UBP15_MOUSE	250262	291018	334009	448071	355953	461661	291018	448071	0.143536	0.136314	0.6	0.04	0.04	0.016981	0.0311	0.016981	0.0310838
sp|Q9QYI5|DNJB2_MOUSE	Q9QYI5	Dnajb2	DnaJ homolog subfamily B member 2 OS=Mus musculus GN=Dnajb2 PE=1 SV=3	180.77	0	5	sp|Q9QYI5|DNJB2_MOUSE	12513.9	13340.7	13664.2	56459.2	17033.5	68356.1	13340.7	56459.2	0.0450324	0.568146	2.1	0	0	0.0172121	0.0314	0.0172121	0.0314181
sp|P97386|DNLI3_MOUSE	P97386	Lig3	DNA ligase 3 OS=Mus musculus GN=Lig3 PE=1 SV=2	66.69	0.000431406	3	sp|P97386|DNLI3_MOUSE	23463.6	29966.7	32068	13424.8	9039.78	21732.4	29966.7	13424.8	0.157403	0.437578	-1.2	0	0	0.0174247	0.0316	0.0174247	0.031628
sp|Q9QYB1|CLIC4_MOUSE	Q9QYB1	Clic4	Chloride intracellular channel protein 4 OS=Mus musculus GN=Clic4 PE=1 SV=3	947.85	0	13	sp|Q9QYB1|CLIC4_MOUSE	1.20156e+06	1.16443e+06	1.28067e+06	1.91333e+06	1.40757e+06	2.13039e+06	1.20156e+06	1.91333e+06	0.0488414	0.204112	0.7	0	0	0.0174185	0.0316	0.0174185	0.031628
sp|Q99JW2|ACY1_MOUSE	Q99JW2	Acy1	Aminoacylase-1 OS=Mus musculus GN=Acy1 PE=1 SV=1	161.6	0	4	sp|Q99JW2|ACY1_MOUSE	79705.1	33321.3	48778.7	19441.2	32086.5	19354.3	48778.7	19441.2	0.437894	0.310063	-1.3	0	0.25	0.017607	0.0319	0.017607	0.0318696
sp|Q8BHL8|PSMF1_MOUSE	Q8BHL8	Psmf1	Proteasome inhibitor PI31 subunit OS=Mus musculus GN=Psmf1 PE=1 SV=1	255.25	0	7	sp|Q8BHL8|PSMF1_MOUSE	248106	171234	334261	591470	340362	549958	248106	549958	0.32467	0.272516	1.1	0	0.0416667	0.0178995	0.0323	0.0178995	0.0323076
sp|Q8BK30|NDUV3_MOUSE	Q8BK30	Ndufv3	NADH dehydrogenase [ubiquinone] flavoprotein 3, mitochondrial OS=Mus musculus GN=Ndufv3 PE=1 SV=1	123.03	0	4	sp|Q8BK30|NDUV3_MOUSE	87717.5	67405.4	50081.9	35745.2	47831	37264	67405.4	37264	0.275397	0.163437	-0.9	0	0.0666667	0.0179487	0.0323	0.0179487	0.0323076
sp|P03958|ADA_MOUSE	P03958	Ada	Adenosine deaminase OS=Mus musculus GN=Ada PE=1 SV=3	282.36	0	7	sp|P03958|ADA_MOUSE	165735	149084	89070.1	35500.7	94677.1	31311.6	149084	35500.7	0.299521	0.658312	-2.1	0	0	0.0183973	0.033	0.0183973	0.0329897
sp|Q9JK81|MYG1_MOUSE	Q9JK81	Myg1	UPF0160 protein MYG1, mitochondrial OS=Mus musculus GN=Myg1 PE=1 SV=1	371.34	0	10	sp|Q9JK81|MYG1_MOUSE	360594	262189	225224	165163	207081	159064	262189	165163	0.247534	0.147601	-0.7	0	0.0333333	0.0184294	0.033	0.0184294	0.0329897
sp|Q9DCN2|NB5R3_MOUSE	Q9DCN2	Cyb5r3	NADH-cytochrome b5 reductase 3 OS=Mus musculus GN=Cyb5r3 PE=1 SV=3	422.98	0	10	sp|Q9DCN2|NB5R3_MOUSE	292807	150609	150399	507238	276605	441669	150609	441669	0.415073	0.290913	1.6	0	0	0.0185657	0.0331	0.0185657	0.0331421
sp|Q8K3K8|OPTN_MOUSE	Q8K3K8	Optn	Optineurin OS=Mus musculus GN=Optn PE=1 SV=1	544.17	0	12	sp|Q8K3K8|OPTN_MOUSE	141225	198759	106461	254324	269021	211942	141225	254324	0.313238	0.120921	0.8	0	0	0.0186999	0.0333	0.0186999	0.03329
sp|Q9WUM3|COR1B_MOUSE	Q9WUM3	Coro1b	Coronin-1B OS=Mus musculus GN=Coro1b PE=1 SV=1	183.91	0	5	sp|Q9WUM3|COR1B_MOUSE	218487	236375	176329	96102.5	171712	116461	218487	116461	0.146531	0.305435	-0.9	0	0.0666667	0.0190587	0.0338	0.0190587	0.0338357
sp|O89053|COR1A_MOUSE	O89053	Coro1a	Coronin-1A OS=Mus musculus GN=Coro1a PE=1 SV=5	189.76	0	6	sp|O89053|COR1A_MOUSE	65768.1	88511.2	39513.7	9062.87	42049.2	8515.35	65768.1	9062.87	0.379575	0.966234	-2.9	0	0.0555556	0.0193753	0.0343	0.0193753	0.0343038
sp|Q6R891|NEB2_MOUSE	Q6R891	Ppp1r9b	Neurabin-2 OS=Mus musculus GN=Ppp1r9b PE=1 SV=1	99.49	0	2	sp|Q6R891|NEB2_MOUSE	15283.4	15154.2	12214.4	6332.58	11853.4	5462.26	15154.2	6332.58	0.122089	0.439709	-1.3	0	0.111111	0.019592	0.0346	0.019592	0.0345929
sp|O35609|SCAM3_MOUSE	O35609	Scamp3	Secretory carrier-associated membrane protein 3 OS=Mus musculus GN=Scamp3 PE=1 SV=3	314.86	0	6	sp|O35609|SCAM3_MOUSE	213523	260115	176962	123180	173044	106464	213523	123180	0.192179	0.258054	-0.8	0	0	0.0203207	0.0358	0.0203207	0.0357657
sp|Q03267|IKZF1_MOUSE	Q03267	Ikzf1	DNA-binding protein Ikaros OS=Mus musculus GN=Ikzf1 PE=1 SV=2	300.65	0	5	sp|Q03267|IKZF1_MOUSE	148809	144651	151249	91563.9	129663	78967.7	148809	91563.9	0.0225031	0.263778	-0.7	0	0	0.0203666	0.0358	0.0203666	0.0357657
sp|Q9JKF1|IQGA1_MOUSE	Q9JKF1	Iqgap1	Ras GTPase-activating-like protein IQGAP1 OS=Mus musculus GN=Iqgap1 PE=1 SV=2	1438.17	0	28	sp|Q9JKF1|IQGA1_MOUSE	961153	598881	702275	387713	582213	353889	702275	387713	0.247465	0.279249	-0.9	0	0	0.0207896	0.0364	0.0207896	0.0364098
sp|Q9WVK4|EHD1_MOUSE	Q9WVK4	Ehd1	EH domain-containing protein 1 OS=Mus musculus GN=Ehd1 PE=1 SV=1	1094.93	0	20	sp|Q9WVK4|EHD1_MOUSE	1.26504e+06	813815	765446	1.46389e+06	1.62924e+06	1.31341e+06	813815	1.46389e+06	0.290625	0.107548	0.8	0.0384615	0.0128205	0.0208486	0.0364	0.0208486	0.0364147
sp|P52293|IMA1_MOUSE	P52293	Kpna2	Importin subunit alpha-1 OS=Mus musculus GN=Kpna2 PE=1 SV=2	1239.87	0	21	sp|P52293|IMA1_MOUSE	1.6805e+06	1.44885e+06	2.43142e+06	1.02421e+06	1.33288e+06	1.06525e+06	1.6805e+06	1.06525e+06	0.277107	0.146935	-0.7	0.0119048	0	0.0211201	0.0368	0.0211201	0.0367899
sp|Q61207|SAP_MOUSE	Q61207	Psap	Prosaposin OS=Mus musculus GN=Psap PE=1 SV=2	294.49	0	7	sp|Q61207|SAP_MOUSE	219583	209579	167348	127855	164501	124637	209579	127855	0.139437	0.15932	-0.7	0	0.037037	0.0212508	0.0369	0.0212508	0.0369182
sp|P62257|UBE2H_MOUSE	P62257	Ube2h	Ubiquitin-conjugating enzyme E2 H OS=Mus musculus GN=Ube2h PE=1 SV=1	176.45	0	3	sp|P62257|UBE2H_MOUSE	1.24226e+06	693122	726526	3.2317e+06	1.13315e+06	2.60359e+06	726526	2.60359e+06	0.346959	0.463698	1.8	0.416667	0	0.0215824	0.0372	0.0215824	0.0371999
sp|P70460|VASP_MOUSE	P70460	Vasp	Vasodilator-stimulated phosphoprotein OS=Mus musculus GN=Vasp PE=1 SV=4	319.36	0	5	sp|P70460|VASP_MOUSE	175661	185767	98989.6	70469.7	105745	61038.4	175661	70469.7	0.309198	0.297976	-1.3	0	0.0555556	0.0216999	0.0372	0.0216999	0.0371999
sp|Q8R3Q6|CCD58_MOUSE	Q8R3Q6	Ccdc58	Coiled-coil domain-containing protein 58 OS=Mus musculus GN=Ccdc58 PE=1 SV=1	95.16	0	3	sp|Q8R3Q6|CCD58_MOUSE	46246.5	36320.7	35825.3	19273.9	32223.2	14092.7	36320.7	19273.9	0.148968	0.427134	-0.9	0	0.111111	0.021653	0.0372	0.021653	0.0371999
sp|Q9QWR8|NAGAB_MOUSE	Q9QWR8	Naga	Alpha-N-acetylgalactosaminidase OS=Mus musculus GN=Naga PE=1 SV=2	144.73	0	3	sp|Q9QWR8|NAGAB_MOUSE	30819.7	27083.9	17292.2	12450.9	18084.7	10790.9	27083.9	12450.9	0.278713	0.277523	-1.1	0	0	0.0216179	0.0372	0.0216179	0.0371999
sp|Q9Z0J0|NPC2_MOUSE	Q9Z0J0	Npc2	Epididymal secretory protein E1 OS=Mus musculus GN=Npc2 PE=1 SV=1	88.27	0	2	sp|Q9Z0J0|NPC2_MOUSE	95372.3	128848	111363	93006.2	61462	68408.9	111363	68408.9	0.149679	0.223101	-0.7	0	0	0.021523	0.0372	0.021523	0.0371999
sp|Q8C3I8|HGH1_MOUSE	Q8C3I8	Hgh1	Protein HGH1 homolog OS=Mus musculus GN=Hgh1 PE=1 SV=1	339.97	0	8	sp|Q8C3I8|HGH1_MOUSE	221091	130196	165309	108250	119008	99347.2	165309	108250	0.26619	0.0904286	-0.6	0	0	0.0217576	0.0372	0.0217576	0.0372003
sp|Q9Z127|LAT1_MOUSE	Q9Z127	Slc7a5	Large neutral amino acids transporter small subunit 1 OS=Mus musculus GN=Slc7a5 PE=1 SV=2	240.85	0	5	sp|Q9Z127|LAT1_MOUSE	166346	134819	99710.4	209167	235842	176568	134819	209167	0.249458	0.14328	0.6	0	0	0.0223841	0.0382	0.0223841	0.0381708
sp|Q9R0N0|GALK1_MOUSE	Q9R0N0	Galk1	Galactokinase OS=Mus musculus GN=Galk1 PE=1 SV=2	385.7	0	9	sp|Q9R0N0|GALK1_MOUSE	256797	193559	264050	122017	196256	139011	256797	139011	0.162824	0.255174	-0.9	0	0	0.0225916	0.0384	0.0225916	0.0384235
sp|P49717|MCM4_MOUSE	P49717	Mcm4	DNA replication licensing factor MCM4 OS=Mus musculus GN=Mcm4 PE=1 SV=1	2459.73	0	40	sp|P49717|MCM4_MOUSE	2.66055e+06	2.26596e+06	3.13242e+06	4.27634e+06	3.21262e+06	4.15825e+06	2.66055e+06	4.15825e+06	0.161486	0.150177	0.6	0	0	0.0229276	0.0389	0.0229276	0.0388806
sp|Q8CJG0|AGO2_MOUSE	Q8CJG0	Ago2	Protein argonaute-2 OS=Mus musculus GN=Ago2 PE=1 SV=3	286	0	7	sp|Q8CJG0|AGO2_MOUSE	59924.8	51022.5	52170.2	91049.4	61755.6	100263	52170.2	91049.4	0.0890625	0.238365	0.8	0	0	0.0229803	0.0389	0.0229803	0.0388806
sp|P25206|MCM3_MOUSE	P25206	Mcm3	DNA replication licensing factor MCM3 OS=Mus musculus GN=Mcm3 PE=1 SV=2	2704.56	0	42	sp|P25206|MCM3_MOUSE	3.3666e+06	3.03345e+06	4.05622e+06	5.51525e+06	4.10394e+06	5.39246e+06	3.3666e+06	5.39246e+06	0.149663	0.156236	0.7	0.00564972	0.00564972	0.0236734	0.0399	0.0236734	0.0399066
sp|Q8BVI4|DHPR_MOUSE	Q8BVI4	Qdpr	Dihydropteridine reductase OS=Mus musculus GN=Qdpr PE=1 SV=2	395.28	0	7	sp|Q8BVI4|DHPR_MOUSE	218423	269667	145871	94102.5	156143	91824.2	218423	94102.5	0.294356	0.320061	-1.2	0	0	0.0237099	0.0399	0.0237099	0.0399066
sp|P59017|B2L13_MOUSE	P59017	Bcl2l13	Bcl-2-like protein 13 OS=Mus musculus GN=Bcl2l13 PE=1 SV=2	484.41	0	8	sp|P59017|B2L13_MOUSE	499502	435120	614415	873318	608081	899633	499502	873318	0.175902	0.203192	0.8	0	0	0.0241388	0.0403	0.0241388	0.0403143
sp|Q8K3J1|NDUS8_MOUSE	Q8K3J1	Ndufs8	NADH dehydrogenase [ubiquinone] iron-sulfur protein 8, mitochondrial OS=Mus musculus GN=Ndufs8 PE=1 SV=1	82.06	0	2	sp|Q8K3J1|NDUS8_MOUSE	23116.1	33112.7	30765.7	22282.4	16959.8	20255.7	30765.7	20255.7	0.180268	0.135454	-0.6	0	0	0.0240831	0.0403	0.0240831	0.0403143
sp|Q9EPB4|ASC_MOUSE	Q9EPB4	Pycard	Apoptosis-associated speck-like protein containing a CARD OS=Mus musculus GN=Pycard PE=1 SV=1	349.6	0	6	sp|Q9EPB4|ASC_MOUSE	183786	255502	159229	80106.6	160524	74818.7	183786	80106.6	0.250742	0.456762	-1.2	0	0	0.0241267	0.0403	0.0241267	0.0403143
sp|Q3UIA2|RHG17_MOUSE	Q3UIA2	Arhgap17	Rho GTPase-activating protein 17 OS=Mus musculus GN=Arhgap17 PE=1 SV=1	192.79	0	5	sp|Q3UIA2|RHG17_MOUSE	42329.7	38481.9	67964.7	87000.8	65346.3	91232.7	42329.7	87000.8	0.323178	0.171025	1	0	0	0.0243507	0.0405	0.0243507	0.0404596
sp|Q60875|ARHG2_MOUSE	Q60875	Arhgef2	Rho guanine nucleotide exchange factor 2 OS=Mus musculus GN=Arhgef2 PE=1 SV=4	383.98	0	10	sp|Q60875|ARHG2_MOUSE	151286	219710	97742.3	68358.7	99996.1	45617.9	151286	68358.7	0.391274	0.382901	-1.1	0.1	0.1	0.0243416	0.0405	0.0243416	0.0404596
sp|Q9R1K9|CETN2_MOUSE	Q9R1K9	Cetn2	Centrin-2 OS=Mus musculus GN=Cetn2 PE=1 SV=1	101.29	0	2	sp|Q9R1K9|CETN2_MOUSE	18160.4	35787.1	39161.4	13017.8	12951.9	19766.1	35787.1	13017.8	0.363373	0.256821	-1.5	0	0	0.0246002	0.0408	0.0246002	0.0407697
sp|Q80ZW2|THEM6_MOUSE	Q80ZW2	Them6	Protein THEM6 OS=Mus musculus GN=Them6 PE=1 SV=1	139.77	0	5	sp|Q80ZW2|THEM6_MOUSE	37446.6	22481	19415.1	6139.39	19870.6	5945.54	22481	6139.39	0.364798	0.749565	-1.9	0.0666667	0	0.0252798	0.0418	0.0252798	0.041789
sp|Q9EQU5|SET_MOUSE	Q9EQU5	Set	Protein SET OS=Mus musculus GN=Set PE=1 SV=1	694.86	0	12	sp|Q9EQU5|SET_MOUSE	3.09374e+06	4.29779e+06	4.44499e+06	2.34953e+06	2.19656e+06	3.20008e+06	4.29779e+06	2.34953e+06	0.187889	0.209392	-0.9	0	0	0.025381	0.0418	0.025381	0.0418495
sp|P07607|TYSY_MOUSE	P07607	Tyms	Thymidylate synthase OS=Mus musculus GN=Tyms PE=1 SV=1	501.4	0	11	sp|P07607|TYSY_MOUSE	175231	199220	265384	347046	263864	330867	199220	330867	0.218925	0.140488	0.7	0	0.025641	0.0255483	0.042	0.0255483	0.0420185
sp|P31786|ACBP_MOUSE	P31786	Dbi	Acyl-CoA-binding protein OS=Mus musculus GN=Dbi PE=1 SV=2	207.53	0	4	sp|P31786|ACBP_MOUSE	532334	1.2197e+06	582397	366560	333065	432677	582397	366560	0.492475	0.134297	-0.7	0	0	0.0256833	0.0421	0.0256833	0.0420672
sp|Q9JJX7|TYDP2_MOUSE	Q9JJX7	Tdp2	Tyrosyl-DNA phosphodiesterase 2 OS=Mus musculus GN=Tdp2 PE=1 SV=1	49.97	0.000812348	2	sp|Q9JJX7|TYDP2_MOUSE	36873.8	35991.1	32442.5	18781.5	30796.6	14862.7	35991.1	18781.5	0.0668185	0.386528	-0.9	0	0	0.0257077	0.0421	0.0257077	0.0420672
sp|P40124|CAP1_MOUSE	P40124	Cap1	Adenylyl cyclase-associated protein 1 OS=Mus musculus GN=Cap1 PE=1 SV=4	825.78	0	13	sp|P40124|CAP1_MOUSE	895668	980153	597888	306569	665569	312590	895668	312590	0.243527	0.479992	-1.5	0	0.0166667	0.0263856	0.0431	0.0263856	0.0430677
sp|Q9JII5|DAZP1_MOUSE	Q9JII5	Dazap1	DAZ-associated protein 1 OS=Mus musculus GN=Dazap1 PE=1 SV=2	275.39	0	4	sp|Q9JII5|DAZP1_MOUSE	358908	420193	424390	149321	331384	232420	420193	232420	0.09137	0.383438	-0.9	0	0	0.0265096	0.0432	0.0265096	0.0431613
sp|Q8BGC4|PTGR3_MOUSE	Q8BGC4	Zadh2	Prostaglandin reductase-3 OS=Mus musculus GN=Zadh2 PE=1 SV=1	190.85	0	4	sp|Q8BGC4|PTGR3_MOUSE	91411	91457.3	71063.6	45880.5	71750.4	53998.6	91411	53998.6	0.138946	0.231263	-0.8	0	0	0.0269069	0.0437	0.0269069	0.0436985
sp|Q99PT1|GDIR1_MOUSE	Q99PT1	Arhgdia	Rho GDP-dissociation inhibitor 1 OS=Mus musculus GN=Arhgdia PE=1 SV=3	864.71	0	10	sp|Q99PT1|GDIR1_MOUSE	2.19367e+06	2.43092e+06	1.89394e+06	1.27113e+06	1.86603e+06	1.44149e+06	2.19367e+06	1.44149e+06	0.123846	0.200735	-0.6	0	0.0185185	0.0270059	0.0437	0.0270059	0.0437496
sp|Q3THE2|ML12B_MOUSE	Q3THE2	Myl12b	Myosin regulatory light chain 12B OS=Mus musculus GN=Myl12b PE=1 SV=2	506.98	0	6	sp|Q3THE2|ML12B_MOUSE	804782	838603	568206	394888	607292	363306	804782	394888	0.199844	0.291526	-1	0	0.030303	0.0272647	0.0441	0.0272647	0.0440587
sp|G3X912|SPRTN_MOUSE	G3X912	Sprtn	SprT-like domain-containing protein Spartan OS=Mus musculus GN=Sprtn PE=2 SV=1	42.2	0.00198728	2	sp|G3X912|SPRTN_MOUSE	8713.89	13072	7383.65	37979.2	12905.5	20175.8	8713.89	20175.8	0.306015	0.544618	1.2	0.5	0.166667	0.0277327	0.0444	0.0277327	0.0443691
sp|P11835|ITB2_MOUSE	P11835	Itgb2	Integrin beta-2 OS=Mus musculus GN=Itgb2 PE=1 SV=2	359.66	0	10	sp|P11835|ITB2_MOUSE	114647	146729	64946.3	31450.2	73377.6	16970	114647	31450.2	0.378826	0.72158	-1.9	0.0333333	0.133333	0.0278937	0.0444	0.0278937	0.0443691
sp|P19221|THRB_MOUSE	P19221	F2	Prothrombin OS=Mus musculus GN=F2 PE=1 SV=1	147.61	0	4	sp|P19221|THRB_MOUSE	12321.2	58551.3	14800.3	75186.1	54600.3	82616.3	14800.3	75186.1	0.910611	0.204993	2.3	0	0	0.0278323	0.0444	0.0278323	0.0443691
sp|P26883|FKB1A_MOUSE	P26883	Fkbp1a	Peptidyl-prolyl cis-trans isomerase FKBP1A OS=Mus musculus GN=Fkbp1a PE=1 SV=2	79.59	0	2	sp|P26883|FKB1A_MOUSE	65146.1	45931.1	78107.8	43562.7	24541.1	40112.4	65146.1	40112.4	0.256723	0.280938	-0.7	0	0	0.0280046	0.0444	0.0280046	0.0443691
sp|P63101|1433Z_MOUSE	P63101	Ywhaz	14-3-3 protein zeta/delta OS=Mus musculus GN=Ywhaz PE=1 SV=1	1701.08	0	22	sp|P63101|1433Z_MOUSE	1.13246e+07	8.30084e+06	6.70769e+06	5.23919e+06	6.61527e+06	4.39528e+06	8.30084e+06	5.23919e+06	0.267167	0.206878	-0.7	0	0.00952381	0.0278271	0.0444	0.0278271	0.0443691
sp|Q9CXP8|GBG10_MOUSE	Q9CXP8	Gng10	Guanine nucleotide-binding protein G(I)/G(S)/G(O) subunit gamma-10 OS=Mus musculus GN=Gng10 PE=3 SV=1	122.04	0	2	sp|Q9CXP8|GBG10_MOUSE	53204	46388.2	17753	10700	22080.1	9309.14	46388.2	10700	0.480924	0.499397	-2.1	0.166667	0.166667	0.0278369	0.0444	0.0278369	0.0443691
sp|Q9D8B4|NDUAB_MOUSE	Q9D8B4	Ndufa11	NADH dehydrogenase [ubiquinone] 1 alpha subcomplex subunit 11 OS=Mus musculus GN=Ndufa11 PE=1 SV=2	50.9	0.000815661	2	sp|Q9D8B4|NDUAB_MOUSE	9563.42	12471.8	19221.2	20366.4	22821.3	22267	12471.8	22267	0.360275	0.05901	0.8	0	0	0.0276186	0.0444	0.0276186	0.0443691
sp|Q9R0A0|PEX14_MOUSE	Q9R0A0	Pex14	Peroxisomal membrane protein PEX14 OS=Mus musculus GN=Pex14 PE=1 SV=1	102.76	0	4	sp|Q9R0A0|PEX14_MOUSE	11817.6	10725.7	9371.05	5855.47	9358.42	4941.96	10725.7	5855.47	0.115211	0.346994	-0.9	0.0833333	0.166667	0.0279608	0.0444	0.0279608	0.0443691
sp|Q7M6Y3|PICAL_MOUSE	Q7M6Y3	Picalm	Phosphatidylinositol-binding clathrin assembly protein OS=Mus musculus GN=Picalm PE=1 SV=1	930.35	0	14	sp|Q7M6Y3|PICAL_MOUSE	396262	350275	645621	934601	576635	1.03581e+06	396262	934601	0.34245	0.284158	1.2	0	0.0185185	0.0284558	0.0449	0.0284558	0.0448646
sp|Q9ERH4|NUSAP_MOUSE	Q9ERH4	Nusap1	Nucleolar and spindle-associated protein 1 OS=Mus musculus GN=Nusap1 PE=1 SV=1	234.55	0	5	sp|Q9ERH4|NUSAP_MOUSE	24170.1	16646	31993.6	53924.2	30450.6	78173.7	24170.1	53924.2	0.316206	0.440408	1.2	0.133333	0.0666667	0.0284385	0.0449	0.0284385	0.0448646
sp|Q8R180|ERO1A_MOUSE	Q8R180	Ero1a	ERO1-like protein alpha OS=Mus musculus GN=Ero1a PE=1 SV=2	712.38	0	15	sp|Q8R180|ERO1A_MOUSE	1.10964e+06	631611	809490	494624	630179	439589	809490	494624	0.284163	0.188102	-0.7	0	0	0.0286279	0.045	0.0286279	0.0450265
sp|Q6Q477|AT2B4_MOUSE	Q6Q477	Atp2b4	Plasma membrane calcium-transporting ATPase 4 OS=Mus musculus GN=Atp2b4 PE=1 SV=1	513.02	0	12	sp|Q6Q477|AT2B4_MOUSE	28746.8	25118.8	104570	301657	71565.1	269187	28746.8	269187	0.84944	0.581559	3.2	0.102564	0.0769231	0.0290192	0.0455	0.0290192	0.0455314
sp|P26450|P85A_MOUSE	P26450	Pik3r1	Phosphatidylinositol 3-kinase regulatory subunit alpha OS=Mus musculus GN=Pik3r1 PE=1 SV=2	95.27	0	2	sp|P26450|P85A_MOUSE	14584.3	17377.4	9743.51	6249.31	9807.43	8538.04	14584.3	8538.04	0.277838	0.219953	-0.8	0	0	0.0291675	0.0457	0.0291675	0.0456536
sp|O88271|CFDP1_MOUSE	O88271	Cfdp1	Craniofacial development protein 1 OS=Mus musculus GN=Cfdp1 PE=1 SV=1	339.4	0	5	sp|O88271|CFDP1_MOUSE	215049	310948	265361	162406	138110	219512	265361	162406	0.181847	0.241073	-0.7	0	0.0416667	0.0292997	0.0457	0.0292997	0.04575
sp|P50295|ARY2_MOUSE	P50295	Nat2	Arylamine N-acetyltransferase 2 OS=Mus musculus GN=Nat2 PE=1 SV=1	91.56	0	3	sp|P50295|ARY2_MOUSE	11163.5	9881.04	17681.9	22294.7	16514.2	23654	11163.5	22294.7	0.324046	0.182084	1	0	0	0.0297045	0.0462	0.0297045	0.0462005
sp|Q9QZM0|UBQL2_MOUSE	Q9QZM0	Ubqln2	Ubiquilin-2 OS=Mus musculus GN=Ubqln2 PE=1 SV=2	178.78	0	4	sp|Q9QZM0|UBQL2_MOUSE	52217.7	68862.7	46577	28889.3	46271.7	21267.4	52217.7	28889.3	0.20733	0.398712	-0.9	0	0.166667	0.0297308	0.0462	0.0297308	0.0462005
sp|Q8CI51|PDLI5_MOUSE	Q8CI51	Pdlim5	PDZ and LIM domain protein 5 OS=Mus musculus GN=Pdlim5 PE=1 SV=4	567.03	0	13	sp|Q8CI51|PDLI5_MOUSE	313734	386634	348352	198677	313410	209255	348352	209255	0.104314	0.263709	-0.7	0	0	0.0301372	0.0467	0.0301372	0.0467198
sp|A2APB8|TPX2_MOUSE	A2APB8	Tpx2	Targeting protein for Xklp2 OS=Mus musculus GN=Tpx2 PE=1 SV=1	317	0	9	sp|A2APB8|TPX2_MOUSE	90826.9	87730.8	112725	153375	110620	147620	90826.9	147620	0.140327	0.169106	0.7	0	0	0.0303259	0.0469	0.0303259	0.0469002
sp|Q6PAC3|DCA13_MOUSE	Q6PAC3	Dcaf13	DDB1- and CUL4-associated factor 13 OS=Mus musculus GN=Dcaf13 PE=2 SV=2	167.18	0	4	sp|Q6PAC3|DCA13_MOUSE	53954.2	39484	43611.9	26844.1	35378.8	14493.9	43611.9	26844.1	0.163171	0.410616	-0.7	0	0.0833333	0.0310808	0.0478	0.0310808	0.0478393
sp|Q8BH43|WASF2_MOUSE	Q8BH43	Wasf2	Wiskott-Aldrich syndrome protein family member 2 OS=Mus musculus GN=Wasf2 PE=1 SV=1	77.92	0.000450857	2	sp|Q8BH43|WASF2_MOUSE	11214	14950.7	9490.42	3442.24	9637.49	2021.43	11214	3442.24	0.234858	0.80453	-1.7	0	0	0.0310292	0.0478	0.0310292	0.0478393
sp|Q62433|NDRG1_MOUSE	Q62433	Ndrg1	Protein NDRG1 OS=Mus musculus GN=Ndrg1 PE=1 SV=1	89.28	0	2	sp|Q62433|NDRG1_MOUSE	2847.37	23022.1	1403.7	891.25	809.377	423.369	2847.37	809.377	1.32946	0.352928	-1.8	0	0	0.0312338	0.048	0.0312338	0.0479609
sp|Q9D8V0|HM13_MOUSE	Q9D8V0	Hm13	Minor histocompatibility antigen H13 OS=Mus musculus GN=Hm13 PE=1 SV=1	232.64	0	6	sp|Q9D8V0|HM13_MOUSE	132660	170979	95427.9	86451.2	88886.3	80688.2	132660	86451.2	0.283988	0.0493328	-0.6	0	0	0.0314104	0.0481	0.0314104	0.048118
sp|Q9CR86|CHSP1_MOUSE	Q9CR86	Carhsp1	Calcium-regulated heat stable protein 1 OS=Mus musculus GN=Carhsp1 PE=1 SV=1	318.17	0	6	sp|Q9CR86|CHSP1_MOUSE	217877	258147	501935	834592	407529	1.10967e+06	258147	834592	0.471495	0.451317	1.7	0	0	0.0323152	0.0494	0.0323152	0.0493874
sp|P19467|MUC13_MOUSE	P19467	Muc13	Mucin-13 OS=Mus musculus GN=Muc13 PE=2 SV=1	46.82	0.000804505	2	sp|P19467|MUC13_MOUSE	14453.4	80868.3	4624.3	1349.36	6343.43	776.227	14453.4	1349.36	1.2449	1.08474	-3.4	0	0	0.0333064	0.0507	0.0333064	0.0507202
sp|P51660|DHB4_MOUSE	P51660	Hsd17b4	Peroxisomal multifunctional enzyme type 2 OS=Mus musculus GN=Hsd17b4 PE=1 SV=3	275.75	0	5	sp|P51660|DHB4_MOUSE	68721.4	92246.9	44263.3	41888.4	41476.8	35489.9	68721.4	41476.8	0.350725	0.0903938	-0.7	0.0666667	0.0666667	0.0333438	0.0507	0.0333438	0.0507202
sp|Q02013|AQP1_MOUSE	Q02013	Aqp1	Aquaporin-1 OS=Mus musculus GN=Aqp1 PE=1 SV=3	271.57	0	3	sp|Q02013|AQP1_MOUSE	26987.2	200289	27834.9	287833	176069	236009	27834.9	236009	1.17375	0.239735	3.1	0.0833333	0	0.0334262	0.0507	0.0334262	0.0507264
sp|Q91XF0|PNPO_MOUSE	Q91XF0	Pnpo	Pyridoxine-5'-phosphate oxidase OS=Mus musculus GN=Pnpo PE=1 SV=1	222.84	0	4	sp|Q91XF0|PNPO_MOUSE	9033.06	14222.2	19040.1	85660.8	16200.5	119335	14222.2	85660.8	0.354979	0.713281	2.6	0.0666667	0.133333	0.0337807	0.0511	0.0337807	0.0511446
sp|Q8R238|SDSL_MOUSE	Q8R238	Sdsl	Serine dehydratase-like OS=Mus musculus GN=Sdsl PE=1 SV=1	182.1	0	4	sp|Q8R238|SDSL_MOUSE	68966	61338.8	47356	28648.4	51183.4	32319.3	61338.8	32319.3	0.185066	0.32343	-0.9	0	0	0.0339658	0.0513	0.0339658	0.0513049
sp|P84228|H32_MOUSE	P84228	Hist1h3b	Histone H3.2 OS=Mus musculus GN=Hist1h3b PE=1 SV=2	892.6	0	11	sp|P84228|H32_MOUSE	1.61815e+07	2.36931e+07	3.12057e+07	4.2795e+07	2.95341e+07	5.84053e+07	2.36931e+07	4.2795e+07	0.317054	0.331624	0.9	0	0	0.0348371	0.0525	0.0348371	0.0524988
sp|Q06138|CAB39_MOUSE	Q06138	Cab39	Calcium-binding protein 39 OS=Mus musculus GN=Cab39 PE=1 SV=2	246	0	6	sp|Q06138|CAB39_MOUSE	61577.9	57876.2	45770.5	30971.2	48925.9	26991.3	57876.2	30971.2	0.150116	0.327979	-0.9	0	0	0.0352264	0.0529	0.0352264	0.0529463
sp|Q8BH04|PCKGM_MOUSE	Q8BH04	Pck2	Phosphoenolpyruvate carboxykinase [GTP], mitochondrial OS=Mus musculus GN=Pck2 PE=1 SV=1	1308.41	0	25	sp|Q8BH04|PCKGM_MOUSE	1.84501e+06	1.12468e+06	903893	2.05911e+06	1.97871e+06	1.94987e+06	1.12468e+06	1.97871e+06	0.381166	0.0283623	0.8	0	0	0.0352976	0.0529	0.0352976	0.0529463
sp|Q5DTN8|JKIP3_MOUSE	Q5DTN8	Jakmip3	Janus kinase and microtubule-interacting protein 3 OS=Mus musculus GN=Jakmip3 PE=1 SV=2	43.53	0.00159744	2	sp|Q5DTN8|JKIP3_MOUSE	10337.1	20744.8	13923.4	48301.4	17283.3	41064.9	13923.4	41064.9	0.352426	0.456481	1.6	0	0	0.0353976	0.053	0.0353976	0.0529738
sp|P26040|EZRI_MOUSE	P26040	Ezr	Ezrin OS=Mus musculus GN=Ezr PE=1 SV=3	223.46	0	6	sp|P26040|EZRI_MOUSE	156153	103642	96328	22720.3	103729	24709.8	103642	24709.8	0.274913	0.91705	-2.1	0	0.166667	0.0355931	0.0531	0.0355931	0.0531436
sp|Q3U7U3|FBX7_MOUSE	Q3U7U3	Fbxo7	F-box only protein 7 OS=Mus musculus GN=Fbxo7 PE=1 SV=2	47.6	0.000806452	2	sp|Q3U7U3|FBX7_MOUSE	7947.28	9174.53	15297.3	19174.6	13619.2	26984.8	9174.53	19174.6	0.364357	0.336964	1.1	0	0	0.0357417	0.0532	0.0357417	0.0532428
sp|P34884|MIF_MOUSE	P34884	Mif	Macrophage migration inhibitory factor OS=Mus musculus GN=Mif PE=1 SV=2	553.24	0	5	sp|P34884|MIF_MOUSE	6.21213e+06	6.75614e+06	4.15203e+06	1.94148e+06	4.94088e+06	1.87816e+06	6.21213e+06	1.94148e+06	0.240704	0.599371	-1.7	0	0	0.0358847	0.0533	0.0358847	0.0533332
sp|Q9D2C6|RPC8_MOUSE	Q9D2C6	Polr3h	DNA-directed RNA polymerase III subunit RPC8 OS=Mus musculus GN=Polr3h PE=1 SV=2	89.99	0	2	sp|Q9D2C6|RPC8_MOUSE	20119.4	15179.9	25820.7	3133.39	17052.3	5310.66	20119.4	5310.66	0.261368	0.880964	-1.9	0	0.166667	0.0361533	0.0536	0.0361533	0.0536094
sp|P56395|CYB5_MOUSE	P56395	Cyb5a	Cytochrome b5 OS=Mus musculus GN=Cyb5a PE=1 SV=2	372.75	0	6	sp|P56395|CYB5_MOUSE	787426	575440	1.04311e+06	1.40007e+06	1.04599e+06	1.19349e+06	787426	1.19349e+06	0.291992	0.146604	0.6	0.0333333	0	0.037121	0.0549	0.037121	0.0549188
sp|Q9D8Y0|EFHD2_MOUSE	Q9D8Y0	Efhd2	EF-hand domain-containing protein D2 OS=Mus musculus GN=Efhd2 PE=1 SV=1	261.7	0	7	sp|Q9D8Y0|EFHD2_MOUSE	137502	108793	113948	73626.7	108120	60530.9	113948	73626.7	0.12746	0.3044	-0.6	0	0	0.0379143	0.056	0.0379143	0.0559646
sp|Q05816|FABP5_MOUSE	Q05816	Fabp5	Fatty acid-binding protein, epidermal OS=Mus musculus GN=Fabp5 PE=1 SV=3	390.59	0	6	sp|Q05816|FABP5_MOUSE	154909	482769	58423	52703.9	18451.6	55079.9	154909	52703.9	0.958645	0.487089	-1.6	0	0.125	0.0380518	0.056	0.0380518	0.0560399
sp|O08663|MAP2_MOUSE	O08663	Metap2	Methionine aminopeptidase 2 OS=Mus musculus GN=Metap2 PE=1 SV=1	1266.72	0	20	sp|O08663|MAP2_MOUSE	1.19547e+06	1.16254e+06	1.901e+06	2.25557e+06	1.95065e+06	1.92048e+06	1.19547e+06	1.95065e+06	0.293853	0.0907677	0.7	0	0	0.0384908	0.0565	0.0384908	0.0565448
sp|P08226|APOE_MOUSE	P08226	Apoe	Apolipoprotein E OS=Mus musculus GN=Apoe PE=1 SV=2	61.16	0.000422297	2	sp|P08226|APOE_MOUSE	6824	31416.1	16615.7	114655	22061.6	102995	16615.7	102995	0.67709	0.631145	2.6	0	0	0.0386564	0.0565	0.0386564	0.0565448
sp|Q9D1L0|CHCH2_MOUSE	Q9D1L0	Chchd2	Coiled-coil-helix-coiled-coil-helix domain-containing protein 2 OS=Mus musculus GN=Chchd2 PE=2 SV=1	99.71	0	2	sp|Q9D1L0|CHCH2_MOUSE	252308	194784	191002	116897	192226	113439	194784	116897	0.161522	0.316092	-0.7	0	0	0.0385957	0.0565	0.0385957	0.0565448
sp|Q9DB42|ZN593_MOUSE	Q9DB42	Znf593	Zinc finger protein 593 OS=Mus musculus GN=Znf593 PE=1 SV=2	33.57	0.00391083	2	sp|Q9DB42|ZN593_MOUSE	28964.8	27308.1	31758.1	17175.2	27502	16415.6	28964.8	17175.2	0.0766453	0.304116	-0.8	0	0	0.0390723	0.057	0.0390723	0.0570244
sp|Q9JI78|NGLY1_MOUSE	Q9JI78	Ngly1	Peptide-N(4)-(N-acetyl-beta-glucosaminyl)asparagine amidase OS=Mus musculus GN=Ngly1 PE=1 SV=2	68.65	0.000434405	2	sp|Q9JI78|NGLY1_MOUSE	7073.81	11003.2	8521.91	13084	14692.3	10527.2	8521.91	13084	0.224132	0.164511	0.6	0	0	0.0400319	0.0583	0.0400319	0.0582936
sp|Q3U2S4|OTUD5_MOUSE	Q3U2S4	Otud5	OTU domain-containing protein 5 OS=Mus musculus GN=Otud5 PE=1 SV=2	158.73	0	5	sp|Q3U2S4|OTUD5_MOUSE	5643.67	23949.2	35234.3	84016.5	34998	72984.5	23949.2	72984.5	0.691074	0.401796	1.6	0	0	0.0402325	0.0585	0.0402325	0.0584544
sp|P46099|KLF1_MOUSE	P46099	Klf1	Krueppel-like factor 1 OS=Mus musculus GN=Klf1 PE=1 SV=2	54.06	0.000825083	2	sp|P46099|KLF1_MOUSE	32243.3	19622.5	47275.3	56211.2	50201	54793.9	32243.3	54793.9	0.418915	0.0584684	0.8	0	0	0.0408342	0.059	0.0408342	0.0589867
sp|Q8VE99|CC115_MOUSE	Q8VE99	Ccdc115	Coiled-coil domain-containing protein 115 OS=Mus musculus GN=Ccdc115 PE=1 SV=1	101.11	0	2	sp|Q8VE99|CC115_MOUSE	24593	26126.7	29332.4	12694.3	23980.3	7680.1	26126.7	12694.3	0.0906298	0.564685	-1	0	0	0.040872	0.059	0.040872	0.0589867
sp|Q99PM9|UCK2_MOUSE	Q99PM9	Uck2	Uridine-cytidine kinase 2 OS=Mus musculus GN=Uck2 PE=1 SV=1	342.06	0	8	sp|Q99PM9|UCK2_MOUSE	207215	304504	453223	165288	221396	93217.4	304504	165288	0.385195	0.401674	-0.9	0	0	0.0408038	0.059	0.0408038	0.0589867
sp|Q8BGD8|COA6_MOUSE	Q8BGD8	Coa6	Cytochrome c oxidase assembly factor 6 homolog OS=Mus musculus GN=Coa6 PE=1 SV=1	72.1	0.000439367	2	sp|Q8BGD8|COA6_MOUSE	20540.8	16244.8	10652.1	10401.8	10691.6	7407.63	16244.8	10401.8	0.31358	0.191375	-0.6	0	0	0.0410418	0.0591	0.0410418	0.0591001
sp|O70274|TP4A2_MOUSE	O70274	Ptp4a2	Protein tyrosine phosphatase type IVA 2 OS=Mus musculus GN=Ptp4a2 PE=1 SV=1	164.9	0	2	sp|O70274|TP4A2_MOUSE	14973.3	22731.1	22151	12025.3	12065.9	16406.7	22151	12065.9	0.216585	0.186523	-0.9	0	0	0.0412752	0.0593	0.0412752	0.0593046
sp|O70378|EMC8_MOUSE	O70378	Emc8	ER membrane protein complex subunit 8 OS=Mus musculus GN=Emc8 PE=1 SV=1	211.63	0	3	sp|O70378|EMC8_MOUSE	74982.6	53163	94728.4	54230.4	48064.4	43969.6	74982.6	48064.4	0.279862	0.105941	-0.6	0	0	0.0421144	0.0604	0.0421144	0.0603764
sp|Q60605|MYL6_MOUSE	Q60605	Myl6	Myosin light polypeptide 6 OS=Mus musculus GN=Myl6 PE=1 SV=3	570.97	0	8	sp|Q60605|MYL6_MOUSE	1.86699e+06	1.6875e+06	1.36369e+06	1.00744e+06	1.47041e+06	862836	1.6875e+06	1.00744e+06	0.155591	0.285017	-0.7	0	0	0.0429629	0.0615	0.0429629	0.0614569
sp|Q3TYS2|CQ062_MOUSE	Q3TYS2	NA	Uncharacterized protein C17orf62 homolog OS=Mus musculus PE=1 SV=2	55.13	0.000414938	2	sp|Q3TYS2|CQ062_MOUSE	5906.26	10381.1	3839.09	16251.3	12808.5	8958.66	5906.26	12808.5	0.498452	0.287876	1.1	0	0	0.0431765	0.0616	0.0431765	0.0616263
sp|Q9DC51|GNAI3_MOUSE	Q9DC51	Gnai3	Guanine nucleotide-binding protein G(k) subunit alpha OS=Mus musculus GN=Gnai3 PE=1 SV=3	95.34	0	3	sp|Q9DC51|GNAI3_MOUSE	49945.2	37469.2	32162.9	23221.6	33804.5	23514.3	37469.2	23514.3	0.229028	0.224509	-0.7	0	0	0.0433747	0.0618	0.0433747	0.0617731
sp|P15702|LEUK_MOUSE	P15702	Spn	Leukosialin OS=Mus musculus GN=Spn PE=1 SV=1	227.1	0	5	sp|P15702|LEUK_MOUSE	209449	245380	113148	60360.4	148738	68497.1	209449	68497.1	0.361146	0.527882	-1.6	0	0	0.0436197	0.062	0.0436197	0.0619859
sp|P24452|CAPG_MOUSE	P24452	Capg	Macrophage-capping protein OS=Mus musculus GN=Capg PE=1 SV=2	506.13	0	8	sp|P24452|CAPG_MOUSE	615505	193067	619207	116261	257675	161608	615505	161608	0.514723	0.404489	-1.9	0	0.0277778	0.0441708	0.0625	0.0441708	0.0625271
sp|Q8BGS2|BOLA2_MOUSE	Q8BGS2	Bola2	BolA-like protein 2 OS=Mus musculus GN=Bola2 PE=1 SV=1	218.7	0	3	sp|Q8BGS2|BOLA2_MOUSE	441364	405978	385568	269928	384392	229277	405978	269928	0.0686935	0.273081	-0.6	0	0	0.0441935	0.0625	0.0441935	0.0625271
sp|O35615|FOG1_MOUSE	O35615	Zfpm1	Zinc finger protein ZFPM1 OS=Mus musculus GN=Zfpm1 PE=1 SV=1	62.75	0.000425713	2	sp|O35615|FOG1_MOUSE	27993.3	40254.9	19671.5	48126.3	37288.3	54343.3	27993.3	48126.3	0.353312	0.185275	0.8	0	0	0.0442913	0.0625	0.0442913	0.0625289
sp|Q9ER72|SYCC_MOUSE	Q9ER72	Cars	Cysteine--tRNA ligase, cytoplasmic OS=Mus musculus GN=Cars PE=1 SV=2	1116.92	0	24	sp|Q9ER72|SYCC_MOUSE	701850	443164	470648	741713	764413	701824	470648	741713	0.263826	0.043052	0.7	0	0	0.0456398	0.0643	0.0456398	0.0642926
sp|Q0GNC1|INF2_MOUSE	Q0GNC1	Inf2	Inverted formin-2 OS=Mus musculus GN=Inf2 PE=1 SV=1	187.86	0	4	sp|Q0GNC1|INF2_MOUSE	22888.3	33851.6	8302.9	2752.07	11994.4	5825.67	22888.3	5825.67	0.591167	0.686378	-2	0	0.0833333	0.0469182	0.066	0.0469182	0.0659502
sp|Q01149|CO1A2_MOUSE	Q01149	Col1a2	Collagen alpha-2(I) chain OS=Mus musculus GN=Col1a2 PE=1 SV=2	96.24	0	2	sp|Q01149|CO1A2_MOUSE	14716.1	22817.9	4060.28	2580.29	6125.73	581.364	14716.1	2580.29	0.678536	0.907005	-2.5	0.166667	0.166667	0.0481655	0.0674	0.0481655	0.0674288
sp|Q99K85|SERC_MOUSE	Q99K85	Psat1	Phosphoserine aminotransferase OS=Mus musculus GN=Psat1 PE=1 SV=1	808.45	0	14	sp|Q99K85|SERC_MOUSE	1.18652e+06	837741	599092	473417	647889	493688	837741	493688	0.337847	0.17725	-0.8	0	0	0.0481783	0.0674	0.0481783	0.0674288
sp|Q99LT0|DPY30_MOUSE	Q99LT0	Dpy30	Protein dpy-30 homolog OS=Mus musculus GN=Dpy30 PE=1 SV=1	343.77	0	5	sp|Q99LT0|DPY30_MOUSE	313207	325239	190876	108803	112712	243271	313207	112712	0.268936	0.493981	-1.5	0	0	0.0487319	0.0681	0.0487319	0.0680567
sp|Q9JMC3|DNJA4_MOUSE	Q9JMC3	Dnaja4	DnaJ homolog subfamily A member 4 OS=Mus musculus GN=Dnaja4 PE=1 SV=1	280.38	0	7	sp|Q9JMC3|DNJA4_MOUSE	117668	101217	170985	210068	151241	216887	117668	210068	0.280641	0.187273	0.8	0	0	0.0493536	0.0688	0.0493536	0.0687766
sp|P26041|MOES_MOUSE	P26041	Msn	Moesin OS=Mus musculus GN=Msn PE=1 SV=3	1677.57	0	36	sp|P26041|MOES_MOUSE	1.92165e+06	1.9877e+06	1.30355e+06	1.16406e+06	1.43586e+06	951923	1.92165e+06	1.16406e+06	0.217176	0.204893	-0.7	0	0	0.0502875	0.0699	0.0502875	0.0699276
sp|Q922Q1|MARC2_MOUSE	Q922Q1	2002-03-01	Mitochondrial amidoxime reducing component 2 OS=Mus musculus GN=Marc2 PE=1 SV=1	251.21	0	5	sp|Q922Q1|MARC2_MOUSE	99060.8	108613	70219.2	65814.4	72794.3	60892.4	99060.8	65814.4	0.215784	0.0899323	-0.6	0	0	0.0504707	0.07	0.0504707	0.0700322
sp|P48036|ANXA5_MOUSE	P48036	Anxa5	Annexin A5 OS=Mus musculus GN=Anxa5 PE=1 SV=1	420.74	0	9	sp|P48036|ANXA5_MOUSE	348395	212935	81503.5	27848.9	140476	34779.3	212935	34779.3	0.622793	0.932327	-2.6	0	0.037037	0.0509932	0.0706	0.0509932	0.0705582
sp|Q8BJ05|ZC3HE_MOUSE	Q8BJ05	Zc3h14	Zinc finger CCCH domain-containing protein 14 OS=Mus musculus GN=Zc3h14 PE=1 SV=1	64.36	0.000428816	2	sp|Q8BJ05|ZC3HE_MOUSE	5794.38	5603.03	3931.39	9023.44	5540.39	9021.52	5603.03	9021.52	0.20057	0.255716	0.7	0	0	0.0510676	0.0706	0.0510676	0.0705582
sp|Q8BG81|PDIP3_MOUSE	Q8BG81	Poldip3	Polymerase delta-interacting protein 3 OS=Mus musculus GN=Poldip3 PE=1 SV=1	106.31	0	2	sp|Q8BG81|PDIP3_MOUSE	38319.3	16547.6	20003	38595.8	36557.7	41385.6	20003	38595.8	0.468839	0.0623914	0.9	0	0	0.0525392	0.0724	0.0525392	0.072437
sp|O35382|EXOC4_MOUSE	O35382	Exoc4	Exocyst complex component 4 OS=Mus musculus GN=Exoc4 PE=1 SV=2	163.51	0	4	sp|O35382|EXOC4_MOUSE	14888.8	19938.1	9949.56	27598.7	17546.4	26583.2	14888.8	26583.2	0.33462	0.231453	0.8	0	0	0.0537144	0.0736	0.0537144	0.0735636
sp|P54923|ADPRH_MOUSE	P54923	Adprh	[Protein ADP-ribosylarginine] hydrolase OS=Mus musculus GN=Adprh PE=1 SV=1	220.57	0	4	sp|P54923|ADPRH_MOUSE	165569	117714	183774	89583.7	137487	82678	165569	89583.7	0.219168	0.289115	-0.9	0	0	0.0538104	0.0736	0.0538104	0.0735636
sp|P56546|CTBP2_MOUSE	P56546	Ctbp2	C-terminal-binding protein 2 OS=Mus musculus GN=Ctbp2 PE=1 SV=2	167.68	0	4	sp|P56546|CTBP2_MOUSE	158993	221424	172161	95083.6	169413	111523	172161	111523	0.178664	0.3115	-0.6	0	0	0.0536302	0.0736	0.0536302	0.0735636
sp|Q07235|GDN_MOUSE	Q07235	Serpine2	Glia-derived nexin OS=Mus musculus GN=Serpine2 PE=1 SV=2	103.63	0	3	sp|Q07235|GDN_MOUSE	32793	40128.4	7163.36	3676.32	8669.24	9023.69	32793	8669.24	0.648359	0.419796	-1.9	0	0.222222	0.0536938	0.0736	0.0536938	0.0735636
sp|Q8BTM8|FLNA_MOUSE	Q8BTM8	Flna	Filamin-A OS=Mus musculus GN=Flna PE=1 SV=5	3968.71	0	79	sp|Q8BTM8|FLNA_MOUSE	3.79224e+06	4.69366e+06	2.58018e+06	1.95086e+06	3.10458e+06	1.79294e+06	3.79224e+06	1.95086e+06	0.28751	0.313675	-1	0.00340136	0.0238095	0.0549589	0.075	0.0549589	0.0749756
sp|Q99LG2|TNPO2_MOUSE	Q99LG2	Tnpo2	Transportin-2 OS=Mus musculus GN=Tnpo2 PE=1 SV=1	100.24	0	3	sp|Q99LG2|TNPO2_MOUSE	23901.5	20180.1	40027.4	43363	36242.7	44570.5	23901.5	43363	0.376295	0.10872	0.9	0	0	0.0556392	0.0757	0.0556392	0.0757441
sp|Q60775|ELF1_MOUSE	Q60775	Elf1	ETS-related transcription factor Elf-1 OS=Mus musculus GN=Elf1 PE=1 SV=1	125.93	0	3	sp|Q60775|ELF1_MOUSE	37357.4	60333.4	18593.2	10309.9	27575.5	10336	37357.4	10336	0.539339	0.619689	-1.9	0	0	0.0560663	0.0762	0.0560663	0.0761656
sp|Q76KJ5|RPA34_MOUSE	Q76KJ5	Cd3eap	DNA-directed RNA polymerase I subunit RPA34 OS=Mus musculus GN=Cd3eap PE=1 SV=2	48.02	0.000808081	2	sp|Q76KJ5|RPA34_MOUSE	44825.6	29709.6	38508.2	18480.4	35463.9	14102.1	38508.2	18480.4	0.201477	0.497471	-1.1	0	0	0.0566545	0.0768	0.0566545	0.0768036
sp|O08808|DIAP1_MOUSE	O08808	Diaph1	Protein diaphanous homolog 1 OS=Mus musculus GN=Diaph1 PE=1 SV=1	1146.5	0	26	sp|O08808|DIAP1_MOUSE	435371	735675	463687	248625	485523	251126	463687	251126	0.304292	0.414271	-0.9	0.0222222	0.0333333	0.0573528	0.0769	0.0573528	0.0769313
sp|P57716|NICA_MOUSE	P57716	Ncstn	Nicastrin OS=Mus musculus GN=Ncstn PE=1 SV=3	104.51	0	2	sp|P57716|NICA_MOUSE	8762.11	12323.8	7360.89	5819.35	4433.58	8039.32	8762.11	5819.35	0.269833	0.298304	-0.6	0	0	0.057461	0.0769	0.057461	0.0769313
sp|P58281|OPA1_MOUSE	P58281	Opa1	Dynamin-like 120 kDa protein, mitochondrial OS=Mus musculus GN=Opa1 PE=1 SV=1	338.66	0	8	sp|P58281|OPA1_MOUSE	66733.7	76118.6	78008.2	43515	71556.6	45453.8	76118.6	45453.8	0.0820188	0.292667	-0.7	0.0740741	0.111111	0.0573129	0.0769	0.0573129	0.0769313
sp|Q3TKY6|CWC27_MOUSE	Q3TKY6	Cwc27	Peptidyl-prolyl cis-trans isomerase CWC27 homolog OS=Mus musculus GN=Cwc27 PE=1 SV=1	51	0.000816327	2	sp|Q3TKY6|CWC27_MOUSE	52457.5	45294.4	38322	26368	42969.6	24222.8	45294.4	26368	0.155827	0.328999	-0.8	0	0	0.057142	0.0769	0.057142	0.0769313
sp|Q99N93|RM16_MOUSE	Q99N93	Mrpl16	39S ribosomal protein L16, mitochondrial OS=Mus musculus GN=Mrpl16 PE=1 SV=1	71.46	0.000437828	2	sp|Q99N93|RM16_MOUSE	40499.2	36581.1	41723.3	25997.8	37960.1	26828	40499.2	26828	0.0678308	0.220729	-0.6	0.222222	0	0.0572773	0.0769	0.0572773	0.0769313
sp|Q9D495|SYCE1_MOUSE	Q9D495	Syce1	Synaptonemal complex central element protein 1 OS=Mus musculus GN=Syce1 PE=1 SV=1	185	0	4	sp|Q9D495|SYCE1_MOUSE	10060.5	9015.98	9656.8	58577.4	8664.75	71626.6	9656.8	58577.4	0.0549936	0.717891	2.6	0	0	0.0573455	0.0769	0.0573455	0.0769313
sp|Q9JLT4|TRXR2_MOUSE	Q9JLT4	Txnrd2	Thioredoxin reductase 2, mitochondrial OS=Mus musculus GN=Txnrd2 PE=1 SV=4	159.11	0	4	sp|Q9JLT4|TRXR2_MOUSE	119648	62727	176530	217283	174975	197595	119648	197595	0.475624	0.107675	0.7	0	0	0.0596384	0.0797	0.0596384	0.0796818
sp|Q9ESZ8|GTF2I_MOUSE	Q9ESZ8	Gtf2i	General transcription factor II-I OS=Mus musculus GN=Gtf2i PE=1 SV=3	37.87	0.00353913	2	sp|Q9ESZ8|GTF2I_MOUSE	47865	83066.6	72615.9	46760.1	43815.9	50021.2	72615.9	46760.1	0.26645	0.0662326	-0.6	0	0	0.0597746	0.0797	0.0597746	0.0796994
sp|Q08024|PEBB_MOUSE	Q08024	Cbfb	Core-binding factor subunit beta OS=Mus musculus GN=Cbfb PE=1 SV=1	168.12	0	3	sp|Q08024|PEBB_MOUSE	49833.4	50212.9	33060.2	23331.6	40425	23408.6	49833.4	23408.6	0.220772	0.338899	-1.1	0	0.333333	0.0605891	0.0805	0.0605891	0.0804543
sp|Q6P9J9|ANO6_MOUSE	Q6P9J9	Ano6	Anoctamin-6 OS=Mus musculus GN=Ano6 PE=1 SV=1	125.17	0	3	sp|Q6P9J9|ANO6_MOUSE	71909.1	54075.7	44319.3	29774.5	51637.3	20589.4	54075.7	29774.5	0.246451	0.469098	-0.9	0	0.111111	0.0604983	0.0805	0.0604983	0.0804543
sp|Q07417|ACADS_MOUSE	Q07417	Acads	Short-chain specific acyl-CoA dehydrogenase, mitochondrial OS=Mus musculus GN=Acads PE=1 SV=2	240.37	0	5	sp|Q07417|ACADS_MOUSE	106123	127662	56732.3	46576.4	67575.1	54614.3	106123	54614.3	0.375517	0.188339	-1	0	0	0.0634775	0.0841	0.0634775	0.0841175
sp|P47811|MK14_MOUSE	P47811	Mapk14	Mitogen-activated protein kinase 14 OS=Mus musculus GN=Mapk14 PE=1 SV=3	342.56	0	7	sp|P47811|MK14_MOUSE	97640.7	162186	150299	94768	81391.4	107979	150299	94768	0.251278	0.140362	-0.7	0	0	0.0639449	0.0846	0.0639449	0.0845639
sp|Q6P9R1|DDX51_MOUSE	Q6P9R1	Ddx51	ATP-dependent RNA helicase DDX51 OS=Mus musculus GN=Ddx51 PE=1 SV=1	43.37	0.00199601	2	sp|Q6P9R1|DDX51_MOUSE	16093.7	22339.5	22485.5	12007.8	18346.3	13494.7	22339.5	13494.7	0.179693	0.226785	-0.7	0	0	0.0643913	0.085	0.0643913	0.0849807
sp|P47738|ALDH2_MOUSE	P47738	Aldh2	Aldehyde dehydrogenase, mitochondrial OS=Mus musculus GN=Aldh2 PE=1 SV=1	1248.26	0	22	sp|P47738|ALDH2_MOUSE	7.55452e+06	7.96148e+06	3.63728e+06	2.67807e+06	5.04527e+06	2.6955e+06	7.55452e+06	2.6955e+06	0.374002	0.392088	-1.5	0	0	0.0650678	0.0857	0.0650678	0.0856991
sp|Q91VC9|GHITM_MOUSE	Q91VC9	Ghitm	Growth hormone-inducible transmembrane protein OS=Mus musculus GN=Ghitm PE=1 SV=1	103.63	0	2	sp|Q91VC9|GHITM_MOUSE	13914.7	15514.2	13218.3	29328.4	13710.3	34543.9	13914.7	29328.4	0.0828082	0.419204	1.1	0	0	0.0659405	0.0867	0.0659405	0.0866723
sp|O88447|KLC1_MOUSE	O88447	Klc1	Kinesin light chain 1 OS=Mus musculus GN=Klc1 PE=1 SV=3	121.29	0	2	sp|O88447|KLC1_MOUSE	18741.4	18966.3	14751.1	12301.8	16168.5	9401.85	18741.4	12301.8	0.135613	0.268918	-0.6	0.111111	0	0.0665487	0.0873	0.0665487	0.0872946
sp|P53702|CCHL_MOUSE	P53702	Hccs	Cytochrome c-type heme lyase OS=Mus musculus GN=Hccs PE=1 SV=2	137.2	0	4	sp|P53702|CCHL_MOUSE	43191	58231.3	30578.4	26161.3	28369.6	33271	43191	28369.6	0.31464	0.124331	-0.6	0.0666667	0.133333	0.0668059	0.0875	0.0668059	0.087455
sp|Q5XG71|UTP20_MOUSE	Q5XG71	Utp20	Small subunit processome component 20 homolog OS=Mus musculus GN=Utp20 PE=1 SV=2	47.13	0.000805477	2	sp|Q5XG71|UTP20_MOUSE	9520.8	16364.1	17339.1	7755.88	5624.3	12352.7	16364.1	7755.88	0.295697	0.400886	-1.1	0	0	0.0680437	0.0889	0.0680437	0.0888957
sp|P32020|NLTP_MOUSE	P32020	Scp2	Non-specific lipid-transfer protein OS=Mus musculus GN=Scp2 PE=1 SV=3	225.75	0	6	sp|P32020|NLTP_MOUSE	115764	145455	94336.8	76695.9	106245	69337.5	115764	76695.9	0.216591	0.232293	-0.6	0	0	0.0687489	0.0896	0.0687489	0.0896363
sp|Q91Z53|GRHPR_MOUSE	Q91Z53	Grhpr	Glyoxylate reductase/hydroxypyruvate reductase OS=Mus musculus GN=Grhpr PE=1 SV=1	480.99	0	10	sp|Q91Z53|GRHPR_MOUSE	327864	247362	103268	61344.8	174458	56440.2	247362	61344.8	0.503124	0.685391	-2	0.030303	0.030303	0.069881	0.0909	0.069881	0.0909295
sp|Q8VDP4|CCAR2_MOUSE	Q8VDP4	Ccar2	Cell cycle and apoptosis regulator protein 2 OS=Mus musculus GN=Ccar2 PE=1 SV=2	140.61	0	5	sp|Q8VDP4|CCAR2_MOUSE	93602	85532.6	77739	54250.9	79445.7	28568.8	85532.6	54250.9	0.0926357	0.470319	-0.7	0	0	0.070584	0.0917	0.070584	0.0916602
sp|P17809|GTR1_MOUSE	P17809	Slc2a1	Solute carrier family 2, facilitated glucose transporter member 1 OS=Mus musculus GN=Slc2a1 PE=1 SV=4	62.5	0.000425532	2	sp|P17809|GTR1_MOUSE	36506.6	21140.6	4253.98	2776.59	9375.6	2239.32	21140.6	2776.59	0.781841	0.828431	-2.9	0.166667	0.166667	0.0717357	0.093	0.0717357	0.0929694
sp|Q6PCP5|MFF_MOUSE	Q6PCP5	Mff	Mitochondrial fission factor OS=Mus musculus GN=Mff PE=1 SV=1	118.36	0	2	sp|Q6PCP5|MFF_MOUSE	20727.2	48497.4	26685.5	49580.9	39114.1	64109.1	26685.5	49580.9	0.4573	0.246441	0.9	0.222222	0.222222	0.0734119	0.095	0.0734119	0.094952
sp|Q61735|CD47_MOUSE	Q61735	Cd47	Leukocyte surface antigen CD47 OS=Mus musculus GN=Cd47 PE=1 SV=2	117.62	0	2	sp|Q61735|CD47_MOUSE	313720	218118	192406	378638	422394	258001	218118	378638	0.264791	0.241182	0.8	0	0	0.0749035	0.0967	0.0749035	0.0966882
sp|P70315|WASP_MOUSE	P70315	Was	Wiskott-Aldrich syndrome protein homolog OS=Mus musculus GN=Was PE=1 SV=1	55.49	0.000415455	2	sp|P70315|WASP_MOUSE	25263.7	38758.1	15800.6	6939.27	24855.8	7284.97	25263.7	7284.97	0.433622	0.786522	-1.8	0	0	0.0751593	0.0968	0.0751593	0.0968255
sp|Q9WTR1|TRPV2_MOUSE	Q9WTR1	Trpv2	Transient receptor potential cation channel subfamily V member 2 OS=Mus musculus GN=Trpv2 PE=1 SV=2	373.4	0	4	sp|Q9WTR1|TRPV2_MOUSE	68840.6	37607.8	58853.3	38662.4	42377.8	29619.7	58853.3	38662.4	0.289489	0.177891	-0.6	0.166667	0.0555556	0.0756903	0.0973	0.0756903	0.0973161
sp|P62274|RS29_MOUSE	P62274	Rps29	40S ribosomal protein S29 OS=Mus musculus GN=Rps29 PE=3 SV=2	199.12	0	3	sp|P62274|RS29_MOUSE	262230	380363	472191	203689	157739	335856	380363	203689	0.283253	0.397848	-0.9	0	0	0.0759367	0.0974	0.0759367	0.0974395
sp|Q9QZQ8|H2AY_MOUSE	Q9QZQ8	H2afy	Core histone macro-H2A.1 OS=Mus musculus GN=H2afy PE=1 SV=3	360.98	0	9	sp|Q9QZQ8|H2AY_MOUSE	366665	461268	227598	176988	304786	150923	366665	176988	0.334062	0.390453	-1.1	0	0	0.0761226	0.0975	0.0761226	0.0974851
sp|Q8K0C4|CP51A_MOUSE	Q8K0C4	Cyp51a1	Lanosterol 14-alpha demethylase OS=Mus musculus GN=Cyp51a1 PE=1 SV=1	303.79	0	8	sp|Q8K0C4|CP51A_MOUSE	29115.6	61167.1	43800	75218.6	54793.4	65906.4	43800	65906.4	0.358982	0.156583	0.6	0	0	0.0763064	0.0975	0.0763064	0.0975277
sp|Q80Y55|BSDC1_MOUSE	Q80Y55	Bsdc1	BSD domain-containing protein 1 OS=Mus musculus GN=Bsdc1 PE=1 SV=1	118.93	0	3	sp|Q80Y55|BSDC1_MOUSE	37351.3	44295.1	91060.7	126246	62945.1	113679	44295.1	113679	0.50742	0.331957	1.4	0	0	0.0773048	0.0984	0.0773048	0.0983622
sp|Q920Q8|NS1BP_MOUSE	Q920Q8	Ivns1abp	Influenza virus NS1A-binding protein homolog OS=Mus musculus GN=Ivns1abp PE=1 SV=2	130.77	0	3	sp|Q920Q8|NS1BP_MOUSE	85245.7	30013.3	81334.3	27505.6	34149.6	36547	81334.3	34149.6	0.470333	0.143091	-1.3	0	0	0.0774147	0.0984	0.0774147	0.0983622
sp|Q9CZX0|ELP3_MOUSE	Q9CZX0	Elp3	Elongator complex protein 3 OS=Mus musculus GN=Elp3 PE=1 SV=1	104.16	0	3	sp|Q9CZX0|ELP3_MOUSE	12319.2	18068.8	21015.1	8431.23	9627.56	15654.8	18068.8	9627.56	0.258116	0.344521	-0.9	0	0	0.0771157	0.0984	0.0771157	0.0983622
sp|P01029|CO4B_MOUSE	P01029	C4b	Complement C4-B OS=Mus musculus GN=C4b PE=1 SV=3	209.93	0	5	sp|P01029|CO4B_MOUSE	51096.2	105164	108135	166759	98635.1	169355	105164	166759	0.364318	0.276723	0.7	0	0	0.0778891	0.0988	0.0778891	0.0987714
sp|P20108|PRDX3_MOUSE	P20108	Prdx3	Thioredoxin-dependent peroxide reductase, mitochondrial OS=Mus musculus GN=Prdx3 PE=1 SV=1	594.73	0	10	sp|P20108|PRDX3_MOUSE	2.11709e+06	4.21261e+06	2.42591e+06	4.37993e+06	3.33329e+06	6.26389e+06	2.42591e+06	4.37993e+06	0.387622	0.318757	0.9	0	0	0.0794919	0.1006	0.0794919	0.100607
sp|P26231|CTNA1_MOUSE	P26231	Ctnna1	Catenin alpha-1 OS=Mus musculus GN=Ctnna1 PE=1 SV=1	113.68	0	3	sp|P26231|CTNA1_MOUSE	13975.7	19224.9	26256.3	30883	22588.1	30907.5	19224.9	30883	0.310903	0.170522	0.7	0	0	0.0805204	0.1015	0.0805204	0.101512
sp|Q9CQI6|COTL1_MOUSE	Q9CQI6	Cotl1	Coactosin-like protein OS=Mus musculus GN=Cotl1 PE=1 SV=3	59.8	0.000420345	2	sp|Q9CQI6|COTL1_MOUSE	169760	10401.2	22633.2	3336.6	23639.9	2011.73	22633.2	3336.6	1.31196	1.25458	-2.8	0	0	0.0805143	0.1015	0.0805143	0.101512
sp|Q8CJF7|ELYS_MOUSE	Q8CJF7	Ahctf1	Protein ELYS OS=Mus musculus GN=Ahctf1 PE=1 SV=1	118.62	0	5	sp|Q8CJF7|ELYS_MOUSE	78253.8	47127.4	64584.4	98075.2	103810	67735.9	64584.4	98075.2	0.246385	0.215693	0.6	0.0666667	0	0.0820667	0.1033	0.0820667	0.103261
sp|Q99K43|PRC1_MOUSE	Q99K43	Prc1	Protein regulator of cytokinesis 1 OS=Mus musculus GN=Prc1 PE=1 SV=2	257.96	0	9	sp|Q99K43|PRC1_MOUSE	47898.2	50213.4	82122.3	79996.6	83730	76305.2	50213.4	79996.6	0.318354	0.0463995	0.7	0.0740741	0	0.0825456	0.1037	0.0825456	0.103662
sp|Q91VH6|MEMO1_MOUSE	Q91VH6	Memo1	Protein MEMO1 OS=Mus musculus GN=Memo1 PE=1 SV=1	736.02	0	12	sp|Q91VH6|MEMO1_MOUSE	357019	424074	512457	705604	428884	754373	424074	705604	0.180811	0.27881	0.7	0	0	0.0855601	0.1072	0.0855601	0.10724
sp|Q8BJW5|NOL11_MOUSE	Q8BJW5	Nol11	Nucleolar protein 11 OS=Mus musculus GN=Nol11 PE=2 SV=1	151.24	0	3	sp|Q8BJW5|NOL11_MOUSE	40771.6	75103.1	62279.1	31989.8	24518.1	54840.7	62279.1	31989.8	0.292126	0.425635	-1	0	0	0.086447	0.1081	0.086447	0.108142
sp|Q9CY64|BIEA_MOUSE	Q9CY64	Blvra	Biliverdin reductase A OS=Mus musculus GN=Blvra PE=1 SV=1	70.04	0.000436681	2	sp|Q9CY64|BIEA_MOUSE	19781.3	10519.8	23118.8	43052.6	17365.5	42084.8	19781.3	42084.8	0.366576	0.426108	1.1	0	0	0.087852	0.1097	0.087852	0.109688
sp|O09172|GSH0_MOUSE	O09172	Gclm	Glutamate--cysteine ligase regulatory subunit OS=Mus musculus GN=Gclm PE=1 SV=1	493.45	0	9	sp|O09172|GSH0_MOUSE	1.097e+06	961096	1.35183e+06	1.83546e+06	1.11538e+06	2.02712e+06	1.097e+06	1.83546e+06	0.174515	0.289705	0.7	0	0	0.0914795	0.114	0.0914795	0.113998
sp|P61028|RAB8B_MOUSE	P61028	Rab8b	Ras-related protein Rab-8B OS=Mus musculus GN=Rab8b PE=1 SV=1	101.62	0	2	sp|P61028|RAB8B_MOUSE	38244.6	24107.4	23916	40167.4	48471.1	31465	24107.4	40167.4	0.285781	0.212412	0.7	0	0	0.0918551	0.1142	0.0918551	0.114246
sp|Q8K0Z7|TACO1_MOUSE	Q8K0Z7	Taco1	Translational activator of cytochrome c oxidase 1 OS=Mus musculus GN=Taco1 PE=1 SV=1	168.8	0	5	sp|Q8K0Z7|TACO1_MOUSE	72740.5	68563.6	53377.9	41224.4	43984.6	62494.9	68563.6	43984.6	0.157019	0.234923	-0.6	0	0	0.0927856	0.115	0.0927856	0.114962
sp|Q8K209|AGRG1_MOUSE	Q8K209	Adgrg1	Adhesion G-protein coupled receptor G1 OS=Mus musculus GN=Adgrg1 PE=1 SV=1	83.35	0	2	sp|Q8K209|AGRG1_MOUSE	10555.1	18015.7	15289.7	3236.23	14423.5	6973.92	15289.7	6973.92	0.258211	0.693606	-1.1	0	0	0.0927381	0.115	0.0927381	0.114962
sp|P97300|NPTN_MOUSE	P97300	Nptn	Neuroplastin OS=Mus musculus GN=Nptn PE=1 SV=3	137.39	0	4	sp|P97300|NPTN_MOUSE	37363.8	30084	43952.4	73083.3	34435.4	82525	37363.8	73083.3	0.186815	0.402225	1	0	0	0.0931304	0.1152	0.0931304	0.115169
sp|Q80XN0|BDH_MOUSE	Q80XN0	Bdh1	D-beta-hydroxybutyrate dehydrogenase, mitochondrial OS=Mus musculus GN=Bdh1 PE=1 SV=2	413.79	0	9	sp|Q80XN0|BDH_MOUSE	334443	213698	253175	159787	254434	157554	253175	159787	0.230493	0.290151	-0.7	0	0.0333333	0.0933495	0.1152	0.0933495	0.11522
sp|P97370|AT1B3_MOUSE	P97370	Atp1b3	Sodium/potassium-transporting ATPase subunit beta-3 OS=Mus musculus GN=Atp1b3 PE=1 SV=1	111.13	0	3	sp|P97370|AT1B3_MOUSE	101124	78105	81834.7	51768.7	87967.8	54533.3	81834.7	54533.3	0.141978	0.311149	-0.6	0	0	0.0947068	0.1167	0.0947068	0.116673
sp|Q8BY71|HAT1_MOUSE	Q8BY71	Hat1	Histone acetyltransferase type B catalytic subunit OS=Mus musculus GN=Hat1 PE=1 SV=1	588.22	0	10	sp|Q8BY71|HAT1_MOUSE	326938	325709	430215	512797	366893	567867	326938	512797	0.166184	0.215228	0.6	0	0	0.0958156	0.1176	0.0958156	0.117592
sp|Q9JMD0|ZN207_MOUSE	Q9JMD0	Znf207	BUB3-interacting and GLEBS motif-containing protein ZNF207 OS=Mus musculus GN=Znf207 PE=1 SV=1	50.03	0.000813008	3	sp|Q9JMD0|ZN207_MOUSE	81882.1	79424	77981.8	43955.3	86776	40087.3	79424	43955.3	0.0247247	0.455069	-0.9	0	0	0.0957294	0.1176	0.0957294	0.117592
sp|Q9DBT5|AMPD2_MOUSE	Q9DBT5	Ampd2	AMP deaminase 2 OS=Mus musculus GN=Ampd2 PE=1 SV=1	76.76	0.000449035	3	sp|Q9DBT5|AMPD2_MOUSE	19193.6	16558.9	10032.3	10465.7	12024.9	8554.14	16558.9	10465.7	0.309038	0.167987	-0.7	0	0.111111	0.0978624	0.1199	0.0978624	0.119877
sp|P05064|ALDOA_MOUSE	P05064	Aldoa	Fructose-bisphosphate aldolase A OS=Mus musculus GN=Aldoa PE=1 SV=2	2365.52	0	29	sp|P05064|ALDOA_MOUSE	4.40436e+07	3.54418e+07	2.18144e+07	1.13903e+07	3.5329e+07	1.15921e+07	3.54418e+07	1.15921e+07	0.331951	0.708086	-1.6	0	0	0.100383	0.1227	0.100383	0.122732
sp|P18181|CD48_MOUSE	P18181	Cd48	CD48 antigen OS=Mus musculus GN=Cd48 PE=1 SV=1	280.16	0	4	sp|P18181|CD48_MOUSE	65052.7	210112	49574.3	34601	66936	26560.9	65052.7	34601	0.818105	0.500502	-0.9	0	0	0.101047	0.1233	0.101047	0.123312
sp|Q8VDF2|UHRF1_MOUSE	Q8VDF2	Uhrf1	E3 ubiquitin-protein ligase UHRF1 OS=Mus musculus GN=Uhrf1 PE=1 SV=2	1086.23	0	22	sp|Q8VDF2|UHRF1_MOUSE	370065	394190	679554	748959	533147	730195	394190	730195	0.357683	0.178231	0.9	0.0512821	0.025641	0.101675	0.1234	0.101675	0.123381
sp|Q9CR09|UFC1_MOUSE	Q9CR09	Ufc1	Ubiquitin-fold modifier-conjugating enzyme 1 OS=Mus musculus GN=Ufc1 PE=1 SV=1	72.29	0.000439754	2	sp|Q9CR09|UFC1_MOUSE	11822	8777.86	25338.4	5024.69	1192.61	13245.2	11822	5024.69	0.575654	0.949209	-1.2	0.111111	0.444444	0.101392	0.1234	0.101392	0.123381
sp|Q9JJK2|LANC2_MOUSE	Q9JJK2	Lancl2	LanC-like protein 2 OS=Mus musculus GN=Lancl2 PE=1 SV=1	109.02	0	4	sp|Q9JJK2|LANC2_MOUSE	48193	64446.5	51972	84564.7	90819.2	53525.9	51972	84564.7	0.155012	0.261747	0.7	0	0	0.101643	0.1234	0.101643	0.123381
sp|Q9ET01|PYGL_MOUSE	Q9ET01	Pygl	Glycogen phosphorylase, liver form OS=Mus musculus GN=Pygl PE=1 SV=4	462.97	0	11	sp|Q9ET01|PYGL_MOUSE	177369	251692	110833	46978.3	196488	45792.5	177369	46978.3	0.391553	0.898819	-1.9	0	0	0.101927	0.1235	0.101927	0.123456
sp|Q9CQ65|MTAP_MOUSE	Q9CQ65	Mtap	S-methyl-5'-thioadenosine phosphorylase OS=Mus musculus GN=Mtap PE=1 SV=1	189.54	0	4	sp|Q9CQ65|MTAP_MOUSE	147571	170831	115592	98300.9	139230	82995.9	147571	98300.9	0.191712	0.272119	-0.6	0	0	0.10321	0.1246	0.10321	0.124581
sp|Q9WVE8|PACN2_MOUSE	Q9WVE8	Pacsin2	Protein kinase C and casein kinase substrate in neurons protein 2 OS=Mus musculus GN=Pacsin2 PE=1 SV=1	421.72	0	10	sp|Q9WVE8|PACN2_MOUSE	318370	139884	172728	334559	267645	289244	172728	289244	0.451666	0.114928	0.7	0	0	0.103241	0.1246	0.103241	0.124581
sp|P41731|CD63_MOUSE	P41731	Cd63	CD63 antigen OS=Mus musculus GN=Cd63 PE=1 SV=2	96.28	0	3	sp|P41731|CD63_MOUSE	79936.6	7087.61	59110.8	6192.34	14832.3	9698.82	59110.8	9698.82	0.770274	0.42431	-2.6	0	0	0.103993	0.1252	0.103993	0.125162
sp|Q9DCJ9|NPL_MOUSE	Q9DCJ9	Npl	N-acetylneuraminate lyase OS=Mus musculus GN=Npl PE=1 SV=1	741.51	0	13	sp|Q9DCJ9|NPL_MOUSE	358286	14725	550000	19900.9	44321.7	15998.3	358286	19900.9	0.881474	0.574058	-4.2	0.0833333	0.1875	0.104108	0.1252	0.104108	0.125162
sp|Q07832|PLK1_MOUSE	Q07832	Plk1	Serine/threonine-protein kinase PLK1 OS=Mus musculus GN=Plk1 PE=1 SV=2	111.31	0	3	sp|Q07832|PLK1_MOUSE	40744.1	21594.1	47742.8	23730.7	25951.6	21458.7	40744.1	23730.7	0.368912	0.0947346	-0.8	0	0	0.110418	0.1325	0.110418	0.132501
sp|Q3U0V2|TRADD_MOUSE	Q3U0V2	Tradd	Tumor necrosis factor receptor type 1-associated DEATH domain protein OS=Mus musculus GN=Tradd PE=1 SV=1	471.01	0	7	sp|Q3U0V2|TRADD_MOUSE	165263	115829	134281	73639.2	144686	81725.8	134281	81725.8	0.180419	0.388887	-0.7	0	0	0.114015	0.1366	0.114015	0.136565
sp|Q922R5|P4R3B_MOUSE	Q922R5	Ppp4r3b	Serine/threonine-protein phosphatase 4 regulatory subunit 3B OS=Mus musculus GN=Ppp4r3b PE=1 SV=2	69.64	0.00043573	2	sp|Q922R5|P4R3B_MOUSE	5959.95	9678.26	10546.9	3922.68	5344.43	8206.32	9678.26	5344.43	0.279152	0.374591	-0.9	0.166667	0	0.114284	0.1366	0.114284	0.136634
sp|Q9DB91|MED29_MOUSE	Q9DB91	Med29	Mediator of RNA polymerase II transcription subunit 29 OS=Mus musculus GN=Med29 PE=2 SV=1	34.84	0.00392157	2	sp|Q9DB91|MED29_MOUSE	5387.09	5129.05	5631.28	5916.98	3004.65	3127.16	5387.09	3127.16	0.0466606	0.410135	-0.8	0	0	0.114567	0.1367	0.114567	0.136721
sp|Q9QY06|MYO9B_MOUSE	Q9QY06	Myo9b	Unconventional myosin-IXb OS=Mus musculus GN=Myo9b PE=1 SV=2	28.44	0.0038956	2	sp|Q9QY06|MYO9B_MOUSE	352699	3870.09	330495	6028.72	8946.61	12954.3	330495	8946.61	0.85277	0.37348	-5.2	0	0	0.118059	0.1406	0.118059	0.140629
sp|Q8VCY6|UTP6_MOUSE	Q8VCY6	Utp6	U3 small nucleolar RNA-associated protein 6 homolog OS=Mus musculus GN=Utp6 PE=2 SV=1	68.84	0.000434783	2	sp|Q8VCY6|UTP6_MOUSE	28872.6	23856.7	8915.87	8729.44	6170.89	15740.2	23856.7	8729.44	0.505224	0.485071	-1.5	0	0	0.118561	0.141	0.118561	0.140968
sp|Q8BVQ5|PPME1_MOUSE	Q8BVQ5	Ppme1	Protein phosphatase methylesterase 1 OS=Mus musculus GN=Ppme1 PE=1 SV=5	128.15	0	3	sp|Q8BVQ5|PPME1_MOUSE	22319.2	23610.4	16529.5	8607.13	23564.7	9836.22	22319.2	9836.22	0.181131	0.59301	-1.2	0	0	0.119262	0.1415	0.119262	0.141541
sp|Q8CI15|SPHK1_MOUSE	Q8CI15	Sphk1	Sphingosine kinase 1 OS=Mus musculus GN=Sphk1 PE=1 SV=1	104.33	0	3	sp|Q8CI15|SPHK1_MOUSE	92956	60734.4	45281.1	36855.1	61428.8	30667.3	60734.4	36855.1	0.366745	0.378533	-0.7	0	0	0.120622	0.1429	0.120622	0.142894
sp|A2AQ19|RTF1_MOUSE	A2AQ19	Rtf1	RNA polymerase-associated protein RTF1 homolog OS=Mus musculus GN=Rtf1 PE=1 SV=1	36.11	0.00353496	2	sp|A2AQ19|RTF1_MOUSE	6038.89	3247.48	4382.32	2743.86	4076.39	2842.11	4382.32	2842.11	0.308107	0.230564	-0.6	0	0	0.12266	0.1449	0.12266	0.144858
sp|D3Z6Q9|BIN2_MOUSE	D3Z6Q9	Bin2	Bridging integrator 2 OS=Mus musculus GN=Bin2 PE=1 SV=1	405.69	0	8	sp|D3Z6Q9|BIN2_MOUSE	146907	150097	59330.5	60613.3	85270.5	61083.1	146907	61083.1	0.433647	0.204412	-1.3	0	0	0.122727	0.1449	0.122727	0.144858
sp|O88428|PAPS2_MOUSE	O88428	Papss2	Bifunctional 3'-phosphoadenosine 5'-phosphosulfate synthase 2 OS=Mus musculus GN=Papss2 PE=1 SV=2	425.88	0	8	sp|O88428|PAPS2_MOUSE	297439	80874.9	156577	97610.5	87437.6	86356.9	156577	87437.6	0.616408	0.0686301	-0.8	0	0	0.123349	0.1453	0.123349	0.145328
sp|O08796|EF2K_MOUSE	O08796	Eef2k	Eukaryotic elongation factor 2 kinase OS=Mus musculus GN=Eef2k PE=1 SV=1	160.57	0	5	sp|O08796|EF2K_MOUSE	12565.7	31075.9	44147.9	96358.4	24019.2	89133.7	31075.9	89133.7	0.542285	0.570522	1.5	0	0	0.124442	0.1461	0.124442	0.146084
sp|Q9CQ18|RNH2C_MOUSE	Q9CQ18	Rnaseh2c	Ribonuclease H2 subunit C OS=Mus musculus GN=Rnaseh2c PE=1 SV=1	262.27	0	6	sp|Q9CQ18|RNH2C_MOUSE	199502	203597	304005	330534	256684	308366	203597	308366	0.251115	0.12694	0.6	0.0833333	0.0833333	0.124417	0.1461	0.124417	0.146084
sp|Q64373|B2CL1_MOUSE	Q64373	Bcl2l1	Bcl-2-like protein 1 OS=Mus musculus GN=Bcl2l1 PE=1 SV=1	76.37	0.000448632	2	sp|Q64373|B2CL1_MOUSE	1628.11	3364.37	9573.69	24456.4	2909.32	38661.1	3364.37	24456.4	0.860357	0.8179	2.9	0	0	0.126941	0.1485	0.126941	0.148479
sp|Q8R2K1|FUCM_MOUSE	Q8R2K1	Fuom	Fucose mutarotase OS=Mus musculus GN=Fuom PE=1 SV=1	107.68	0	3	sp|Q8R2K1|FUCM_MOUSE	35134.4	38386.4	22473.7	14924.2	35179.6	11978.4	35134.4	14924.2	0.262739	0.61037	-1.2	0	0	0.126912	0.1485	0.126912	0.148479
sp|Q8CF94|RHD_MOUSE	Q8CF94	Rhd	Blood group Rh(D) polypeptide OS=Mus musculus GN=Rhd PE=1 SV=1	117.08	0	3	sp|Q8CF94|RHD_MOUSE	1537.53	5356.34	22492.1	25248.3	7743.32	46114.5	5356.34	25248.3	1.13935	0.728519	2.2	0	0	0.128711	0.1503	0.128711	0.150279
sp|P43274|H14_MOUSE	P43274	Hist1h1e	Histone H1.4 OS=Mus musculus GN=Hist1h1e PE=1 SV=2	194.41	0	3	sp|P43274|H14_MOUSE	17569.5	581380	54055	3.77416e+06	54303.3	3.61287e+06	54055	3.61287e+06	1.44951	0.84769	6.1	0	0.0833333	0.129547	0.151	0.129547	0.150983
sp|Q9CQ79|TXND9_MOUSE	Q9CQ79	Txndc9	Thioredoxin domain-containing protein 9 OS=Mus musculus GN=Txndc9 PE=1 SV=1	235.32	0	5	sp|Q9CQ79|TXND9_MOUSE	33290.3	35476.8	81613.8	78139.9	61820.3	70897.9	35476.8	70897.9	0.544424	0.116339	1	0.0555556	0.111111	0.131459	0.1529	0.131459	0.152936
sp|P61211|ARL1_MOUSE	P61211	Arl1	ADP-ribosylation factor-like protein 1 OS=Mus musculus GN=Arl1 PE=1 SV=1	103.12	0	2	sp|P61211|ARL1_MOUSE	16240.3	25889.9	27360.9	13763.1	13546.3	22344.3	25889.9	13763.1	0.260785	0.303189	-0.9	0	0	0.132825	0.1542	0.132825	0.154249
sp|Q61164|CTCF_MOUSE	Q61164	Ctcf	Transcriptional repressor CTCF OS=Mus musculus GN=Ctcf PE=1 SV=2	275.69	0	7	sp|Q61164|CTCF_MOUSE	90939.7	102778	100795	169902	86156.9	182724	100795	169902	0.0645834	0.35857	0.8	0.047619	0	0.135252	0.1568	0.135252	0.156785
sp|P98086|C1QA_MOUSE	P98086	C1qa	Complement C1q subcomponent subunit A OS=Mus musculus GN=C1qa PE=1 SV=2	38.41	0.00315085	2	sp|P98086|C1QA_MOUSE	67314.5	40507.5	36015	21217.6	53768.7	13625	40507.5	21217.6	0.352976	0.722	-0.9	0	0	0.136051	0.1574	0.136051	0.157431
sp|Q8K4L3|SVIL_MOUSE	Q8K4L3	Svil	Supervillin OS=Mus musculus GN=Svil PE=1 SV=1	46.44	0.000803213	2	sp|Q8K4L3|SVIL_MOUSE	6194.09	9315.92	5027.19	3646.79	7058.82	2999.05	6194.09	3646.79	0.323907	0.477451	-0.8	0	0	0.136322	0.1575	0.136322	0.157463
sp|P09411|PGK1_MOUSE	P09411	Pgk1	Phosphoglycerate kinase 1 OS=Mus musculus GN=Pgk1 PE=1 SV=4	1917.11	0	29	sp|P09411|PGK1_MOUSE	1.22511e+07	1.11882e+07	5.85669e+06	3.5725e+06	1.0595e+07	3.68207e+06	1.11882e+07	3.68207e+06	0.350879	0.67618	-1.6	0	0.00740741	0.137478	0.1585	0.137478	0.158516
sp|Q9D187|MIP18_MOUSE	Q9D187	Fam96b	Mitotic spindle-associated MMXD complex subunit MIP18 OS=Mus musculus GN=Fam96b PE=1 SV=1	92.42	0	3	sp|Q9D187|MIP18_MOUSE	47194.2	45067.3	32985.7	29498.9	41978.7	22401.7	45067.3	29498.9	0.18356	0.316717	-0.6	0.25	0.25	0.137836	0.1586	0.137836	0.158646
sp|P17182|ENOA_MOUSE	P17182	Eno1	Alpha-enolase OS=Mus musculus GN=Eno1 PE=1 SV=3	2462.39	0	26	sp|P17182|ENOA_MOUSE	2.38393e+07	2.06467e+07	1.3196e+07	9.37656e+06	1.95314e+07	1.06438e+07	2.06467e+07	1.06438e+07	0.284062	0.419713	-1	0.00641026	0.0192308	0.139526	0.1603	0.139526	0.160307
sp|P97384|ANX11_MOUSE	P97384	Anxa11	Annexin A11 OS=Mus musculus GN=Anxa11 PE=1 SV=2	399.23	0	10	sp|P97384|ANX11_MOUSE	175596	169535	119593	83974.1	169420	81113	169535	83974.1	0.198398	0.450023	-1	0.0333333	0.0333333	0.141256	0.162	0.141256	0.162007
sp|Q91V01|MBOA5_MOUSE	Q91V01	Lpcat3	Lysophospholipid acyltransferase 5 OS=Mus musculus GN=Lpcat3 PE=1 SV=1	67.64	0.000433088	2	sp|Q91V01|MBOA5_MOUSE	56041	35526.6	42080	78284.4	42533.9	65547.6	42080	65547.6	0.235195	0.29168	0.6	0	0	0.141775	0.162	0.141775	0.162029
sp|Q9D071|MMS19_MOUSE	Q9D071	Mms19	MMS19 nucleotide excision repair protein homolog OS=Mus musculus GN=Mms19 PE=1 SV=1	327.44	0	4	sp|Q9D071|MMS19_MOUSE	38455.6	41835.8	36036.7	24046.2	43363.8	21782.4	38455.6	24046.2	0.0751175	0.398935	-0.7	0	0	0.141771	0.162	0.141771	0.162029
sp|Q8VD12|Z385A_MOUSE	Q8VD12	Znf385a	Zinc finger protein 385A OS=Mus musculus GN=Znf385a PE=1 SV=2	58.25	0.000418585	2	sp|Q8VD12|Z385A_MOUSE	21693.7	12744.3	12942.9	4432.12	21726.9	2885.89	12942.9	4432.12	0.323586	1.08041	-1.5	0	0	0.142293	0.1623	0.142293	0.162334
sp|Q9EST4|PSMG2_MOUSE	Q9EST4	Psmg2	Proteasome assembly chaperone 2 OS=Mus musculus GN=Psmg2 PE=1 SV=1	58.62	0.000418936	2	sp|Q9EST4|PSMG2_MOUSE	35123.6	32014.7	23353.7	19797	30300.9	18934.7	32014.7	19797	0.202205	0.275004	-0.7	0	0	0.144731	0.1648	0.144731	0.164826
sp|P56394|COX17_MOUSE	P56394	Cox17	Cytochrome c oxidase copper chaperone OS=Mus musculus GN=Cox17 PE=1 SV=2	168.14	0	4	sp|P56394|COX17_MOUSE	317373	137633	251642	113478	224284	108059	251642	113478	0.386096	0.441391	-1.1	0	0	0.146533	0.1666	0.146533	0.166585
sp|Q9D600|PSF2_MOUSE	Q9D600	Gins2	DNA replication complex GINS protein PSF2 OS=Mus musculus GN=Gins2 PE=1 SV=1	78.28	0.000451467	2	sp|Q9D600|PSF2_MOUSE	16327.5	22344.7	32196.8	34590.6	24292.2	37558.5	22344.7	34590.6	0.33914	0.216584	0.6	0.111111	0	0.147268	0.1671	0.147268	0.167127
sp|Q9CQQ8|LSM7_MOUSE	Q9CQQ8	Lsm7	U6 snRNA-associated Sm-like protein LSm7 OS=Mus musculus GN=Lsm7 PE=1 SV=1	199.47	0	4	sp|Q9CQQ8|LSM7_MOUSE	69504.9	104752	138130	55386.6	49833	105199	104752	55386.6	0.329562	0.434692	-0.9	0	0	0.148696	0.1685	0.148696	0.168453
sp|Q923D4|SF3B5_MOUSE	Q923D4	Sf3b5	Splicing factor 3B subunit 5 OS=Mus musculus GN=Sf3b5 PE=1 SV=1	216.79	0	3	sp|Q923D4|SF3B5_MOUSE	103317	127491	123834	64965.1	140948	31354.6	123834	64965.1	0.110227	0.709896	-0.9	0	0.0666667	0.149549	0.1691	0.149549	0.169123
sp|P17751|TPIS_MOUSE	P17751	Tpi1	Triosephosphate isomerase OS=Mus musculus GN=Tpi1 PE=1 SV=4	1200.19	0	15	sp|P17751|TPIS_MOUSE	1.25036e+07	1.11446e+07	7.12825e+06	4.74069e+06	1.15046e+07	4.55326e+06	1.11446e+07	4.74069e+06	0.272448	0.571245	-1.2	0	0	0.150826	0.1703	0.150826	0.170271
sp|Q5SSH7|ZZEF1_MOUSE	Q5SSH7	Zzef1	Zinc finger ZZ-type and EF-hand domain-containing protein 1 OS=Mus musculus GN=Zzef1 PE=1 SV=2	35.28	0.00392465	2	sp|Q5SSH7|ZZEF1_MOUSE	3947.93	7515.74	6241.72	3829.09	3625.36	5273.17	6241.72	3829.09	0.306353	0.211747	-0.7	0	0	0.151593	0.1708	0.151593	0.170839
sp|Q9WV84|NDKM_MOUSE	Q9WV84	Nme4	Nucleoside diphosphate kinase, mitochondrial OS=Mus musculus GN=Nme4 PE=1 SV=1	62.43	0.000425351	2	sp|Q9WV84|NDKM_MOUSE	7753.97	5715.63	15355.4	4987.83	8328.32	3737.2	7753.97	4987.83	0.528746	0.417545	-0.6	0	0	0.153029	0.1722	0.153029	0.172158
sp|Q60715|P4HA1_MOUSE	Q60715	P4ha1	Prolyl 4-hydroxylase subunit alpha-1 OS=Mus musculus GN=P4ha1 PE=1 SV=2	358.28	0	7	sp|Q60715|P4HA1_MOUSE	107389	122904	61032.5	42464.3	97186.4	53716.2	107389	53716.2	0.331498	0.448348	-1	0	0	0.155419	0.1745	0.155419	0.174543
sp|Q9DCX1|MD2BP_MOUSE	Q9DCX1	Mad2l1bp	MAD2L1-binding protein OS=Mus musculus GN=Mad2l1bp PE=1 SV=2	119.58	0	3	sp|Q9DCX1|MD2BP_MOUSE	25383.7	30303.4	41543.7	55600.6	29219.6	54360.1	30303.4	54360.1	0.255581	0.320861	0.8	0	0	0.160006	0.1794	0.160006	0.179383
sp|Q99J08|S14L2_MOUSE	Q99J08	Sec14l2	SEC14-like protein 2 OS=Mus musculus GN=Sec14l2 PE=1 SV=1	60.93	0.000421941	2	sp|Q99J08|S14L2_MOUSE	16143.3	11982.3	27548.4	27452.1	44355.2	17612.6	16143.3	27452.1	0.434266	0.453787	0.8	0	0	0.161923	0.1812	0.161923	0.18122
sp|Q8BU31|RAP2C_MOUSE	Q8BU31	Rap2c	Ras-related protein Rap-2c OS=Mus musculus GN=Rap2c PE=1 SV=1	130.15	0	3	sp|Q8BU31|RAP2C_MOUSE	13882	20194.6	9272.22	7623.43	12855.2	9120.99	13882	9120.99	0.379474	0.273083	-0.6	0.0833333	0.0833333	0.162988	0.1821	0.162988	0.182097
sp|P54728|RD23B_MOUSE	P54728	Rad23b	UV excision repair protein RAD23 homolog B OS=Mus musculus GN=Rad23b PE=1 SV=2	341.49	0	9	sp|P54728|RD23B_MOUSE	648837	1.10406e+06	434174	358810	401446	627405	648837	401446	0.469209	0.312069	-0.7	0	0	0.163615	0.1825	0.163615	0.182482
sp|Q61035|SYHC_MOUSE	Q61035	Hars	Histidine--tRNA ligase, cytoplasmic OS=Mus musculus GN=Hars PE=1 SV=2	1235.69	0	21	sp|Q61035|SYHC_MOUSE	1.72197e+06	1.17458e+06	1.77015e+06	1.14502e+06	1.51504e+06	968212	1.72197e+06	1.14502e+06	0.212671	0.230726	-0.6	0	0	0.167969	0.187	0.167969	0.187016
sp|A2AQP0|MYH7B_MOUSE	A2AQP0	Myh7b	Myosin-7B OS=Mus musculus GN=Myh7b PE=3 SV=1	33.11	0.00390778	2	sp|A2AQP0|MYH7B_MOUSE	686572	1.39174e+06	627046	1.06392e+06	1.04151e+06	1.66286e+06	686572	1.06392e+06	0.471682	0.280588	0.6	0	0	0.170841	0.1899	0.170841	0.189889
sp|P17563|SBP1_MOUSE	P17563	Selenbp1	Selenium-binding protein 1 OS=Mus musculus GN=Selenbp1 PE=1 SV=2	1559.61	0	23	sp|P17563|SBP1_MOUSE	2.75981e+06	2.57802e+06	1.32653e+06	1.34385e+06	1.88196e+06	1.39729e+06	2.57802e+06	1.39729e+06	0.351275	0.192377	-0.9	0	0	0.174251	0.193	0.174251	0.193017
sp|Q91YR9|PTGR1_MOUSE	Q91YR9	Ptgr1	Prostaglandin reductase 1 OS=Mus musculus GN=Ptgr1 PE=1 SV=2	408.45	0	10	sp|Q91YR9|PTGR1_MOUSE	675743	195139	959480	320030	248887	262440	675743	262440	0.633273	0.136313	-1.4	0	0.0512821	0.174239	0.193	0.174239	0.193017
sp|P59108|CPNE2_MOUSE	P59108	Cpne2	Copine-2 OS=Mus musculus GN=Cpne2 PE=1 SV=1	66.74	0.000431779	2	sp|P59108|CPNE2_MOUSE	25830.4	21073.5	4973.08	2364.9	15119.6	5022.47	21073.5	5022.47	0.632111	0.896957	-2.1	0	0.166667	0.176264	0.1949	0.176264	0.194913
sp|P58771|TPM1_MOUSE	P58771	Tpm1	Tropomyosin alpha-1 chain OS=Mus musculus GN=Tpm1 PE=1 SV=1	75.14	0.000445831	2	sp|P58771|TPM1_MOUSE	124786	62156.5	78244.6	150048	86787.3	123947	78244.6	123947	0.367953	0.264351	0.7	0	0	0.180516	0.1993	0.180516	0.199275
sp|Q9D975|SRXN1_MOUSE	Q9D975	Srxn1	Sulfiredoxin-1 OS=Mus musculus GN=Srxn1 PE=2 SV=1	102.14	0	3	sp|Q9D975|SRXN1_MOUSE	25739.1	15172.3	78937.3	81368.4	37078.9	70513.9	25739.1	70513.9	0.855459	0.366491	1.5	0.0833333	0	0.185906	0.2045	0.185906	0.204528
sp|Q9WTS2|FUT8_MOUSE	Q9WTS2	Fut8	Alpha-(1,6)-fucosyltransferase OS=Mus musculus GN=Fut8 PE=1 SV=2	51.37	0.000817996	3	sp|Q9WTS2|FUT8_MOUSE	23204.6	7118.76	22683.6	10741.8	10029.9	8317.86	22683.6	10029.9	0.517318	0.128489	-1.2	0.111111	0	0.185669	0.2045	0.185669	0.204528
sp|Q9WTP7|KAD3_MOUSE	Q9WTP7	Ak3	GTP:AMP phosphotransferase AK3, mitochondrial OS=Mus musculus GN=Ak3 PE=1 SV=3	169.25	0	4	sp|Q9WTP7|KAD3_MOUSE	93023.4	90630.7	60268.6	57173.5	84646.6	42105.2	90630.7	57173.5	0.224573	0.351828	-0.7	0	0	0.187415	0.2058	0.187415	0.205839
sp|Q8JZX4|SPF45_MOUSE	Q8JZX4	Rbm17	Splicing factor 45 OS=Mus musculus GN=Rbm17 PE=1 SV=1	195.52	0	4	sp|Q8JZX4|SPF45_MOUSE	60166.9	32449.5	57739.4	31709.3	36415.1	43089.9	57739.4	36415.1	0.306272	0.154258	-0.7	0	0	0.189319	0.2076	0.189319	0.207578
sp|Q9Z0N2|IF2H_MOUSE	Q9Z0N2	Eif2s3y	Eukaryotic translation initiation factor 2 subunit 3, Y-linked OS=Mus musculus GN=Eif2s3y PE=1 SV=2	84.14	0	2	sp|Q9Z0N2|IF2H_MOUSE	519.034	10009.3	290.293	37399.1	514.83	41019.7	519.034	37399.1	1.53802	0.851863	6.2	0.333333	0.333333	0.192941	0.2112	0.192941	0.211192
sp|P57787|MOT4_MOUSE	P57787	Slc16a3	Monocarboxylate transporter 4 OS=Mus musculus GN=Slc16a3 PE=1 SV=1	240.19	0	6	sp|P57787|MOT4_MOUSE	258087	242134	124979	84770.3	225076	111579	242134	111579	0.348771	0.530219	-1.1	0	0.047619	0.198153	0.2165	0.198153	0.216453
sp|Q00547|HMMR_MOUSE	Q00547	Hmmr	Hyaluronan mediated motility receptor OS=Mus musculus GN=Hmmr PE=1 SV=4	285.8	0	7	sp|Q00547|HMMR_MOUSE	74986.5	37670.2	66173.3	43685.5	48236.7	39805.9	66173.3	43685.5	0.327206	0.0961037	-0.6	0.047619	0.0952381	0.198416	0.2165	0.198416	0.216453
sp|P35545|UBIM_MOUSE	P35545	Fau	Ubiquitin-like protein FUBI OS=Mus musculus GN=Fau PE=1 SV=1	82.09	0	2	sp|P35545|UBIM_MOUSE	14389.5	27728.8	67235.2	14369.3	29747	9012.51	27728.8	14369.3	0.753924	0.607765	-0.9	0	0	0.199774	0.2176	0.199774	0.217569
sp|P17710|HXK1_MOUSE	P17710	Hk1	Hexokinase-1 OS=Mus musculus GN=Hk1 PE=1 SV=3	832.85	0	18	sp|P17710|HXK1_MOUSE	494805	527074	289696	276488	449709	226196	494805	276488	0.294492	0.36935	-0.8	0	0.0175439	0.200378	0.2179	0.200378	0.217861
sp|Q91VH2|SNX9_MOUSE	Q91VH2	Snx9	Sorting nexin-9 OS=Mus musculus GN=Snx9 PE=1 SV=1	66.65	0.00043122	2	sp|Q91VH2|SNX9_MOUSE	35649.8	25275.7	6069.06	8279.22	11083.2	9178.02	25275.7	9178.02	0.672078	0.150502	-1.5	0	0	0.20237	0.2197	0.20237	0.219658
sp|P12382|PFKAL_MOUSE	P12382	Pfkl	ATP-dependent 6-phosphofructokinase, liver type OS=Mus musculus GN=Pfkl PE=1 SV=4	383.21	0	11	sp|P12382|PFKAL_MOUSE	496240	508343	238298	222922	386300	242962	496240	242962	0.368185	0.313686	-1	0	0	0.203013	0.22	0.203013	0.219987
sp|P83741|WNK1_MOUSE	P83741	Wnk1	Serine/threonine-protein kinase WNK1 OS=Mus musculus GN=Wnk1 PE=1 SV=2	42.55	0.00199124	3	sp|P83741|WNK1_MOUSE	4624.83	16490.1	9699.62	19626.5	9628.61	16810.3	9699.62	16810.3	0.579589	0.33574	0.8	0	0	0.20547	0.2223	0.20547	0.222278
sp|P24063|ITAL_MOUSE	P24063	Itgal	Integrin alpha-L OS=Mus musculus GN=Itgal PE=1 SV=2	66.3	0.000430849	2	sp|P24063|ITAL_MOUSE	3778.55	14039	174.708	612.037	589.184	321.326	3778.55	589.184	1.19944	0.318511	-2.7	0.333333	0.5	0.207851	0.2245	0.207851	0.224479
sp|Q9DCC8|TOM20_MOUSE	Q9DCC8	Tomm20	Mitochondrial import receptor subunit TOM20 homolog OS=Mus musculus GN=Tomm20 PE=1 SV=1	175.39	0	3	sp|Q9DCC8|TOM20_MOUSE	74107.2	150474	181024	89763.6	51199.5	123838	150474	89763.6	0.407318	0.411733	-0.7	0	0	0.211895	0.2285	0.211895	0.228466
sp|P10922|H10_MOUSE	P10922	H1f0	Histone H1.0 OS=Mus musculus GN=H1f0 PE=2 SV=4	381.38	0	6	sp|P10922|H10_MOUSE	742852	229513	440602	138050	608479	126892	440602	138050	0.547815	0.94415	-1.7	0	0.037037	0.228254	0.2457	0.228254	0.245695
sp|Q9EPV8|UBL5_MOUSE	Q9EPV8	Ubl5	Ubiquitin-like protein 5 OS=Mus musculus GN=Ubl5 PE=1 SV=1	68.76	0.000434594	2	sp|Q9EPV8|UBL5_MOUSE	16646	34866.4	32560.2	18871.6	20319.7	22240.5	32560.2	20319.7	0.354017	0.0825282	-0.7	0	0	0.234821	0.2523	0.234821	0.252345
sp|Q99LZ3|SLD5_MOUSE	Q99LZ3	Gins4	DNA replication complex GINS protein SLD5 OS=Mus musculus GN=Gins4 PE=1 SV=1	106.39	0	3	sp|Q99LZ3|SLD5_MOUSE	18953.9	16362.7	32452.6	34393.6	20806.5	33252.8	18953.9	33252.8	0.382438	0.255621	0.8	0	0	0.236517	0.2537	0.236517	0.253746
sp|P97930|KTHY_MOUSE	P97930	Dtymk	Thymidylate kinase OS=Mus musculus GN=Dtymk PE=1 SV=2	102.49	0	3	sp|P97930|KTHY_MOUSE	23067.5	54293.6	59121.6	22604.7	34418.4	33460.6	54293.6	33460.6	0.430199	0.217552	-0.7	0	0	0.240823	0.2579	0.240823	0.257939
sp|P20065|TYB4_MOUSE	P20065	Tmsb4x	Thymosin beta-4 OS=Mus musculus GN=Tmsb4x PE=1 SV=1	123.36	0	3	sp|P20065|TYB4_MOUSE	244154	189547	88304.5	64133.4	230923	47179	189547	64133.4	0.454474	0.890131	-1.6	0	0.266667	0.244258	0.2612	0.244258	0.261187
sp|Q8BIG7|CMTD1_MOUSE	Q8BIG7	Comtd1	Catechol O-methyltransferase domain-containing protein 1 OS=Mus musculus GN=Comtd1 PE=1 SV=1	262.86	0	5	sp|Q8BIG7|CMTD1_MOUSE	61459.8	128904	122582	69086.6	64293.4	94274.6	122582	69086.6	0.357075	0.212233	-0.8	0.0555556	0	0.249495	0.2659	0.249495	0.265909
sp|Q9Z2P8|VAMP5_MOUSE	Q9Z2P8	Vamp5	Vesicle-associated membrane protein 5 OS=Mus musculus GN=Vamp5 PE=1 SV=1	202.28	0	3	sp|Q9Z2P8|VAMP5_MOUSE	271251	292316	209652	142933	338998	121795	271251	142933	0.166667	0.595144	-0.9	0	0	0.249212	0.2659	0.249212	0.265909
sp|O08529|CAN2_MOUSE	O08529	Capn2	Calpain-2 catalytic subunit OS=Mus musculus GN=Capn2 PE=1 SV=4	253.17	0	5	sp|O08529|CAN2_MOUSE	45326.4	7756.02	15024.8	2210.47	29974.3	4936.65	15024.8	4936.65	0.877757	1.23675	-1.6	0.0555556	0.222222	0.251623	0.2677	0.251623	0.267737
sp|Q9R0Y5|KAD1_MOUSE	Q9R0Y5	Ak1	Adenylate kinase isoenzyme 1 OS=Mus musculus GN=Ak1 PE=1 SV=1	60.42	0.00042123	2	sp|Q9R0Y5|KAD1_MOUSE	1876.22	17917.8	676.451	9546.86	4696.97	9848.52	1876.22	9546.86	1.41081	0.360003	2.3	0	0	0.25537	0.2713	0.25537	0.271278
sp|P15379|CD44_MOUSE	P15379	Cd44	CD44 antigen OS=Mus musculus GN=Cd44 PE=1 SV=3	262.85	0	6	sp|P15379|CD44_MOUSE	352290	278101	303212	186609	390886	180270	303212	186609	0.121253	0.474334	-0.7	0	0.0416667	0.256369	0.2719	0.256369	0.271893
sp|Q62087|PON3_MOUSE	Q62087	Pon3	Serum paraoxonase/lactonase 3 OS=Mus musculus GN=Pon3 PE=1 SV=2	60.64	0.000421585	2	sp|Q62087|PON3_MOUSE	31586.9	22713.1	28439.3	16501.8	34366.4	15879.8	28439.3	16501.8	0.163124	0.471849	-0.8	0	0	0.266054	0.2817	0.266054	0.281705
sp|Q9QUT0|RHAG_MOUSE	Q9QUT0	Rhag	Ammonium transporter Rh type A OS=Mus musculus GN=Rhag PE=1 SV=1	88.4	0	2	sp|Q9QUT0|RHAG_MOUSE	17448.8	36960.8	86468.7	96302.8	28492.2	138868	36960.8	96302.8	0.757669	0.633387	1.4	0	0	0.269941	0.2854	0.269941	0.285353
sp|P16460|ASSY_MOUSE	P16460	Ass1	Argininosuccinate synthase OS=Mus musculus GN=Ass1 PE=1 SV=1	742.77	0	17	sp|P16460|ASSY_MOUSE	784738	528864	56361.4	74527.2	314798	71174.1	528864	74527.2	0.809186	0.910089	-2.8	0	0.0634921	0.286797	0.3027	0.286797	0.302678
sp|P27661|H2AX_MOUSE	P27661	H2afx	Histone H2AX OS=Mus musculus GN=H2afx PE=1 SV=2	384.84	0	7	sp|P27661|H2AX_MOUSE	647411	1.89853e+06	186436	624073	255798	177199	647411	255798	0.972686	0.677076	-1.3	0	0	0.294364	0.3102	0.294364	0.31016
sp|Q8BVU5|NUDT9_MOUSE	Q8BVU5	Nudt9	ADP-ribose pyrophosphatase, mitochondrial OS=Mus musculus GN=Nudt9 PE=1 SV=1	218.97	0	6	sp|Q8BVU5|NUDT9_MOUSE	60630.4	53694.5	136357	120767	74532	122625	60630.4	120767	0.548754	0.257099	1	0.0666667	0.0666667	0.307142	0.3231	0.307142	0.323097
sp|Q99LS3|SERB_MOUSE	Q99LS3	Psph	Phosphoserine phosphatase OS=Mus musculus GN=Psph PE=1 SV=1	362.18	0	8	sp|Q99LS3|SERB_MOUSE	214724	194332	120504	98861.2	208425	110737	194332	110737	0.280825	0.431477	-0.8	0	0	0.314407	0.3302	0.314407	0.330204
sp|P13634|CAH1_MOUSE	P13634	Ca1	Carbonic anhydrase 1 OS=Mus musculus GN=Ca1 PE=1 SV=4	1034.48	0	13	sp|P13634|CAH1_MOUSE	1.16638e+07	1.70748e+07	1.05472e+06	871040	1.329e+07	877359	1.16638e+07	877359	0.820592	1.42999	-3.7	0.0138889	0.0555556	0.347719	0.3646	0.347719	0.364599
sp|Q9Z0R9|FADS2_MOUSE	Q9Z0R9	Fads2	Fatty acid desaturase 2 OS=Mus musculus GN=Fads2 PE=1 SV=1	53.73	0.000823384	2	sp|Q9Z0R9|FADS2_MOUSE	14272.7	18563.6	8209.81	14220	9382.06	7858.86	14272.7	9382.06	0.380215	0.316717	-0.6	0	0	0.357238	0.374	0.357238	0.373974
sp|P62482|KCAB2_MOUSE	P62482	Kcnab2	Voltage-gated potassium channel subunit beta-2 OS=Mus musculus GN=Kcnab2 PE=1 SV=1	94.6	0	3	sp|P62482|KCAB2_MOUSE	78180.3	49396.6	10017.2	14673.8	43490.9	10041.3	49396.6	14673.8	0.746076	0.79715	-1.8	0	0	0.358701	0.3749	0.358701	0.374901
sp|Q8BLY2|SYTC2_MOUSE	Q8BLY2	Tarsl2	Probable threonine--tRNA ligase 2, cytoplasmic OS=Mus musculus GN=Tarsl2 PE=1 SV=1	136.72	0	4	sp|Q8BLY2|SYTC2_MOUSE	4936.02	12231	23589.9	20411.7	9087.95	28517.2	12231	20411.7	0.69194	0.504627	0.7	0.0833333	0.25	0.369267	0.3853	0.369267	0.385322
sp|Q8R3C6|RBM19_MOUSE	Q8R3C6	Rbm19	Probable RNA-binding protein 19 OS=Mus musculus GN=Rbm19 PE=1 SV=1	67.09	0.0004329	2	sp|Q8R3C6|RBM19_MOUSE	2464.8	5429.52	5560.39	3454.1	4647.63	2015.68	5429.52	3454.1	0.39035	0.390774	-0.7	0	0	0.38006	0.3959	0.38006	0.395947
sp|Q99KE1|MAOM_MOUSE	Q99KE1	Me2	NAD-dependent malic enzyme, mitochondrial OS=Mus musculus GN=Me2 PE=1 SV=1	976.19	0	18	sp|Q99KE1|MAOM_MOUSE	755462	715409	397607	423798	635625	454258	715409	454258	0.314808	0.226974	-0.7	0	0.0333333	0.386997	0.4025	0.386997	0.402526
sp|O08539|BIN1_MOUSE	O08539	Bin1	Myc box-dependent-interacting protein 1 OS=Mus musculus GN=Bin1 PE=1 SV=1	57.85	0.00041806	2	sp|O08539|BIN1_MOUSE	24645.2	21277.7	506.432	1488.97	2445.95	4121.54	21277.7	2445.95	0.844722	0.496196	-3.1	0	0.166667	0.387687	0.4026	0.387687	0.402598
sp|G5E861|SCLT1_MOUSE	G5E861	Sclt1	Sodium channel and clathrin linker 1 OS=Mus musculus GN=Sclt1 PE=1 SV=1	49.05	0.000809389	2	sp|G5E861|SCLT1_MOUSE	58263.5	16215.5	19883.1	44476.4	36808	29088.3	19883.1	36808	0.740446	0.209129	0.9	0	0	0.388742	0.403	0.388742	0.403047
sp|Q8CHP5|PYM1_MOUSE	Q8CHP5	Pym1	Partner of Y14 and mago OS=Mus musculus GN=Pym1 PE=1 SV=2	54.08	0.000825764	2	sp|Q8CHP5|PYM1_MOUSE	21672.5	40979.1	18882.9	10922.7	13835	39713.2	21672.5	13835	0.442748	0.737473	-0.6	0	0	0.39097	0.4047	0.39097	0.40471
sp|P62843|RS15_MOUSE	P62843	Rps15	40S ribosomal protein S15 OS=Mus musculus GN=Rps15 PE=1 SV=2	808.71	0	8	sp|P62843|RS15_MOUSE	1.09042e+06	1.45923e+06	1.6855e+06	951536	855566	1.80935e+06	1.45923e+06	951536	0.212768	0.435644	-0.6	0	0	0.400358	0.4138	0.400358	0.413767
sp|Q05920|PYC_MOUSE	Q05920	Pc	Pyruvate carboxylase, mitochondrial OS=Mus musculus GN=Pc PE=1 SV=1	98.54	0	3	sp|Q05920|PYC_MOUSE	5711.5	5179.04	9334.33	9960.15	24568.7	3729.47	5711.5	9960.15	0.335391	0.838767	0.8	0	0.222222	0.416537	0.4298	0.416537	0.429803
sp|P43024|CX6A1_MOUSE	P43024	Cox6a1	Cytochrome c oxidase subunit 6A1, mitochondrial OS=Mus musculus GN=Cox6a1 PE=1 SV=2	119.68	0	2	sp|P43024|CX6A1_MOUSE	10635.3	114502	123654	20841.9	19356.4	63137.3	114502	20841.9	0.756977	0.721702	-2.5	0	0.0833333	0.432852	0.4459	0.432852	0.445927
sp|P22752|H2A1_MOUSE	P22752	Hist1h2ab	Histone H2A type 1 OS=Mus musculus GN=Hist1h2ab PE=1 SV=3	177.73	0	3	sp|P22752|H2A1_MOUSE	72274.8	1.1165e+06	638253	144356	1.80748e+06	1.98316e+06	638253	1.80748e+06	0.858321	0.773618	1.5	0	0	0.446742	0.4595	0.446742	0.459507
sp|P32037|GTR3_MOUSE	P32037	Slc2a3	Solute carrier family 2, facilitated glucose transporter member 3 OS=Mus musculus GN=Slc2a3 PE=1 SV=1	293.1	0	7	sp|P32037|GTR3_MOUSE	110707	142802	83238.8	59031.9	175649	58218.1	110707	59031.9	0.265585	0.692033	-0.9	0	0	0.448381	0.4605	0.448381	0.460461
sp|P02301|H3C_MOUSE	P02301	H3f3c	Histone H3.3C OS=Mus musculus GN=H3f3c PE=3 SV=3	189.66	0	2	sp|P02301|H3C_MOUSE	1.20505e+06	1.24423e+06	2.49868e+06	2.14306e+06	1.21293e+06	2.80519e+06	1.24423e+06	2.14306e+06	0.446142	0.389477	0.8	0	0	0.455862	0.4674	0.455862	0.467402
sp|Q8CGC4|LS14B_MOUSE	Q8CGC4	Lsm14b	Protein LSM14 homolog B OS=Mus musculus GN=Lsm14b PE=1 SV=3	71.53	0.000438212	2	sp|Q8CGC4|LS14B_MOUSE	27165.1	45483.9	11025.9	14778.5	15438.5	25750.1	27165.1	15438.5	0.618123	0.329804	-0.8	0	0	0.46737	0.4784	0.46737	0.478445
sp|P42212|GFP-AEQVI	P42212	GFP	Green fluorescent protein OS=Aequorea victoria GN=GFP PE=1 SV=1	615.6	0	7	sp|P42212|GFP-AEQVI	293723	2.65632e+06	852261	73873.6	5.68414e+06	94123	852261	94123	0.974255	1.65748	-3.2	0.025641	0.153846	0.469332	0.4797	0.469332	0.479695
sp|Q91YP2|NEUL_MOUSE	Q91YP2	Nln	Neurolysin, mitochondrial OS=Mus musculus GN=Nln PE=1 SV=1	45.61	0.000801603	3	sp|Q91YP2|NEUL_MOUSE	18605.6	18353.6	11782.1	10620.3	22918.9	9143.04	18353.6	10620.3	0.238126	0.531592	-0.8	0	0	0.480402	0.4902	0.480402	0.490237
sp|Q9D0S9|HINT2_MOUSE	Q9D0S9	Hint2	Histidine triad nucleotide-binding protein 2, mitochondrial OS=Mus musculus GN=Hint2 PE=1 SV=1	49.64	0.000811359	2	sp|Q9D0S9|HINT2_MOUSE	30794.4	9818.96	1901.74	1722.21	16380.4	3386.35	9818.96	3386.35	1.05351	1.12045	-1.5	0	0.333333	0.49703	0.5064	0.49703	0.506408
sp|Q61823|PDCD4_MOUSE	Q61823	Pdcd4	Programmed cell death protein 4 OS=Mus musculus GN=Pdcd4 PE=1 SV=1	408.64	0	11	sp|Q61823|PDCD4_MOUSE	334086	311539	61786.5	118024	197466	106702	311539	118024	0.640891	0.351447	-1.4	0.0277778	0.0555556	0.520659	0.5296	0.520659	0.52965
sp|Q9R0X0|MED20_MOUSE	Q9R0X0	Med20	Mediator of RNA polymerase II transcription subunit 20 OS=Mus musculus GN=Med20 PE=1 SV=1	73.45	0.000441891	2	sp|Q9R0X0|MED20_MOUSE	28361.2	29701	11084.6	12031.5	27031.5	14982.3	28361.2	14982.3	0.45048	0.441106	-0.9	0	0.166667	0.528094	0.5364	0.528094	0.536371
sp|Q99KR7|PPIF_MOUSE	Q99KR7	Ppif	Peptidyl-prolyl cis-trans isomerase F, mitochondrial OS=Mus musculus GN=Ppif PE=1 SV=1	168.45	0	3	sp|Q99KR7|PPIF_MOUSE	94401.7	93907.4	61999.9	42318.3	146255	44827.8	93907.4	44827.8	0.222519	0.762163	-1.1	0	0	0.531713	0.5392	0.531713	0.539202
sp|O35130|NEP1_MOUSE	O35130	Emg1	Ribosomal RNA small subunit methyltransferase NEP1 OS=Mus musculus GN=Emg1 PE=1 SV=1	147.77	0	4	sp|O35130|NEP1_MOUSE	72793.7	66609.2	19047.4	29203.5	68223	19802.1	66609.2	29203.5	0.556796	0.657071	-1.2	0.0833333	0.0833333	0.552946	0.559	0.552946	0.558985
sp|P97315|CSRP1_MOUSE	P97315	Csrp1	Cysteine and glycine-rich protein 1 OS=Mus musculus GN=Csrp1 PE=1 SV=3	228.21	0	5	sp|P97315|CSRP1_MOUSE	140235	161659	35745.9	63514	102565	57371.2	140235	63514	0.598583	0.329102	-1.1	0	0.0555556	0.552408	0.559	0.552408	0.558985
sp|P98083|SHC1_MOUSE	P98083	Shc1	SHC-transforming protein 1 OS=Mus musculus GN=Shc1 PE=1 SV=3	96.39	0	3	sp|P98083|SHC1_MOUSE	30584	28194.1	66608.8	53277.4	29975.5	58761.3	30584	53277.4	0.514935	0.322877	0.8	0	0.111111	0.580737	0.5862	0.580737	0.586165
sp|Q9WUL7|ARL3_MOUSE	Q9WUL7	Arl3	ADP-ribosylation factor-like protein 3 OS=Mus musculus GN=Arl3 PE=1 SV=1	55.58	0.000415628	2	sp|Q9WUL7|ARL3_MOUSE	21373.8	22390.6	8047.92	13834.8	18447.3	9345.94	21373.8	13834.8	0.463406	0.327964	-0.6	0	0	0.627893	0.6328	0.627893	0.632776
sp|Q9D898|ARP5L_MOUSE	Q9D898	Arpc5l	Actin-related protein 2/3 complex subunit 5-like protein OS=Mus musculus GN=Arpc5l PE=1 SV=1	59.9	0.000420875	2	sp|Q9D898|ARP5L_MOUSE	18109	33817	17427.3	31704.7	29433.2	15125	18109	29433.2	0.40108	0.353591	0.7	0.166667	0.166667	0.732647	0.7372	0.732647	0.737198
sp|Q8BH86|CN159_MOUSE	Q8BH86	NA	UPF0317 protein C14orf159 homolog, mitochondrial OS=Mus musculus PE=1 SV=1	63.93	0.000428266	2	sp|Q8BH86|CN159_MOUSE	3043.78	35917.6	7450.39	14506	3481.88	28655.7	7450.39	14506	1.15342	0.811637	1	0	0	0.807708	0.8115	0.807708	0.811464
sp|Q9DCZ1|GMPR1_MOUSE	Q9DCZ1	Gmpr	GMP reductase 1 OS=Mus musculus GN=Gmpr PE=1 SV=1	348.1	0	5	sp|Q9DCZ1|GMPR1_MOUSE	156276	119300	31156.6	61018.2	219158	58430.6	119300	61018.2	0.628689	0.815618	-1	0	0	0.856978	0.8596	0.856978	0.859631
sp|P43277|H13_MOUSE	P43277	Hist1h1d	Histone H1.3 OS=Mus musculus GN=Hist1h1d PE=1 SV=2	126.07	0	2	sp|P43277|H13_MOUSE	24309.4	59686.6	680880	662214	3440.07	207248	59686.6	207248	1.4484	1.15914	1.8	0.222222	0	0.873712	0.8751	0.873712	0.875062
sp|Q99J99|THTM_MOUSE	Q99J99	Mpst	3-mercaptopyruvate sulfurtransferase OS=Mus musculus GN=Mpst PE=1 SV=3	198.11	0	4	sp|Q99J99|THTM_MOUSE	53964.3	2367.85	8544.36	4776.56	91569.7	2601.87	8544.36	4776.56	1.30291	1.53867	-0.8	0	0.133333	0.990602	0.9906	0.990602	0.990602
Biognosys|iRT|NA	NA	NA	Kit Fusion	309.55	0	8	Biognosys|iRT	478587	786851	806881	979811	1.06222e+06	840000	786851	979811	0.266414	0.116938	0.3	0	0	0.0678321	NA	0.0678321	NA
sp|A2A432|CUL4B_MOUSE	A2A432	Cul4b	Cullin-4B OS=Mus musculus GN=Cul4b PE=1 SV=1	83.08	0	3	sp|A2A432|CUL4B_MOUSE	5601.08	9031.96	10719.3	6146.82	4408.57	9025.46	9031.96	6146.82	0.308625	0.357257	-0.6	0	0	0.298644	NA	0.298644	NA
sp|A2A5R2|BIG2_MOUSE	A2A5R2	Arfgef2	Brefeldin A-inhibited guanine nucleotide-exchange protein 2 OS=Mus musculus GN=Arfgef2 PE=1 SV=1	63.1	0.000426076	2	sp|A2A5R2|BIG2_MOUSE	21628.6	16071.5	20461.9	20546.9	20034.8	15654	20461.9	20034.8	0.151141	0.143465	0	0	0	0.794196	NA	0.794196	NA
sp|A2A6Q5|CDC27_MOUSE	A2A6Q5	Cdc27	Cell division cycle protein 27 homolog OS=Mus musculus GN=Cdc27 PE=1 SV=1	80.74	0	2	sp|A2A6Q5|CDC27_MOUSE	25594.5	21707.4	35722.3	30181.4	21442.8	37270.3	25594.5	30181.4	0.26144	0.267555	0.2	0	0	0.737081	NA	0.737081	NA
sp|A2ADY9|DDI2_MOUSE	A2ADY9	Ddi2	Protein DDI1 homolog 2 OS=Mus musculus GN=Ddi2 PE=1 SV=1	313.81	0	7	sp|A2ADY9|DDI2_MOUSE	150500	146817	176834	226231	165946	186410	150500	186410	0.103583	0.158953	0.3	0	0	0.123035	NA	0.123035	NA
sp|A2AF47|DOC11_MOUSE	A2AF47	Dock11	Dedicator of cytokinesis protein 11 OS=Mus musculus GN=Dock11 PE=1 SV=1	178.05	0	6	sp|A2AF47|DOC11_MOUSE	70450.6	56122.9	62110.7	52261.3	50947.6	39798.7	62110.7	50947.6	0.114413	0.14365	-0.3	0	0	0.0416376	NA	0.0416376	NA
sp|A2AGT5|CKAP5_MOUSE	A2AGT5	Ckap5	Cytoskeleton-associated protein 5 OS=Mus musculus GN=Ckap5 PE=1 SV=1	378.73	0	11	sp|A2AGT5|CKAP5_MOUSE	123132	105007	115323	100977	141752	91989	115323	100977	0.0794111	0.237688	-0.2	0	0	0.759654	NA	0.759654	NA
sp|A2AJK6|CHD7_MOUSE	A2AJK6	Chd7	Chromodomain-helicase-DNA-binding protein 7 OS=Mus musculus GN=Chd7 PE=1 SV=1	38.85	0.00315582	2	sp|A2AJK6|CHD7_MOUSE	32792.5	23663.1	26135.4	27830.2	27708.7	22352.5	26135.4	27708.7	0.171516	0.120479	0.1	0	0	0.660205	NA	0.660205	NA
sp|A2AN08|UBR4_MOUSE	A2AN08	Ubr4	E3 ubiquitin-protein ligase UBR4 OS=Mus musculus GN=Ubr4 PE=1 SV=1	845.02	0	19	sp|A2AN08|UBR4_MOUSE	266014	327073	232093	386053	348579	406616	266014	386053	0.174986	0.0773531	0.5	0	0.015873	0.0220592	NA	0.0220592	NA
sp|A2AR02|PPIG_MOUSE	A2AR02	Ppig	Peptidyl-prolyl cis-trans isomerase G OS=Mus musculus GN=Ppig PE=1 SV=1	140.63	0	4	sp|A2AR02|PPIG_MOUSE	71950.4	83673.1	73461	77502.4	70703.7	65763.7	73461	70703.7	0.0835092	0.0826352	-0.1	0	0	0.460159	NA	0.460159	NA
sp|A2ASS6|TITIN_MOUSE	A2ASS6	Ttn	Titin OS=Mus musculus GN=Ttn PE=1 SV=1	49.45	0.00081103	4	sp|A2ASS6|TITIN_MOUSE	83861	72812.1	62613.8	105170	66480.4	68885.2	72812.1	68885.2	0.145377	0.270352	-0.1	0.0833333	0.0833333	0.626952	NA	0.626952	NA
sp|A2AWP8|ARGAL_MOUSE	A2AWP8	Arhgef10l	Rho guanine nucleotide exchange factor 10-like protein OS=Mus musculus GN=Arhgef10l PE=1 SV=1	90.78	0	2	sp|A2AWP8|ARGAL_MOUSE	10013.1	8714.62	6541.61	7153.7	9480.61	4594.52	8714.62	7153.7	0.208236	0.345374	-0.3	0	0	0.362273	NA	0.362273	NA
sp|A2BDX3|MOCS3_MOUSE	A2BDX3	Mocs3	Adenylyltransferase and sulfurtransferase MOCS3 OS=Mus musculus GN=Mocs3 PE=1 SV=1	46.53	0.000803859	2	sp|A2BDX3|MOCS3_MOUSE	237066	193739	197034	209751	182518	225300	197034	209751	0.115252	0.105195	0.1	0	0	0.876161	NA	0.876161	NA
sp|B1AY13|UBP24_MOUSE	B1AY13	Usp24	Ubiquitin carboxyl-terminal hydrolase 24 OS=Mus musculus GN=Usp24 PE=1 SV=1	111.97	0	3	sp|B1AY13|UBP24_MOUSE	21061.1	25957.4	13766	13443.6	16721.3	15464.3	21061.1	15464.3	0.302786	0.10872	-0.4	0.0833333	0	0.178514	NA	0.178514	NA
sp|B1AZI6|THOC2_MOUSE	B1AZI6	Thoc2	THO complex subunit 2 OS=Mus musculus GN=Thoc2 PE=1 SV=1	181.51	0	6	sp|B1AZI6|THOC2_MOUSE	31536.5	50849.5	45806.8	55754	40033.3	54911.3	45806.8	54911.3	0.234424	0.176043	0.3	0	0	0.320857	NA	0.320857	NA
sp|B2RQC6|PYR1_MOUSE	B2RQC6	Cad	CAD protein OS=Mus musculus GN=Cad PE=1 SV=1	2729.08	0	59	sp|B2RQC6|PYR1_MOUSE	3.01383e+06	3.36477e+06	2.70763e+06	2.51618e+06	2.61283e+06	2.42504e+06	3.01383e+06	2.51618e+06	0.108567	0.0372941	-0.3	0	0	0.0782752	NA	0.0782752	NA
sp|B2RUP2|UN13D_MOUSE	B2RUP2	Unc13d	Protein unc-13 homolog D OS=Mus musculus GN=Unc13d PE=1 SV=2	629.24	0	12	sp|B2RUP2|UN13D_MOUSE	205954	228207	185413	236049	263603	198912	205954	236049	0.103634	0.139416	0.2	0	0	0.30852	NA	0.30852	NA
sp|B2RY56|RBM25_MOUSE	B2RY56	Rbm25	RNA-binding protein 25 OS=Mus musculus GN=Rbm25 PE=1 SV=2	410.38	0	11	sp|B2RY56|RBM25_MOUSE	246231	263183	267652	228517	235359	239259	263183	235359	0.043627	0.0232025	-0.2	0	0.0238095	0.216254	NA	0.216254	NA
sp|B9EJ86|OSBL8_MOUSE	B9EJ86	Osbpl8	Oxysterol-binding protein-related protein 8 OS=Mus musculus GN=Osbpl8 PE=1 SV=1	48.11	0.000808407	2	sp|B9EJ86|OSBL8_MOUSE	52702	27030.2	28178.3	31415.5	36797.3	21681.4	28178.3	31415.5	0.403156	0.25569	0.2	0	0	0.504136	NA	0.504136	NA
sp|B9EJR8|DAAF5_MOUSE	B9EJR8	Dnaaf5	Dynein assembly factor 5, axonemal OS=Mus musculus GN=Dnaaf5 PE=1 SV=1	74.34	0.000443656	3	sp|B9EJR8|DAAF5_MOUSE	28371.1	38617.4	27534.8	16291.7	25794.1	20119.4	28371.1	20119.4	0.195866	0.230577	-0.5	0	0	0.0293998	NA	0.0293998	NA
sp|C0HKD8|MFA1A_MOUSE	C0HKD8	Mfap1a	Microfibrillar-associated protein 1A OS=Mus musculus GN=Mfap1a PE=1 SV=1	144.82	0	5	sp|C0HKD8|MFA1A_MOUSE	99631.4	97406.7	103088	91224.8	91220.3	87617.4	99631.4	91220.3	0.0286156	0.0231213	-0.1	0	0	0.184415	NA	0.184415	NA
sp|D3YXK2|SAFB1_MOUSE	D3YXK2	Safb	Scaffold attachment factor B1 OS=Mus musculus GN=Safb PE=1 SV=2	623.95	0	18	sp|D3YXK2|SAFB1_MOUSE	445377	787202	500369	643639	516103	810075	500369	643639	0.317752	0.22451	0.4	0	0	0.467991	NA	0.467991	NA
sp|D3YZP9|CCDC6_MOUSE	D3YZP9	Ccdc6	Coiled-coil domain-containing protein 6 OS=Mus musculus GN=Ccdc6 PE=1 SV=1	87.76	0	2	sp|D3YZP9|CCDC6_MOUSE	21200.3	16915.7	27464.6	25641	25022	11343	21200.3	25022	0.242694	0.391037	0.2	0.111111	0.111111	0.698171	NA	0.698171	NA
sp|D3Z7P3|GLSK_MOUSE	D3Z7P3	Gls	Glutaminase kidney isoform, mitochondrial OS=Mus musculus GN=Gls PE=1 SV=1	341.22	0	10	sp|D3Z7P3|GLSK_MOUSE	195528	245154	242923	194666	223550	211749	242923	211749	0.123008	0.0691586	-0.2	0	0	0.444529	NA	0.444529	NA
sp|E9PVA8|GCN1_MOUSE	E9PVA8	Gcn1	eIF-2-alpha kinase activator GCN1 OS=Mus musculus GN=Gcn1 PE=1 SV=1	2620.55	0	57	sp|E9PVA8|GCN1_MOUSE	988494	951982	1.07218e+06	1.15403e+06	970019	1.15468e+06	988494	1.15403e+06	0.0613612	0.0973794	0.2	0.0294118	0.0294118	0.378299	NA	0.378299	NA
sp|E9Q4F7|ANR11_MOUSE	E9Q4F7	Ankrd11	Ankyrin repeat domain-containing protein 11 OS=Mus musculus GN=Ankrd11 PE=1 SV=1	56.8	0.00041684	3	sp|E9Q4F7|ANR11_MOUSE	58702.2	50927.6	46790	45734.7	43295.7	52781	50927.6	45734.7	0.115994	0.1042	-0.2	0	0	0.358689	NA	0.358689	NA
sp|E9Q5C9|NOLC1_MOUSE	E9Q5C9	Nolc1	Nucleolar and coiled-body phosphoprotein 1 OS=Mus musculus GN=Nolc1 PE=2 SV=1	458.95	0	16	sp|E9Q5C9|NOLC1_MOUSE	1.01605e+06	759586	751238	580602	724941	516241	759586	580602	0.178721	0.175992	-0.4	0.0196078	0	0.0436859	NA	0.0436859	NA
sp|E9Q6J5|BD1L1_MOUSE	E9Q6J5	Bod1l	Biorientation of chromosomes in cell division protein 1-like 1 OS=Mus musculus GN=Bod1l PE=1 SV=1	122.08	0	5	sp|E9Q6J5|BD1L1_MOUSE	46407	129949	30372.3	38339.7	36600.5	74331.7	46407	38339.7	0.775892	0.428074	-0.3	0	0	0.648157	NA	0.648157	NA
sp|F6ZDS4|TPR_MOUSE	F6ZDS4	Tpr	Nucleoprotein TPR OS=Mus musculus GN=Tpr PE=1 SV=1	2474.54	0	55	sp|F6ZDS4|TPR_MOUSE	1.39114e+06	1.28742e+06	1.24498e+06	1.26302e+06	1.32818e+06	1.14849e+06	1.28742e+06	1.26302e+06	0.0574914	0.0729753	0	0.0107527	0.00537634	0.568094	NA	0.568094	NA
sp|F7BJB9|MORC3_MOUSE	F7BJB9	Morc3	MORC family CW-type zinc finger protein 3 OS=Mus musculus GN=Morc3 PE=1 SV=1	67.69	0.000433276	3	sp|F7BJB9|MORC3_MOUSE	27971.5	32229.2	25788.9	27643.9	21745.4	23252.8	27971.5	23252.8	0.114272	0.126558	-0.3	0	0	0.147293	NA	0.147293	NA
sp|G5E870|TRIPC_MOUSE	G5E870	Trip12	E3 ubiquitin-protein ligase TRIP12 OS=Mus musculus GN=Trip12 PE=1 SV=1	459.7	0	13	sp|G5E870|TRIPC_MOUSE	153712	137873	186377	257042	223010	166914	153712	223010	0.155245	0.21104	0.5	0.025641	0	0.0773036	NA	0.0773036	NA
sp|O08547|SC22B_MOUSE	O08547	Sec22b	Vesicle-trafficking protein SEC22b OS=Mus musculus GN=Sec22b PE=1 SV=3	194.43	0	5	sp|O08547|SC22B_MOUSE	109604	117118	95292.5	171707	134465	154563	109604	154563	0.103299	0.121375	0.5	0	0	0.0110153	NA	0.0110153	NA
sp|O08553|DPYL2_MOUSE	O08553	Dpysl2	Dihydropyrimidinase-related protein 2 OS=Mus musculus GN=Dpysl2 PE=1 SV=2	668.3	0	14	sp|O08553|DPYL2_MOUSE	345157	683656	419082	436560	435392	374406	419082	435392	0.368755	0.0855751	0.1	0.0196078	0	0.562038	NA	0.562038	NA
sp|O08573|LEG9_MOUSE	O08573	Lgals9	Galectin-9 OS=Mus musculus GN=Lgals9 PE=1 SV=1	575.18	0	12	sp|O08573|LEG9_MOUSE	737730	760820	535423	517953	502095	544041	737730	517953	0.182902	0.0406238	-0.5	0.025641	0.0769231	0.0667894	NA	0.0667894	NA
sp|O08579|EMD_MOUSE	O08579	Emd	Emerin OS=Mus musculus GN=Emd PE=1 SV=1	168.66	0	4	sp|O08579|EMD_MOUSE	117393	116594	122809	138731	130890	110840	117393	130890	0.0284312	0.113421	0.2	0	0	0.518754	NA	0.518754	NA
sp|O08582|GTPB1_MOUSE	O08582	Gtpbp1	GTP-binding protein 1 OS=Mus musculus GN=Gtpbp1 PE=1 SV=2	799.54	0	11	sp|O08582|GTPB1_MOUSE	403288	407784	254094	349493	362991	551302	403288	362991	0.246338	0.267815	-0.2	0.111111	0.133333	0.380506	NA	0.380506	NA
sp|O08583|THOC4_MOUSE	O08583	Alyref	THO complex subunit 4 OS=Mus musculus GN=Alyref PE=1 SV=3	1139.51	0	13	sp|O08583|THOC4_MOUSE	1.5819e+06	1.71195e+06	1.83155e+06	1.67723e+06	1.56275e+06	1.82656e+06	1.71195e+06	1.67723e+06	0.0730856	0.0783285	0	0	0	0.893199	NA	0.893199	NA
sp|O08709|PRDX6_MOUSE	O08709	Prdx6	Peroxiredoxin-6 OS=Mus musculus GN=Prdx6 PE=1 SV=3	895.34	0	13	sp|O08709|PRDX6_MOUSE	3.2363e+06	2.91351e+06	2.43364e+06	2.08165e+06	2.12928e+06	1.88853e+06	2.91351e+06	2.08165e+06	0.141161	0.0627048	-0.5	0	0.0175439	0.0135325	NA	0.0135325	NA
sp|O08734|BAK_MOUSE	O08734	Bak1	Bcl-2 homologous antagonist/killer OS=Mus musculus GN=Bak1 PE=1 SV=3	93.73	0	3	sp|O08734|BAK_MOUSE	34369.8	38939.4	48404.2	33153.5	23742.5	41777.6	38939.4	33153.5	0.176432	0.274249	-0.2	0.111111	0.111111	0.221144	NA	0.221144	NA
sp|O08738|CASP6_MOUSE	O08738	Casp6	Caspase-6 OS=Mus musculus GN=Casp6 PE=1 SV=1	57.26	0.000417188	2	sp|O08738|CASP6_MOUSE	45759.3	49352.4	36236.4	89551.8	28869.4	56640.5	45759.3	56640.5	0.154804	0.520573	0.3	0	0	0.510882	NA	0.510882	NA
sp|O08749|DLDH_MOUSE	O08749	Dld	Dihydrolipoyl dehydrogenase, mitochondrial OS=Mus musculus GN=Dld PE=1 SV=2	718.55	0	12	sp|O08749|DLDH_MOUSE	811390	696582	639115	988180	900698	816213	696582	900698	0.122557	0.0953625	0.4	0	0	0.0531981	NA	0.0531981	NA
sp|O08756|HCD2_MOUSE	O08756	Hsd17b10	3-hydroxyacyl-CoA dehydrogenase type-2 OS=Mus musculus GN=Hsd17b10 PE=1 SV=4	217.64	0	3	sp|O08756|HCD2_MOUSE	271529	280780	281406	298939	249169	238592	280780	249169	0.019901	0.122887	-0.2	0	0	0.50252	NA	0.50252	NA
sp|O08759|UBE3A_MOUSE	O08759	Ube3a	Ubiquitin-protein ligase E3A OS=Mus musculus GN=Ube3a PE=1 SV=2	234.67	0	9	sp|O08759|UBE3A_MOUSE	127865	140723	118472	131529	131547	100174	127865	131529	0.0865786	0.149549	0	0.1	0.0666667	0.541425	NA	0.541425	NA
sp|O08784|TCOF_MOUSE	O08784	Tcof1	Treacle protein OS=Mus musculus GN=Tcof1 PE=1 SV=1	372.74	0	12	sp|O08784|TCOF_MOUSE	150468	152511	149466	101966	88814.4	106592	150468	101966	0.0102895	0.0930477	-0.6	0	0	0.00168233	NA	0.00168233	NA
sp|O08788|DCTN1_MOUSE	O08788	Dctn1	Dynactin subunit 1 OS=Mus musculus GN=Dctn1 PE=1 SV=3	286.69	0	8	sp|O08788|DCTN1_MOUSE	56229.6	53130.5	54607.2	60520.5	54368.8	46571	54607.2	54368.8	0.028361	0.129894	0	0.0416667	0	0.828216	NA	0.828216	NA
sp|O08795|GLU2B_MOUSE	O08795	Prkcsh	Glucosidase 2 subunit beta OS=Mus musculus GN=Prkcsh PE=1 SV=1	465.75	0	11	sp|O08795|GLU2B_MOUSE	408458	360796	333481	286640	301178	275669	360796	286640	0.103232	0.0444559	-0.3	0	0	0.0281827	NA	0.0281827	NA
sp|O08807|PRDX4_MOUSE	O08807	Prdx4	Peroxiredoxin-4 OS=Mus musculus GN=Prdx4 PE=1 SV=1	357.28	0	7	sp|O08807|PRDX4_MOUSE	712140	829724	788128	757009	748575	703521	788128	748575	0.0767697	0.039053	-0.1	0	0	0.537622	NA	0.537622	NA
sp|O08810|U5S1_MOUSE	O08810	Eftud2	116 kDa U5 small nuclear ribonucleoprotein component OS=Mus musculus GN=Eftud2 PE=1 SV=1	2023.06	0	33	sp|O08810|U5S1_MOUSE	1.84981e+06	1.76685e+06	2.04724e+06	1.9881e+06	1.71892e+06	2.02592e+06	1.84981e+06	1.9881e+06	0.0762909	0.0875977	0.1	0.00775194	0	0.900255	NA	0.900255	NA
sp|O08915|AIP_MOUSE	O08915	Aip	AH receptor-interacting protein OS=Mus musculus GN=Aip PE=1 SV=1	257.99	0	6	sp|O08915|AIP_MOUSE	128362	125974	134262	130287	180673	107724	128362	130287	0.0329328	0.267614	0	0	0	0.720885	NA	0.720885	NA
sp|O08997|ATOX1_MOUSE	O08997	Atox1	Copper transport protein ATOX1 OS=Mus musculus GN=Atox1 PE=1 SV=1	361.66	0	5	sp|O08997|ATOX1_MOUSE	814578	1.13096e+06	833974	731230	736247	627780	833974	731230	0.191397	0.0876643	-0.2	0	0	0.0533668	NA	0.0533668	NA
sp|O09005|DEGS1_MOUSE	O09005	Degs1	Sphingolipid delta(4)-desaturase DES1 OS=Mus musculus GN=Degs1 PE=1 SV=1	61.92	0.000424088	2	sp|O09005|DEGS1_MOUSE	16553.7	22401.4	27912.8	18627	20348.2	19378.2	22401.4	19378.2	0.254848	0.0443644	-0.2	0	0	0.442018	NA	0.442018	NA
sp|O09061|PSB1_MOUSE	O09061	Psmb1	Proteasome subunit beta type-1 OS=Mus musculus GN=Psmb1 PE=1 SV=1	851.87	0	10	sp|O09061|PSB1_MOUSE	997646	927566	1.02972e+06	882811	914604	746759	997646	882811	0.0530387	0.10513	-0.2	0	0	0.1314	NA	0.1314	NA
sp|O09106|HDAC1_MOUSE	O09106	Hdac1	Histone deacetylase 1 OS=Mus musculus GN=Hdac1 PE=1 SV=1	603.97	0	13	sp|O09106|HDAC1_MOUSE	555510	518030	484447	493513	563517	486146	518030	493513	0.0684521	0.0830157	-0.1	0.0208333	0	0.90711	NA	0.90711	NA
sp|O09167|RL21_MOUSE	O09167	Rpl21	60S ribosomal protein L21 OS=Mus musculus GN=Rpl21 PE=1 SV=3	373.92	0	7	sp|O09167|RL21_MOUSE	1.2342e+06	1.18333e+06	1.25447e+06	1.25783e+06	1.19287e+06	1.25943e+06	1.2342e+06	1.25783e+06	0.029943	0.030707	0	0	0	0.890012	NA	0.890012	NA
sp|O35129|PHB2_MOUSE	O35129	Phb2	Prohibitin-2 OS=Mus musculus GN=Phb2 PE=1 SV=1	906.92	0	17	sp|O35129|PHB2_MOUSE	1.13459e+06	888560	985854	1.12971e+06	1.05389e+06	994972	985854	1.05389e+06	0.123537	0.0637511	0.1	0.047619	0.0793651	0.552583	NA	0.552583	NA
sp|O35143|ATIF1_MOUSE	O35143	Atpif1	ATPase inhibitor, mitochondrial OS=Mus musculus GN=Atpif1 PE=1 SV=2	250.93	0	6	sp|O35143|ATIF1_MOUSE	120835	228635	287710	243755	178674	491492	228635	243755	0.398388	0.541811	0.1	0.0416667	0.0833333	0.340257	NA	0.340257	NA
sp|O35207|CDKA1_MOUSE	O35207	Cdk2ap1	Cyclin-dependent kinase 2-associated protein 1 OS=Mus musculus GN=Cdk2ap1 PE=1 SV=2	93.05	0	2	sp|O35207|CDKA1_MOUSE	12672	13191.8	15374.4	11181.7	10836.4	12973.4	13191.8	11181.7	0.104317	0.0983554	-0.2	0	0	0.128784	NA	0.128784	NA
sp|O35218|CPSF2_MOUSE	O35218	Cpsf2	Cleavage and polyadenylation specificity factor subunit 2 OS=Mus musculus GN=Cpsf2 PE=1 SV=1	459.54	0	12	sp|O35218|CPSF2_MOUSE	274735	272168	262763	198212	234963	193262	272168	198212	0.0233548	0.109102	-0.5	0	0	0.0203463	NA	0.0203463	NA
sp|O35226|PSMD4_MOUSE	O35226	Psmd4	26S proteasome non-ATPase regulatory subunit 4 OS=Mus musculus GN=Psmd4 PE=1 SV=1	748.79	0	14	sp|O35226|PSMD4_MOUSE	713245	616473	723868	771246	721130	697683	713245	721130	0.0864485	0.0514756	0	0.0392157	0.0392157	0.455876	NA	0.455876	NA
sp|O35280|CHK1_MOUSE	O35280	Chek1	Serine/threonine-protein kinase Chk1 OS=Mus musculus GN=Chek1 PE=1 SV=2	109.56	0	2	sp|O35280|CHK1_MOUSE	12835	11240	19724.4	17537.8	13629.7	14615.8	12835	14615.8	0.308847	0.133176	0.2	0	0	0.686794	NA	0.686794	NA
sp|O35286|DHX15_MOUSE	O35286	Dhx15	Pre-mRNA-splicing factor ATP-dependent RNA helicase DHX15 OS=Mus musculus GN=Dhx15 PE=1 SV=2	965.32	0	19	sp|O35286|DHX15_MOUSE	568414	631323	722689	713707	651373	674002	631323	674002	0.121056	0.0464238	0.1	0.0266667	0	0.510891	NA	0.510891	NA
sp|O35295|PURB_MOUSE	O35295	Purb	Transcriptional activator protein Pur-beta OS=Mus musculus GN=Purb PE=1 SV=3	322.03	0	6	sp|O35295|PURB_MOUSE	145888	248087	164642	190180	173539	245397	164642	190180	0.292178	0.185259	0.2	0	0	0.559183	NA	0.559183	NA
sp|O35326|SRSF5_MOUSE	O35326	Srsf5	Serine/arginine-rich splicing factor 5 OS=Mus musculus GN=Srsf5 PE=1 SV=2	333.93	0	8	sp|O35326|SRSF5_MOUSE	453153	418519	371110	333761	396163	327952	418519	333761	0.0994222	0.107243	-0.3	0	0	0.138737	NA	0.138737	NA
sp|O35343|IMA3_MOUSE	O35343	Kpna4	Importin subunit alpha-3 OS=Mus musculus GN=Kpna4 PE=1 SV=1	236.57	0	3	sp|O35343|IMA3_MOUSE	14658.6	35359.6	34666.9	25175.5	20565.4	28734.7	34666.9	25175.5	0.416491	0.16499	-0.5	0	0	0.810294	NA	0.810294	NA
sp|O35344|IMA4_MOUSE	O35344	Kpna3	Importin subunit alpha-4 OS=Mus musculus GN=Kpna3 PE=1 SV=1	773.11	0	14	sp|O35344|IMA4_MOUSE	584302	554082	618587	622098	534735	627263	584302	622098	0.0551069	0.0874295	0.1	0	0	0.875585	NA	0.875585	NA
sp|O35345|IMA7_MOUSE	O35345	Kpna6	Importin subunit alpha-7 OS=Mus musculus GN=Kpna6 PE=1 SV=2	120.17	0	4	sp|O35345|IMA7_MOUSE	66679	73066.1	89878.4	87298.6	76225.4	74584.6	73066.1	76225.4	0.156566	0.087132	0.1	0	0	0.705165	NA	0.705165	NA
sp|O35350|CAN1_MOUSE	O35350	Capn1	Calpain-1 catalytic subunit OS=Mus musculus GN=Capn1 PE=1 SV=1	540.29	0	15	sp|O35350|CAN1_MOUSE	318231	301182	318804	384711	405860	332899	318231	384711	0.0320168	0.100241	0.3	0	0	0.0781964	NA	0.0781964	NA
sp|O35381|AN32A_MOUSE	O35381	Anp32a	Acidic leucine-rich nuclear phosphoprotein 32 family member A OS=Mus musculus GN=Anp32a PE=1 SV=1	661.86	0	14	sp|O35381|AN32A_MOUSE	2.20783e+06	1.76265e+06	1.72649e+06	1.22371e+06	1.68507e+06	1.25777e+06	1.76265e+06	1.25777e+06	0.141167	0.185115	-0.5	0	0.0555556	0.0395956	NA	0.0395956	NA
sp|O35459|ECH1_MOUSE	O35459	Ech1	Delta(3,5)-Delta(2,4)-dienoyl-CoA isomerase, mitochondrial OS=Mus musculus GN=Ech1 PE=1 SV=1	325.23	0	6	sp|O35459|ECH1_MOUSE	161218	208479	163272	112418	123512	111238	163272	112418	0.150363	0.0585162	-0.5	0	0	0.0045526	NA	0.0045526	NA
sp|O35465|FKBP8_MOUSE	O35465	Fkbp8	Peptidyl-prolyl cis-trans isomerase FKBP8 OS=Mus musculus GN=Fkbp8 PE=1 SV=2	401.19	0	8	sp|O35465|FKBP8_MOUSE	332650	339794	443906	227763	294344	259889	339794	259889	0.167351	0.12774	-0.4	0	0	0.0213458	NA	0.0213458	NA
sp|O35516|NOTC2_MOUSE	O35516	Notch2	Neurogenic locus notch homolog protein 2 OS=Mus musculus GN=Notch2 PE=1 SV=1	29.89	0.00389712	2	sp|O35516|NOTC2_MOUSE	39778.4	34763.4	39509.5	41315.1	43860.4	38773.8	39509.5	41315.1	0.0742037	0.0615569	0.1	0	0	0.343973	NA	0.343973	NA
sp|O35593|PSDE_MOUSE	O35593	Psmd14	26S proteasome non-ATPase regulatory subunit 14 OS=Mus musculus GN=Psmd14 PE=1 SV=2	377.04	0	5	sp|O35593|PSDE_MOUSE	290970	215404	253947	342340	381355	327204	253947	342340	0.149091	0.0797583	0.4	0	0	0.0176136	NA	0.0176136	NA
sp|O35638|STAG2_MOUSE	O35638	Stag2	Cohesin subunit SA-2 OS=Mus musculus GN=Stag2 PE=1 SV=3	249.07	0	6	sp|O35638|STAG2_MOUSE	102697	108665	147734	136186	119943	141713	108665	136186	0.204367	0.085331	0.3	0	0	0.378429	NA	0.378429	NA
sp|O35643|AP1B1_MOUSE	O35643	Ap1b1	AP-1 complex subunit beta-1 OS=Mus musculus GN=Ap1b1 PE=1 SV=2	1187.41	0	25	sp|O35643|AP1B1_MOUSE	1.25892e+06	1.4117e+06	1.40952e+06	1.61411e+06	1.31675e+06	1.57176e+06	1.40952e+06	1.57176e+06	0.0644008	0.107176	0.2	0.0107527	0.0107527	0.32749	NA	0.32749	NA
sp|O35654|DPOD2_MOUSE	O35654	Pold2	DNA polymerase delta subunit 2 OS=Mus musculus GN=Pold2 PE=1 SV=2	273.17	0	7	sp|O35654|DPOD2_MOUSE	182421	151269	155471	125399	154319	103763	155471	125399	0.103671	0.198432	-0.3	0.047619	0	0.0820121	NA	0.0820121	NA
sp|O35658|C1QBP_MOUSE	O35658	C1qbp	Complement component 1 Q subcomponent-binding protein, mitochondrial OS=Mus musculus GN=C1qbp PE=1 SV=1	513.03	0	7	sp|O35658|C1QBP_MOUSE	3.29654e+06	3.30459e+06	3.42696e+06	3.22384e+06	2.92898e+06	2.74861e+06	3.30459e+06	2.92898e+06	0.0218637	0.0808533	-0.2	0	0	0.171197	NA	0.171197	NA
sp|O35685|NUDC_MOUSE	O35685	Nudc	Nuclear migration protein nudC OS=Mus musculus GN=Nudc PE=1 SV=1	675.57	0	16	sp|O35685|NUDC_MOUSE	654518	579733	530965	420799	540021	411602	579733	420799	0.105763	0.15659	-0.5	0	0.0185185	0.0538839	NA	0.0538839	NA
sp|O35691|PININ_MOUSE	O35691	Pnn	Pinin OS=Mus musculus GN=Pnn PE=1 SV=4	370.19	0	11	sp|O35691|PININ_MOUSE	299306	298357	283005	342171	289261	281278	298357	289261	0.0311694	0.108775	0	0	0.025641	0.717807	NA	0.717807	NA
sp|O35737|HNRH1_MOUSE	O35737	Hnrnph1	Heterogeneous nuclear ribonucleoprotein H OS=Mus musculus GN=Hnrnph1 PE=1 SV=3	1280.55	0	16	sp|O35737|HNRH1_MOUSE	2.87765e+06	2.85393e+06	2.92632e+06	3.84841e+06	3.08454e+06	3.54612e+06	2.87765e+06	3.54612e+06	0.0127867	0.110131	0.3	0	0	0.0697953	NA	0.0697953	NA
sp|O35841|API5_MOUSE	O35841	Api5	Apoptosis inhibitor 5 OS=Mus musculus GN=Api5 PE=1 SV=2	402.58	0	8	sp|O35841|API5_MOUSE	637963	637631	591211	608782	608362	522496	637631	608362	0.043224	0.0857014	-0.1	0	0	0.40997	NA	0.40997	NA
sp|O35855|BCAT2_MOUSE	O35855	Bcat2	Branched-chain-amino-acid aminotransferase, mitochondrial OS=Mus musculus GN=Bcat2 PE=1 SV=2	285.33	0	6	sp|O35855|BCAT2_MOUSE	384547	432235	243041	306729	284555	278115	384547	284555	0.27853	0.0517962	-0.4	0	0	0.317869	NA	0.317869	NA
sp|O35857|TIM44_MOUSE	O35857	Timm44	Mitochondrial import inner membrane translocase subunit TIM44 OS=Mus musculus GN=Timm44 PE=1 SV=2	320.77	0	6	sp|O35857|TIM44_MOUSE	167443	180036	134723	157734	166493	175988	167443	166493	0.145518	0.054754	0	0	0	0.68232	NA	0.68232	NA
sp|O35864|CSN5_MOUSE	O35864	Cops5	COP9 signalosome complex subunit 5 OS=Mus musculus GN=Cops5 PE=1 SV=3	127.22	0	3	sp|O35864|CSN5_MOUSE	86269.7	86197.9	85923.8	93327.9	83605.7	78714.2	86197.9	83605.7	0.00211917	0.0872923	0	0	0	0.873244	NA	0.873244	NA
sp|O35874|SATT_MOUSE	O35874	Slc1a4	Neutral amino acid transporter A OS=Mus musculus GN=Slc1a4 PE=1 SV=1	76.45	0.000448833	2	sp|O35874|SATT_MOUSE	59307.2	47536.2	31384	41422.9	82145.3	33604.3	47536.2	41422.9	0.304254	0.497472	-0.2	0	0	0.760162	NA	0.760162	NA
sp|O35887|CALU_MOUSE	O35887	Calu	Calumenin OS=Mus musculus GN=Calu PE=1 SV=1	219.76	0	8	sp|O35887|CALU_MOUSE	89546.8	123679	118354	108958	76090	109556	118354	108958	0.166143	0.195022	-0.1	0	0.0416667	0.420839	NA	0.420839	NA
sp|O35900|LSM2_MOUSE	O35900	Lsm2	U6 snRNA-associated Sm-like protein LSm2 OS=Mus musculus GN=Lsm2 PE=1 SV=1	111.13	0	2	sp|O35900|LSM2_MOUSE	58725.6	72978.7	81360.6	58224.4	73036.5	52349.9	72978.7	58224.4	0.16113	0.174177	-0.3	0	0	0.28586	NA	0.28586	NA
sp|O35943|FRDA_MOUSE	O35943	Fxn	Frataxin, mitochondrial OS=Mus musculus GN=Fxn PE=1 SV=1	103.87	0	2	sp|O35943|FRDA_MOUSE	59344.2	60313.2	81089.7	60258.5	63156.1	83716.2	60313.2	63156.1	0.183583	0.185233	0.1	0	0	0.822903	NA	0.822903	NA
sp|O54692|ZW10_MOUSE	O54692	Zw10	Centromere/kinetochore protein zw10 homolog OS=Mus musculus GN=Zw10 PE=1 SV=3	410.69	0	8	sp|O54692|ZW10_MOUSE	146527	129327	152999	200738	190521	161991	146527	190521	0.0855838	0.108895	0.4	0	0	0.0344176	NA	0.0344176	NA
sp|O54734|OST48_MOUSE	O54734	Ddost	Dolichyl-diphosphooligosaccharide--protein glycosyltransferase 48 kDa subunit OS=Mus musculus GN=Ddost PE=1 SV=2	572.76	0	10	sp|O54734|OST48_MOUSE	684596	843892	709666	795309	643194	846675	709666	795309	0.11481	0.138916	0.2	0	0	0.870836	NA	0.870836	NA
sp|O54825|BYST_MOUSE	O54825	Bysl	Bystin OS=Mus musculus GN=Bysl PE=1 SV=3	352.29	0	9	sp|O54825|BYST_MOUSE	137525	116448	139068	112315	104507	86109.1	137525	104507	0.0964628	0.133245	-0.4	0.0333333	0	0.0415643	NA	0.0415643	NA
sp|O54879|HMGB3_MOUSE	O54879	Hmgb3	High mobility group protein B3 OS=Mus musculus GN=Hmgb3 PE=1 SV=3	427.23	0	8	sp|O54879|HMGB3_MOUSE	680611	774742	670130	749472	807114	879361	680611	807114	0.0813143	0.0801507	0.2	0	0	0.160889	NA	0.160889	NA
sp|O54941|SMCE1_MOUSE	O54941	Smarce1	SWI/SNF-related matrix-associated actin-dependent regulator of chromatin subfamily E member 1 OS=Mus musculus GN=Smarce1 PE=1 SV=1	276	0	5	sp|O54941|SMCE1_MOUSE	72901.7	77818.7	70874.9	75392.1	68583.2	58536.7	72901.7	68583.2	0.0483412	0.125613	-0.1	0	0	0.345036	NA	0.345036	NA
sp|O54946|DNJB6_MOUSE	O54946	Dnajb6	DnaJ homolog subfamily B member 6 OS=Mus musculus GN=Dnajb6 PE=1 SV=4	124.56	0	5	sp|O54946|DNJB6_MOUSE	24127.6	30592.6	42187	35093.6	20180.6	45488.1	30592.6	35093.6	0.283269	0.378738	0.2	0.2	0.0666667	0.963624	NA	0.963624	NA
sp|O54950|AAKG1_MOUSE	O54950	Prkag1	5'-AMP-activated protein kinase subunit gamma-1 OS=Mus musculus GN=Prkag1 PE=1 SV=2	319.46	0	7	sp|O54950|AAKG1_MOUSE	69517.3	63768.5	91559.1	97156.9	85075.3	107344	69517.3	97156.9	0.195731	0.115491	0.5	0	0	0.0745371	NA	0.0745371	NA
sp|O54962|BAF_MOUSE	O54962	Banf1	Barrier-to-autointegration factor OS=Mus musculus GN=Banf1 PE=1 SV=1	333.82	0	3	sp|O54962|BAF_MOUSE	2.22351e+06	1.84297e+06	1.9041e+06	1.9656e+06	2.23729e+06	1.63332e+06	1.9041e+06	1.9656e+06	0.10268	0.155488	0	0	0	0.809332	NA	0.809332	NA
sp|O54984|ASNA_MOUSE	O54984	Asna1	ATPase Asna1 OS=Mus musculus GN=Asna1 PE=1 SV=2	324.9	0	8	sp|O54984|ASNA_MOUSE	292066	347425	325773	299986	341026	275621	325773	299986	0.0867038	0.108183	-0.1	0	0	0.590069	NA	0.590069	NA
sp|O54988|SLK_MOUSE	O54988	Slk	STE20-like serine/threonine-protein kinase OS=Mus musculus GN=Slk PE=1 SV=2	510.81	0	14	sp|O54988|SLK_MOUSE	149549	159703	143261	155801	172036	137250	149549	155801	0.0550037	0.112274	0.1	0	0	0.796039	NA	0.796039	NA
sp|O55022|PGRC1_MOUSE	O55022	Pgrmc1	Membrane-associated progesterone receptor component 1 OS=Mus musculus GN=Pgrmc1 PE=1 SV=4	256.22	0	7	sp|O55022|PGRC1_MOUSE	244091	275865	391763	346698	248830	314300	275865	314300	0.255759	0.164394	0.2	0	0	0.95406	NA	0.95406	NA
sp|O55023|IMPA1_MOUSE	O55023	Impa1	Inositol monophosphatase 1 OS=Mus musculus GN=Impa1 PE=1 SV=1	57.55	0.000417711	2	sp|O55023|IMPA1_MOUSE	36350.1	29278.3	29449.8	24362.6	29521.6	20589.6	29449.8	24362.6	0.127295	0.180624	-0.3	0	0	0.0817527	NA	0.0817527	NA
sp|O55029|COPB2_MOUSE	O55029	Copb2	Coatomer subunit beta' OS=Mus musculus GN=Copb2 PE=1 SV=2	477.45	0	14	sp|O55029|COPB2_MOUSE	372427	372371	391231	489017	420644	429677	372427	429677	0.0287132	0.0831976	0.2	0	0	0.0832992	NA	0.0832992	NA
sp|O55128|SAP18_MOUSE	O55128	Sap18	Histone deacetylase complex subunit SAP18 OS=Mus musculus GN=Sap18 PE=1 SV=1	447.29	0	9	sp|O55128|SAP18_MOUSE	226751	238316	268586	271104	235682	261959	238316	261959	0.0883395	0.0717612	0.1	0	0	0.600154	NA	0.600154	NA
sp|O55131|SEPT7_MOUSE	O55131	2007-09-01	Septin-7 OS=Mus musculus GN=Sept7 PE=1 SV=1	741.07	0	15	sp|O55131|SEPT7_MOUSE	471188	485613	483597	536297	503921	482983	483597	503921	0.01627	0.0529038	0.1	0	0	0.479467	NA	0.479467	NA
sp|O55135|IF6_MOUSE	O55135	Eif6	Eukaryotic translation initiation factor 6 OS=Mus musculus GN=Eif6 PE=1 SV=2	345.85	0	6	sp|O55135|IF6_MOUSE	573866	563580	628086	487821	588486	430753	573866	487821	0.0588891	0.15898	-0.2	0	0	0.155786	NA	0.155786	NA
sp|O55142|RL35A_MOUSE	O55142	Rpl35a	60S ribosomal protein L35a OS=Mus musculus GN=Rpl35a PE=1 SV=2	238.7	0	7	sp|O55142|RL35A_MOUSE	439469	459987	469013	496051	473027	422332	459987	473027	0.0331893	0.0813168	0	0	0.0833333	0.859489	NA	0.859489	NA
sp|O55143|AT2A2_MOUSE	O55143	Atp2a2	Sarcoplasmic/endoplasmic reticulum calcium ATPase 2 OS=Mus musculus GN=Atp2a2 PE=1 SV=2	1044.9	0	21	sp|O55143|AT2A2_MOUSE	648773	623640	646090	818552	796566	683446	646090	796566	0.0215818	0.0946176	0.3	0	0	0.0717984	NA	0.0717984	NA
sp|O55201|SPT5H_MOUSE	O55201	Supt5h	Transcription elongation factor SPT5 OS=Mus musculus GN=Supt5h PE=1 SV=1	748.55	0	15	sp|O55201|SPT5H_MOUSE	335164	324284	298601	289119	307215	250714	324284	289119	0.0587905	0.102187	-0.2	0.0175439	0.105263	0.200648	NA	0.200648	NA
sp|O55222|ILK_MOUSE	O55222	Ilk	Integrin-linked protein kinase OS=Mus musculus GN=Ilk PE=1 SV=2	119.38	0	5	sp|O55222|ILK_MOUSE	48105.4	58344.1	39374.3	71658.1	73492.2	51699.2	48105.4	71658.1	0.195337	0.184215	0.6	0	0	0.0793998	NA	0.0793998	NA
sp|O55234|PSB5_MOUSE	O55234	Psmb5	Proteasome subunit beta type-5 OS=Mus musculus GN=Psmb5 PE=1 SV=3	378.64	0	7	sp|O55234|PSB5_MOUSE	278469	232627	246937	268725	253371	229368	246937	253371	0.0928219	0.0791911	0	0	0	0.930687	NA	0.930687	NA
sp|O70126|AURKB_MOUSE	O70126	Aurkb	Aurora kinase B OS=Mus musculus GN=Aurkb PE=1 SV=2	250.65	0	6	sp|O70126|AURKB_MOUSE	102105	73320.7	80473.4	119678	126075	93661.2	80473.4	119678	0.175695	0.151743	0.6	0	0	0.0633524	NA	0.0633524	NA
sp|O70133|DHX9_MOUSE	O70133	Dhx9	ATP-dependent RNA helicase A OS=Mus musculus GN=Dhx9 PE=1 SV=2	1832.69	0	32	sp|O70133|DHX9_MOUSE	2.04242e+06	2.1415e+06	2.1881e+06	2.24349e+06	2.11644e+06	2.10532e+06	2.1415e+06	2.11644e+06	0.0350294	0.0356213	0	0	0.0166667	0.847563	NA	0.847563	NA
sp|O70152|DPM1_MOUSE	O70152	Dpm1	Dolichol-phosphate mannosyltransferase subunit 1 OS=Mus musculus GN=Dpm1 PE=1 SV=1	137.44	0	3	sp|O70152|DPM1_MOUSE	59986.6	58076.7	51938	68166.2	68987.9	55776.9	58076.7	68166.2	0.0742121	0.115091	0.2	0	0	0.234693	NA	0.234693	NA
sp|O70194|EIF3D_MOUSE	O70194	Eif3d	Eukaryotic translation initiation factor 3 subunit D OS=Mus musculus GN=Eif3d PE=1 SV=2	1282.53	0	17	sp|O70194|EIF3D_MOUSE	1.55466e+06	1.21496e+06	1.4985e+06	1.33276e+06	1.30546e+06	1.3113e+06	1.4985e+06	1.3113e+06	0.127989	0.0109191	-0.2	0	0	0.462319	NA	0.462319	NA
sp|O70201|BIRC5_MOUSE	O70201	Birc5	Baculoviral IAP repeat-containing protein 5 OS=Mus musculus GN=Birc5 PE=1 SV=1	46.27	0.00080289	2	sp|O70201|BIRC5_MOUSE	50725.2	38676.8	62678.8	65289.6	67777.4	53500.2	50725.2	65289.6	0.236737	0.12264	0.4	0	0	0.173234	NA	0.173234	NA
sp|O70251|EF1B_MOUSE	O70251	Eef1b	Elongation factor 1-beta OS=Mus musculus GN=Eef1b PE=1 SV=5	980.51	0	11	sp|O70251|EF1B_MOUSE	6.41631e+06	5.76055e+06	7.39447e+06	5.56491e+06	5.29752e+06	5.05634e+06	6.41631e+06	5.29752e+06	0.126038	0.0479432	-0.3	0	0	0.0679194	NA	0.0679194	NA
sp|O70310|NMT1_MOUSE	O70310	Nmt1	Glycylpeptide N-tetradecanoyltransferase 1 OS=Mus musculus GN=Nmt1 PE=1 SV=1	712.88	0	10	sp|O70310|NMT1_MOUSE	416331	327596	419025	483166	415270	487113	416331	483166	0.134209	0.0874471	0.2	0	0.0238095	0.128739	NA	0.128739	NA
sp|O70311|NMT2_MOUSE	O70311	Nmt2	Glycylpeptide N-tetradecanoyltransferase 2 OS=Mus musculus GN=Nmt2 PE=1 SV=1	160.05	0	5	sp|O70311|NMT2_MOUSE	53025.6	51915.1	59130.9	59724.7	54172.4	72233.6	53025.6	59724.7	0.0710422	0.149109	0.2	0	0	0.275311	NA	0.275311	NA
sp|O70325|GPX41_MOUSE	O70325	Gpx4	Phospholipid hydroperoxide glutathione peroxidase, mitochondrial OS=Mus musculus GN=Gpx4 PE=1 SV=4	229.75	0	6	sp|O70325|GPX41_MOUSE	66247.7	79152.8	76799.6	111290	105170	88622.8	76799.6	105170	0.0927937	0.11531	0.5	0	0.047619	0.0164503	NA	0.0164503	NA
sp|O70400|PDLI1_MOUSE	O70400	Pdlim1	PDZ and LIM domain protein 1 OS=Mus musculus GN=Pdlim1 PE=1 SV=4	821.48	0	16	sp|O70400|PDLI1_MOUSE	1.23772e+06	937135	1.53906e+06	1.03467e+06	829878	1.06828e+06	1.23772e+06	1.03467e+06	0.243109	0.131994	-0.3	0.0144928	0	0.178271	NA	0.178271	NA
sp|O70404|VAMP8_MOUSE	O70404	Vamp8	Vesicle-associated membrane protein 8 OS=Mus musculus GN=Vamp8 PE=1 SV=1	149.78	0	5	sp|O70404|VAMP8_MOUSE	151413	188003	190981	243472	195153	206508	188003	206508	0.124634	0.117489	0.1	0	0	0.106568	NA	0.106568	NA
sp|O70435|PSA3_MOUSE	O70435	Psma3	Proteasome subunit alpha type-3 OS=Mus musculus GN=Psma3 PE=1 SV=3	357.18	0	10	sp|O70435|PSA3_MOUSE	302172	352852	334236	401814	402417	314322	334236	401814	0.0777425	0.135948	0.3	0	0	0.284029	NA	0.284029	NA
sp|O70439|STX7_MOUSE	O70439	Stx7	Syntaxin-7 OS=Mus musculus GN=Stx7 PE=1 SV=3	154.26	0	4	sp|O70439|STX7_MOUSE	55312	45810.8	31001	41102.1	48513.9	36315.4	45810.8	41102.1	0.278187	0.146416	-0.2	0	0	0.87465	NA	0.87465	NA
sp|O70492|SNX3_MOUSE	O70492	Snx3	Sorting nexin-3 OS=Mus musculus GN=Snx3 PE=1 SV=3	355.16	0	8	sp|O70492|SNX3_MOUSE	260628	340014	346551	321514	308147	438423	340014	321514	0.151496	0.201299	-0.1	0	0	0.416945	NA	0.416945	NA
sp|O70503|DHB12_MOUSE	O70503	Hsd17b12	Very-long-chain 3-oxoacyl-CoA reductase OS=Mus musculus GN=Hsd17b12 PE=1 SV=1	124.35	0	3	sp|O70503|DHB12_MOUSE	40303.5	78141.1	42256.5	43319.2	31503.4	45386.2	42256.5	43319.2	0.39771	0.18693	0	0	0	0.25388	NA	0.25388	NA
sp|O70551|SRPK1_MOUSE	O70551	Srpk1	SRSF protein kinase 1 OS=Mus musculus GN=Srpk1 PE=1 SV=2	148.08	0	5	sp|O70551|SRPK1_MOUSE	61631.4	52019.2	54452.7	42911.9	48321.9	43363.2	54452.7	43363.2	0.0891859	0.0669034	-0.3	0	0	0.0384407	NA	0.0384407	NA
sp|O70591|PFD2_MOUSE	O70591	Pfdn2	Prefoldin subunit 2 OS=Mus musculus GN=Pfdn2 PE=1 SV=2	277.35	0	4	sp|O70591|PFD2_MOUSE	333447	342152	331041	261551	292736	214411	333447	261551	0.017422	0.153893	-0.4	0	0	0.0299094	NA	0.0299094	NA
sp|O88379|BAZ1A_MOUSE	O88379	Baz1a	Bromodomain adjacent to zinc finger domain protein 1A OS=Mus musculus GN=Baz1a PE=1 SV=3	394.23	0	10	sp|O88379|BAZ1A_MOUSE	94636	68265.5	84032.9	98781.7	92096.9	82940.7	84032.9	92096.9	0.161208	0.0871293	0.1	0	0	0.353643	NA	0.353643	NA
sp|O88441|MTX2_MOUSE	O88441	Mtx2	Metaxin-2 OS=Mus musculus GN=Mtx2 PE=1 SV=1	248.96	0	6	sp|O88441|MTX2_MOUSE	160879	142320	150862	185795	172167	158887	150862	172167	0.061374	0.0780966	0.2	0	0	0.166458	NA	0.166458	NA
sp|O88456|CPNS1_MOUSE	O88456	Capns1	Calpain small subunit 1 OS=Mus musculus GN=Capns1 PE=1 SV=1	424.92	0	6	sp|O88456|CPNS1_MOUSE	179921	119980	148106	137598	213387	119583	148106	137598	0.200821	0.317356	-0.1	0	0	0.867406	NA	0.867406	NA
sp|O88487|DC1I2_MOUSE	O88487	Dync1i2	Cytoplasmic dynein 1 intermediate chain 2 OS=Mus musculus GN=Dync1i2 PE=1 SV=1	274.39	0	7	sp|O88487|DC1I2_MOUSE	112314	131012	95962.4	101968	130589	160687	112314	130589	0.155069	0.224002	0.2	0	0.047619	0.369268	NA	0.369268	NA
sp|O88508|DNM3A_MOUSE	O88508	Dnmt3a	DNA (cytosine-5)-methyltransferase 3A OS=Mus musculus GN=Dnmt3a PE=1 SV=2	88.83	0	2	sp|O88508|DNM3A_MOUSE	10887	10086.8	10693.4	11132.2	12045.8	10763.3	10693.4	11132.2	0.0395505	0.0583591	0.1	0	0	0.398183	NA	0.398183	NA
sp|O88512|AP1G2_MOUSE	O88512	Ap1g2	AP-1 complex subunit gamma-like 2 OS=Mus musculus GN=Ap1g2 PE=1 SV=2	256.5	0	8	sp|O88512|AP1G2_MOUSE	99463.1	100761	146688	108727	107596	110567	100761	108727	0.232612	0.0137616	0.1	0	0	0.738088	NA	0.738088	NA
sp|O88520|SHOC2_MOUSE	O88520	Shoc2	Leucine-rich repeat protein SHOC-2 OS=Mus musculus GN=Shoc2 PE=1 SV=2	58.46	0.00041876	2	sp|O88520|SHOC2_MOUSE	47921.8	44543.4	42244	37921.9	38906.2	30705.1	44543.4	37921.9	0.0636022	0.124926	-0.2	0	0	0.0502606	NA	0.0502606	NA
sp|O88543|CSN3_MOUSE	O88543	Cops3	COP9 signalosome complex subunit 3 OS=Mus musculus GN=Cops3 PE=1 SV=3	491.51	0	10	sp|O88543|CSN3_MOUSE	231545	195641	236007	234182	243769	220090	231545	234182	0.100106	0.0511884	0	0	0.0606061	0.556186	NA	0.556186	NA
sp|O88544|CSN4_MOUSE	O88544	Cops4	COP9 signalosome complex subunit 4 OS=Mus musculus GN=Cops4 PE=1 SV=1	695.83	0	12	sp|O88544|CSN4_MOUSE	337902	363026	363053	366031	369879	342143	363026	366031	0.0409215	0.0418147	0	0	0	0.864775	NA	0.864775	NA
sp|O88545|CSN6_MOUSE	O88545	Cops6	COP9 signalosome complex subunit 6 OS=Mus musculus GN=Cops6 PE=1 SV=1	126.95	0	5	sp|O88545|CSN6_MOUSE	62309.1	58297.7	57755.7	57799.7	55794.9	44325.9	58297.7	55794.9	0.041835	0.138104	-0.1	0	0	0.232947	NA	0.232947	NA
sp|O88569|ROA2_MOUSE	O88569	Hnrnpa2b1	Heterogeneous nuclear ribonucleoproteins A2/B1 OS=Mus musculus GN=Hnrnpa2b1 PE=1 SV=2	2307.92	0	25	sp|O88569|ROA2_MOUSE	1.16516e+07	1.33321e+07	1.16342e+07	1.49844e+07	1.25852e+07	1.34959e+07	1.16516e+07	1.34959e+07	0.0799053	0.0884801	0.2	0	0	0.236222	NA	0.236222	NA
sp|O88665|BRD7_MOUSE	O88665	Brd7	Bromodomain-containing protein 7 OS=Mus musculus GN=Brd7 PE=1 SV=1	97.79	0	4	sp|O88665|BRD7_MOUSE	38531.5	27518.3	23312.2	35863.4	32457.6	25669.3	27518.3	32457.6	0.263847	0.165647	0.2	0	0.0833333	0.699638	NA	0.699638	NA
sp|O88668|CREG1_MOUSE	O88668	Creg1	Protein CREG1 OS=Mus musculus GN=Creg1 PE=1 SV=1	159.79	0	2	sp|O88668|CREG1_MOUSE	256706	227159	234907	217979	192804	192734	234907	192804	0.0639423	0.072349	-0.3	0	0	0.0720568	NA	0.0720568	NA
sp|O88685|PRS6A_MOUSE	O88685	Psmc3	26S protease regulatory subunit 6A OS=Mus musculus GN=Psmc3 PE=1 SV=2	1281.27	0	20	sp|O88685|PRS6A_MOUSE	1.42602e+06	1.29442e+06	1.58797e+06	1.89519e+06	1.67109e+06	1.67231e+06	1.42602e+06	1.67231e+06	0.102381	0.0738936	0.2	0	0	0.0670159	NA	0.0670159	NA
sp|O88693|CEGT_MOUSE	O88693	Ugcg	Ceramide glucosyltransferase OS=Mus musculus GN=Ugcg PE=1 SV=1	38.49	0.00315209	2	sp|O88693|CEGT_MOUSE	20294.2	22471.2	21568.4	16284	22715.7	17085.3	21568.4	17085.3	0.0510043	0.187484	-0.3	0	0	0.224555	NA	0.224555	NA
sp|O88696|CLPP_MOUSE	O88696	Clpp	ATP-dependent Clp protease proteolytic subunit, mitochondrial OS=Mus musculus GN=Clpp PE=1 SV=1	245.65	0	4	sp|O88696|CLPP_MOUSE	251133	234443	227605	257805	230282	238264	234443	238264	0.0509113	0.0584851	0	0	0	0.822845	NA	0.822845	NA
sp|O88708|ORC4_MOUSE	O88708	Orc4	Origin recognition complex subunit 4 OS=Mus musculus GN=Orc4 PE=1 SV=2	136.58	0	2	sp|O88708|ORC4_MOUSE	15311.1	9715.24	14542.8	15062.7	14468.9	15894.3	14542.8	15062.7	0.229982	0.0472831	0.1	0	0	0.28533	NA	0.28533	NA
sp|O88712|CTBP1_MOUSE	O88712	Ctbp1	C-terminal-binding protein 1 OS=Mus musculus GN=Ctbp1 PE=1 SV=2	393.83	0	7	sp|O88712|CTBP1_MOUSE	318986	375296	359438	514008	434223	459775	359438	459775	0.0826671	0.0868089	0.4	0.037037	0	0.0151126	NA	0.0151126	NA
sp|O88738|BIRC6_MOUSE	O88738	Birc6	Baculoviral IAP repeat-containing protein 6 OS=Mus musculus GN=Birc6 PE=1 SV=2	292.76	0	10	sp|O88738|BIRC6_MOUSE	159306	169913	148811	186927	166753	130468	159306	166753	0.0662154	0.177279	0.1	0	0.0333333	0.978262	NA	0.978262	NA
sp|O88746|TOM1_MOUSE	O88746	Tom1	Target of Myb protein 1 OS=Mus musculus GN=Tom1 PE=1 SV=1	85.63	0	3	sp|O88746|TOM1_MOUSE	63257.8	57558.8	61866.7	47028.9	58559.5	39360.5	61866.7	47028.9	0.0487946	0.200015	-0.4	0	0	0.0777095	NA	0.0777095	NA
sp|O88939|ZBT7A_MOUSE	O88939	Zbtb7a	Zinc finger and BTB domain-containing protein 7A OS=Mus musculus GN=Zbtb7a PE=1 SV=2	174.8	0	4	sp|O88939|ZBT7A_MOUSE	42832.2	45975.7	62175.8	64243.1	65428.9	65774.5	45975.7	65428.9	0.206252	0.0123286	0.5	0	0	0.0516115	NA	0.0516115	NA
sp|O88958|GNPI1_MOUSE	O88958	Gnpda1	Glucosamine-6-phosphate isomerase 1 OS=Mus musculus GN=Gnpda1 PE=1 SV=3	109.22	0	2	sp|O88958|GNPI1_MOUSE	38304.7	51236	69717.6	46987.6	34789.1	43345.2	51236	43345.2	0.297403	0.150142	-0.2	0	0	0.238324	NA	0.238324	NA
sp|O88967|YMEL1_MOUSE	O88967	Yme1l1	ATP-dependent zinc metalloprotease YME1L1 OS=Mus musculus GN=Yme1l1 PE=1 SV=1	123.2	0	3	sp|O88967|YMEL1_MOUSE	41244	36937.4	49117.5	54844.5	53065.8	52744.3	41244	53065.8	0.145558	0.0211245	0.4	0	0	0.0437112	NA	0.0437112	NA
sp|O89050|MKLN1_MOUSE	O89050	Mkln1	Muskelin OS=Mus musculus GN=Mkln1 PE=1 SV=1	290.26	0	7	sp|O89050|MKLN1_MOUSE	97410.1	120419	135260	140752	122623	135906	120419	135906	0.162038	0.07052	0.2	0	0	0.268701	NA	0.268701	NA
sp|O89079|COPE_MOUSE	O89079	Cope	Coatomer subunit epsilon OS=Mus musculus GN=Cope PE=1 SV=3	547.98	0	11	sp|O89079|COPE_MOUSE	271950	362020	294815	236570	267316	272243	294815	267316	0.151225	0.0747219	-0.1	0	0	0.13692	NA	0.13692	NA
sp|O89086|RBM3_MOUSE	O89086	Rbm3	RNA-binding protein 3 OS=Mus musculus GN=Rbm3 PE=1 SV=1	582.35	0	6	sp|O89086|RBM3_MOUSE	3.31625e+06	5.64777e+06	6.12983e+06	4.46655e+06	3.66524e+06	5.39305e+06	5.64777e+06	4.46655e+06	0.299067	0.191794	-0.3	0	0	0.658348	NA	0.658348	NA
sp|O89116|VTI1A_MOUSE	O89116	Vti1a	Vesicle transport through interaction with t-SNAREs homolog 1A OS=Mus musculus GN=Vti1a PE=1 SV=1	88.93	0	2	sp|O89116|VTI1A_MOUSE	13596.5	12502.6	10213.8	12121.5	17629.1	11732.7	12502.6	12121.5	0.142604	0.238487	0	0	0	0.416696	NA	0.416696	NA
sp|P00375|DYR_MOUSE	P00375	Dhfr	Dihydrofolate reductase OS=Mus musculus GN=Dhfr PE=1 SV=3	262.22	0	8	sp|P00375|DYR_MOUSE	335730	315166	408170	503107	478125	528563	335730	503107	0.138387	0.0501117	0.6	0	0	0.00810233	NA	0.00810233	NA
sp|P00405|COX2_MOUSE	P00405	Mtco2	Cytochrome c oxidase subunit 2 OS=Mus musculus GN=Mtco2 PE=1 SV=1	443.36	0	3	sp|P00405|COX2_MOUSE	691274	843891	778216	796759	772532	748464	778216	772532	0.0992766	0.0312551	0	0	0	0.955272	NA	0.955272	NA
sp|P00493|HPRT_MOUSE	P00493	Hprt1	Hypoxanthine-guanine phosphoribosyltransferase OS=Mus musculus GN=Hprt1 PE=1 SV=3	662.86	0	11	sp|P00493|HPRT_MOUSE	1.69144e+06	1.87603e+06	1.34945e+06	1.2913e+06	1.37304e+06	1.19391e+06	1.69144e+06	1.2913e+06	0.163018	0.0697323	-0.4	0.0666667	0.133333	0.0698838	NA	0.0698838	NA
sp|P00920|CAH2_MOUSE	P00920	Ca2	Carbonic anhydrase 2 OS=Mus musculus GN=Ca2 PE=1 SV=4	1651.87	0	15	sp|P00920|CAH2_MOUSE	3.04065e+07	3.59733e+07	3.51968e+07	4.76527e+07	4.55769e+07	5.02976e+07	3.51968e+07	4.76527e+07	0.0890452	0.049456	0.4	0	0	0.00517113	NA	0.00517113	NA
sp|P01027|CO3_MOUSE	P01027	C3	Complement C3 OS=Mus musculus GN=C3 PE=1 SV=3	187.76	0	5	sp|P01027|CO3_MOUSE	160149	166113	143103	181052	202733	218719	160149	202733	0.0763243	0.0941345	0.3	0	0	0.02906	NA	0.02906	NA
sp|P02802|MT1_MOUSE	P02802	Mt1	Metallothionein-1 OS=Mus musculus GN=Mt1 PE=1 SV=1	157.38	0	3	sp|P02802|MT1_MOUSE	60545	141664	119793	87548.2	77271.4	89162.1	119793	87548.2	0.391024	0.0761849	-0.5	0.111111	0.111111	0.447767	NA	0.447767	NA
sp|P03911|NU4M_MOUSE	P03911	Mtnd4	NADH-ubiquinone oxidoreductase chain 4 OS=Mus musculus GN=Mtnd4 PE=1 SV=1	104.38	0	2	sp|P03911|NU4M_MOUSE	13821.3	18515.3	24430	21302.7	14386.6	28795	18515.3	21302.7	0.280942	0.33525	0.2	0.111111	0.111111	0.613395	NA	0.613395	NA
sp|P03930|ATP8_MOUSE	P03930	Mtatp8	ATP synthase protein 8 OS=Mus musculus GN=Mtatp8 PE=1 SV=1	74.35	0.000443853	2	sp|P03930|ATP8_MOUSE	195607	235813	203960	239426	233708	230588	203960	233708	0.100176	0.0191075	0.2	0	0	0.246752	NA	0.246752	NA
sp|P05132|KAPCA_MOUSE	P05132	Prkaca	cAMP-dependent protein kinase catalytic subunit alpha OS=Mus musculus GN=Prkaca PE=1 SV=3	74.09	0.00044287	3	sp|P05132|KAPCA_MOUSE	70094.6	65687.5	65595	89176.2	70891.2	54353.3	65687.5	70891.2	0.0383095	0.243709	0.1	0	0	0.757644	NA	0.757644	NA
sp|P05202|AATM_MOUSE	P05202	Got2	Aspartate aminotransferase, mitochondrial OS=Mus musculus GN=Got2 PE=1 SV=1	837.79	0	16	sp|P05202|AATM_MOUSE	1.52942e+06	1.64434e+06	1.28634e+06	1.26783e+06	1.27382e+06	1.34368e+06	1.52942e+06	1.27382e+06	0.122946	0.0325632	-0.3	0	0	0.19072	NA	0.19072	NA
sp|P05213|TBA1B_MOUSE	P05213	Tuba1b	Tubulin alpha-1B chain OS=Mus musculus GN=Tuba1b PE=1 SV=2	2583.03	0	27	sp|P05213|TBA1B_MOUSE	4.80023e+07	4.92708e+07	5.53986e+07	5.80392e+07	5.82835e+07	5.82057e+07	4.92708e+07	5.82057e+07	0.0777208	0.00214505	0.2	0	0	0.125997	NA	0.125997	NA
sp|P07724|ALBU_MOUSE	P07724	Alb	Serum albumin OS=Mus musculus GN=Alb PE=1 SV=3	69.72	0.00043592	4	sp|P07724|ALBU_MOUSE	1.26835e+06	1.03118e+06	567472	998714	3.03337e+06	791218	1.03118e+06	998714	0.373024	0.770609	0	0	0	0.347226	NA	0.347226	NA
sp|P07742|RIR1_MOUSE	P07742	Rrm1	Ribonucleoside-diphosphate reductase large subunit OS=Mus musculus GN=Rrm1 PE=1 SV=2	1921.74	0	30	sp|P07742|RIR1_MOUSE	1.68572e+06	1.37346e+06	2.72794e+06	2.58579e+06	1.90712e+06	2.40729e+06	1.68572e+06	2.40729e+06	0.367677	0.152956	0.5	0.00793651	0.0238095	0.306599	NA	0.306599	NA
sp|P07901|HS90A_MOUSE	P07901	Hsp90aa1	Heat shock protein HSP 90-alpha OS=Mus musculus GN=Hsp90aa1 PE=1 SV=4	4355.15	0	52	sp|P07901|HS90A_MOUSE	5.05691e+07	4.71949e+07	5.75171e+07	4.91343e+07	5.02987e+07	4.7471e+07	5.05691e+07	4.91343e+07	0.101683	0.0290222	0	0.0136054	0.0102041	0.553665	NA	0.553665	NA
sp|P08003|PDIA4_MOUSE	P08003	Pdia4	Protein disulfide-isomerase A4 OS=Mus musculus GN=Pdia4 PE=1 SV=3	76.25	0.000448229	4	sp|P08003|PDIA4_MOUSE	66995.8	78994.7	61132.6	74326.7	80705.3	42080.9	66995.8	74326.7	0.131877	0.315133	0.1	0	0	0.670427	NA	0.670427	NA
sp|P08030|APT_MOUSE	P08030	Aprt	Adenine phosphoribosyltransferase OS=Mus musculus GN=Aprt PE=1 SV=2	584.54	0	10	sp|P08030|APT_MOUSE	802513	1.02364e+06	838279	598654	584174	621400	838279	598654	0.133649	0.0312019	-0.5	0	0	0.00502655	NA	0.00502655	NA
sp|P08103|HCK_MOUSE	P08103	Hck	Tyrosine-protein kinase HCK OS=Mus musculus GN=Hck PE=1 SV=4	73.79	0.000442478	2	sp|P08103|HCK_MOUSE	82139.9	75424.4	77220.3	82322.8	91148.8	57711	77220.3	82322.8	0.0444241	0.224872	0.1	0	0.333333	0.807684	NA	0.807684	NA
sp|P08113|ENPL_MOUSE	P08113	Hsp90b1	Endoplasmin OS=Mus musculus GN=Hsp90b1 PE=1 SV=2	1425.3	0	29	sp|P08113|ENPL_MOUSE	2.30256e+06	2.09693e+06	2.17587e+06	1.7245e+06	1.8739e+06	1.56475e+06	2.17587e+06	1.7245e+06	0.0473288	0.0898305	-0.3	0	0.027027	0.0242484	NA	0.0242484	NA
sp|P08228|SODC_MOUSE	P08228	Sod1	Superoxide dismutase [Cu-Zn] OS=Mus musculus GN=Sod1 PE=1 SV=2	386.24	0	8	sp|P08228|SODC_MOUSE	2.57778e+06	2.40924e+06	2.58363e+06	2.82548e+06	3.05627e+06	2.27462e+06	2.57778e+06	2.82548e+06	0.0392463	0.147712	0.1	0	0	0.522703	NA	0.522703	NA
sp|P08249|MDHM_MOUSE	P08249	Mdh2	Malate dehydrogenase, mitochondrial OS=Mus musculus GN=Mdh2 PE=1 SV=3	1109.99	0	18	sp|P08249|MDHM_MOUSE	6.56842e+06	6.49533e+06	5.91727e+06	6.45832e+06	6.18825e+06	6.05204e+06	6.49533e+06	6.18825e+06	0.0563797	0.0331761	-0.1	0	0	0.855365	NA	0.855365	NA
sp|P08556|RASN_MOUSE	P08556	Nras	GTPase NRas OS=Mus musculus GN=Nras PE=1 SV=1	130.02	0	3	sp|P08556|RASN_MOUSE	36307.4	53209.1	48777.9	40386.9	35741.3	48756.4	48777.9	40386.9	0.190111	0.158444	-0.3	0	0	0.496242	NA	0.496242	NA
sp|P08752|GNAI2_MOUSE	P08752	Gnai2	Guanine nucleotide-binding protein G(i) subunit alpha-2 OS=Mus musculus GN=Gnai2 PE=1 SV=5	535.55	0	10	sp|P08752|GNAI2_MOUSE	192895	223613	184380	246044	292650	253400	192895	253400	0.103034	0.0948955	0.4	0	0.0769231	0.0229499	NA	0.0229499	NA
sp|P08775|RPB1_MOUSE	P08775	Polr2a	DNA-directed RNA polymerase II subunit RPB1 OS=Mus musculus GN=Polr2a PE=1 SV=3	332.56	0	7	sp|P08775|RPB1_MOUSE	81275.3	63196.9	84650.1	74890.4	78243.4	80980.5	81275.3	78243.4	0.151044	0.0390865	-0.1	0	0	0.782871	NA	0.782871	NA
sp|P09055|ITB1_MOUSE	P09055	Itgb1	Integrin beta-1 OS=Mus musculus GN=Itgb1 PE=1 SV=1	964.68	0	21	sp|P09055|ITB1_MOUSE	880822	696680	704864	678618	746509	646049	704864	678618	0.136743	0.0742397	-0.1	0	0.0138889	0.375003	NA	0.375003	NA
sp|P09103|PDIA1_MOUSE	P09103	P4hb	Protein disulfide-isomerase OS=Mus musculus GN=P4hb PE=1 SV=2	1494.7	0	28	sp|P09103|PDIA1_MOUSE	2.24314e+06	2.18309e+06	2.4187e+06	1.71767e+06	1.8828e+06	1.6071e+06	2.24314e+06	1.71767e+06	0.0536593	0.0799293	-0.4	0	0	0.0136716	NA	0.0136716	NA
sp|P09405|NUCL_MOUSE	P09405	Ncl	Nucleolin OS=Mus musculus GN=Ncl PE=1 SV=2	2291.61	0	39	sp|P09405|NUCL_MOUSE	1.93108e+07	1.65341e+07	1.90287e+07	1.63428e+07	1.69635e+07	1.45728e+07	1.90287e+07	1.63428e+07	0.0835488	0.0777284	-0.2	0.0125786	0.0251572	0.166135	NA	0.166135	NA
sp|P09528|FRIH_MOUSE	P09528	Fth1	Ferritin heavy chain OS=Mus musculus GN=Fth1 PE=1 SV=2	1093.77	0	12	sp|P09528|FRIH_MOUSE	6.11707e+06	3.21722e+06	6.86475e+06	7.27305e+06	6.24969e+06	8.69432e+06	6.11707e+06	7.27305e+06	0.356814	0.165778	0.2	0	0	0.140076	NA	0.140076	NA
sp|P09602|HMGN2_MOUSE	P09602	Hmgn2	Non-histone chromosomal protein HMG-17 OS=Mus musculus GN=Hmgn2 PE=1 SV=2	107.92	0	4	sp|P09602|HMGN2_MOUSE	106465	175587	117425	178395	159908	150543	117425	159908	0.27899	0.0869764	0.4	0	0	0.169851	NA	0.169851	NA
sp|P09671|SODM_MOUSE	P09671	Sod2	Superoxide dismutase [Mn], mitochondrial OS=Mus musculus GN=Sod2 PE=1 SV=3	489.39	0	7	sp|P09671|SODM_MOUSE	438910	587143	570407	534343	323722	695341	570407	534343	0.152557	0.359908	-0.1	0	0	0.753219	NA	0.753219	NA
sp|P0C0S6|H2AZ_MOUSE	P0C0S6	H2afz	Histone H2A.Z OS=Mus musculus GN=H2afz PE=1 SV=2	375.89	0	4	sp|P0C0S6|H2AZ_MOUSE	1.49561e+06	1.49866e+06	1.53415e+06	1.33497e+06	1.80159e+06	1.78945e+06	1.49866e+06	1.78945e+06	0.0141943	0.161977	0.3	0	0	0.498697	NA	0.498697	NA
sp|P10126|EF1A1_MOUSE	P10126	Eef1a1	Elongation factor 1-alpha 1 OS=Mus musculus GN=Eef1a1 PE=1 SV=3	2904.8	0	33	sp|P10126|EF1A1_MOUSE	6.69047e+07	7.20302e+07	7.66368e+07	8.77023e+07	7.42718e+07	8.75684e+07	7.20302e+07	8.75684e+07	0.0677506	0.0927587	0.3	0	0	0.144608	NA	0.144608	NA
sp|P10404|ENV1_MOUSE	P10404	NA	MLV-related proviral Env polyprotein OS=Mus musculus PE=1 SV=3	294.91	0	7	sp|P10404|ENV1_MOUSE	237065	210966	261761	248688	218007	230083	237065	230083	0.107359	0.0665451	0	0	0	0.86344	NA	0.86344	NA
sp|P10605|CATB_MOUSE	P10605	Ctsb	Cathepsin B OS=Mus musculus GN=Ctsb PE=1 SV=2	639.8	0	9	sp|P10605|CATB_MOUSE	477962	381227	640519	658186	386173	608589	477962	608589	0.262113	0.262926	0.3	0	0	0.637618	NA	0.637618	NA
sp|P10639|THIO_MOUSE	P10639	Txn	Thioredoxin OS=Mus musculus GN=Txn PE=1 SV=3	299.57	0	7	sp|P10639|THIO_MOUSE	3.44816e+06	3.04425e+06	3.74764e+06	3.67232e+06	3.14522e+06	3.12955e+06	3.44816e+06	3.14522e+06	0.103412	0.0931769	-0.1	0	0	0.772481	NA	0.772481	NA
sp|P10711|TCEA1_MOUSE	P10711	Tcea1	Transcription elongation factor A protein 1 OS=Mus musculus GN=Tcea1 PE=1 SV=2	618.25	0	12	sp|P10711|TCEA1_MOUSE	542304	457434	526756	792708	642008	683966	526756	683966	0.0888019	0.110131	0.4	0	0	0.0121348	NA	0.0121348	NA
sp|P10852|4F2_MOUSE	P10852	Slc3a2	4F2 cell-surface antigen heavy chain OS=Mus musculus GN=Slc3a2 PE=1 SV=1	1081.6	0	21	sp|P10852|4F2_MOUSE	2.21806e+06	1.53629e+06	1.37982e+06	2.02358e+06	2.34646e+06	1.8233e+06	1.53629e+06	2.02358e+06	0.260436	0.12786	0.4	0	0	0.206758	NA	0.206758	NA
sp|P11031|TCP4_MOUSE	P11031	Sub1	Activated RNA polymerase II transcriptional coactivator p15 OS=Mus musculus GN=Sub1 PE=1 SV=3	247.48	0	5	sp|P11031|TCP4_MOUSE	435945	326862	261471	227157	293232	211506	326862	227157	0.258164	0.177804	-0.5	0	0	0.0811243	NA	0.0811243	NA
sp|P11103|PARP1_MOUSE	P11103	Parp1	Poly [ADP-ribose] polymerase 1 OS=Mus musculus GN=Parp1 PE=1 SV=3	808.52	0	19	sp|P11103|PARP1_MOUSE	654993	663313	642122	682246	611782	549568	654993	611782	0.0163383	0.10802	-0.1	0	0.0434783	0.470336	NA	0.470336	NA
sp|P11157|RIR2_MOUSE	P11157	Rrm2	Ribonucleoside-diphosphate reductase subunit M2 OS=Mus musculus GN=Rrm2 PE=1 SV=1	822.71	0	16	sp|P11157|RIR2_MOUSE	487505	555953	930985	709427	751513	779573	555953	751513	0.36276	0.0472734	0.4	0.0350877	0.0175439	0.368381	NA	0.368381	NA
sp|P11438|LAMP1_MOUSE	P11438	Lamp1	Lysosome-associated membrane glycoprotein 1 OS=Mus musculus GN=Lamp1 PE=1 SV=2	420.75	0	5	sp|P11438|LAMP1_MOUSE	135836	175559	176437	155997	177575	154954	175559	155997	0.14262	0.0784175	-0.2	0	0	0.950497	NA	0.950497	NA
sp|P11440|CDK1_MOUSE	P11440	Cdk1	Cyclin-dependent kinase 1 OS=Mus musculus GN=Cdk1 PE=1 SV=3	575.16	0	11	sp|P11440|CDK1_MOUSE	824921	769094	1.07494e+06	794156	989826	782136	824921	794156	0.183075	0.136309	-0.1	0	0	0.785684	NA	0.785684	NA
sp|P11499|HS90B_MOUSE	P11499	Hsp90ab1	Heat shock protein HSP 90-beta OS=Mus musculus GN=Hsp90ab1 PE=1 SV=3	2904.28	0	34	sp|P11499|HS90B_MOUSE	2.18487e+07	2.52764e+07	2.5803e+07	2.17578e+07	2.21768e+07	2.26104e+07	2.52764e+07	2.21768e+07	0.0883287	0.01922	-0.2	0.00483092	0	0.310395	NA	0.310395	NA
sp|P11688|ITA5_MOUSE	P11688	Itga5	Integrin alpha-5 OS=Mus musculus GN=Itga5 PE=1 SV=3	50.56	0.000814664	2	sp|P11688|ITA5_MOUSE	20530.7	9687.23	9975.01	9139.63	10116.1	6391.95	9975.01	9139.63	0.461207	0.225867	-0.1	0	0	0.131508	NA	0.131508	NA
sp|P11930|NUD19_MOUSE	P11930	Nudt19	Nucleoside diphosphate-linked moiety X motif 19 OS=Mus musculus GN=Nudt19 PE=1 SV=2	31.07	0.00390168	2	sp|P11930|NUD19_MOUSE	26525.1	23901.4	26186.9	41191.1	31921	31266.6	26186.9	31921	0.0558863	0.159535	0.3	0	0	0.0229501	NA	0.0229501	NA
sp|P11983|TCPA_MOUSE	P11983	Tcp1	T-complex protein 1 subunit alpha OS=Mus musculus GN=Tcp1 PE=1 SV=3	2508.25	0	32	sp|P11983|TCPA_MOUSE	4.43075e+06	3.7516e+06	4.48145e+06	4.16538e+06	4.30063e+06	3.93635e+06	4.43075e+06	4.16538e+06	0.0965427	0.044542	-0.1	0	0	0.836302	NA	0.836302	NA
sp|P12787|COX5A_MOUSE	P12787	Cox5a	Cytochrome c oxidase subunit 5A, mitochondrial OS=Mus musculus GN=Cox5a PE=1 SV=2	157.26	0	4	sp|P12787|COX5A_MOUSE	809180	795315	1.04111e+06	710920	728762	795477	809180	728762	0.15658	0.059822	-0.2	0.0666667	0	0.156772	NA	0.156772	NA
sp|P12815|PDCD6_MOUSE	P12815	Pdcd6	Programmed cell death protein 6 OS=Mus musculus GN=Pdcd6 PE=1 SV=2	272.65	0	6	sp|P12815|PDCD6_MOUSE	174559	203300	191372	131275	226471	89736.8	191372	131275	0.0760996	0.46996	-0.5	0	0	0.214286	NA	0.214286	NA
sp|P12970|RL7A_MOUSE	P12970	Rpl7a	60S ribosomal protein L7a OS=Mus musculus GN=Rpl7a PE=1 SV=2	1008.26	0	19	sp|P12970|RL7A_MOUSE	3.95491e+06	4.08069e+06	4.29336e+06	4.35189e+06	4.08176e+06	4.13726e+06	4.08069e+06	4.13726e+06	0.0416271	0.0340453	0	0.0128205	0	0.796697	NA	0.796697	NA
sp|P13020|GELS_MOUSE	P13020	Gsn	Gelsolin OS=Mus musculus GN=Gsn PE=1 SV=3	133.46	0	3	sp|P13020|GELS_MOUSE	63137.3	39569	68798.6	53325.6	45507.6	45633.2	63137.3	45633.2	0.271165	0.092988	-0.5	0	0.0833333	0.386824	NA	0.386824	NA
sp|P13439|UMPS_MOUSE	P13439	Umps	Uridine 5'-monophosphate synthase OS=Mus musculus GN=Umps PE=1 SV=3	917.21	0	18	sp|P13439|UMPS_MOUSE	962274	983019	877583	829478	834393	898792	962274	834393	0.0593617	0.0452784	-0.2	0	0	0.254951	NA	0.254951	NA
sp|P13864|DNMT1_MOUSE	P13864	Dnmt1	DNA (cytosine-5)-methyltransferase 1 OS=Mus musculus GN=Dnmt1 PE=1 SV=5	2865.83	0	59	sp|P13864|DNMT1_MOUSE	1.68716e+06	1.58061e+06	1.71297e+06	1.70511e+06	1.99869e+06	1.70026e+06	1.68716e+06	1.70511e+06	0.0422608	0.094884	0	0.0135135	0.0135135	0.374823	NA	0.374823	NA
sp|P14115|RL27A_MOUSE	P14115	Rpl27a	60S ribosomal protein L27a OS=Mus musculus GN=Rpl27a PE=1 SV=5	280.7	0	4	sp|P14115|RL27A_MOUSE	1.7856e+06	2.00912e+06	1.8912e+06	2.42274e+06	2.0246e+06	2.30954e+06	1.8912e+06	2.30954e+06	0.0589961	0.0910861	0.3	0	0	0.0888645	NA	0.0888645	NA
sp|P14131|RS16_MOUSE	P14131	Rps16	40S ribosomal protein S16 OS=Mus musculus GN=Rps16 PE=1 SV=4	604.35	0	13	sp|P14131|RS16_MOUSE	1.81657e+06	1.83705e+06	1.94984e+06	2.00774e+06	1.93849e+06	1.77297e+06	1.83705e+06	1.93849e+06	0.0384235	0.0632764	0.1	0	0	0.806893	NA	0.806893	NA
sp|P14148|RL7_MOUSE	P14148	Rpl7	60S ribosomal protein L7 OS=Mus musculus GN=Rpl7 PE=1 SV=2	1020.98	0	22	sp|P14148|RL7_MOUSE	5.31212e+06	5.45615e+06	5.97297e+06	6.10157e+06	5.67023e+06	6.15231e+06	5.45615e+06	6.10157e+06	0.0622723	0.0443372	0.2	0.0114943	0	0.404243	NA	0.404243	NA
sp|P14152|MDHC_MOUSE	P14152	Mdh1	Malate dehydrogenase, cytoplasmic OS=Mus musculus GN=Mdh1 PE=1 SV=3	554.17	0	10	sp|P14152|MDHC_MOUSE	1.21196e+06	1.6562e+06	900641	1.06123e+06	1.31396e+06	971685	1.21196e+06	1.06123e+06	0.302262	0.159105	-0.2	0	0	0.592143	NA	0.592143	NA
sp|P14206|RSSA_MOUSE	P14206	Rpsa	40S ribosomal protein SA OS=Mus musculus GN=Rpsa PE=1 SV=4	1219	0	15	sp|P14206|RSSA_MOUSE	1.19564e+07	1.24381e+07	1.4476e+07	1.33677e+07	1.26674e+07	1.31012e+07	1.24381e+07	1.31012e+07	0.103228	0.0270935	0.1	0	0.0133333	0.908497	NA	0.908497	NA
sp|P14211|CALR_MOUSE	P14211	Calr	Calreticulin OS=Mus musculus GN=Calr PE=1 SV=1	1741.7	0	23	sp|P14211|CALR_MOUSE	6.51168e+06	6.18611e+06	7.69848e+06	5.27453e+06	5.2239e+06	5.00791e+06	6.51168e+06	5.2239e+06	0.117081	0.0273948	-0.3	0.0155039	0.0232558	0.019649	NA	0.019649	NA
sp|P14576|SRP54_MOUSE	P14576	Srp54	Signal recognition particle 54 kDa protein OS=Mus musculus GN=Srp54 PE=1 SV=2	570.96	0	12	sp|P14576|SRP54_MOUSE	213752	204469	218790	244471	243858	213483	213752	243858	0.0342122	0.0757333	0.2	0	0	0.270424	NA	0.270424	NA
sp|P14685|PSMD3_MOUSE	P14685	Psmd3	26S proteasome non-ATPase regulatory subunit 3 OS=Mus musculus GN=Psmd3 PE=1 SV=3	813.16	0	18	sp|P14685|PSMD3_MOUSE	617566	760438	734872	696075	624154	893987	734872	696075	0.108175	0.189321	-0.1	0.0144928	0.0144928	0.753219	NA	0.753219	NA
sp|P14733|LMNB1_MOUSE	P14733	Lmnb1	Lamin-B1 OS=Mus musculus GN=Lmnb1 PE=1 SV=3	2733.26	0	37	sp|P14733|LMNB1_MOUSE	3.22291e+06	3.19205e+06	3.38864e+06	4.31022e+06	4.10047e+06	4.08642e+06	3.22291e+06	4.10047e+06	0.032353	0.030091	0.3	0.00564972	0	0.013365	NA	0.013365	NA
sp|P14869|RLA0_MOUSE	P14869	Rplp0	60S acidic ribosomal protein P0 OS=Mus musculus GN=Rplp0 PE=1 SV=3	1029.59	0	15	sp|P14869|RLA0_MOUSE	7.34935e+06	6.93113e+06	7.81857e+06	8.61154e+06	8.07119e+06	7.83228e+06	7.34935e+06	8.07119e+06	0.0602692	0.048855	0.1	0.0166667	0	0.223985	NA	0.223985	NA
sp|P15532|NDKA_MOUSE	P15532	Nme1	Nucleoside diphosphate kinase A OS=Mus musculus GN=Nme1 PE=1 SV=1	325.25	0	5	sp|P15532|NDKA_MOUSE	976108	1.48305e+06	1.45664e+06	1.00561e+06	904662	1.07552e+06	1.45664e+06	1.00561e+06	0.218627	0.0863071	-0.5	0	0	0.101758	NA	0.101758	NA
sp|P16254|SRP14_MOUSE	P16254	Srp14	Signal recognition particle 14 kDa protein OS=Mus musculus GN=Srp14 PE=1 SV=1	223.56	0	4	sp|P16254|SRP14_MOUSE	133526	132691	123071	146326	125368	120640	132691	125368	0.0447752	0.104535	-0.1	0	0	0.955789	NA	0.955789	NA
sp|P16332|MUTA_MOUSE	P16332	Mut	Methylmalonyl-CoA mutase, mitochondrial OS=Mus musculus GN=Mut PE=1 SV=2	74.78	0.000444444	2	sp|P16332|MUTA_MOUSE	41938.5	46689.8	34822.8	47603.4	39643.3	36166.1	41938.5	39643.3	0.145142	0.142528	-0.1	0	0	0.997911	NA	0.997911	NA
sp|P16858|G3P_MOUSE	P16858	Gapdh	Glyceraldehyde-3-phosphate dehydrogenase OS=Mus musculus GN=Gapdh PE=1 SV=2	2356.96	0	22	sp|P16858|G3P_MOUSE	4.48382e+07	4.80206e+07	3.13338e+07	3.5042e+07	4.79902e+07	3.36699e+07	4.48382e+07	3.5042e+07	0.21401	0.203122	-0.4	0	0	0.715686	NA	0.715686	NA
sp|P17047|LAMP2_MOUSE	P17047	Lamp2	Lysosome-associated membrane glycoprotein 2 OS=Mus musculus GN=Lamp2 PE=1 SV=2	134.45	0	5	sp|P17047|LAMP2_MOUSE	48199.9	59619.3	57637.8	47793	56689.9	36720.7	57637.8	47793	0.110639	0.21255	-0.3	0	0	0.242668	NA	0.242668	NA
sp|P17095|HMGA1_MOUSE	P17095	Hmga1	High mobility group protein HMG-I/HMG-Y OS=Mus musculus GN=Hmga1 PE=1 SV=4	139.79	0	2	sp|P17095|HMGA1_MOUSE	43841.7	31350	37091.8	63087	52575	55040.4	37091.8	55040.4	0.167058	0.0966139	0.6	0	0	0.00786145	NA	0.00786145	NA
sp|P17225|PTBP1_MOUSE	P17225	Ptbp1	Polypyrimidine tract-binding protein 1 OS=Mus musculus GN=Ptbp1 PE=1 SV=2	1184.89	0	15	sp|P17225|PTBP1_MOUSE	6.73985e+06	7.36471e+06	6.23969e+06	6.5236e+06	6.44702e+06	7.51856e+06	6.73985e+06	6.5236e+06	0.0831186	0.0875254	0	0	0	0.939586	NA	0.939586	NA
sp|P17426|AP2A1_MOUSE	P17426	Ap2a1	AP-2 complex subunit alpha-1 OS=Mus musculus GN=Ap2a1 PE=1 SV=1	610.55	0	17	sp|P17426|AP2A1_MOUSE	401400	356825	404767	504307	436333	458999	401400	458999	0.0690293	0.074183	0.2	0	0	0.0647454	NA	0.0647454	NA
sp|P17665|COX7C_MOUSE	P17665	Cox7c	Cytochrome c oxidase subunit 7C, mitochondrial OS=Mus musculus GN=Cox7c PE=1 SV=1	54.88	0.000414422	2	sp|P17665|COX7C_MOUSE	168267	201752	190434	203172	291759	151587	190434	203172	0.0911741	0.328971	0.1	0	0	0.541208	NA	0.541208	NA
sp|P17679|GATA1_MOUSE	P17679	Gata1	Erythroid transcription factor OS=Mus musculus GN=Gata1 PE=1 SV=1	332.45	0	7	sp|P17679|GATA1_MOUSE	467236	428765	426386	413793	487228	309251	428765	413793	0.0520172	0.221703	-0.1	0	0	0.441031	NA	0.441031	NA
sp|P17742|PPIA_MOUSE	P17742	Ppia	Peptidyl-prolyl cis-trans isomerase A OS=Mus musculus GN=Ppia PE=1 SV=2	1250.63	0	13	sp|P17742|PPIA_MOUSE	2.79133e+07	3.33639e+07	2.66511e+07	1.90988e+07	2.54328e+07	1.73098e+07	2.79133e+07	1.90988e+07	0.12172	0.207054	-0.5	0	0	0.0270568	NA	0.0270568	NA
sp|P17918|PCNA_MOUSE	P17918	Pcna	Proliferating cell nuclear antigen OS=Mus musculus GN=Pcna PE=1 SV=2	1717.44	0	16	sp|P17918|PCNA_MOUSE	6.65622e+06	5.78464e+06	7.64254e+06	7.87318e+06	7.24902e+06	8.13392e+06	6.65622e+06	7.87318e+06	0.138852	0.0586575	0.2	0.0190476	0.0380952	0.167207	NA	0.167207	NA
sp|P18155|MTDC_MOUSE	P18155	Mthfd2	Bifunctional methylenetetrahydrofolate dehydrogenase/cyclohydrolase, mitochondrial OS=Mus musculus GN=Mthfd2 PE=1 SV=1	600.21	0	9	sp|P18155|MTDC_MOUSE	1.19093e+06	848052	930029	1.31191e+06	1.38427e+06	1.3683e+06	930029	1.3683e+06	0.180919	0.0280591	0.6	0	0	0.0208373	NA	0.0208373	NA
sp|P18242|CATD_MOUSE	P18242	Ctsd	Cathepsin D OS=Mus musculus GN=Ctsd PE=1 SV=1	434.99	0	11	sp|P18242|CATD_MOUSE	659454	366017	518015	396220	448091	379482	518015	396220	0.285231	0.0876914	-0.4	0	0.0222222	0.233325	NA	0.233325	NA
sp|P18572|BASI_MOUSE	P18572	Bsg	Basigin OS=Mus musculus GN=Bsg PE=1 SV=2	653.39	0	11	sp|P18572|BASI_MOUSE	1.65262e+06	1.34189e+06	1.43936e+06	1.34562e+06	1.83042e+06	1.50453e+06	1.43936e+06	1.50453e+06	0.107524	0.15841	0.1	0	0	0.666449	NA	0.666449	NA
sp|P18760|COF1_MOUSE	P18760	Cfl1	Cofilin-1 OS=Mus musculus GN=Cfl1 PE=1 SV=3	1256.11	0	16	sp|P18760|COF1_MOUSE	1.61604e+07	1.78196e+07	1.62478e+07	1.17484e+07	15651773	1.25517e+07	1.62478e+07	1.25517e+07	0.0557696	0.15478	-0.4	0	0	0.0546258	NA	0.0546258	NA
sp|P19096|FAS_MOUSE	P19096	Fasn	Fatty acid synthase OS=Mus musculus GN=Fasn PE=1 SV=2	3869.66	0	75	sp|P19096|FAS_MOUSE	2.75678e+06	3.34312e+06	2.61952e+06	2.14813e+06	2.76577e+06	2.03824e+06	2.75678e+06	2.14813e+06	0.13223	0.169237	-0.4	0.00716846	0.00358423	0.0943436	NA	0.0943436	NA
sp|P19157|GSTP1_MOUSE	P19157	Gstp1	Glutathione S-transferase P 1 OS=Mus musculus GN=Gstp1 PE=1 SV=2	673.83	0	9	sp|P19157|GSTP1_MOUSE	930069	889774	615488	694631	997334	730146	889774	730146	0.210872	0.204948	-0.3	0	0	0.98842	NA	0.98842	NA
sp|P19253|RL13A_MOUSE	P19253	Rpl13a	60S ribosomal protein L13a OS=Mus musculus GN=Rpl13a PE=1 SV=4	502.06	0	10	sp|P19253|RL13A_MOUSE	1.46574e+06	1.21859e+06	1.43076e+06	1.32526e+06	1.40733e+06	1.21361e+06	1.43076e+06	1.32526e+06	0.0975039	0.0739216	-0.1	0	0	0.665967	NA	0.665967	NA
sp|P19426|NELFE_MOUSE	P19426	Nelfe	Negative elongation factor E OS=Mus musculus GN=Nelfe PE=1 SV=2	139.4	0	3	sp|P19426|NELFE_MOUSE	18039.6	17081.3	21978.3	17549.4	20374.6	20921.4	18039.6	20374.6	0.136353	0.0922648	0.2	0.222222	0.222222	0.754032	NA	0.754032	NA
sp|P19536|COX5B_MOUSE	P19536	Cox5b	Cytochrome c oxidase subunit 5B, mitochondrial OS=Mus musculus GN=Cox5b PE=1 SV=1	155.55	0	5	sp|P19536|COX5B_MOUSE	253805	299634	296797	284035	323829	312409	296797	312409	0.0906092	0.0667948	0.1	0	0	0.386687	NA	0.386687	NA
sp|P19783|COX41_MOUSE	P19783	Cox4i1	Cytochrome c oxidase subunit 4 isoform 1, mitochondrial OS=Mus musculus GN=Cox4i1 PE=1 SV=2	339.52	0	7	sp|P19783|COX41_MOUSE	991543	994193	932872	837049	970042	773297	991543	837049	0.0356309	0.116706	-0.2	0	0	0.196109	NA	0.196109	NA
sp|P20029|GRP78_MOUSE	P20029	Hspa5	78 kDa glucose-regulated protein OS=Mus musculus GN=Hspa5 PE=1 SV=3	1765.37	0	26	sp|P20029|GRP78_MOUSE	5.71465e+06	4.31302e+06	4.93327e+06	5.0468e+06	4.63958e+06	4.78406e+06	4.93327e+06	4.78406e+06	0.140838	0.0428013	0	0	0	0.785168	NA	0.785168	NA
sp|P20664|PRI1_MOUSE	P20664	Prim1	DNA primase small subunit OS=Mus musculus GN=Prim1 PE=1 SV=1	186.99	0	4	sp|P20664|PRI1_MOUSE	102336	90954.9	117532	153495	142919	193722	102336	153495	0.1287	0.164066	0.6	0	0	0.00700912	NA	0.00700912	NA
sp|P21107|TPM3_MOUSE	P21107	Tpm3	Tropomyosin alpha-3 chain OS=Mus musculus GN=Tpm3 PE=1 SV=3	561.19	0	12	sp|P21107|TPM3_MOUSE	1.52069e+06	1.63154e+06	1.30749e+06	1.10641e+06	1.29703e+06	986924	1.52069e+06	1.10641e+06	0.110791	0.138396	-0.5	0	0	0.0385817	NA	0.0385817	NA
sp|P21126|UBL4A_MOUSE	P21126	Ubl4a	Ubiquitin-like protein 4A OS=Mus musculus GN=Ubl4a PE=1 SV=1	141.03	0	3	sp|P21126|UBL4A_MOUSE	64434.3	48064.6	63343.8	71382.8	59200.1	54483	63343.8	59200.1	0.156148	0.141362	-0.1	0	0	0.670818	NA	0.670818	NA
sp|P22091|TAL1_MOUSE	P22091	Tal1	T-cell acute lymphocytic leukemia protein 1 homolog OS=Mus musculus GN=Tal1 PE=1 SV=1	227.8	0	5	sp|P22091|TAL1_MOUSE	58486.7	82634	50966.4	42322.3	56485.4	57256.6	58486.7	56485.4	0.258403	0.161636	-0.1	0	0.111111	0.247724	NA	0.247724	NA
sp|P23116|EIF3A_MOUSE	P23116	Eif3a	Eukaryotic translation initiation factor 3 subunit A OS=Mus musculus GN=Eif3a PE=1 SV=5	3299.95	0	71	sp|P23116|EIF3A_MOUSE	3.31058e+06	3.08525e+06	3.40577e+06	3.08621e+06	3.17156e+06	3.2595e+06	3.31058e+06	3.17156e+06	0.0503815	0.0273122	-0.1	0.003663	0.003663	0.708545	NA	0.708545	NA
sp|P23198|CBX3_MOUSE	P23198	Cbx3	Chromobox protein homolog 3 OS=Mus musculus GN=Cbx3 PE=1 SV=2	815.47	0	9	sp|P23198|CBX3_MOUSE	2.02891e+06	1.79834e+06	1.95172e+06	2.05567e+06	1.92311e+06	1.7696e+06	1.95172e+06	1.92311e+06	0.0609256	0.0747137	0	0	0	0.944527	NA	0.944527	NA
sp|P23475|XRCC6_MOUSE	P23475	Xrcc6	X-ray repair cross-complementing protein 6 OS=Mus musculus GN=Xrcc6 PE=1 SV=5	153.67	0	6	sp|P23475|XRCC6_MOUSE	45658.3	53137.9	53256.8	49528.3	51179.4	43634	53137.9	49528.3	0.0858861	0.0824418	-0.1	0.0555556	0	0.578427	NA	0.578427	NA
sp|P23506|PIMT_MOUSE	P23506	Pcmt1	Protein-L-isoaspartate(D-aspartate) O-methyltransferase OS=Mus musculus GN=Pcmt1 PE=1 SV=3	387.97	0	5	sp|P23506|PIMT_MOUSE	300263	311904	244864	239338	279798	309593	300263	279798	0.125389	0.127649	-0.1	0	0	0.766511	NA	0.766511	NA
sp|P24369|PPIB_MOUSE	P24369	Ppib	Peptidyl-prolyl cis-trans isomerase B OS=Mus musculus GN=Ppib PE=1 SV=2	508.82	0	10	sp|P24369|PPIB_MOUSE	765425	797968	670034	773965	787317	689633	765425	773965	0.0893115	0.0705922	0	0	0	0.922216	NA	0.922216	NA
sp|P24527|LKHA4_MOUSE	P24527	Lta4h	Leukotriene A-4 hydrolase OS=Mus musculus GN=Lta4h PE=1 SV=4	774.82	0	14	sp|P24527|LKHA4_MOUSE	265742	381965	291791	247325	279703	243176	291791	247325	0.194749	0.0778975	-0.2	0	0.0392157	0.150651	NA	0.150651	NA
sp|P24547|IMDH2_MOUSE	P24547	Impdh2	Inosine-5'-monophosphate dehydrogenase 2 OS=Mus musculus GN=Impdh2 PE=1 SV=2	1935.13	0	25	sp|P24547|IMDH2_MOUSE	2.79174e+06	2.64518e+06	4.30499e+06	3.05072e+06	2.42141e+06	3.17994e+06	2.79174e+06	3.05072e+06	0.282976	0.140709	0.1	0	0	0.53827	NA	0.53827	NA
sp|P24668|MPRD_MOUSE	P24668	M6pr	Cation-dependent mannose-6-phosphate receptor OS=Mus musculus GN=M6pr PE=1 SV=1	462.98	0	9	sp|P24668|MPRD_MOUSE	603817	507907	652089	413162	480197	414828	603817	414828	0.124828	0.0876728	-0.5	0	0	0.021959	NA	0.021959	NA
sp|P24788|CD11B_MOUSE	P24788	Cdk11b	Cyclin-dependent kinase 11B OS=Mus musculus GN=Cdk11b PE=1 SV=2	59.76	0.000420168	2	sp|P24788|CD11B_MOUSE	19991.2	21938.5	15486.4	22462.5	23482.5	15978.9	19991.2	22462.5	0.172919	0.197172	0.2	0	0	0.634125	NA	0.634125	NA
sp|P24860|CCNB1_MOUSE	P24860	Ccnb1	G2/mitotic-specific cyclin-B1 OS=Mus musculus GN=Ccnb1 PE=1 SV=3	136.79	0	4	sp|P24860|CCNB1_MOUSE	57841.1	60780.8	75606	48671.6	90210.6	43579.1	60780.8	48671.6	0.147076	0.420577	-0.3	0	0	0.606653	NA	0.606653	NA
sp|P25444|RS2_MOUSE	P25444	Rps2	40S ribosomal protein S2 OS=Mus musculus GN=Rps2 PE=1 SV=3	1070.58	0	15	sp|P25444|RS2_MOUSE	5.44064e+06	5.06449e+06	6.06655e+06	5.83601e+06	5.78677e+06	5.41785e+06	5.44064e+06	5.78677e+06	0.0916366	0.0402342	0.1	0	0.0266667	0.726818	NA	0.726818	NA
sp|P25976|UBF1_MOUSE	P25976	Ubtf	Nucleolar transcription factor 1 OS=Mus musculus GN=Ubtf PE=1 SV=1	636.67	0	15	sp|P25976|UBF1_MOUSE	447597	440329	615432	601452	496684	526899	447597	526899	0.197686	0.0995521	0.2	0.0175439	0	0.491306	NA	0.491306	NA
sp|P26039|TLN1_MOUSE	P26039	Tln1	Talin-1 OS=Mus musculus GN=Tln1 PE=1 SV=2	7400.04	0	104	sp|P26039|TLN1_MOUSE	8.06383e+06	6.93738e+06	5.82854e+06	6.47557e+06	8.13599e+06	5.9197e+06	6.93738e+06	6.47557e+06	0.160971	0.168491	-0.1	0.0115741	0.0115741	0.909863	NA	0.909863	NA
sp|P26043|RADI_MOUSE	P26043	Rdx	Radixin OS=Mus musculus GN=Rdx PE=1 SV=3	537.31	0	13	sp|P26043|RADI_MOUSE	257017	216476	259826	253150	276500	248146	257017	253150	0.0992397	0.0583708	0	0	0	0.507898	NA	0.507898	NA
sp|P26350|PTMA_MOUSE	P26350	Ptma	Prothymosin alpha OS=Mus musculus GN=Ptma PE=1 SV=2	823.31	0	7	sp|P26350|PTMA_MOUSE	5.46272e+06	4.71654e+06	3.67064e+06	3.86606e+06	5.09513e+06	3.18016e+06	4.71654e+06	3.86606e+06	0.194993	0.239736	-0.3	0	0	0.415076	NA	0.415076	NA
sp|P26369|U2AF2_MOUSE	P26369	U2af2	Splicing factor U2AF 65 kDa subunit OS=Mus musculus GN=U2af2 PE=1 SV=3	869.06	0	13	sp|P26369|U2AF2_MOUSE	1.46681e+06	1.52608e+06	1.47487e+06	1.20477e+06	1.17504e+06	1.54583e+06	1.47487e+06	1.20477e+06	0.0215874	0.15745	-0.3	0	0	0.208952	NA	0.208952	NA
sp|P26443|DHE3_MOUSE	P26443	Glud1	Glutamate dehydrogenase 1, mitochondrial OS=Mus musculus GN=Glud1 PE=1 SV=1	623.92	0	15	sp|P26443|DHE3_MOUSE	455219	387241	557292	316005	385126	301132	455219	316005	0.183447	0.134162	-0.5	0	0	0.0350258	NA	0.0350258	NA
sp|P26516|PSMD7_MOUSE	P26516	Psmd7	26S proteasome non-ATPase regulatory subunit 7 OS=Mus musculus GN=Psmd7 PE=1 SV=2	780.97	0	13	sp|P26516|PSMD7_MOUSE	1.07799e+06	1.2097e+06	1.58356e+06	1.58866e+06	1.17915e+06	1.6583e+06	1.2097e+06	1.58866e+06	0.203245	0.175474	0.4	0.0333333	0.0333333	0.371179	NA	0.371179	NA
sp|P27048|RSMB_MOUSE	P27048	Snrpb	Small nuclear ribonucleoprotein-associated protein B OS=Mus musculus GN=Snrpb PE=1 SV=1	154.21	0	4	sp|P27048|RSMB_MOUSE	119155	96783.9	105989	118170	121371	113411	105989	118170	0.104779	0.0340464	0.2	0	0	0.303484	NA	0.303484	NA
sp|P27612|PLAP_MOUSE	P27612	Plaa	Phospholipase A-2-activating protein OS=Mus musculus GN=Plaa PE=1 SV=4	534.48	0	11	sp|P27612|PLAP_MOUSE	208946	208145	207682	202714	191301	156425	208145	191301	0.00306975	0.131431	-0.1	0	0	0.199401	NA	0.199401	NA
sp|P27641|XRCC5_MOUSE	P27641	Xrcc5	X-ray repair cross-complementing protein 5 OS=Mus musculus GN=Xrcc5 PE=1 SV=4	223.16	0	5	sp|P27641|XRCC5_MOUSE	72230	87030.4	68501.1	82976.9	86050.7	78716.7	72230	82976.9	0.129088	0.0445979	0.2	0	0	0.36922	NA	0.36922	NA
sp|P27659|RL3_MOUSE	P27659	Rpl3	60S ribosomal protein L3 OS=Mus musculus GN=Rpl3 PE=1 SV=3	1864.23	0	23	sp|P27659|RL3_MOUSE	6.4816e+06	6.16311e+06	6.94401e+06	8.00421e+06	7.12383e+06	7.37866e+06	6.4816e+06	7.37866e+06	0.0601349	0.0603837	0.2	0	0.0151515	0.126035	NA	0.126035	NA
sp|P27773|PDIA3_MOUSE	P27773	Pdia3	Protein disulfide-isomerase A3 OS=Mus musculus GN=Pdia3 PE=1 SV=2	1592.96	0	29	sp|P27773|PDIA3_MOUSE	3.81055e+06	3.99615e+06	3.92439e+06	3.36512e+06	3.47986e+06	3.05312e+06	3.92439e+06	3.36512e+06	0.023934	0.066933	-0.2	0	0	0.0632697	NA	0.0632697	NA
sp|P27870|VAV_MOUSE	P27870	Vav1	Proto-oncogene vav OS=Mus musculus GN=Vav1 PE=1 SV=1	83.45	0	4	sp|P27870|VAV_MOUSE	15530	22187.2	16546.8	10604.1	25938	11243.9	16546.8	11243.9	0.198267	0.544568	-0.6	0	0	0.450535	NA	0.450535	NA
sp|P28271|ACOC_MOUSE	P28271	Aco1	Cytoplasmic aconitate hydratase OS=Mus musculus GN=Aco1 PE=1 SV=3	521.05	0	12	sp|P28271|ACOC_MOUSE	414972	514937	340937	426193	373899	371501	414972	373899	0.206133	0.0791408	-0.2	0.0666667	0.0444444	0.589633	NA	0.589633	NA
sp|P28474|ADHX_MOUSE	P28474	Adh5	Alcohol dehydrogenase class-3 OS=Mus musculus GN=Adh5 PE=1 SV=3	586.9	0	14	sp|P28474|ADHX_MOUSE	496170	645076	503626	452766	488092	391733	503626	452766	0.153023	0.109744	-0.2	0	0	0.102817	NA	0.102817	NA
sp|P28656|NP1L1_MOUSE	P28656	Nap1l1	Nucleosome assembly protein 1-like 1 OS=Mus musculus GN=Nap1l1 PE=1 SV=2	1149.45	0	14	sp|P28656|NP1L1_MOUSE	2.56534e+06	2.91127e+06	4.01543e+06	2.99927e+06	2.50162e+06	3.94784e+06	2.91127e+06	2.99927e+06	0.239368	0.23328	0	0	0	0.980726	NA	0.980726	NA
sp|P28659|CELF1_MOUSE	P28659	Celf1	CUGBP Elav-like family member 1 OS=Mus musculus GN=Celf1 PE=1 SV=2	138.4	0	4	sp|P28659|CELF1_MOUSE	24500.6	32303.9	42134.5	29224.8	20286.5	41236.7	32303.9	29224.8	0.267933	0.347532	-0.1	0	0	0.64638	NA	0.64638	NA
sp|P29341|PABP1_MOUSE	P29341	Pabpc1	Polyadenylate-binding protein 1 OS=Mus musculus GN=Pabpc1 PE=1 SV=2	2244.26	0	31	sp|P29341|PABP1_MOUSE	4.54808e+06	5.32553e+06	5.31333e+06	4.53785e+06	4.02936e+06	5.15477e+06	5.31333e+06	4.53785e+06	0.0879798	0.123213	-0.2	0	0	0.327834	NA	0.327834	NA
sp|P29351|PTN6_MOUSE	P29351	Ptpn6	Tyrosine-protein phosphatase non-receptor type 6 OS=Mus musculus GN=Ptpn6 PE=1 SV=2	251.66	0	8	sp|P29351|PTN6_MOUSE	150916	115032	165481	101683	128950	91814.3	150916	101683	0.180547	0.178962	-0.6	0	0.0416667	0.0742261	NA	0.0742261	NA
sp|P29391|FRIL1_MOUSE	P29391	Ftl1	Ferritin light chain 1 OS=Mus musculus GN=Ftl1 PE=1 SV=2	1143.42	0	10	sp|P29391|FRIL1_MOUSE	1.23204e+07	4.77654e+06	9.94864e+06	8.39182e+06	1.03865e+07	8.59878e+06	9.94864e+06	8.59878e+06	0.427897	0.120184	-0.2	0	0	0.745518	NA	0.745518	NA
sp|P29595|NEDD8_MOUSE	P29595	Nedd8	NEDD8 OS=Mus musculus GN=Nedd8 PE=1 SV=2	61.67	0.000423191	2	sp|P29595|NEDD8_MOUSE	152452	109476	138623	97007.4	112288	84762.6	138623	97007.4	0.164312	0.140693	-0.5	0	0	0.0436283	NA	0.0436283	NA
sp|P29758|OAT_MOUSE	P29758	Oat	Ornithine aminotransferase, mitochondrial OS=Mus musculus GN=Oat PE=1 SV=1	721.71	0	13	sp|P29758|OAT_MOUSE	974798	721793	508170	527150	676571	591790	721793	591790	0.317845	0.125206	-0.3	0	0	0.348091	NA	0.348091	NA
sp|P30681|HMGB2_MOUSE	P30681	Hmgb2	High mobility group protein B2 OS=Mus musculus GN=Hmgb2 PE=1 SV=3	766.17	0	10	sp|P30681|HMGB2_MOUSE	4.57004e+06	4.69509e+06	4.18796e+06	6.3239e+06	5.7331e+06	7.02332e+06	4.57004e+06	6.3239e+06	0.0589152	0.10155	0.5	0	0	0.00642719	NA	0.00642719	NA
sp|P31230|AIMP1_MOUSE	P31230	Aimp1	Aminoacyl tRNA synthase complex-interacting multifunctional protein 1 OS=Mus musculus GN=Aimp1 PE=1 SV=2	980.13	0	12	sp|P31230|AIMP1_MOUSE	1.26522e+06	1.40625e+06	1.41513e+06	1.1718e+06	1.13265e+06	1.22226e+06	1.40625e+06	1.1718e+06	0.0617396	0.0382133	-0.3	0	0	0.10132	NA	0.10132	NA
sp|P31324|KAP3_MOUSE	P31324	Prkar2b	cAMP-dependent protein kinase type II-beta regulatory subunit OS=Mus musculus GN=Prkar2b PE=1 SV=3	555.94	0	12	sp|P31324|KAP3_MOUSE	438424	435099	286993	372602	418782	364205	435099	372602	0.223567	0.0762924	-0.2	0	0	0.929182	NA	0.929182	NA
sp|P31938|MP2K1_MOUSE	P31938	Map2k1	Dual specificity mitogen-activated protein kinase kinase 1 OS=Mus musculus GN=Map2k1 PE=1 SV=2	166.25	0	3	sp|P31938|MP2K1_MOUSE	56936.9	55170.9	35187.2	36830.8	50898.1	34394.3	55170.9	36830.8	0.246031	0.218848	-0.6	0	0	0.329268	NA	0.329268	NA
sp|P32067|LA_MOUSE	P32067	Ssb	Lupus La protein homolog OS=Mus musculus GN=Ssb PE=1 SV=1	1071.28	0	21	sp|P32067|LA_MOUSE	1.25034e+06	1.53921e+06	1.23411e+06	1.55356e+06	1.41165e+06	1.5196e+06	1.25034e+06	1.5196e+06	0.127984	0.0495679	0.3	0.0119048	0.0238095	0.263001	NA	0.263001	NA
sp|P32233|DRG1_MOUSE	P32233	Drg1	Developmentally-regulated GTP-binding protein 1 OS=Mus musculus GN=Drg1 PE=1 SV=1	325.91	0	7	sp|P32233|DRG1_MOUSE	164444	156410	165302	166627	171189	134409	164444	166627	0.0302695	0.127365	0	0	0	0.722046	NA	0.722046	NA
sp|P32921|SYWC_MOUSE	P32921	Wars	Tryptophan--tRNA ligase, cytoplasmic OS=Mus musculus GN=Wars PE=1 SV=2	488.81	0	12	sp|P32921|SYWC_MOUSE	724565	586524	500183	514427	549678	457920	586524	514427	0.187458	0.0912355	-0.2	0	0	0.205057	NA	0.205057	NA
sp|P33609|DPOLA_MOUSE	P33609	Pola1	DNA polymerase alpha catalytic subunit OS=Mus musculus GN=Pola1 PE=1 SV=2	682.53	0	14	sp|P33609|DPOLA_MOUSE	234301	209236	255300	303795	276356	292494	234301	292494	0.0990005	0.0474099	0.3	0	0	0.0367128	NA	0.0367128	NA
sp|P33610|PRI2_MOUSE	P33610	Prim2	DNA primase large subunit OS=Mus musculus GN=Prim2 PE=1 SV=1	260.67	0	5	sp|P33610|PRI2_MOUSE	120621	108623	123983	158952	138337	142338	120621	142338	0.0685748	0.074599	0.2	0	0	0.0364814	NA	0.0364814	NA
sp|P33611|DPOA2_MOUSE	P33611	Pola2	DNA polymerase alpha subunit B OS=Mus musculus GN=Pola2 PE=1 SV=2	346.82	0	9	sp|P33611|DPOA2_MOUSE	255609	277746	248813	379630	305313	356071	255609	356071	0.058029	0.109448	0.5	0	0	0.0180492	NA	0.0180492	NA
sp|P34022|RANG_MOUSE	P34022	Ranbp1	Ran-specific GTPase-activating protein OS=Mus musculus GN=Ranbp1 PE=1 SV=2	449.59	0	10	sp|P34022|RANG_MOUSE	3.25649e+06	2.97888e+06	3.16785e+06	2.72448e+06	3.03257e+06	2.87765e+06	3.16785e+06	2.87765e+06	0.0452389	0.0535199	-0.1	0.0666667	0.0888889	0.300795	NA	0.300795	NA
sp|P34152|FAK1_MOUSE	P34152	Ptk2	Focal adhesion kinase 1 OS=Mus musculus GN=Ptk2 PE=1 SV=3	41.08	0.00198334	2	sp|P34152|FAK1_MOUSE	7489.46	5421.56	2483.25	4991.25	5007.45	3664.32	5421.56	4991.25	0.490251	0.16925	-0.1	0	0	0.9124	NA	0.9124	NA
sp|P34928|APOC1_MOUSE	P34928	Apoc1	Apolipoprotein C-I OS=Mus musculus GN=Apoc1 PE=1 SV=1	59.26	0.000419463	2	sp|P34928|APOC1_MOUSE	100290	188401	195828	330545	176858	269270	188401	269270	0.329056	0.298841	0.5	0	0	0.082981	NA	0.082981	NA
sp|P35123|UBP4_MOUSE	P35123	Usp4	Ubiquitin carboxyl-terminal hydrolase 4 OS=Mus musculus GN=Usp4 PE=1 SV=3	411.5	0	10	sp|P35123|UBP4_MOUSE	132509	131196	133482	145027	144631	142708	132509	144631	0.00866353	0.00860734	0.1	0	0	0.262645	NA	0.262645	NA
sp|P35235|PTN11_MOUSE	P35235	Ptpn11	Tyrosine-protein phosphatase non-receptor type 11 OS=Mus musculus GN=Ptpn11 PE=1 SV=2	82.78	0	3	sp|P35235|PTN11_MOUSE	39630.9	34437.7	37920.8	25388.7	23057.9	35992.5	37920.8	25388.7	0.0708974	0.24494	-0.6	0	0	0.0600032	NA	0.0600032	NA
sp|P35278|RAB5C_MOUSE	P35278	Rab5c	Ras-related protein Rab-5C OS=Mus musculus GN=Rab5c PE=1 SV=2	463.28	0	9	sp|P35278|RAB5C_MOUSE	419631	453632	369576	502451	536330	448194	419631	502451	0.102064	0.0896965	0.3	0	0	0.0984618	NA	0.0984618	NA
sp|P35282|RAB21_MOUSE	P35282	Rab21	Ras-related protein Rab-21 OS=Mus musculus GN=Rab21 PE=1 SV=4	155.53	0	3	sp|P35282|RAB21_MOUSE	56252.3	64433.6	53188.4	66559.1	68062.7	52963.9	56252.3	66559.1	0.100304	0.133015	0.2	0	0	0.507138	NA	0.507138	NA
sp|P35293|RAB18_MOUSE	P35293	Rab18	Ras-related protein Rab-18 OS=Mus musculus GN=Rab18 PE=1 SV=2	234.01	0	5	sp|P35293|RAB18_MOUSE	143563	133450	149651	157548	172529	143462	143563	157548	0.0575397	0.0920902	0.1	0	0	0.270208	NA	0.270208	NA
sp|P35486|ODPA_MOUSE	P35486	Pdha1	Pyruvate dehydrogenase E1 component subunit alpha, somatic form, mitochondrial OS=Mus musculus GN=Pdha1 PE=1 SV=1	788.89	0	17	sp|P35486|ODPA_MOUSE	761937	1.01516e+06	869656	943317	906570	763193	869656	906570	0.144042	0.10927	0.1	0	0.0144928	0.928674	NA	0.928674	NA
sp|P35550|FBRL_MOUSE	P35550	Fbl	rRNA 2'-O-methyltransferase fibrillarin OS=Mus musculus GN=Fbl PE=1 SV=2	963.7	0	15	sp|P35550|FBRL_MOUSE	1.69972e+06	1.81346e+06	1.6417e+06	1.70527e+06	1.6421e+06	1.66936e+06	1.69972e+06	1.66936e+06	0.0508489	0.018949	0	0.0434783	0.0289855	0.729483	NA	0.729483	NA
sp|P35564|CALX_MOUSE	P35564	Canx	Calnexin OS=Mus musculus GN=Canx PE=1 SV=1	2092.05	0	35	sp|P35564|CALX_MOUSE	3.46687e+06	4.69844e+06	3.89054e+06	4.12272e+06	3.65864e+06	4.38625e+06	3.89054e+06	4.12272e+06	0.1557	0.0908263	0.1	0	0	0.897293	NA	0.897293	NA
sp|P35601|RFC1_MOUSE	P35601	Rfc1	Replication factor C subunit 1 OS=Mus musculus GN=Rfc1 PE=1 SV=2	219.51	0	5	sp|P35601|RFC1_MOUSE	36839.3	26979.3	40706.7	52456.9	52992.9	63647.4	36839.3	52992.9	0.203157	0.111979	0.5	0.133333	0	0.00798201	NA	0.00798201	NA
sp|P35700|PRDX1_MOUSE	P35700	Prdx1	Peroxiredoxin-1 OS=Mus musculus GN=Prdx1 PE=1 SV=1	667.88	0	12	sp|P35700|PRDX1_MOUSE	3.01011e+06	3.68776e+06	3.07327e+06	3.36428e+06	3.82685e+06	3.24538e+06	3.07327e+06	3.36428e+06	0.114933	0.0883049	0.1	0	0.0350877	0.499196	NA	0.499196	NA
sp|P35821|PTN1_MOUSE	P35821	Ptpn1	Tyrosine-protein phosphatase non-receptor type 1 OS=Mus musculus GN=Ptpn1 PE=1 SV=2	89.46	0	2	sp|P35821|PTN1_MOUSE	24092.2	25438	16470.9	20699.3	20950.6	5360.81	24092.2	20699.3	0.219802	0.569814	-0.2	0	0	0.242085	NA	0.242085	NA
sp|P35922|FMR1_MOUSE	P35922	Fmr1	Synaptic functional regulator FMR1 OS=Mus musculus GN=Fmr1 PE=1 SV=1	279.37	0	7	sp|P35922|FMR1_MOUSE	101166	119585	104369	114139	117614	113912	104369	114139	0.0908045	0.0180069	0.1	0	0	0.455399	NA	0.455399	NA
sp|P35979|RL12_MOUSE	P35979	Rpl12	60S ribosomal protein L12 OS=Mus musculus GN=Rpl12 PE=1 SV=2	664.49	0	7	sp|P35979|RL12_MOUSE	7.42934e+06	6.54065e+06	7.7459e+06	7.6298e+06	7.7022e+06	6.82261e+06	7.42934e+06	7.6298e+06	0.0863213	0.0661182	0	0	0	0.813142	NA	0.813142	NA
sp|P35980|RL18_MOUSE	P35980	Rpl18	60S ribosomal protein L18 OS=Mus musculus GN=Rpl18 PE=1 SV=3	289.53	0	6	sp|P35980|RL18_MOUSE	3.05615e+06	2.83193e+06	2.9713e+06	3.63086e+06	3.625e+06	3.40851e+06	2.9713e+06	3.625e+06	0.0383348	0.0356466	0.3	0	0	0.041542	NA	0.041542	NA
sp|P35991|BTK_MOUSE	P35991	Btk	Tyrosine-protein kinase BTK OS=Mus musculus GN=Btk PE=1 SV=4	819.93	0	16	sp|P35991|BTK_MOUSE	254068	319406	276681	215828	226794	272096	276681	226794	0.117088	0.125204	-0.3	0	0	0.139138	NA	0.139138	NA
sp|P36536|SAR1A_MOUSE	P36536	Sar1a	GTP-binding protein SAR1a OS=Mus musculus GN=Sar1a PE=1 SV=1	200.27	0	3	sp|P36536|SAR1A_MOUSE	91492	140066	162454	123522	104236	184268	140066	123522	0.276214	0.304112	-0.2	0	0	0.836418	NA	0.836418	NA
sp|P36993|PPM1B_MOUSE	P36993	Ppm1b	Protein phosphatase 1B OS=Mus musculus GN=Ppm1b PE=1 SV=1	98.39	0	3	sp|P36993|PPM1B_MOUSE	44672.8	41748.3	40726.4	38122.7	51497.3	47251.9	41748.3	47251.9	0.0483271	0.149797	0.2	0	0	0.532661	NA	0.532661	NA
sp|P37040|NCPR_MOUSE	P37040	Por	NADPH--cytochrome P450 reductase OS=Mus musculus GN=Por PE=1 SV=2	330.41	0	5	sp|P37040|NCPR_MOUSE	161195	86347	78551.4	73920.3	68602	82771.1	86347	73920.3	0.419793	0.0953099	-0.2	0	0	0.151291	NA	0.151291	NA
sp|P38060|HMGCL_MOUSE	P38060	Hmgcl	Hydroxymethylglutaryl-CoA lyase, mitochondrial OS=Mus musculus GN=Hmgcl PE=1 SV=2	471.46	0	7	sp|P38060|HMGCL_MOUSE	229512	198163	185735	225933	223056	183215	198163	223056	0.110331	0.1133	0.2	0	0	0.776937	NA	0.776937	NA
sp|P38647|GRP75_MOUSE	P38647	Hspa9	Stress-70 protein, mitochondrial OS=Mus musculus GN=Hspa9 PE=1 SV=3	3045.63	0	38	sp|P38647|GRP75_MOUSE	9.36858e+06	7.22424e+06	8.16014e+06	9.26363e+06	9.44837e+06	7.84284e+06	8.16014e+06	9.26363e+06	0.130293	0.0992469	0.2	0.010101	0.030303	0.503132	NA	0.503132	NA
sp|P39054|DYN2_MOUSE	P39054	Dnm2	Dynamin-2 OS=Mus musculus GN=Dnm2 PE=1 SV=2	533.6	0	13	sp|P39054|DYN2_MOUSE	367375	321322	285167	512955	460872	409430	321322	460872	0.126928	0.112262	0.5	0	0.0238095	0.0131477	NA	0.0131477	NA
sp|P39447|ZO1_MOUSE	P39447	Tjp1	Tight junction protein ZO-1 OS=Mus musculus GN=Tjp1 PE=1 SV=2	130.15	0	5	sp|P39447|ZO1_MOUSE	55199.9	22534.6	35475.9	27174	45699.6	17443.9	35475.9	27174	0.435903	0.476791	-0.4	0	0	0.468824	NA	0.468824	NA
sp|P39749|FEN1_MOUSE	P39749	Fen1	Flap endonuclease 1 OS=Mus musculus GN=Fen1 PE=1 SV=1	718.73	0	11	sp|P39749|FEN1_MOUSE	892250	715987	904376	1.26625e+06	1.32478e+06	1.21236e+06	892250	1.26625e+06	0.125893	0.0443493	0.5	0	0	0.00353822	NA	0.00353822	NA
sp|P40142|TKT_MOUSE	P40142	Tkt	Transketolase OS=Mus musculus GN=Tkt PE=1 SV=1	2983.78	0	35	sp|P40142|TKT_MOUSE	9.67399e+06	1.01655e+07	1.11817e+07	1.01305e+07	1.02182e+07	1.04921e+07	1.01655e+07	1.02182e+07	0.0743626	0.0183448	0	0.00520833	0.015625	0.958924	NA	0.958924	NA
sp|P40201|CHD1_MOUSE	P40201	Chd1	Chromodomain-helicase-DNA-binding protein 1 OS=Mus musculus GN=Chd1 PE=1 SV=3	43.04	0.00199442	2	sp|P40201|CHD1_MOUSE	9002.88	10124.1	5587.7	10264.1	7550.75	12221	9002.88	10264.1	0.286819	0.234251	0.2	0	0	0.325617	NA	0.325617	NA
sp|P40336|VP26A_MOUSE	P40336	Vps26a	Vacuolar protein sorting-associated protein 26A OS=Mus musculus GN=Vps26a PE=1 SV=1	78.23	0.000451264	3	sp|P40336|VP26A_MOUSE	50212.8	45667.8	58425.8	42061.3	41159.4	36429.1	50212.8	41159.4	0.125716	0.0758509	-0.3	0	0	0.0374335	NA	0.0374335	NA
sp|P41105|RL28_MOUSE	P41105	Rpl28	60S ribosomal protein L28 OS=Mus musculus GN=Rpl28 PE=1 SV=2	239.46	0	7	sp|P41105|RL28_MOUSE	674934	704525	768872	894818	813801	822595	704525	822595	0.0670688	0.0526879	0.2	0	0	0.0791285	NA	0.0791285	NA
sp|P41241|CSK_MOUSE	P41241	Csk	Tyrosine-protein kinase CSK OS=Mus musculus GN=Csk PE=1 SV=2	163.99	0	4	sp|P41241|CSK_MOUSE	149258	169643	146783	97871.9	147343	99534.7	149258	99534.7	0.0808159	0.244475	-0.6	0	0	0.0494661	NA	0.0494661	NA
sp|P42125|ECI1_MOUSE	P42125	Eci1	Enoyl-CoA delta isomerase 1, mitochondrial OS=Mus musculus GN=Eci1 PE=1 SV=2	467.17	0	7	sp|P42125|ECI1_MOUSE	242976	276800	192985	295886	213023	230075	242976	230075	0.177477	0.177638	-0.1	0	0	0.790644	NA	0.790644	NA
sp|P42208|SEPT2_MOUSE	P42208	2002-09-01	Septin-2 OS=Mus musculus GN=Sept2 PE=1 SV=2	492.32	0	10	sp|P42208|SEPT2_MOUSE	419839	568143	432183	464235	497468	542730	432183	497468	0.173836	0.0785692	0.2	0	0	0.569631	NA	0.569631	NA
sp|P42209|SEPT1_MOUSE	P42209	2001-09-01	Septin-1 OS=Mus musculus GN=Sept1 PE=1 SV=2	299.8	0	8	sp|P42209|SEPT1_MOUSE	316750	317670	285363	444011	565285	305436	316750	444011	0.0599893	0.296684	0.5	0	0	0.0835406	NA	0.0835406	NA
sp|P42567|EPS15_MOUSE	P42567	Eps15	Epidermal growth factor receptor substrate 15 OS=Mus musculus GN=Eps15 PE=1 SV=1	224.81	0	7	sp|P42567|EPS15_MOUSE	77800.7	72379.1	68902.7	62684.3	98671.7	47812.5	72379.1	62684.3	0.0614054	0.375056	-0.2	0	0	0.637039	NA	0.637039	NA
sp|P42669|PURA_MOUSE	P42669	Pura	Transcriptional activator protein Pur-alpha OS=Mus musculus GN=Pura PE=1 SV=1	385.08	0	7	sp|P42669|PURA_MOUSE	220504	286719	203288	159459	191047	181390	220504	181390	0.185985	0.0912962	-0.3	0.037037	0.0740741	0.0477889	NA	0.0477889	NA
sp|P42932|TCPQ_MOUSE	P42932	Cct8	T-complex protein 1 subunit theta OS=Mus musculus GN=Cct8 PE=1 SV=3	1863.13	0	32	sp|P42932|TCPQ_MOUSE	4.92506e+06	4.38242e+06	4.52437e+06	4.9981e+06	5.05633e+06	4.35316e+06	4.52437e+06	4.9981e+06	0.0610352	0.0812596	0.1	0	0	0.649462	NA	0.649462	NA
sp|P43247|MSH2_MOUSE	P43247	Msh2	DNA mismatch repair protein Msh2 OS=Mus musculus GN=Msh2 PE=1 SV=1	977.27	0	19	sp|P43247|MSH2_MOUSE	326152	319625	343980	421766	320823	432989	326152	421766	0.0382135	0.157645	0.4	0	0	0.163018	NA	0.163018	NA
sp|P43275|H11_MOUSE	P43275	Hist1h1a	Histone H1.1 OS=Mus musculus GN=Hist1h1a PE=1 SV=2	485.18	0	6	sp|P43275|H11_MOUSE	3.00807e+06	2.45598e+06	2.67414e+06	3.44676e+06	4.94651e+06	3.98147e+06	2.67414e+06	3.98147e+06	0.102503	0.18427	0.6	0	0	0.011481	NA	0.011481	NA
sp|P43346|DCK_MOUSE	P43346	Dck	Deoxycytidine kinase OS=Mus musculus GN=Dck PE=1 SV=1	61.87	0.000423729	2	sp|P43346|DCK_MOUSE	146867	100404	86335.7	103170	116099	90145.5	100404	103170	0.284862	0.12582	0	0	0	0.732742	NA	0.732742	NA
sp|P45376|ALDR_MOUSE	P45376	Akr1b1	Aldose reductase OS=Mus musculus GN=Akr1b1 PE=1 SV=3	320.76	0	9	sp|P45376|ALDR_MOUSE	386074	528779	278649	230600	343846	267076	386074	267076	0.315406	0.206074	-0.5	0	0	0.12392	NA	0.12392	NA
sp|P45878|FKBP2_MOUSE	P45878	Fkbp2	Peptidyl-prolyl cis-trans isomerase FKBP2 OS=Mus musculus GN=Fkbp2 PE=1 SV=1	217.87	0	4	sp|P45878|FKBP2_MOUSE	215856	218238	236270	222696	319732	206193	218238	222696	0.0499522	0.245834	0	0	0	0.499905	NA	0.499905	NA
sp|P45952|ACADM_MOUSE	P45952	Acadm	Medium-chain specific acyl-CoA dehydrogenase, mitochondrial OS=Mus musculus GN=Acadm PE=1 SV=1	109.41	0	2	sp|P45952|ACADM_MOUSE	56633.5	68692.5	61954.2	43695.2	44783.3	42694.1	61954.2	43695.2	0.0968071	0.0238974	-0.5	0	0	0.0044809	NA	0.0044809	NA
sp|P46061|RAGP1_MOUSE	P46061	Rangap1	Ran GTPase-activating protein 1 OS=Mus musculus GN=Rangap1 PE=1 SV=2	1203.04	0	21	sp|P46061|RAGP1_MOUSE	1.15211e+06	1.09493e+06	1.26769e+06	1.95303e+06	1.43891e+06	1.63762e+06	1.15211e+06	1.63762e+06	0.0751214	0.154642	0.5	0	0	0.0132536	NA	0.0132536	NA
sp|P46062|SIPA1_MOUSE	P46062	Sipa1	Signal-induced proliferation-associated protein 1 OS=Mus musculus GN=Sipa1 PE=1 SV=2	40.61	0.0023753	2	sp|P46062|SIPA1_MOUSE	5784.08	8161.96	8879.33	9789.54	7643.21	8030.49	8161.96	8030.49	0.212942	0.13477	0	0.166667	0	0.415976	NA	0.415976	NA
sp|P46460|NSF_MOUSE	P46460	Nsf	Vesicle-fusing ATPase OS=Mus musculus GN=Nsf PE=1 SV=2	599.73	0	13	sp|P46460|NSF_MOUSE	324957	257590	317239	218467	283034	186989	317239	218467	0.122926	0.213351	-0.5	0	0	0.0765879	NA	0.0765879	NA
sp|P46467|VPS4B_MOUSE	P46467	Vps4b	Vacuolar protein sorting-associated protein 4B OS=Mus musculus GN=Vps4b PE=1 SV=2	242.72	0	7	sp|P46467|VPS4B_MOUSE	111808	157382	137481	97966.1	119759	106165	137481	106165	0.16855	0.101952	-0.4	0	0	0.0977641	NA	0.0977641	NA
sp|P46471|PRS7_MOUSE	P46471	Psmc2	26S protease regulatory subunit 7 OS=Mus musculus GN=Psmc2 PE=1 SV=5	1140.67	0	24	sp|P46471|PRS7_MOUSE	1.0081e+06	881083	1.0014e+06	1.32676e+06	1.14962e+06	1.16148e+06	1.0014e+06	1.16148e+06	0.0741827	0.0816631	0.2	0.0114943	0.0344828	0.0337095	NA	0.0337095	NA
sp|P46638|RB11B_MOUSE	P46638	Rab11b	Ras-related protein Rab-11B OS=Mus musculus GN=Rab11b PE=1 SV=3	616.52	0	11	sp|P46638|RB11B_MOUSE	875551	926707	795261	821080	1.12108e+06	699289	875551	821080	0.0765257	0.246544	-0.1	0	0	0.995362	NA	0.995362	NA
sp|P46664|PURA2_MOUSE	P46664	Adss	Adenylosuccinate synthetase isozyme 2 OS=Mus musculus GN=Adss PE=1 SV=2	470.86	0	8	sp|P46664|PURA2_MOUSE	205732	189381	499215	178191	232841	170645	205732	178191	0.584866	0.17505	-0.2	0	0	0.249483	NA	0.249483	NA
sp|P46935|NEDD4_MOUSE	P46935	Nedd4	E3 ubiquitin-protein ligase NEDD4 OS=Mus musculus GN=Nedd4 PE=1 SV=3	1059.98	0	28	sp|P46935|NEDD4_MOUSE	715670	857250	1.1922e+06	703583	689342	698463	857250	698463	0.265504	0.0103472	-0.3	0.0208333	0.0416667	0.10673	NA	0.10673	NA
sp|P46978|STT3A_MOUSE	P46978	Stt3a	Dolichyl-diphosphooligosaccharide--protein glycosyltransferase subunit STT3A OS=Mus musculus GN=Stt3a PE=1 SV=1	230.34	0	7	sp|P46978|STT3A_MOUSE	134665	147195	134167	109407	128820	134701	134665	128820	0.0532345	0.106483	-0.1	0	0	0.247922	NA	0.247922	NA
sp|P47199|QOR_MOUSE	P47199	Cryz	Quinone oxidoreductase OS=Mus musculus GN=Cryz PE=1 SV=1	42.26	0.00198886	2	sp|P47199|QOR_MOUSE	15934.4	20720.2	15618.5	14399.8	11872.3	13864.3	15934.4	13864.3	0.164058	0.0995517	-0.2	0	0	0.0540058	NA	0.0540058	NA
sp|P47753|CAZA1_MOUSE	P47753	Capza1	F-actin-capping protein subunit alpha-1 OS=Mus musculus GN=Capza1 PE=1 SV=4	663.82	0	12	sp|P47753|CAZA1_MOUSE	1.76189e+06	1.86728e+06	1.69464e+06	1.45934e+06	1.89361e+06	1.27926e+06	1.76189e+06	1.45934e+06	0.0490353	0.204537	-0.3	0.0185185	0.0185185	0.236729	NA	0.236729	NA
sp|P47754|CAZA2_MOUSE	P47754	Capza2	F-actin-capping protein subunit alpha-2 OS=Mus musculus GN=Capza2 PE=1 SV=3	329.39	0	8	sp|P47754|CAZA2_MOUSE	541066	677499	510735	421493	569057	372903	541066	421493	0.154102	0.224769	-0.4	0	0	0.123033	NA	0.123033	NA
sp|P47757|CAPZB_MOUSE	P47757	Capzb	F-actin-capping protein subunit beta OS=Mus musculus GN=Capzb PE=1 SV=3	749.64	0	12	sp|P47757|CAPZB_MOUSE	809752	1.02291e+06	723472	536072	657853	597020	809752	597020	0.180896	0.101997	-0.4	0	0	0.0219129	NA	0.0219129	NA
sp|P47758|SRPRB_MOUSE	P47758	Srprb	Signal recognition particle receptor subunit beta OS=Mus musculus GN=Srprb PE=1 SV=1	201.74	0	5	sp|P47758|SRPRB_MOUSE	81473.9	76064.1	75924.5	80365.3	66936.7	75411.4	76064.1	75411.4	0.0406624	0.0914733	0	0.111111	0.111111	0.571481	NA	0.571481	NA
sp|P47791|GSHR_MOUSE	P47791	Gsr	Glutathione reductase, mitochondrial OS=Mus musculus GN=Gsr PE=1 SV=3	313.62	0	6	sp|P47791|GSHR_MOUSE	442861	386463	484756	380209	435434	360703	442861	380209	0.112606	0.098853	-0.2	0	0	0.299266	NA	0.299266	NA
sp|P47802|MTX1_MOUSE	P47802	Mtx1	Metaxin-1 OS=Mus musculus GN=Mtx1 PE=1 SV=1	170.18	0	6	sp|P47802|MTX1_MOUSE	80151.7	74801.1	73741.4	70206.3	70687.8	61827.7	74801.1	70206.3	0.0450757	0.0737302	-0.1	0	0	0.174109	NA	0.174109	NA
sp|P47856|GFPT1_MOUSE	P47856	Gfpt1	Glutamine--fructose-6-phosphate aminotransferase [isomerizing] 1 OS=Mus musculus GN=Gfpt1 PE=1 SV=3	198.66	0	6	sp|P47856|GFPT1_MOUSE	103244	58625.5	95633.4	87938.1	65726.1	88141.4	95633.4	87938.1	0.27808	0.159837	-0.1	0.0555556	0.111111	0.814443	NA	0.814443	NA
sp|P47857|PFKAM_MOUSE	P47857	Pfkm	ATP-dependent 6-phosphofructokinase, muscle type OS=Mus musculus GN=Pfkm PE=1 SV=3	596.92	0	15	sp|P47857|PFKAM_MOUSE	568629	351013	286520	330880	311677	295344	351013	311677	0.367657	0.0568961	-0.2	0	0	0.276876	NA	0.276876	NA
sp|P47911|RL6_MOUSE	P47911	Rpl6	60S ribosomal protein L6 OS=Mus musculus GN=Rpl6 PE=1 SV=3	972.57	0	18	sp|P47911|RL6_MOUSE	3.74312e+06	3.36833e+06	3.82614e+06	4.19905e+06	4.17907e+06	3.64566e+06	3.74312e+06	4.17907e+06	0.0668998	0.0783176	0.2	0.0384615	0.025641	0.302752	NA	0.302752	NA
sp|P47915|RL29_MOUSE	P47915	Rpl29	60S ribosomal protein L29 OS=Mus musculus GN=Rpl29 PE=2 SV=2	105.45	0	4	sp|P47915|RL29_MOUSE	314674	258004	285126	331110	367467	274878	285126	331110	0.0991257	0.143761	0.2	0	0	0.289804	NA	0.289804	NA
sp|P47955|RLA1_MOUSE	P47955	Rplp1	60S acidic ribosomal protein P1 OS=Mus musculus GN=Rplp1 PE=1 SV=1	542.1	0	5	sp|P47955|RLA1_MOUSE	4.77033e+06	5.07219e+06	5.55664e+06	4.45564e+06	4.27268e+06	5.45019e+06	5.07219e+06	4.45564e+06	0.0772782	0.134074	-0.2	0	0	0.407517	NA	0.407517	NA
sp|P47962|RL5_MOUSE	P47962	Rpl5	60S ribosomal protein L5 OS=Mus musculus GN=Rpl5 PE=1 SV=3	893	0	13	sp|P47962|RL5_MOUSE	2.74103e+06	2.7279e+06	2.74583e+06	2.48669e+06	2.6268e+06	2.71274e+06	2.74103e+06	2.6268e+06	0.00339032	0.0437395	-0.1	0	0	0.517905	NA	0.517905	NA
sp|P47963|RL13_MOUSE	P47963	Rpl13	60S ribosomal protein L13 OS=Mus musculus GN=Rpl13 PE=1 SV=3	503.78	0	12	sp|P47963|RL13_MOUSE	4.60451e+06	3.83789e+06	4.20399e+06	4.55007e+06	4.1938e+06	4.27101e+06	4.20399e+06	4.27101e+06	0.0909597	0.0432018	0	0	0	0.721246	NA	0.721246	NA
sp|P47964|RL36_MOUSE	P47964	Rpl36	60S ribosomal protein L36 OS=Mus musculus GN=Rpl36 PE=3 SV=2	117.78	0	2	sp|P47964|RL36_MOUSE	1.08204e+06	910873	1.08368e+06	1.0285e+06	1.07113e+06	872785	1.08204e+06	1.0285e+06	0.0968276	0.105375	-0.1	0	0	0.727626	NA	0.727626	NA
sp|P47968|RPIA_MOUSE	P47968	Rpia	Ribose-5-phosphate isomerase OS=Mus musculus GN=Rpia PE=1 SV=2	627.7	0	12	sp|P47968|RPIA_MOUSE	344873	475482	364658	269444	328592	276987	364658	276987	0.178211	0.110375	-0.4	0	0	0.0395203	NA	0.0395203	NA
sp|P48024|EIF1_MOUSE	P48024	Eif1	Eukaryotic translation initiation factor 1 OS=Mus musculus GN=Eif1 PE=1 SV=2	854.49	0	9	sp|P48024|EIF1_MOUSE	1.58e+06	1.96186e+06	2.5387e+06	2.69444e+06	2.36077e+06	2.34035e+06	1.96186e+06	2.36077e+06	0.238124	0.0806427	0.3	0	0.0208333	0.158987	NA	0.158987	NA
sp|P48428|TBCA_MOUSE	P48428	Tbca	Tubulin-specific chaperone A OS=Mus musculus GN=Tbca PE=1 SV=3	257.66	0	7	sp|P48428|TBCA_MOUSE	146249	179396	140973	152879	182782	187059	146249	182782	0.133909	0.106878	0.3	0	0	0.307043	NA	0.307043	NA
sp|P48678|LMNA_MOUSE	P48678	Lmna	Prelamin-A/C OS=Mus musculus GN=Lmna PE=1 SV=2	2957.72	0	46	sp|P48678|LMNA_MOUSE	4.03927e+06	3.93811e+06	4.7891e+06	6.02839e+06	5.57601e+06	5.84025e+06	4.03927e+06	5.84025e+06	0.109241	0.0390821	0.5	0.005291	0	0.00940175	NA	0.00940175	NA
sp|P48722|HS74L_MOUSE	P48722	Hspa4l	Heat shock 70 kDa protein 4L OS=Mus musculus GN=Hspa4l PE=1 SV=2	473.76	0	12	sp|P48722|HS74L_MOUSE	151113	133164	135815	158929	113344	133496	135815	133496	0.0691917	0.168892	0	0	0	0.705651	NA	0.705651	NA
sp|P48771|CX7A2_MOUSE	P48771	Cox7a2	Cytochrome c oxidase subunit 7A2, mitochondrial OS=Mus musculus GN=Cox7a2 PE=1 SV=2	165.29	0	2	sp|P48771|CX7A2_MOUSE	160683	183478	168803	145814	174353	129290	168803	145814	0.0675686	0.152164	-0.2	0	0	0.22092	NA	0.22092	NA
sp|P48999|LOX5_MOUSE	P48999	Alox5	Arachidonate 5-lipoxygenase OS=Mus musculus GN=Alox5 PE=1 SV=3	802.83	0	15	sp|P48999|LOX5_MOUSE	355781	782875	341709	248290	651050	216545	355781	248290	0.50814	0.651191	-0.5	0.0196078	0.0784314	0.38018	NA	0.38018	NA
sp|P49025|CTRO_MOUSE	P49025	Cit	Citron Rho-interacting kinase OS=Mus musculus GN=Cit PE=1 SV=3	57.4	0.000417537	3	sp|P49025|CTRO_MOUSE	36310.8	54029.7	48317.9	56589.1	46981.2	67422.3	48317.9	56589.1	0.195674	0.179423	0.2	0.222222	0.111111	0.18348	NA	0.18348	NA
sp|P49312|ROA1_MOUSE	P49312	Hnrnpa1	Heterogeneous nuclear ribonucleoprotein A1 OS=Mus musculus GN=Hnrnpa1 PE=1 SV=2	1600	0	20	sp|P49312|ROA1_MOUSE	8.44355e+06	8.08567e+06	9.60354e+06	6.87666e+06	6.71022e+06	6.98422e+06	8.44355e+06	6.87666e+06	0.0910891	0.0201326	-0.3	0	0	0.0241419	NA	0.0241419	NA
sp|P49586|PCY1A_MOUSE	P49586	Pcyt1a	Choline-phosphate cytidylyltransferase A OS=Mus musculus GN=Pcyt1a PE=1 SV=1	389.89	0	9	sp|P49586|PCY1A_MOUSE	206591	166708	217227	270593	240298	254661	206591	254661	0.135302	0.059387	0.3	0	0	0.0331996	NA	0.0331996	NA
sp|P49718|MCM5_MOUSE	P49718	Mcm5	DNA replication licensing factor MCM5 OS=Mus musculus GN=Mcm5 PE=1 SV=1	2079.55	0	28	sp|P49718|MCM5_MOUSE	2.78335e+06	2.35937e+06	3.20433e+06	4.23397e+06	3.27878e+06	3.87326e+06	2.78335e+06	3.87326e+06	0.151843	0.127086	0.5	0.0212766	0.0212766	0.0321038	NA	0.0321038	NA
sp|P49722|PSA2_MOUSE	P49722	Psma2	Proteasome subunit alpha type-2 OS=Mus musculus GN=Psma2 PE=1 SV=3	612.83	0	7	sp|P49722|PSA2_MOUSE	861390	857740	891196	777313	771335	755673	861390	771335	0.021093	0.0145488	-0.2	0	0.0333333	0.121614	NA	0.121614	NA
sp|P49769|PSN1_MOUSE	P49769	Psen1	Presenilin-1 OS=Mus musculus GN=Psen1 PE=1 SV=1	87.69	0	2	sp|P49769|PSN1_MOUSE	6302.44	10165.7	10983.9	9875.27	8255.05	9702.15	10165.7	9702.15	0.273242	0.0958969	-0.1	0	0	0.815408	NA	0.815408	NA
sp|P49962|SRP09_MOUSE	P49962	Srp9	Signal recognition particle 9 kDa protein OS=Mus musculus GN=Srp9 PE=1 SV=2	67.01	0.000432713	2	sp|P49962|SRP09_MOUSE	23379.8	35358.8	30515.7	29519.1	36179	25949.9	30515.7	29519.1	0.202544	0.169948	0	0	0	0.830444	NA	0.830444	NA
sp|P50096|IMDH1_MOUSE	P50096	Impdh1	Inosine-5'-monophosphate dehydrogenase 1 OS=Mus musculus GN=Impdh1 PE=1 SV=2	53.73	0.000823384	2	sp|P50096|IMDH1_MOUSE	127886	140630	152963	124064	107931	135142	140630	124064	0.0892496	0.111809	-0.2	0	0	0.190525	NA	0.190525	NA
sp|P50247|SAHH_MOUSE	P50247	Ahcy	Adenosylhomocysteinase OS=Mus musculus GN=Ahcy PE=1 SV=3	985.52	0	14	sp|P50247|SAHH_MOUSE	1.18581e+06	1.1988e+06	1.14616e+06	1.13521e+06	1.05248e+06	1.01551e+06	1.18581e+06	1.05248e+06	0.0232985	0.0573993	-0.2	0	0	0.231712	NA	0.231712	NA
sp|P50516|VATA_MOUSE	P50516	Atp6v1a	V-type proton ATPase catalytic subunit A OS=Mus musculus GN=Atp6v1a PE=1 SV=2	857.11	0	18	sp|P50516|VATA_MOUSE	513411	572089	540442	441502	513600	443494	540442	443494	0.0541888	0.08808	-0.3	0	0	0.113551	NA	0.113551	NA
sp|P50518|VATE1_MOUSE	P50518	Atp6v1e1	V-type proton ATPase subunit E 1 OS=Mus musculus GN=Atp6v1e1 PE=1 SV=2	241.41	0	5	sp|P50518|VATE1_MOUSE	174417	164655	174465	189295	191165	159485	174417	189295	0.0330069	0.0987621	0.1	0	0	0.595953	NA	0.595953	NA
sp|P50544|ACADV_MOUSE	P50544	Acadvl	Very long-chain specific acyl-CoA dehydrogenase, mitochondrial OS=Mus musculus GN=Acadvl PE=1 SV=3	590.52	0	12	sp|P50544|ACADV_MOUSE	298374	263048	278378	387587	365410	333982	278378	365410	0.0632808	0.0743397	0.4	0	0	0.0185253	NA	0.0185253	NA
sp|P50580|PA2G4_MOUSE	P50580	Pa2g4	Proliferation-associated protein 2G4 OS=Mus musculus GN=Pa2g4 PE=1 SV=3	1582.86	0	23	sp|P50580|PA2G4_MOUSE	3.94185e+06	4.16042e+06	3.89868e+06	4.04333e+06	3.9266e+06	4.17451e+06	3.94185e+06	4.04333e+06	0.0350787	0.0306374	0	0.0190476	0.0190476	0.873094	NA	0.873094	NA
sp|P51150|RAB7A_MOUSE	P51150	Rab7a	Ras-related protein Rab-7a OS=Mus musculus GN=Rab7a PE=1 SV=2	675.61	0	12	sp|P51150|RAB7A_MOUSE	977194	1.12298e+06	862130	896911	1.06559e+06	880606	977194	896911	0.132388	0.108073	-0.1	0	0	0.718251	NA	0.718251	NA
sp|P51174|ACADL_MOUSE	P51174	Acadl	Long-chain specific acyl-CoA dehydrogenase, mitochondrial OS=Mus musculus GN=Acadl PE=1 SV=2	521.99	0	11	sp|P51174|ACADL_MOUSE	343705	334074	265564	478812	331687	454486	334074	454486	0.135499	0.187031	0.4	0	0	0.0677674	NA	0.0677674	NA
sp|P51410|RL9_MOUSE	P51410	Rpl9	60S ribosomal protein L9 OS=Mus musculus GN=Rpl9 PE=2 SV=2	783.23	0	11	sp|P51410|RL9_MOUSE	1.96964e+06	2.2282e+06	2.60178e+06	2.76763e+06	2.24183e+06	3.05037e+06	2.2282e+06	2.76763e+06	0.140217	0.152724	0.3	0	0	0.200792	NA	0.200792	NA
sp|P51807|DYLT1_MOUSE	P51807	Dynlt1	Dynein light chain Tctex-type 1 OS=Mus musculus GN=Dynlt1 PE=1 SV=1	186.45	0	2	sp|P51807|DYLT1_MOUSE	55081.2	47483.9	51531.1	47930	48421.7	57285.7	51531.1	48421.7	0.074006	0.102814	-0.1	0	0	0.960951	NA	0.960951	NA
sp|P51859|HDGF_MOUSE	P51859	Hdgf	Hepatoma-derived growth factor OS=Mus musculus GN=Hdgf PE=1 SV=2	1158.15	0	17	sp|P51859|HDGF_MOUSE	4.24866e+06	4.73239e+06	4.71439e+06	4.47111e+06	4.2536e+06	5.11377e+06	4.71439e+06	4.47111e+06	0.0600704	0.0969588	-0.1	0	0	0.923826	NA	0.923826	NA
sp|P51863|VA0D1_MOUSE	P51863	Atp6v0d1	V-type proton ATPase subunit d 1 OS=Mus musculus GN=Atp6v0d1 PE=1 SV=2	247.58	0	4	sp|P51863|VA0D1_MOUSE	118148	104192	140257	175140	176155	146575	118148	175140	0.150461	0.101188	0.6	0	0	0.0230034	NA	0.0230034	NA
sp|P51881|ADT2_MOUSE	P51881	Slc25a5	ADP/ATP translocase 2 OS=Mus musculus GN=Slc25a5 PE=1 SV=3	1405.51	0	21	sp|P51881|ADT2_MOUSE	5.88539e+06	6.68689e+06	4.99502e+06	6.5687e+06	5.94631e+06	6.15357e+06	5.88539e+06	6.15357e+06	0.144529	0.0509297	0.1	0.0107527	0.0107527	0.520653	NA	0.520653	NA
sp|P51912|AAAT_MOUSE	P51912	Slc1a5	Neutral amino acid transporter B(0) OS=Mus musculus GN=Slc1a5 PE=1 SV=2	227.04	0	5	sp|P51912|AAAT_MOUSE	110949	68352.6	74760.4	93762.5	120725	94465.4	74760.4	94465.4	0.271208	0.149226	0.3	0.0555556	0	0.208577	NA	0.208577	NA
sp|P51943|CCNA2_MOUSE	P51943	Ccna2	Cyclin-A2 OS=Mus musculus GN=Ccna2 PE=1 SV=2	237.8	0	6	sp|P51943|CCNA2_MOUSE	185317	135346	193405	133824	169088	127832	185317	133824	0.183516	0.155255	-0.5	0	0	0.235629	NA	0.235629	NA
sp|P52431|DPOD1_MOUSE	P52431	Pold1	DNA polymerase delta catalytic subunit OS=Mus musculus GN=Pold1 PE=1 SV=2	336.46	0	11	sp|P52431|DPOD1_MOUSE	212043	152091	182821	145903	176954	112960	182821	145903	0.164434	0.220286	-0.3	0	0.121212	0.154013	NA	0.154013	NA
sp|P52432|RPAC1_MOUSE	P52432	Polr1c	DNA-directed RNA polymerases I and III subunit RPAC1 OS=Mus musculus GN=Polr1c PE=1 SV=3	209.06	0	5	sp|P52432|RPAC1_MOUSE	66037.4	57339.8	73064	53440.5	62880.2	39652.2	66037.4	53440.5	0.120293	0.224686	-0.3	0	0	0.126335	NA	0.126335	NA
sp|P52479|UBP10_MOUSE	P52479	Usp10	Ubiquitin carboxyl-terminal hydrolase 10 OS=Mus musculus GN=Usp10 PE=1 SV=3	143.96	0	5	sp|P52479|UBP10_MOUSE	93932.5	139201	100295	98634.6	77971.9	99828.1	100295	98634.6	0.220493	0.133362	0	0	0	0.229248	NA	0.229248	NA
sp|P52483|UB2E3_MOUSE	P52483	Ube2e3	Ubiquitin-conjugating enzyme E2 E3 OS=Mus musculus GN=Ube2e3 PE=1 SV=2	81.99	0	3	sp|P52483|UB2E3_MOUSE	57524.3	79720.5	71128.2	68302.4	48668.1	55958.8	71128.2	55958.8	0.161134	0.172178	-0.3	0	0	0.192175	NA	0.192175	NA
sp|P52503|NDUS6_MOUSE	P52503	Ndufs6	NADH dehydrogenase [ubiquinone] iron-sulfur protein 6, mitochondrial OS=Mus musculus GN=Ndufs6 PE=1 SV=2	332.67	0	5	sp|P52503|NDUS6_MOUSE	208962	244882	199317	205586	195262	175111	208962	195262	0.110289	0.0807299	-0.1	0	0	0.225619	NA	0.225619	NA
sp|P52825|CPT2_MOUSE	P52825	Cpt2	Carnitine O-palmitoyltransferase 2, mitochondrial OS=Mus musculus GN=Cpt2 PE=1 SV=2	34.41	0.00391696	2	sp|P52825|CPT2_MOUSE	35317.9	36659.8	29290.2	44932	48714.1	28773.2	35317.9	44932	0.116283	0.259549	0.3	0	0	0.319014	NA	0.319014	NA
sp|P53026|RL10A_MOUSE	P53026	Rpl10a	60S ribosomal protein L10a OS=Mus musculus GN=Rpl10a PE=1 SV=3	680.24	0	12	sp|P53026|RL10A_MOUSE	3.33212e+06	2.95587e+06	3.72332e+06	3.07874e+06	3.29341e+06	2.77241e+06	3.33212e+06	3.07874e+06	0.114995	0.0859002	-0.1	0.0185185	0.0185185	0.386272	NA	0.386272	NA
sp|P53569|CEBPZ_MOUSE	P53569	Cebpz	CCAAT/enhancer-binding protein zeta OS=Mus musculus GN=Cebpz PE=1 SV=2	209.64	0	4	sp|P53569|CEBPZ_MOUSE	62821.2	49193.8	55554.3	51107.9	42645.3	43491.1	55554.3	43491.1	0.122076	0.101883	-0.4	0	0	0.0908506	NA	0.0908506	NA
sp|P53657|KPYR_MOUSE	P53657	Pklr	Pyruvate kinase PKLR OS=Mus musculus GN=Pklr PE=1 SV=1	522.86	0	11	sp|P53657|KPYR_MOUSE	276953	133265	391459	317312	227837	358673	276953	317312	0.484127	0.221978	0.2	0	0	0.512899	NA	0.512899	NA
sp|P53986|MOT1_MOUSE	P53986	Slc16a1	Monocarboxylate transporter 1 OS=Mus musculus GN=Slc16a1 PE=1 SV=1	342.82	0	5	sp|P53986|MOT1_MOUSE	179339	180291	196690	210687	238704	223700	180291	223700	0.0526017	0.0624886	0.3	0	0	0.0485257	NA	0.0485257	NA
sp|P53994|RAB2A_MOUSE	P53994	Rab2a	Ras-related protein Rab-2A OS=Mus musculus GN=Rab2a PE=1 SV=1	211.95	0	4	sp|P53994|RAB2A_MOUSE	90283.1	96765.2	70118.1	78135.9	105382	71061.8	90283.1	78135.9	0.162113	0.213544	-0.2	0	0	0.916322	NA	0.916322	NA
sp|P53995|APC1_MOUSE	P53995	Anapc1	Anaphase-promoting complex subunit 1 OS=Mus musculus GN=Anapc1 PE=1 SV=2	236.28	0	6	sp|P53995|APC1_MOUSE	49804.6	53261.8	51690.4	43101.9	42072.5	45555.1	51690.4	43101.9	0.033556	0.0410573	-0.3	0	0	0.0572164	NA	0.0572164	NA
sp|P53996|CNBP_MOUSE	P53996	Cnbp	Cellular nucleic acid-binding protein OS=Mus musculus GN=Cnbp PE=1 SV=2	205.67	0	5	sp|P53996|CNBP_MOUSE	221246	314761	207151	206205	224033	184607	221246	206205	0.236096	0.0963318	-0.1	0.0555556	0	0.227606	NA	0.227606	NA
sp|P54071|IDHP_MOUSE	P54071	Idh2	Isocitrate dehydrogenase [NADP], mitochondrial OS=Mus musculus GN=Idh2 PE=1 SV=3	815.2	0	14	sp|P54071|IDHP_MOUSE	458914	568057	379203	314470	429668	250983	458914	314470	0.202269	0.273074	-0.5	0.0333333	0.0166667	0.0759215	NA	0.0759215	NA
sp|P54103|DNJC2_MOUSE	P54103	Dnajc2	DnaJ homolog subfamily C member 2 OS=Mus musculus GN=Dnajc2 PE=1 SV=2	507.38	0	13	sp|P54103|DNJC2_MOUSE	912335	582652	497702	880790	598390	496814	582652	598390	0.329741	0.302062	0	0.0238095	0.047619	0.987279	NA	0.987279	NA
sp|P54227|STMN1_MOUSE	P54227	Stmn1	Stathmin OS=Mus musculus GN=Stmn1 PE=1 SV=2	544.99	0	13	sp|P54227|STMN1_MOUSE	1.6981e+06	1.49765e+06	1.25034e+06	1.36031e+06	1.76341e+06	1.13009e+06	1.49765e+06	1.36031e+06	0.15134	0.22608	-0.1	0	0.0196078	0.719491	NA	0.719491	NA
sp|P54276|MSH6_MOUSE	P54276	Msh6	DNA mismatch repair protein Msh6 OS=Mus musculus GN=Msh6 PE=1 SV=3	622.88	0	16	sp|P54276|MSH6_MOUSE	349239	321933	365815	420978	337448	372484	349239	372484	0.0641045	0.111269	0.1	0.0416667	0.0625	0.386533	NA	0.386533	NA
sp|P54726|RD23A_MOUSE	P54726	Rad23a	UV excision repair protein RAD23 homolog A OS=Mus musculus GN=Rad23a PE=1 SV=2	134.49	0	2	sp|P54726|RD23A_MOUSE	97846.4	162945	80631.4	90130.8	101459	256083	97846.4	101459	0.381487	0.621316	0.1	0	0	0.54979	NA	0.54979	NA
sp|P54729|NUB1_MOUSE	P54729	Nub1	NEDD8 ultimate buster 1 OS=Mus musculus GN=Nub1 PE=1 SV=2	100.17	0	2	sp|P54729|NUB1_MOUSE	8483.09	10079.1	9973.52	13339.2	10880.2	10790.7	9973.52	10880.2	0.0938342	0.123928	0.1	0	0	0.0823187	NA	0.0823187	NA
sp|P54731|FAF1_MOUSE	P54731	Faf1	FAS-associated factor 1 OS=Mus musculus GN=Faf1 PE=1 SV=2	137.9	0	4	sp|P54731|FAF1_MOUSE	65153.3	64742.1	74958.7	60160.8	76194.2	58891.1	65153.3	60160.8	0.0846971	0.148188	-0.1	0	0	0.623158	NA	0.623158	NA
sp|P54775|PRS6B_MOUSE	P54775	Psmc4	26S protease regulatory subunit 6B OS=Mus musculus GN=Psmc4 PE=1 SV=2	1088.66	0	20	sp|P54775|PRS6B_MOUSE	1.35347e+06	1.4663e+06	1.50387e+06	1.84198e+06	1.48056e+06	1.9067e+06	1.4663e+06	1.84198e+06	0.0543117	0.131746	0.3	0	0	0.100234	NA	0.100234	NA
sp|P54822|PUR8_MOUSE	P54822	Adsl	Adenylosuccinate lyase OS=Mus musculus GN=Adsl PE=1 SV=2	983.02	0	18	sp|P54822|PUR8_MOUSE	1.43974e+06	971498	1.0695e+06	736361	747564	749895	1.0695e+06	747564	0.212849	0.00971702	-0.5	0	0	0.00907835	NA	0.00907835	NA
sp|P54823|DDX6_MOUSE	P54823	Ddx6	Probable ATP-dependent RNA helicase DDX6 OS=Mus musculus GN=Ddx6 PE=1 SV=1	616.1	0	10	sp|P54823|DDX6_MOUSE	571501	491783	475862	425689	504192	437611	491783	437611	0.0998799	0.0928074	-0.2	0.025641	0	0.244322	NA	0.244322	NA
sp|P55194|3BP1_MOUSE	P55194	Sh3bp1	SH3 domain-binding protein 1 OS=Mus musculus GN=Sh3bp1 PE=1 SV=2	194.74	0	5	sp|P55194|3BP1_MOUSE	59819.9	48170.8	40757.2	40518.2	38338.8	25753.2	48170.8	38338.8	0.193807	0.228571	-0.3	0	0	0.06159	NA	0.06159	NA
sp|P55258|RAB8A_MOUSE	P55258	Rab8a	Ras-related protein Rab-8A OS=Mus musculus GN=Rab8a PE=1 SV=2	214.16	0	6	sp|P55258|RAB8A_MOUSE	90752.6	79809.4	94525.3	116988	104857	91819.8	90752.6	104857	0.0865024	0.120387	0.2	0	0	0.135246	NA	0.135246	NA
sp|P55264|ADK_MOUSE	P55264	Adk	Adenosine kinase OS=Mus musculus GN=Adk PE=1 SV=2	1264.02	0	20	sp|P55264|ADK_MOUSE	743165	1.01143e+06	613914	697923	534699	867208	743165	697923	0.256828	0.237539	-0.1	0.0322581	0.0430108	0.519808	NA	0.519808	NA
sp|P55302|AMRP_MOUSE	P55302	Lrpap1	Alpha-2-macroglobulin receptor-associated protein OS=Mus musculus GN=Lrpap1 PE=1 SV=1	147.28	0	3	sp|P55302|AMRP_MOUSE	28197.5	23162	27632.7	23685.9	25889.9	18048.2	27632.7	23685.9	0.104772	0.179414	-0.2	0	0	0.222256	NA	0.222256	NA
sp|P56135|ATPK_MOUSE	P56135	Atp5j2	ATP synthase subunit f, mitochondrial OS=Mus musculus GN=Atp5j2 PE=1 SV=3	93.97	0	2	sp|P56135|ATPK_MOUSE	224098	246237	231828	285335	229792	186652	231828	229792	0.0480055	0.211483	0	0	0	0.906482	NA	0.906482	NA
sp|P56183|RRP1_MOUSE	P56183	Rrp1	Ribosomal RNA processing protein 1 homolog A OS=Mus musculus GN=Rrp1 PE=1 SV=2	329.01	0	6	sp|P56183|RRP1_MOUSE	300434	283966	351704	220109	207910	208294	300434	208294	0.113218	0.0326974	-0.5	0	0	0.00388003	NA	0.00388003	NA
sp|P56212|ARP19_MOUSE	P56212	Arpp19	cAMP-regulated phosphoprotein 19 OS=Mus musculus GN=Arpp19 PE=1 SV=2	176.21	0	5	sp|P56212|ARP19_MOUSE	277316	371665	321666	233155	269508	287291	321666	269508	0.14589	0.104792	-0.3	0	0	0.105775	NA	0.105775	NA
sp|P56376|ACYP1_MOUSE	P56376	Acyp1	Acylphosphatase-1 OS=Mus musculus GN=Acyp1 PE=1 SV=2	232.29	0	6	sp|P56376|ACYP1_MOUSE	182858	151413	104678	120849	161492	118560	151413	120849	0.268858	0.180744	-0.3	0	0	0.667128	NA	0.667128	NA
sp|P56389|CDD_MOUSE	P56389	Cda	Cytidine deaminase OS=Mus musculus GN=Cda PE=1 SV=2	484.9	0	6	sp|P56389|CDD_MOUSE	897683	913919	551106	712701	989296	818143	897683	818143	0.260224	0.166172	-0.1	0	0	0.640924	NA	0.640924	NA
sp|P56399|UBP5_MOUSE	P56399	Usp5	Ubiquitin carboxyl-terminal hydrolase 5 OS=Mus musculus GN=Usp5 PE=1 SV=1	1242.37	0	25	sp|P56399|UBP5_MOUSE	935781	1.11153e+06	795534	890997	951327	943742	935781	943742	0.167081	0.0353846	0	0	0	0.917045	NA	0.917045	NA
sp|P56480|ATPB_MOUSE	P56480	Atp5b	ATP synthase subunit beta, mitochondrial OS=Mus musculus GN=Atp5b PE=1 SV=2	3292.58	0	27	sp|P56480|ATPB_MOUSE	1.80328e+07	2.29371e+07	2.15879e+07	2.30416e+07	1.83992e+07	2.30793e+07	2.15879e+07	2.30416e+07	0.121495	0.125135	0.1	0	0	0.78553	NA	0.78553	NA
sp|P56542|DNS2A_MOUSE	P56542	Dnase2	Deoxyribonuclease-2-alpha OS=Mus musculus GN=Dnase2 PE=1 SV=1	66.94	0.000432526	2	sp|P56542|DNS2A_MOUSE	11464.8	22423.1	37975.2	15767.5	7500.86	19577.7	22423.1	15767.5	0.556114	0.432288	-0.5	0	0	0.232764	NA	0.232764	NA
sp|P56812|PDCD5_MOUSE	P56812	Pdcd5	Programmed cell death protein 5 OS=Mus musculus GN=Pdcd5 PE=1 SV=3	280.56	0	5	sp|P56812|PDCD5_MOUSE	235907	203337	231952	178944	235692	184436	231952	184436	0.0794381	0.156736	-0.3	0	0	0.293516	NA	0.293516	NA
sp|P56959|FUS_MOUSE	P56959	Fus	RNA-binding protein FUS OS=Mus musculus GN=Fus PE=1 SV=1	506.84	0	8	sp|P56959|FUS_MOUSE	1.24898e+06	1.57768e+06	1.43673e+06	1.13244e+06	1.23849e+06	1.177e+06	1.43673e+06	1.177e+06	0.116037	0.0450246	-0.3	0	0	0.0887995	NA	0.0887995	NA
sp|P56960|EXOSX_MOUSE	P56960	Exosc10	Exosome component 10 OS=Mus musculus GN=Exosc10 PE=1 SV=2	349.88	0	11	sp|P56960|EXOSX_MOUSE	275272	187551	219258	169598	191815	160651	219258	169598	0.195365	0.0922082	-0.4	0	0	0.0711432	NA	0.0711432	NA
sp|P57725|SAMN1_MOUSE	P57725	Samsn1	SAM domain-containing protein SAMSN-1 OS=Mus musculus GN=Samsn1 PE=1 SV=2	162.59	0	6	sp|P57725|SAMN1_MOUSE	114229	106339	115947	87296.9	140472	64561	114229	87296.9	0.0456769	0.399814	-0.4	0	0.047619	0.355422	NA	0.355422	NA
sp|P57776|EF1D_MOUSE	P57776	Eef1d	Elongation factor 1-delta OS=Mus musculus GN=Eef1d PE=1 SV=3	1076.4	0	16	sp|P57776|EF1D_MOUSE	6.63004e+06	4.61732e+06	5.55238e+06	5.42718e+06	5.05003e+06	4.86048e+06	5.55238e+06	5.05003e+06	0.17986	0.0564262	-0.1	0	0	0.488318	NA	0.488318	NA
sp|P57780|ACTN4_MOUSE	P57780	Actn4	Alpha-actinin-4 OS=Mus musculus GN=Actn4 PE=1 SV=1	3108.48	0	47	sp|P57780|ACTN4_MOUSE	3.76533e+06	3.64079e+06	3.87282e+06	3.36476e+06	3.09717e+06	3.27716e+06	3.76533e+06	3.27716e+06	0.0308862	0.042024	-0.2	0	0	0.0873	NA	0.0873	NA
sp|P57784|RU2A_MOUSE	P57784	Snrpa1	U2 small nuclear ribonucleoprotein A' OS=Mus musculus GN=Snrpa1 PE=1 SV=2	831.08	0	12	sp|P57784|RU2A_MOUSE	795656	698654	746688	687493	738831	584576	746688	687493	0.0649289	0.117189	-0.1	0	0.0208333	0.271711	NA	0.271711	NA
sp|P58021|TM9S2_MOUSE	P58021	Tm9sf2	Transmembrane 9 superfamily member 2 OS=Mus musculus GN=Tm9sf2 PE=1 SV=1	137.93	0	4	sp|P58021|TM9S2_MOUSE	109402	100943	102972	86760.3	97982.6	85475.3	102972	86760.3	0.0422861	0.0763848	-0.2	0	0	0.105461	NA	0.105461	NA
sp|P58044|IDI1_MOUSE	P58044	Idi1	Isopentenyl-diphosphate Delta-isomerase 1 OS=Mus musculus GN=Idi1 PE=1 SV=1	796.6	0	15	sp|P58044|IDI1_MOUSE	907765	2.79967e+06	919498	650680	1.62209e+06	737910	919498	737910	0.706032	0.535529	-0.3	0	0	0.367648	NA	0.367648	NA
sp|P58252|EF2_MOUSE	P58252	Eef2	Elongation factor 2 OS=Mus musculus GN=Eef2 PE=1 SV=2	4935.74	0	56	sp|P58252|EF2_MOUSE	3.35016e+07	4.00884e+07	3.97971e+07	3.92803e+07	3.62785e+07	4.52574e+07	3.97971e+07	3.92803e+07	0.0984672	0.1135	0	0.00311526	0.00934579	0.543037	NA	0.543037	NA
sp|P58389|PTPA_MOUSE	P58389	Ppp2r4	Serine/threonine-protein phosphatase 2A activator OS=Mus musculus GN=Ppp2r4 PE=1 SV=1	596.05	0	10	sp|P58389|PTPA_MOUSE	549656	570943	636578	755696	605439	743497	570943	743497	0.0773526	0.118956	0.4	0	0	0.109663	NA	0.109663	NA
sp|P58742|AAAS_MOUSE	P58742	Aaas	Aladin OS=Mus musculus GN=Aaas PE=1 SV=1	161.61	0	5	sp|P58742|AAAS_MOUSE	116030	132236	128331	99233.9	101829	84581.1	128331	99233.9	0.067371	0.0976715	-0.4	0	0	0.0182895	NA	0.0182895	NA
sp|P59235|NUP43_MOUSE	P59235	Nup43	Nucleoporin Nup43 OS=Mus musculus GN=Nup43 PE=1 SV=2	209.94	0	5	sp|P59235|NUP43_MOUSE	122442	108232	128256	152760	137030	141621	122442	141621	0.0860987	0.0562503	0.2	0	0	0.0656604	NA	0.0656604	NA
sp|P59328|WDHD1_MOUSE	P59328	Wdhd1	WD repeat and HMG-box DNA-binding protein 1 OS=Mus musculus GN=Wdhd1 PE=1 SV=2	800.35	0	16	sp|P59328|WDHD1_MOUSE	214450	187125	255006	289881	255371	288234	214450	288234	0.156056	0.0700654	0.4	0.0666667	0.0333333	0.0540633	NA	0.0540633	NA
sp|P59708|SF3B6_MOUSE	P59708	Sf3b6	Splicing factor 3B subunit 6 OS=Mus musculus GN=Sf3b6 PE=1 SV=1	255.83	0	5	sp|P59708|SF3B6_MOUSE	160355	161801	173087	187537	184374	178962	161801	184374	0.0422287	0.0236152	0.2	0	0	0.186747	NA	0.186747	NA
sp|P59997|KDM2A_MOUSE	P59997	Kdm2a	Lysine-specific demethylase 2A OS=Mus musculus GN=Kdm2a PE=1 SV=2	50.06	0.00081367	2	sp|P59997|KDM2A_MOUSE	15690.7	12996.1	12811.9	19195.5	14820.8	11877.3	12996.1	14820.8	0.116501	0.240711	0.2	0	0	0.559674	NA	0.559674	NA
sp|P59999|ARPC4_MOUSE	P59999	Arpc4	Actin-related protein 2/3 complex subunit 4 OS=Mus musculus GN=Arpc4 PE=1 SV=3	231.02	0	6	sp|P59999|ARPC4_MOUSE	264984	306695	231709	202270	252924	209913	264984	209913	0.140302	0.123172	-0.3	0	0	0.132811	NA	0.132811	NA
sp|P60122|RUVB1_MOUSE	P60122	Ruvbl1	RuvB-like 1 OS=Mus musculus GN=Ruvbl1 PE=1 SV=1	1114.6	0	18	sp|P60122|RUVB1_MOUSE	2.28656e+06	2.29975e+06	2.14784e+06	2.08396e+06	2.06114e+06	1.7847e+06	2.28656e+06	2.06114e+06	0.0374907	0.0842759	-0.1	0	0	0.159855	NA	0.159855	NA
sp|P60229|EIF3E_MOUSE	P60229	Eif3e	Eukaryotic translation initiation factor 3 subunit E OS=Mus musculus GN=Eif3e PE=1 SV=1	729.58	0	13	sp|P60229|EIF3E_MOUSE	653503	546108	771083	665336	620653	643048	653503	643048	0.171299	0.0347454	0	0	0.037037	0.913946	NA	0.913946	NA
sp|P60335|PCBP1_MOUSE	P60335	Pcbp1	Poly(rC)-binding protein 1 OS=Mus musculus GN=Pcbp1 PE=1 SV=1	1642.29	0	18	sp|P60335|PCBP1_MOUSE	6.90222e+06	6.61444e+06	6.64208e+06	7.14271e+06	7.51306e+06	6.99444e+06	6.64208e+06	7.14271e+06	0.0236282	0.0370131	0.1	0.0294118	0.0294118	0.357298	NA	0.357298	NA
sp|P60670|NPL4_MOUSE	P60670	Nploc4	Nuclear protein localization protein 4 homolog OS=Mus musculus GN=Nploc4 PE=1 SV=3	472.02	0	11	sp|P60670|NPL4_MOUSE	262314	242721	279324	333598	301469	335822	262314	333598	0.070057	0.0593994	0.3	0	0	0.03605	NA	0.03605	NA
sp|P60710|ACTB_MOUSE	P60710	Actb	Actin, cytoplasmic 1 OS=Mus musculus GN=Actb PE=1 SV=1	3505.91	0	25	sp|P60710|ACTB_MOUSE	1.66167e+08	1.53581e+08	1.04509e+08	1.11398e+08	1.35174e+08	1.00273e+08	1.53581e+08	1.11398e+08	0.230371	0.154206	-0.5	0	0.00900901	0.248706	NA	0.248706	NA
sp|P60766|CDC42_MOUSE	P60766	Cdc42	Cell division control protein 42 homolog OS=Mus musculus GN=Cdc42 PE=1 SV=2	239.85	0	6	sp|P60766|CDC42_MOUSE	537169	652545	533321	460968	479262	455464	537169	460968	0.117961	0.026779	-0.2	0	0	0.0532507	NA	0.0532507	NA
sp|P60840|ENSA_MOUSE	P60840	Ensa	Alpha-endosulfine OS=Mus musculus GN=Ensa PE=1 SV=1	33.41	0.0039093	2	sp|P60840|ENSA_MOUSE	30154.7	43427.8	36736.1	58107.9	40610	53209.3	36736.1	53209.3	0.180476	0.178249	0.5	0	0	0.0564948	NA	0.0564948	NA
sp|P60843|IF4A1_MOUSE	P60843	Eif4a1	Eukaryotic initiation factor 4A-I OS=Mus musculus GN=Eif4a1 PE=1 SV=1	3142.4	0	27	sp|P60843|IF4A1_MOUSE	6.05387e+06	6.33158e+06	7.84945e+06	8.51367e+06	7.04102e+06	8.54624e+06	6.33158e+06	8.51367e+06	0.143297	0.107024	0.4	0	0	0.143237	NA	0.143237	NA
sp|P60867|RS20_MOUSE	P60867	Rps20	40S ribosomal protein S20 OS=Mus musculus GN=Rps20 PE=1 SV=1	266.07	0	5	sp|P60867|RS20_MOUSE	2.02079e+06	2.07528e+06	2.53846e+06	2.60181e+06	2.60067e+06	1.89258e+06	2.07528e+06	2.60067e+06	0.128625	0.172997	0.3	0.0740741	0.037037	0.631894	NA	0.631894	NA
sp|P61022|CHP1_MOUSE	P61022	Chp1	Calcineurin B homologous protein 1 OS=Mus musculus GN=Chp1 PE=1 SV=2	85.74	0	2	sp|P61022|CHP1_MOUSE	42017.8	25348.4	37278.5	34669.8	40115.6	22653.4	37278.5	34669.8	0.246241	0.275088	-0.1	0	0	0.703942	NA	0.703942	NA
sp|P61027|RAB10_MOUSE	P61027	Rab10	Ras-related protein Rab-10 OS=Mus musculus GN=Rab10 PE=1 SV=1	252	0	6	sp|P61027|RAB10_MOUSE	168953	159457	143044	254809	221141	216952	159457	221141	0.0834047	0.0898554	0.5	0.0555556	0	0.00415651	NA	0.00415651	NA
sp|P61079|UB2D3_MOUSE	P61079	Ube2d3	Ubiquitin-conjugating enzyme E2 D3 OS=Mus musculus GN=Ube2d3 PE=1 SV=1	252.13	0	3	sp|P61079|UB2D3_MOUSE	968823	1.07776e+06	1.28608e+06	1.06496e+06	1.07397e+06	890369	1.07776e+06	1.06496e+06	0.145109	0.102501	0	0	0	0.417851	NA	0.417851	NA
sp|P61082|UBC12_MOUSE	P61082	Ube2m	NEDD8-conjugating enzyme Ubc12 OS=Mus musculus GN=Ube2m PE=1 SV=1	219.65	0	5	sp|P61082|UBC12_MOUSE	136664	157566	159853	180066	188950	149980	157566	180066	0.0844274	0.118056	0.2	0.0666667	0.133333	0.221693	NA	0.221693	NA
sp|P61087|UBE2K_MOUSE	P61087	Ube2k	Ubiquitin-conjugating enzyme E2 K OS=Mus musculus GN=Ube2k PE=1 SV=3	276.74	0	7	sp|P61087|UBE2K_MOUSE	321773	395495	349871	332639	343250	325352	349871	332639	0.104598	0.0269666	-0.1	0	0	0.500028	NA	0.500028	NA
sp|P61089|UBE2N_MOUSE	P61089	Ube2n	Ubiquitin-conjugating enzyme E2 N OS=Mus musculus GN=Ube2n PE=1 SV=1	387.68	0	8	sp|P61089|UBE2N_MOUSE	827156	983967	1.05164e+06	916281	910728	900250	983967	910728	0.120675	0.00895465	-0.1	0	0	0.64224	NA	0.64224	NA
sp|P61161|ARP2_MOUSE	P61161	Actr2	Actin-related protein 2 OS=Mus musculus GN=Actr2 PE=1 SV=1	447.97	0	11	sp|P61161|ARP2_MOUSE	273789	367992	317317	247843	278353	229094	317317	247843	0.147472	0.0987538	-0.4	0.047619	0.0238095	0.0663688	NA	0.0663688	NA
sp|P61164|ACTZ_MOUSE	P61164	Actr1a	Alpha-centractin OS=Mus musculus GN=Actr1a PE=1 SV=1	402.37	0	10	sp|P61164|ACTZ_MOUSE	443495	415669	418714	486535	484221	431085	418714	484221	0.0358305	0.067128	0.2	0	0	0.279117	NA	0.279117	NA
sp|P61202|CSN2_MOUSE	P61202	Cops2	COP9 signalosome complex subunit 2 OS=Mus musculus GN=Cops2 PE=1 SV=1	476.27	0	13	sp|P61202|CSN2_MOUSE	256047	275651	291681	239223	205125	224595	275651	224595	0.0650254	0.0767169	-0.3	0	0.0512821	0.0433652	NA	0.0433652	NA
sp|P61205|ARF3_MOUSE	P61205	Arf3	ADP-ribosylation factor 3 OS=Mus musculus GN=Arf3 PE=2 SV=2	766.14	0	9	sp|P61205|ARF3_MOUSE	627420	771851	806124	650285	698677	788241	771851	698677	0.129014	0.0982521	-0.1	0	0.0222222	0.787384	NA	0.787384	NA
sp|P61222|ABCE1_MOUSE	P61222	Abce1	ATP-binding cassette sub-family E member 1 OS=Mus musculus GN=Abce1 PE=1 SV=1	1250.5	0	22	sp|P61222|ABCE1_MOUSE	1.30879e+06	1.38556e+06	1.63756e+06	1.32883e+06	1.24314e+06	1.52585e+06	1.38556e+06	1.32883e+06	0.119111	0.106128	-0.1	0.0689655	0.0574713	0.600498	NA	0.600498	NA
sp|P61255|RL26_MOUSE	P61255	Rpl26	60S ribosomal protein L26 OS=Mus musculus GN=Rpl26 PE=1 SV=1	333.77	0	9	sp|P61255|RL26_MOUSE	1.61423e+06	1.58252e+06	1.88369e+06	2.11801e+06	1.88039e+06	1.69401e+06	1.61423e+06	1.88039e+06	0.0977231	0.112	0.2	0	0	0.282971	NA	0.282971	NA
sp|P61290|PSME3_MOUSE	P61290	Psme3	Proteasome activator complex subunit 3 OS=Mus musculus GN=Psme3 PE=1 SV=1	854.61	0	16	sp|P61290|PSME3_MOUSE	1.22793e+06	1.12101e+06	1.43686e+06	1.57221e+06	1.46907e+06	1.48145e+06	1.22793e+06	1.48145e+06	0.1273	0.0373548	0.3	0	0	0.0889259	NA	0.0889259	NA
sp|P61358|RL27_MOUSE	P61358	Rpl27	60S ribosomal protein L27 OS=Mus musculus GN=Rpl27 PE=1 SV=2	351.24	0	7	sp|P61358|RL27_MOUSE	1.36633e+06	1.40441e+06	1.43456e+06	1.18694e+06	1.3716e+06	1.36731e+06	1.40441e+06	1.36731e+06	0.0243922	0.0805406	0	0	0	0.404268	NA	0.404268	NA
sp|P61514|RL37A_MOUSE	P61514	Rpl37a	60S ribosomal protein L37a OS=Mus musculus GN=Rpl37a PE=1 SV=2	230.42	0	4	sp|P61514|RL37A_MOUSE	323242	363422	333542	366796	306079	409118	333542	366796	0.06137	0.143603	0.1	0	0	0.613858	NA	0.613858	NA
sp|P61620|S61A1_MOUSE	P61620	Sec61a1	Protein transport protein Sec61 subunit alpha isoform 1 OS=Mus musculus GN=Sec61a1 PE=1 SV=2	104.36	0	4	sp|P61620|S61A1_MOUSE	40522.4	32796.4	34797.9	38562	40755	35438.4	34797.9	38562	0.11126	0.0698489	0.1	0	0	0.519117	NA	0.519117	NA
sp|P61750|ARF4_MOUSE	P61750	Arf4	ADP-ribosylation factor 4 OS=Mus musculus GN=Arf4 PE=1 SV=2	75.12	0.000445633	2	sp|P61750|ARF4_MOUSE	25357.7	25188.5	19604.9	25413.6	30785.4	27729.6	25188.5	27729.6	0.139996	0.0963085	0.1	0	0	0.130214	NA	0.130214	NA
sp|P61759|PFD3_MOUSE	P61759	Vbp1	Prefoldin subunit 3 OS=Mus musculus GN=Vbp1 PE=1 SV=2	510.07	0	10	sp|P61759|PFD3_MOUSE	259984	272500	331344	250547	248611	231805	272500	248611	0.132334	0.0423032	-0.1	0	0	0.127607	NA	0.127607	NA
sp|P61804|DAD1_MOUSE	P61804	Dad1	Dolichyl-diphosphooligosaccharide--protein glycosyltransferase subunit DAD1 OS=Mus musculus GN=Dad1 PE=1 SV=3	83.51	0	2	sp|P61804|DAD1_MOUSE	113822	114022	102405	121450	123938	87489.6	113822	121450	0.0604103	0.18352	0.1	0	0	0.979836	NA	0.979836	NA
sp|P61924|COPZ1_MOUSE	P61924	Copz1	Coatomer subunit zeta-1 OS=Mus musculus GN=Copz1 PE=1 SV=1	149.34	0	4	sp|P61924|COPZ1_MOUSE	100954	113451	94260.3	95785.2	124127	99892.5	100954	99892.5	0.094671	0.143671	0	0	0	0.767224	NA	0.767224	NA
sp|P61957|SUMO2_MOUSE	P61957	Sumo2	Small ubiquitin-related modifier 2 OS=Mus musculus GN=Sumo2 PE=1 SV=1	102.17	0	2	sp|P61957|SUMO2_MOUSE	832875	676858	824398	639299	829313	539104	824398	639299	0.11276	0.220254	-0.4	0	0	0.26234	NA	0.26234	NA
sp|P61961|UFM1_MOUSE	P61961	Ufm1	Ubiquitin-fold modifier 1 OS=Mus musculus GN=Ufm1 PE=1 SV=1	227.63	0	5	sp|P61961|UFM1_MOUSE	328316	271755	309497	257079	318393	226246	309497	257079	0.0950019	0.175522	-0.3	0	0	0.282704	NA	0.282704	NA
sp|P61963|DCAF7_MOUSE	P61963	Dcaf7	DDB1- and CUL4-associated factor 7 OS=Mus musculus GN=Dcaf7 PE=1 SV=1	87.2	0	3	sp|P61963|DCAF7_MOUSE	23749.2	22693.1	19701.7	26222.5	27819.6	17580.6	22693.1	26222.5	0.0952213	0.230735	0.2	0	0	0.668579	NA	0.668579	NA
sp|P61965|WDR5_MOUSE	P61965	Wdr5	WD repeat-containing protein 5 OS=Mus musculus GN=Wdr5 PE=1 SV=1	157.15	0	5	sp|P61965|WDR5_MOUSE	65332.4	56917.3	57648	43302.3	45831.1	31212.7	57648	43302.3	0.0777416	0.194762	-0.4	0.111111	0.0555556	0.0132888	NA	0.0132888	NA
sp|P61971|NTF2_MOUSE	P61971	Nutf2	Nuclear transport factor 2 OS=Mus musculus GN=Nutf2 PE=1 SV=1	523.26	0	7	sp|P61971|NTF2_MOUSE	1.0628e+06	1.04182e+06	962186	877485	915348	983099	1.04182e+06	915348	0.0519234	0.0578267	-0.2	0	0	0.242313	NA	0.242313	NA
sp|P61979|HNRPK_MOUSE	P61979	Hnrnpk	Heterogeneous nuclear ribonucleoprotein K OS=Mus musculus GN=Hnrnpk PE=1 SV=1	1583.43	0	22	sp|P61979|HNRPK_MOUSE	1.1862e+07	1.05029e+07	1.02908e+07	1.19431e+07	1.29692e+07	1.1122e+07	1.05029e+07	1.19431e+07	0.0783174	0.0770517	0.2	0	0	0.287406	NA	0.287406	NA
sp|P61982|1433G_MOUSE	P61982	Ywhag	14-3-3 protein gamma OS=Mus musculus GN=Ywhag PE=1 SV=2	825.2	0	10	sp|P61982|1433G_MOUSE	925012	996172	1.33379e+06	869452	972051	964493	996172	964493	0.201278	0.0611323	0	0	0	0.278191	NA	0.278191	NA
sp|P62075|TIM13_MOUSE	P62075	Timm13	Mitochondrial import inner membrane translocase subunit Tim13 OS=Mus musculus GN=Timm13 PE=1 SV=1	381.25	0	6	sp|P62075|TIM13_MOUSE	457280	484159	429635	317170	353037	322005	457280	322005	0.0596526	0.058846	-0.5	0	0	0.0054638	NA	0.0054638	NA
sp|P62077|TIM8B_MOUSE	P62077	Timm8b	Mitochondrial import inner membrane translocase subunit Tim8 B OS=Mus musculus GN=Timm8b PE=1 SV=1	53.92	0.000824742	2	sp|P62077|TIM8B_MOUSE	20829.5	18402.8	16988.2	19255.2	19728	16575.9	18402.8	19255.2	0.103668	0.0917898	0.1	0	0	0.908511	NA	0.908511	NA
sp|P62082|RS7_MOUSE	P62082	Rps7	40S ribosomal protein S7 OS=Mus musculus GN=Rps7 PE=2 SV=1	718.1	0	10	sp|P62082|RS7_MOUSE	4.74145e+06	4.8644e+06	5.671e+06	5.69789e+06	5.63525e+06	5.3038e+06	4.8644e+06	5.63525e+06	0.0991573	0.0381872	0.2	0	0	0.331309	NA	0.331309	NA
sp|P62137|PP1A_MOUSE	P62137	Ppp1ca	Serine/threonine-protein phosphatase PP1-alpha catalytic subunit OS=Mus musculus GN=Ppp1ca PE=1 SV=1	122.6	0	3	sp|P62137|PP1A_MOUSE	70444.6	117268	66207.7	57083.8	61860	80158.7	70444.6	61860	0.334783	0.183523	-0.2	0	0	0.261431	NA	0.261431	NA
sp|P62141|PP1B_MOUSE	P62141	Ppp1cb	Serine/threonine-protein phosphatase PP1-beta catalytic subunit OS=Mus musculus GN=Ppp1cb PE=1 SV=3	87.74	0	2	sp|P62141|PP1B_MOUSE	71358.3	85051.5	71823.2	80117.7	67255.7	112947	71823.2	80117.7	0.102199	0.271532	0.2	0	0	0.472932	NA	0.472932	NA
sp|P62192|PRS4_MOUSE	P62192	Psmc1	26S protease regulatory subunit 4 OS=Mus musculus GN=Psmc1 PE=1 SV=1	1205.22	0	19	sp|P62192|PRS4_MOUSE	1.12433e+06	1.10263e+06	1.24045e+06	1.28017e+06	1.17901e+06	1.34715e+06	1.12433e+06	1.28017e+06	0.0641163	0.0667179	0.2	0	0	0.290028	NA	0.290028	NA
sp|P62196|PRS8_MOUSE	P62196	Psmc5	26S protease regulatory subunit 8 OS=Mus musculus GN=Psmc5 PE=1 SV=1	1163.24	0	20	sp|P62196|PRS8_MOUSE	761255	759924	879857	1.10156e+06	1.00658e+06	1.00356e+06	761255	1.00658e+06	0.0860406	0.0537259	0.4	0	0.0123457	0.0178909	NA	0.0178909	NA
sp|P62242|RS8_MOUSE	P62242	Rps8	40S ribosomal protein S8 OS=Mus musculus GN=Rps8 PE=1 SV=2	637.27	0	12	sp|P62242|RS8_MOUSE	3.94952e+06	3.70089e+06	4.07548e+06	4.60587e+06	4.67728e+06	4.24689e+06	3.94952e+06	4.60587e+06	0.0487673	0.0511415	0.2	0	0	0.106575	NA	0.106575	NA
sp|P62245|RS15A_MOUSE	P62245	Rps15a	40S ribosomal protein S15a OS=Mus musculus GN=Rps15a PE=1 SV=2	520.74	0	6	sp|P62245|RS15A_MOUSE	980545	1.40302e+06	1.56207e+06	1.3132e+06	933232	1.69805e+06	1.40302e+06	1.3132e+06	0.228514	0.290845	-0.1	0	0	0.956618	NA	0.956618	NA
sp|P62259|1433E_MOUSE	P62259	Ywhae	14-3-3 protein epsilon OS=Mus musculus GN=Ywhae PE=1 SV=1	1195.5	0	18	sp|P62259|1433E_MOUSE	2.77512e+06	3.12138e+06	2.63874e+06	2.50637e+06	2.92411e+06	2.3402e+06	2.77512e+06	2.50637e+06	0.0874516	0.116148	-0.1	0	0	0.349539	NA	0.349539	NA
sp|P62264|RS14_MOUSE	P62264	Rps14	40S ribosomal protein S14 OS=Mus musculus GN=Rps14 PE=1 SV=3	578.35	0	8	sp|P62264|RS14_MOUSE	2.82359e+06	2.9628e+06	3.27446e+06	2.81028e+06	2.77184e+06	3.35206e+06	2.9628e+06	2.81028e+06	0.0764389	0.108952	-0.1	0	0	0.865994	NA	0.865994	NA
sp|P62267|RS23_MOUSE	P62267	Rps23	40S ribosomal protein S23 OS=Mus musculus GN=Rps23 PE=1 SV=3	265.2	0	5	sp|P62267|RS23_MOUSE	987640	947722	1.05443e+06	1.12897e+06	1.04781e+06	1.16339e+06	987640	1.12897e+06	0.0540986	0.0532997	0.2	0	0	0.197848	NA	0.197848	NA
sp|P62270|RS18_MOUSE	P62270	Rps18	40S ribosomal protein S18 OS=Mus musculus GN=Rps18 PE=1 SV=3	516.3	0	11	sp|P62270|RS18_MOUSE	3.7707e+06	3.39391e+06	3.70056e+06	3.94999e+06	3.80016e+06	3.4846e+06	3.70056e+06	3.80016e+06	0.0553281	0.0634359	0	0	0	0.689102	NA	0.689102	NA
sp|P62281|RS11_MOUSE	P62281	Rps11	40S ribosomal protein S11 OS=Mus musculus GN=Rps11 PE=1 SV=3	368.06	0	8	sp|P62281|RS11_MOUSE	2.48514e+06	2.49409e+06	2.47909e+06	2.54932e+06	2.39892e+06	2.80556e+06	2.48514e+06	2.54932e+06	0.00303393	0.0795492	0	0	0	0.651946	NA	0.651946	NA
sp|P62301|RS13_MOUSE	P62301	Rps13	40S ribosomal protein S13 OS=Mus musculus GN=Rps13 PE=1 SV=2	267.96	0	6	sp|P62301|RS13_MOUSE	2.95901e+06	2.79262e+06	3.05188e+06	2.6755e+06	2.76063e+06	2.47337e+06	2.95901e+06	2.6755e+06	0.0447627	0.0559626	-0.1	0	0	0.206063	NA	0.206063	NA
sp|P62305|RUXE_MOUSE	P62305	Snrpe	Small nuclear ribonucleoprotein E OS=Mus musculus GN=Snrpe PE=1 SV=1	201.07	0	3	sp|P62305|RUXE_MOUSE	333430	378330	378098	300139	266002	376775	378098	300139	0.0711743	0.180489	-0.3	0.133333	0.0666667	0.213126	NA	0.213126	NA
sp|P62307|RUXF_MOUSE	P62307	Snrpf	Small nuclear ribonucleoprotein F OS=Mus musculus GN=Snrpf PE=1 SV=1	270.54	0	3	sp|P62307|RUXF_MOUSE	143909	145330	171900	164771	188119	147622	145330	164771	0.102569	0.121839	0.2	0	0	0.447854	NA	0.447854	NA
sp|P62309|RUXG_MOUSE	P62309	Snrpg	Small nuclear ribonucleoprotein G OS=Mus musculus GN=Snrpg PE=1 SV=1	169.85	0	5	sp|P62309|RUXG_MOUSE	345402	383356	386929	403767	377004	372772	383356	377004	0.0618814	0.0437092	0	0	0	0.67372	NA	0.67372	NA
sp|P62315|SMD1_MOUSE	P62315	Snrpd1	Small nuclear ribonucleoprotein Sm D1 OS=Mus musculus GN=Snrpd1 PE=1 SV=1	310.64	0	5	sp|P62315|SMD1_MOUSE	415164	508292	464590	379614	471339	544813	464590	471339	0.100703	0.177897	0	0	0	0.987551	NA	0.987551	NA
sp|P62317|SMD2_MOUSE	P62317	Snrpd2	Small nuclear ribonucleoprotein Sm D2 OS=Mus musculus GN=Snrpd2 PE=1 SV=1	451.71	0	7	sp|P62317|SMD2_MOUSE	1.28262e+06	1.37942e+06	1.10892e+06	1.08496e+06	1.14612e+06	1.23748e+06	1.28262e+06	1.14612e+06	0.109036	0.0663882	-0.2	0	0	0.4042	NA	0.4042	NA
sp|P62320|SMD3_MOUSE	P62320	Snrpd3	Small nuclear ribonucleoprotein Sm D3 OS=Mus musculus GN=Snrpd3 PE=1 SV=1	377.77	0	4	sp|P62320|SMD3_MOUSE	689266	638307	583791	650773	660066	616362	638307	650773	0.0827909	0.0358406	0	0	0	0.903671	NA	0.903671	NA
sp|P62331|ARF6_MOUSE	P62331	Arf6	ADP-ribosylation factor 6 OS=Mus musculus GN=Arf6 PE=1 SV=2	96.94	0	2	sp|P62331|ARF6_MOUSE	21234.6	26133.2	28675.8	26035.6	21482.4	24840.9	26133.2	24840.9	0.149213	0.0978758	-0.1	0	0	0.690244	NA	0.690244	NA
sp|P62334|PRS10_MOUSE	P62334	Psmc6	26S protease regulatory subunit 10B OS=Mus musculus GN=Psmc6 PE=1 SV=1	1172.43	0	18	sp|P62334|PRS10_MOUSE	1.61981e+06	1.41691e+06	1.78021e+06	2.17442e+06	1.85624e+06	1.89695e+06	1.61981e+06	1.89695e+06	0.113389	0.0876309	0.2	0	0.0128205	0.0668167	NA	0.0668167	NA
sp|P62488|RPB7_MOUSE	P62488	Polr2g	DNA-directed RNA polymerase II subunit RPB7 OS=Mus musculus GN=Polr2g PE=1 SV=1	122.93	0	2	sp|P62488|RPB7_MOUSE	22120.2	33306.2	42959.6	24954.3	26393.9	23483.5	33306.2	24954.3	0.318005	0.0583398	-0.4	0	0	0.206267	NA	0.206267	NA
sp|P62627|DLRB1_MOUSE	P62627	Dynlrb1	Dynein light chain roadblock-type 1 OS=Mus musculus GN=Dynlrb1 PE=1 SV=3	173.14	0	4	sp|P62627|DLRB1_MOUSE	144492	164129	173376	123658	148095	111640	164129	123658	0.0918086	0.14536	-0.4	0	0	0.0637303	NA	0.0637303	NA
sp|P62702|RS4X_MOUSE	P62702	Rps4x	40S ribosomal protein S4, X isoform OS=Mus musculus GN=Rps4x PE=1 SV=2	1029.67	0	17	sp|P62702|RS4X_MOUSE	4.96632e+06	4.73656e+06	5.51479e+06	5.8337e+06	5.7253e+06	5.49914e+06	4.96632e+06	5.7253e+06	0.0788248	0.0300202	0.2	0	0	0.188262	NA	0.188262	NA
sp|P62717|RL18A_MOUSE	P62717	Rpl18a	60S ribosomal protein L18a OS=Mus musculus GN=Rpl18a PE=1 SV=1	471.31	0	12	sp|P62717|RL18A_MOUSE	1.1925e+06	1.19538e+06	1.36906e+06	1.31717e+06	1.53388e+06	1.26577e+06	1.19538e+06	1.31717e+06	0.0807461	0.103694	0.1	0	0	0.355415	NA	0.355415	NA
sp|P62751|RL23A_MOUSE	P62751	Rpl23a	60S ribosomal protein L23a OS=Mus musculus GN=Rpl23a PE=1 SV=1	632.53	0	11	sp|P62751|RL23A_MOUSE	1.89609e+06	1.84842e+06	2.14931e+06	2.00899e+06	2.1358e+06	2.15179e+06	1.89609e+06	2.1358e+06	0.0823199	0.0372767	0.2	0	0	0.426928	NA	0.426928	NA
sp|P62754|RS6_MOUSE	P62754	Rps6	40S ribosomal protein S6 OS=Mus musculus GN=Rps6 PE=1 SV=1	587.92	0	8	sp|P62754|RS6_MOUSE	3.37776e+06	2.97478e+06	3.1855e+06	4.13877e+06	3.77266e+06	3.52436e+06	3.1855e+06	3.77266e+06	0.063397	0.0810833	0.2	0	0	0.0704052	NA	0.0704052	NA
sp|P62774|MTPN_MOUSE	P62774	Mtpn	Myotrophin OS=Mus musculus GN=Mtpn PE=1 SV=2	445.86	0	6	sp|P62774|MTPN_MOUSE	559624	575425	507353	355878	485271	446516	559624	446516	0.0650755	0.154716	-0.3	0	0	0.051855	NA	0.051855	NA
sp|P62814|VATB2_MOUSE	P62814	Atp6v1b2	V-type proton ATPase subunit B, brain isoform OS=Mus musculus GN=Atp6v1b2 PE=1 SV=1	797.09	0	17	sp|P62814|VATB2_MOUSE	834168	947228	780124	743730	758745	687254	834168	743730	0.0998682	0.0516447	-0.2	0	0	0.11832	NA	0.11832	NA
sp|P62821|RAB1A_MOUSE	P62821	Rab1A	Ras-related protein Rab-1A OS=Mus musculus GN=Rab1A PE=1 SV=3	527.9	0	10	sp|P62821|RAB1A_MOUSE	558722	549637	499489	575372	667167	506621	549637	575372	0.0595214	0.138149	0.1	0	0	0.445187	NA	0.445187	NA
sp|P62827|RAN_MOUSE	P62827	Ran	GTP-binding nuclear protein Ran OS=Mus musculus GN=Ran PE=1 SV=3	496.28	0	11	sp|P62827|RAN_MOUSE	3.7323e+06	3.53113e+06	4.03358e+06	4.28059e+06	3.89984e+06	4.29372e+06	3.7323e+06	4.28059e+06	0.067154	0.0538028	0.2	0	0	0.253176	NA	0.253176	NA
sp|P62830|RL23_MOUSE	P62830	Rpl23	60S ribosomal protein L23 OS=Mus musculus GN=Rpl23 PE=1 SV=1	428.22	0	6	sp|P62830|RL23_MOUSE	3.78682e+06	3.19552e+06	3.78565e+06	4.01345e+06	3.93932e+06	3.59771e+06	3.78565e+06	3.93932e+06	0.0950179	0.0575946	0.1	0	0	0.433378	NA	0.433378	NA
sp|P62835|RAP1A_MOUSE	P62835	Rap1a	Ras-related protein Rap-1A OS=Mus musculus GN=Rap1a PE=1 SV=1	104.52	0	2	sp|P62835|RAP1A_MOUSE	71667.3	74993.9	55370.5	72303.2	65426.9	76239.4	71667.3	72303.2	0.155943	0.0767279	0	0	0	0.571966	NA	0.571966	NA
sp|P62849|RS24_MOUSE	P62849	Rps24	40S ribosomal protein S24 OS=Mus musculus GN=Rps24 PE=1 SV=1	395.27	0	4	sp|P62849|RS24_MOUSE	755107	845608	1.06991e+06	850999	783871	956309	845608	850999	0.182061	0.100634	0	0.0740741	0.0740741	0.84974	NA	0.84974	NA
sp|P62852|RS25_MOUSE	P62852	Rps25	40S ribosomal protein S25 OS=Mus musculus GN=Rps25 PE=1 SV=1	326.27	0	7	sp|P62852|RS25_MOUSE	2.94398e+06	2.4197e+06	3.02052e+06	2.91613e+06	3.13987e+06	2.39507e+06	2.94398e+06	2.91613e+06	0.117019	0.135662	0	0	0	0.955411	NA	0.955411	NA
sp|P62855|RS26_MOUSE	P62855	Rps26	40S ribosomal protein S26 OS=Mus musculus GN=Rps26 PE=1 SV=3	233.08	0	4	sp|P62855|RS26_MOUSE	903100	819990	900592	1.0621e+06	982799	927219	900592	982799	0.0540574	0.0684252	0.1	0	0	0.166891	NA	0.166891	NA
sp|P62858|RS28_MOUSE	P62858	Rps28	40S ribosomal protein S28 OS=Mus musculus GN=Rps28 PE=1 SV=1	180.16	0	3	sp|P62858|RS28_MOUSE	2.79221e+06	2.49673e+06	2.54124e+06	2.37092e+06	2.65016e+06	2.40049e+06	2.54124e+06	2.40049e+06	0.0610371	0.0620071	-0.1	0	0	0.521996	NA	0.521996	NA
sp|P62869|ELOB_MOUSE	P62869	Elob	Elongin-B OS=Mus musculus GN=Elob PE=1 SV=1	345.02	0	9	sp|P62869|ELOB_MOUSE	509352	527020	499670	626511	584856	592816	509352	592816	0.0270856	0.0367693	0.2	0	0	0.0640894	NA	0.0640894	NA
sp|P62874|GBB1_MOUSE	P62874	Gnb1	Guanine nucleotide-binding protein G(I)/G(S)/G(T) subunit beta-1 OS=Mus musculus GN=Gnb1 PE=1 SV=3	338.9	0	6	sp|P62874|GBB1_MOUSE	181943	168187	180059	133414	185386	115826	180059	133414	0.0422009	0.249651	-0.4	0	0	0.144863	NA	0.144863	NA
sp|P62880|GBB2_MOUSE	P62880	Gnb2	Guanine nucleotide-binding protein G(I)/G(S)/G(T) subunit beta-2 OS=Mus musculus GN=Gnb2 PE=1 SV=3	594.56	0	10	sp|P62880|GBB2_MOUSE	471475	482858	498425	532946	520980	548257	482858	532946	0.0279379	0.025602	0.1	0	0	0.214048	NA	0.214048	NA
sp|P62889|RL30_MOUSE	P62889	Rpl30	60S ribosomal protein L30 OS=Mus musculus GN=Rpl30 PE=1 SV=2	445.64	0	7	sp|P62889|RL30_MOUSE	1.37434e+06	1.5125e+06	1.58688e+06	1.67744e+06	1.61383e+06	1.52908e+06	1.5125e+06	1.61383e+06	0.0723224	0.0463239	0.1	0	0	0.375338	NA	0.375338	NA
sp|P62900|RL31_MOUSE	P62900	Rpl31	60S ribosomal protein L31 OS=Mus musculus GN=Rpl31 PE=1 SV=1	341.26	0	9	sp|P62900|RL31_MOUSE	1.74482e+06	1.61453e+06	1.86461e+06	1.70641e+06	1.85448e+06	1.48035e+06	1.74482e+06	1.70641e+06	0.0718263	0.112123	0	0	0.030303	0.692966	NA	0.692966	NA
sp|P62908|RS3_MOUSE	P62908	Rps3	40S ribosomal protein S3 OS=Mus musculus GN=Rps3 PE=1 SV=1	1039.11	0	17	sp|P62908|RS3_MOUSE	5.91354e+06	5.49358e+06	6.03507e+06	7.6095e+06	7.38431e+06	6.60835e+06	5.91354e+06	7.38431e+06	0.0488672	0.0729394	0.3	0	0	0.0352488	NA	0.0352488	NA
sp|P62911|RL32_MOUSE	P62911	Rpl32	60S ribosomal protein L32 OS=Mus musculus GN=Rpl32 PE=1 SV=2	266	0	6	sp|P62911|RL32_MOUSE	948817	1.09038e+06	1.01351e+06	1.11436e+06	1.00975e+06	1.15875e+06	1.01351e+06	1.11436e+06	0.0696446	0.0699082	0.1	0	0	0.410204	NA	0.410204	NA
sp|P62915|TF2B_MOUSE	P62915	Gtf2b	Transcription initiation factor IIB OS=Mus musculus GN=Gtf2b PE=1 SV=1	111.96	0	3	sp|P62915|TF2B_MOUSE	29219.7	29190.1	33247.3	39902.6	40439.1	33582.3	29219.7	39902.6	0.0763925	0.100419	0.4	0	0	0.0513161	NA	0.0513161	NA
sp|P62918|RL8_MOUSE	P62918	Rpl8	60S ribosomal protein L8 OS=Mus musculus GN=Rpl8 PE=1 SV=2	703.75	0	11	sp|P62918|RL8_MOUSE	4.05136e+06	4.07992e+06	4.24284e+06	4.33174e+06	3.8123e+06	4.48611e+06	4.07992e+06	4.33174e+06	0.0250432	0.0838486	0.1	0	0	0.826448	NA	0.826448	NA
sp|P62960|YBOX1_MOUSE	P62960	Ybx1	Nuclease-sensitive element-binding protein 1 OS=Mus musculus GN=Ybx1 PE=1 SV=3	1227.95	0	13	sp|P62960|YBOX1_MOUSE	2.44096e+06	3.17497e+06	2.3239e+06	1.57087e+06	2.11169e+06	1.74996e+06	2.44096e+06	1.74996e+06	0.174299	0.152139	-0.5	0.0166667	0	0.0206396	NA	0.0206396	NA
sp|P62962|PROF1_MOUSE	P62962	Pfn1	Profilin-1 OS=Mus musculus GN=Pfn1 PE=1 SV=2	958.39	0	10	sp|P62962|PROF1_MOUSE	1.02964e+07	1.16458e+07	9.37263e+06	8.85511e+06	1.24789e+07	8.18535e+06	1.02964e+07	8.85511e+06	0.109523	0.234756	-0.2	0	0	0.604637	NA	0.604637	NA
sp|P62983|RS27A_MOUSE	P62983	Rps27a	Ubiquitin-40S ribosomal protein S27a OS=Mus musculus GN=Rps27a PE=1 SV=2	705.78	0	9	sp|P62983|RS27A_MOUSE	8.01364e+06	6.81535e+06	7.5705e+06	1.06323e+07	1.02213e+07	1.02553e+07	7.5705e+06	1.02553e+07	0.0811458	0.0219994	0.4	0	0	0.00503131	NA	0.00503131	NA
sp|P62996|TRA2B_MOUSE	P62996	Tra2b	Transformer-2 protein homolog beta OS=Mus musculus GN=Tra2b PE=1 SV=1	347.16	0	8	sp|P62996|TRA2B_MOUSE	394607	407324	519237	343718	304973	311462	407324	311462	0.155724	0.064838	-0.4	0	0	0.0198137	NA	0.0198137	NA
sp|P63001|RAC1_MOUSE	P63001	Rac1	Ras-related C3 botulinum toxin substrate 1 OS=Mus musculus GN=Rac1 PE=1 SV=1	381.85	0	8	sp|P63001|RAC1_MOUSE	1.09661e+06	929663	809266	686898	948836	574486	929663	686898	0.152668	0.260727	-0.4	0.0277778	0.0277778	0.13024	NA	0.13024	NA
sp|P63005|LIS1_MOUSE	P63005	Pafah1b1	Platelet-activating factor acetylhydrolase IB subunit alpha OS=Mus musculus GN=Pafah1b1 PE=1 SV=2	220.24	0	8	sp|P63005|LIS1_MOUSE	139674	134884	128026	182349	192136	163840	134884	182349	0.0436279	0.0800842	0.4	0	0	0.0104277	NA	0.0104277	NA
sp|P63017|HSP7C_MOUSE	P63017	Hspa8	Heat shock cognate 71 kDa protein OS=Mus musculus GN=Hspa8 PE=1 SV=1	3454.49	0	44	sp|P63017|HSP7C_MOUSE	5.38182e+07	5.11377e+07	6.25712e+07	5.70645e+07	5.67878e+07	5.12976e+07	5.38182e+07	5.67878e+07	0.107078	0.0590839	0.1	0.0045045	0	0.898056	NA	0.898056	NA
sp|P63024|VAMP3_MOUSE	P63024	Vamp3	Vesicle-associated membrane protein 3 OS=Mus musculus GN=Vamp3 PE=1 SV=1	173.64	0	2	sp|P63024|VAMP3_MOUSE	73260.1	83236.7	70301.9	87314.9	120977	81200	73260.1	87314.9	0.0896479	0.221971	0.3	0	0	0.111928	NA	0.111928	NA
sp|P63028|TCTP_MOUSE	P63028	Tpt1	Translationally-controlled tumor protein OS=Mus musculus GN=Tpt1 PE=1 SV=1	737.28	0	11	sp|P63028|TCTP_MOUSE	7.16213e+06	7.78475e+06	9.72737e+06	1.05558e+07	9.51873e+06	9.22691e+06	7.78475e+06	9.51873e+06	0.162683	0.0715038	0.3	0	0	0.136045	NA	0.136045	NA
sp|P63037|DNJA1_MOUSE	P63037	Dnaja1	DnaJ homolog subfamily A member 1 OS=Mus musculus GN=Dnaja1 PE=1 SV=1	919.73	0	15	sp|P63037|DNJA1_MOUSE	1.0629e+06	1.38492e+06	1.55148e+06	1.1691e+06	1.06538e+06	1.27644e+06	1.38492e+06	1.1691e+06	0.186317	0.0901794	-0.2	0	0	0.349086	NA	0.349086	NA
sp|P63038|CH60_MOUSE	P63038	Hspd1	60 kDa heat shock protein, mitochondrial OS=Mus musculus GN=Hspd1 PE=1 SV=1	4694.44	0	36	sp|P63038|CH60_MOUSE	2.27625e+07	2.08804e+07	2.13969e+07	2.11494e+07	1.84696e+07	2.0611e+07	2.13969e+07	2.0611e+07	0.0448536	0.0706061	-0.1	0.0235294	0.0352941	0.359817	NA	0.359817	NA
sp|P63073|IF4E_MOUSE	P63073	Eif4e	Eukaryotic translation initiation factor 4E OS=Mus musculus GN=Eif4e PE=1 SV=1	272.76	0	6	sp|P63073|IF4E_MOUSE	675583	635955	598572	663510	797461	612865	635955	663510	0.0604849	0.137975	0.1	0	0	0.451688	NA	0.451688	NA
sp|P63085|MK01_MOUSE	P63085	Mapk1	Mitogen-activated protein kinase 1 OS=Mus musculus GN=Mapk1 PE=1 SV=3	553.33	0	10	sp|P63085|MK01_MOUSE	406456	501858	609834	506089	449259	498840	501858	498840	0.201075	0.0638111	0	0	0.0238095	0.804171	NA	0.804171	NA
sp|P63087|PP1G_MOUSE	P63087	Ppp1cc	Serine/threonine-protein phosphatase PP1-gamma catalytic subunit OS=Mus musculus GN=Ppp1cc PE=1 SV=1	930.92	0	14	sp|P63087|PP1G_MOUSE	1.35415e+06	1.51114e+06	1.48327e+06	1.42024e+06	1.64834e+06	1.30821e+06	1.48327e+06	1.42024e+06	0.0577836	0.118812	-0.1	0	0	0.974863	NA	0.974863	NA
sp|P63154|CRNL1_MOUSE	P63154	Crnkl1	Crooked neck-like protein 1 OS=Mus musculus GN=Crnkl1 PE=1 SV=1	177.85	0	4	sp|P63154|CRNL1_MOUSE	79961.5	86715	95474.5	114878	96261.8	99711.5	86715	99711.5	0.0890106	0.0955771	0.2	0	0	0.106519	NA	0.106519	NA
sp|P63158|HMGB1_MOUSE	P63158	Hmgb1	High mobility group protein B1 OS=Mus musculus GN=Hmgb1 PE=1 SV=2	997.12	0	10	sp|P63158|HMGB1_MOUSE	5.30172e+06	5.54575e+06	4.31211e+06	4.73507e+06	4.92081e+06	5.26678e+06	5.30172e+06	4.92081e+06	0.129283	0.0542493	-0.1	0	0	0.91278	NA	0.91278	NA
sp|P63166|SUMO1_MOUSE	P63166	Sumo1	Small ubiquitin-related modifier 1 OS=Mus musculus GN=Sumo1 PE=1 SV=1	205.84	0	4	sp|P63166|SUMO1_MOUSE	176072	144045	128897	136215	135393	101206	144045	135393	0.160922	0.160774	-0.1	0	0	0.186505	NA	0.186505	NA
sp|P63168|DYL1_MOUSE	P63168	Dynll1	Dynein light chain 1, cytoplasmic OS=Mus musculus GN=Dynll1 PE=1 SV=1	198.2	0	3	sp|P63168|DYL1_MOUSE	153700	106161	152293	137144	170345	135868	152293	137144	0.196891	0.132267	-0.2	0	0	0.557851	NA	0.557851	NA
sp|P63242|IF5A1_MOUSE	P63242	Eif5a	Eukaryotic translation initiation factor 5A-1 OS=Mus musculus GN=Eif5a PE=1 SV=2	1660.48	0	15	sp|P63242|IF5A1_MOUSE	1.07467e+07	9.79686e+06	1.12573e+07	9.97654e+06	1.02081e+07	1.00108e+07	1.07467e+07	1.00108e+07	0.0699197	0.0124173	-0.1	0	0	0.533408	NA	0.533408	NA
sp|P63276|RS17_MOUSE	P63276	Rps17	40S ribosomal protein S17 OS=Mus musculus GN=Rps17 PE=1 SV=2	808.63	0	9	sp|P63276|RS17_MOUSE	5.17767e+06	4.5277e+06	5.0554e+06	5.0402e+06	5.20953e+06	4.54674e+06	5.0554e+06	5.0402e+06	0.0702028	0.0698176	0	0	0	0.977388	NA	0.977388	NA
sp|P63280|UBC9_MOUSE	P63280	Ube2i	SUMO-conjugating enzyme UBC9 OS=Mus musculus GN=Ube2i PE=1 SV=1	388.39	0	8	sp|P63280|UBC9_MOUSE	517688	546921	447742	429688	464315	396105	517688	429688	0.101094	0.0793105	-0.3	0	0	0.131082	NA	0.131082	NA
sp|P63323|RS12_MOUSE	P63323	Rps12	40S ribosomal protein S12 OS=Mus musculus GN=Rps12 PE=1 SV=2	701.94	0	7	sp|P63323|RS12_MOUSE	3.1529e+06	2.96565e+06	3.35004e+06	2.84822e+06	3.13893e+06	2.5098e+06	3.1529e+06	2.84822e+06	0.0609009	0.11117	-0.1	0	0	0.26099	NA	0.26099	NA
sp|P63325|RS10_MOUSE	P63325	Rps10	40S ribosomal protein S10 OS=Mus musculus GN=Rps10 PE=1 SV=1	417.14	0	10	sp|P63325|RS10_MOUSE	3.58749e+06	3.5744e+06	4.01884e+06	3.79833e+06	4.05946e+06	3.4326e+06	3.58749e+06	3.79833e+06	0.0678585	0.0836683	0.1	0	0	0.919467	NA	0.919467	NA
sp|P63330|PP2AA_MOUSE	P63330	Ppp2ca	Serine/threonine-protein phosphatase 2A catalytic subunit alpha isoform OS=Mus musculus GN=Ppp2ca PE=1 SV=1	525.58	0	10	sp|P63330|PP2AA_MOUSE	632936	646355	704020	657885	644805	593024	646355	644805	0.0571273	0.0542817	0	0	0	0.581432	NA	0.581432	NA
sp|P67778|PHB_MOUSE	P67778	Phb	Prohibitin OS=Mus musculus GN=Phb PE=1 SV=1	1003.47	0	16	sp|P67778|PHB_MOUSE	2.68748e+06	2.58063e+06	2.68341e+06	2.77665e+06	2.35019e+06	2.8255e+06	2.68341e+06	2.77665e+06	0.0228451	0.0986366	0	0	0	0.97159	NA	0.97159	NA
sp|P67871|CSK2B_MOUSE	P67871	Csnk2b	Casein kinase II subunit beta OS=Mus musculus GN=Csnk2b PE=1 SV=1	290.26	0	6	sp|P67871|CSK2B_MOUSE	311731	305432	387917	297238	262339	305334	311731	297238	0.13704	0.0792473	-0.1	0	0	0.186063	NA	0.186063	NA
sp|P67984|RL22_MOUSE	P67984	Rpl22	60S ribosomal protein L22 OS=Mus musculus GN=Rpl22 PE=1 SV=2	558.26	0	5	sp|P67984|RL22_MOUSE	2.9688e+06	3.24146e+06	3.48695e+06	3.88706e+06	3.62397e+06	3.49563e+06	3.24146e+06	3.62397e+06	0.0801872	0.0543879	0.2	0.0606061	0.030303	0.166301	NA	0.166301	NA
sp|P68037|UB2L3_MOUSE	P68037	Ube2l3	Ubiquitin-conjugating enzyme E2 L3 OS=Mus musculus GN=Ube2l3 PE=1 SV=1	568.38	0	8	sp|P68037|UB2L3_MOUSE	1.7731e+06	1.86261e+06	1.77674e+06	1.69945e+06	1.91515e+06	1.54748e+06	1.77674e+06	1.69945e+06	0.0280805	0.107373	-0.1	0	0	0.571216	NA	0.571216	NA
sp|P68040|RACK1_MOUSE	P68040	Rack1	Receptor of activated protein C kinase 1 OS=Mus musculus GN=Rack1 PE=1 SV=3	1644.53	0	20	sp|P68040|RACK1_MOUSE	9.4377e+06	8.79795e+06	9.71287e+06	9.18165e+06	8.90359e+06	8.95024e+06	9.4377e+06	8.95024e+06	0.0503869	0.016524	-0.1	0	0	0.671649	NA	0.671649	NA
sp|P68254|1433T_MOUSE	P68254	Ywhaq	14-3-3 protein theta OS=Mus musculus GN=Ywhaq PE=1 SV=1	992.89	0	14	sp|P68254|1433T_MOUSE	1.26879e+06	1.44935e+06	1.30174e+06	1.30707e+06	1.26314e+06	1.47348e+06	1.30174e+06	1.30707e+06	0.0717609	0.0823158	0	0	0	0.951185	NA	0.951185	NA
sp|P68368|TBA4A_MOUSE	P68368	Tuba4a	Tubulin alpha-4A chain OS=Mus musculus GN=Tuba4a PE=1 SV=1	526.05	0	6	sp|P68368|TBA4A_MOUSE	3.18176e+06	3.51931e+06	2.88468e+06	4.33434e+06	5.30395e+06	4.4502e+06	3.18176e+06	4.4502e+06	0.0993763	0.112759	0.5	0	0	0.00636015	NA	0.00636015	NA
sp|P68372|TBB4B_MOUSE	P68372	Tubb4b	Tubulin beta-4B chain OS=Mus musculus GN=Tubb4b PE=1 SV=1	600.48	0	6	sp|P68372|TBB4B_MOUSE	9.5795e+06	8.78828e+06	1.02979e+07	1.17076e+07	1.1471e+07	1.13022e+07	9.5795e+06	1.1471e+07	0.0790241	0.0177144	0.3	0	0	0.0517033	NA	0.0517033	NA
sp|P68373|TBA1C_MOUSE	P68373	Tuba1c	Tubulin alpha-1C chain OS=Mus musculus GN=Tuba1c PE=1 SV=1	245.09	0	2	sp|P68373|TBA1C_MOUSE	1.29443e+06	1.16653e+06	1.43941e+06	1.69821e+06	1.58924e+06	1.45087e+06	1.29443e+06	1.58924e+06	0.105016	0.0784826	0.3	0	0	0.0724481	NA	0.0724481	NA
sp|P68433|H31_MOUSE	P68433	Hist1h3a	Histone H3.1 OS=Mus musculus GN=Hist1h3a PE=1 SV=2	382.96	0	2	sp|P68433|H31_MOUSE	3.08427e+06	5.94018e+06	1.08176e+07	7.30337e+06	4.31368e+06	1.22649e+07	5.94018e+06	7.30337e+06	0.591236	0.5045	0.3	0	0	0.577128	NA	0.577128	NA
sp|P68510|1433F_MOUSE	P68510	Ywhah	14-3-3 protein eta OS=Mus musculus GN=Ywhah PE=1 SV=2	785.55	0	15	sp|P68510|1433F_MOUSE	968977	1.22701e+06	1.00043e+06	1.08751e+06	1.45323e+06	1.13083e+06	1.00043e+06	1.13083e+06	0.132127	0.163273	0.2	0.0196078	0.0196078	0.281387	NA	0.281387	NA
sp|P70122|SBDS_MOUSE	P70122	Sbds	Ribosome maturation protein SBDS OS=Mus musculus GN=Sbds PE=1 SV=4	190.9	0	3	sp|P70122|SBDS_MOUSE	140169	123200	123159	189045	151470	153205	123200	153205	0.0761298	0.128886	0.3	0	0	0.042633	NA	0.042633	NA
sp|P70168|IMB1_MOUSE	P70168	Kpnb1	Importin subunit beta-1 OS=Mus musculus GN=Kpnb1 PE=1 SV=2	2929.75	0	36	sp|P70168|IMB1_MOUSE	4.19518e+06	4.04811e+06	4.78656e+06	4.04705e+06	3.90633e+06	4.18678e+06	4.19518e+06	4.04705e+06	0.0899941	0.0346512	-0.1	0	0	0.4301	NA	0.4301	NA
sp|P70195|PSB7_MOUSE	P70195	Psmb7	Proteasome subunit beta type-7 OS=Mus musculus GN=Psmb7 PE=1 SV=1	637.38	0	8	sp|P70195|PSB7_MOUSE	1.11603e+06	823509	1.07885e+06	838245	805275	918217	1.07885e+06	838245	0.158272	0.0680138	-0.4	0	0	0.190827	NA	0.190827	NA
sp|P70202|LXN_MOUSE	P70202	Lxn	Latexin OS=Mus musculus GN=Lxn PE=1 SV=2	156.7	0	3	sp|P70202|LXN_MOUSE	138873	116380	92893.6	79319.9	121157	74428.1	116380	79319.9	0.198121	0.28028	-0.6	0	0	0.185762	NA	0.185762	NA
sp|P70245|EBP_MOUSE	P70245	Ebp	3-beta-hydroxysteroid-Delta(8),Delta(7)-isomerase OS=Mus musculus GN=Ebp PE=1 SV=3	81.04	0	2	sp|P70245|EBP_MOUSE	84079.9	149614	87580.7	114564	90854.8	114828	87580.7	114564	0.344258	0.12895	0.4	0	0	0.880369	NA	0.880369	NA
sp|P70288|HDAC2_MOUSE	P70288	Hdac2	Histone deacetylase 2 OS=Mus musculus GN=Hdac2 PE=1 SV=1	369.08	0	5	sp|P70288|HDAC2_MOUSE	223146	229870	211204	196928	202881	200109	223146	200109	0.0426978	0.0148957	-0.2	0	0	0.205824	NA	0.205824	NA
sp|P70295|AUP1_MOUSE	P70295	Aup1	Ancient ubiquitous protein 1 OS=Mus musculus GN=Aup1 PE=1 SV=1	69.84	0.0004363	2	sp|P70295|AUP1_MOUSE	31997.6	28405.2	26911.5	42777.7	36867.3	36917.6	28405.2	36917.6	0.0898214	0.0874537	0.4	0	0	0.015869	NA	0.015869	NA
sp|P70302|STIM1_MOUSE	P70302	Stim1	Stromal interaction molecule 1 OS=Mus musculus GN=Stim1 PE=1 SV=2	216.79	0	6	sp|P70302|STIM1_MOUSE	64340.8	81955.2	40463	65203.2	65525.4	48926.5	64340.8	65203.2	0.334518	0.158499	0	0	0	0.972887	NA	0.972887	NA
sp|P70318|TIAR_MOUSE	P70318	Tial1	Nucleolysin TIAR OS=Mus musculus GN=Tial1 PE=1 SV=1	348.06	0	7	sp|P70318|TIAR_MOUSE	257061	261491	302588	318722	298497	291094	261491	298497	0.0917173	0.0472345	0.2	0	0	0.258153	NA	0.258153	NA
sp|P70333|HNRH2_MOUSE	P70333	Hnrnph2	Heterogeneous nuclear ribonucleoprotein H2 OS=Mus musculus GN=Hnrnph2 PE=1 SV=1	604.6	0	8	sp|P70333|HNRH2_MOUSE	550791	551413	577298	760473	619078	808252	551413	760473	0.0270215	0.134891	0.5	0	0	0.0320759	NA	0.0320759	NA
sp|P70349|HINT1_MOUSE	P70349	Hint1	Histidine triad nucleotide-binding protein 1 OS=Mus musculus GN=Hint1 PE=1 SV=3	509.49	0	7	sp|P70349|HINT1_MOUSE	1.33223e+06	1.41669e+06	1.44461e+06	1.71714e+06	1.47912e+06	1.72698e+06	1.41669e+06	1.71714e+06	0.0418586	0.0855205	0.3	0	0	0.0983866	NA	0.0983866	NA
sp|P70353|NFYC_MOUSE	P70353	Nfyc	Nuclear transcription factor Y subunit gamma OS=Mus musculus GN=Nfyc PE=1 SV=2	147.82	0	3	sp|P70353|NFYC_MOUSE	13309.8	19104	28065.9	22389	15750.6	25746.3	19104	22389	0.368778	0.238871	0.2	0	0	0.723372	NA	0.723372	NA
sp|P70372|ELAV1_MOUSE	P70372	Elavl1	ELAV-like protein 1 OS=Mus musculus GN=Elavl1 PE=1 SV=2	693.2	0	12	sp|P70372|ELAV1_MOUSE	918753	909785	864049	882816	936619	911092	909785	911092	0.0326887	0.0295692	0	0	0.0196078	0.850782	NA	0.850782	NA
sp|P70388|RAD50_MOUSE	P70388	Rad50	DNA repair protein RAD50 OS=Mus musculus GN=Rad50 PE=1 SV=1	538.62	0	14	sp|P70388|RAD50_MOUSE	163815	148451	136396	208088	176114	170196	148451	176114	0.0918901	0.110307	0.2	0	0	0.0643999	NA	0.0643999	NA
sp|P70398|USP9X_MOUSE	P70398	Usp9x	Probable ubiquitin carboxyl-terminal hydrolase FAF-X OS=Mus musculus GN=Usp9x PE=1 SV=2	436.2	0	11	sp|P70398|USP9X_MOUSE	118337	96011.4	106067	169191	146793	142806	106067	146793	0.104688	0.0930017	0.5	0	0	0.00748526	NA	0.00748526	NA
sp|P70404|IDHG1_MOUSE	P70404	Idh3g	Isocitrate dehydrogenase [NAD] subunit gamma 1, mitochondrial OS=Mus musculus GN=Idh3g PE=1 SV=1	397.93	0	7	sp|P70404|IDHG1_MOUSE	526126	497179	431802	599743	482233	510142	497179	510142	0.0996223	0.115685	0	0.0333333	0.0666667	0.395596	NA	0.395596	NA
sp|P70444|BID_MOUSE	P70444	Bid	BH3-interacting domain death agonist OS=Mus musculus GN=Bid PE=1 SV=2	143.77	0	2	sp|P70444|BID_MOUSE	84142	71980	134899	100485	61808.4	91961.8	84142	91961.8	0.344037	0.239777	0.1	0	0	0.575647	NA	0.575647	NA
sp|P70662|LDB1_MOUSE	P70662	Ldb1	LIM domain-binding protein 1 OS=Mus musculus GN=Ldb1 PE=1 SV=2	66.1	0.000430663	3	sp|P70662|LDB1_MOUSE	28843.1	21420.1	22670.6	19290.8	19964.9	14070.6	22670.6	19290.8	0.163471	0.181492	-0.2	0	0	0.0521445	NA	0.0521445	NA
sp|P70670|NACAM_MOUSE	P70670	Naca	Nascent polypeptide-associated complex subunit alpha, muscle-specific form OS=Mus musculus GN=Naca PE=1 SV=2	577.38	0	8	sp|P70670|NACAM_MOUSE	2.34885e+06	2.47672e+06	2.74196e+06	2.29141e+06	2.62859e+06	2.33175e+06	2.47672e+06	2.33175e+06	0.0794911	0.076174	-0.1	0	0	0.633623	NA	0.633623	NA
sp|P70671|IRF3_MOUSE	P70671	Irf3	Interferon regulatory factor 3 OS=Mus musculus GN=Irf3 PE=1 SV=1	53.91	0.000824402	3	sp|P70671|IRF3_MOUSE	49567.4	36186.1	56482	51000.1	43703	48827	49567.4	48827	0.217629	0.0783117	0	0	0	0.860309	NA	0.860309	NA
sp|P70698|PYRG1_MOUSE	P70698	Ctps1	CTP synthase 1 OS=Mus musculus GN=Ctps1 PE=1 SV=2	515.33	0	10	sp|P70698|PYRG1_MOUSE	295539	300293	336097	290798	293604	302386	300293	293604	0.0713736	0.0204516	0	0	0	0.551073	NA	0.551073	NA
sp|P80313|TCPH_MOUSE	P80313	Cct7	T-complex protein 1 subunit eta OS=Mus musculus GN=Cct7 PE=1 SV=1	2118.6	0	32	sp|P80313|TCPH_MOUSE	4.20132e+06	3.45073e+06	3.81121e+06	3.64948e+06	3.79813e+06	3.39333e+06	3.81121e+06	3.64948e+06	0.0982422	0.0566646	-0.1	0	0	0.555266	NA	0.555266	NA
sp|P80314|TCPB_MOUSE	P80314	Cct2	T-complex protein 1 subunit beta OS=Mus musculus GN=Cct2 PE=1 SV=4	3164.85	0	34	sp|P80314|TCPB_MOUSE	7.43987e+06	6.96898e+06	7.67129e+06	7.48486e+06	7.62009e+06	6.61201e+06	7.43987e+06	7.48486e+06	0.0486269	0.0755866	0	0	0	0.832459	NA	0.832459	NA
sp|P80315|TCPD_MOUSE	P80315	Cct4	T-complex protein 1 subunit delta OS=Mus musculus GN=Cct4 PE=1 SV=3	1998.6	0	33	sp|P80315|TCPD_MOUSE	4.33851e+06	3.52598e+06	3.87667e+06	4.32759e+06	4.24346e+06	3.74396e+06	3.87667e+06	4.24346e+06	0.104129	0.0768544	0.1	0.0141844	0.0141844	0.606248	NA	0.606248	NA
sp|P80316|TCPE_MOUSE	P80316	Cct5	T-complex protein 1 subunit epsilon OS=Mus musculus GN=Cct5 PE=1 SV=1	2491.53	0	28	sp|P80316|TCPE_MOUSE	7.36293e+06	6.38126e+06	7.22809e+06	6.4269e+06	6.50744e+06	6.09953e+06	7.22809e+06	6.4269e+06	0.0761197	0.034051	-0.2	0	0	0.270348	NA	0.270348	NA
sp|P80317|TCPZ_MOUSE	P80317	Cct6a	T-complex protein 1 subunit zeta OS=Mus musculus GN=Cct6a PE=1 SV=3	1739.64	0	29	sp|P80317|TCPZ_MOUSE	4.43527e+06	3.91132e+06	4.24908e+06	4.02629e+06	3.99631e+06	3.6162e+06	4.24908e+06	3.99631e+06	0.0632609	0.0589234	-0.1	0.017094	0.017094	0.358156	NA	0.358156	NA
sp|P80318|TCPG_MOUSE	P80318	Cct3	T-complex protein 1 subunit gamma OS=Mus musculus GN=Cct3 PE=1 SV=1	2317.71	0	28	sp|P80318|TCPG_MOUSE	6.29888e+06	5.64689e+06	5.95607e+06	5.82342e+06	5.84826e+06	5.43524e+06	5.95607e+06	5.82342e+06	0.0546543	0.0406189	0	0.00680272	0	0.572328	NA	0.572328	NA
sp|P81069|GABP2_MOUSE	P81069	Gabpb2	GA-binding protein subunit beta-2 OS=Mus musculus GN=Gabpb2 PE=1 SV=2	120.84	0	3	sp|P81069|GABP2_MOUSE	24404.9	25390.8	31693.4	35265.9	31643.3	30634.5	25390.8	31643.3	0.145575	0.0749059	0.3	0	0	0.111168	NA	0.111168	NA
sp|P81117|NUCB2_MOUSE	P81117	Nucb2	Nucleobindin-2 OS=Mus musculus GN=Nucb2 PE=1 SV=2	94.4	0	3	sp|P81117|NUCB2_MOUSE	3246.17	4012.25	35186.9	5671.12	1539.17	8993.17	4012.25	5671.12	1.28805	0.691395	0.5	0.222222	0.111111	0.452782	NA	0.452782	NA
sp|P83870|PHF5A_MOUSE	P83870	Phf5a	PHD finger-like domain-containing protein 5A OS=Mus musculus GN=Phf5a PE=1 SV=1	238.9	0	6	sp|P83870|PHF5A_MOUSE	136186	123758	138753	119156	150514	102135	136186	119156	0.0603432	0.198016	-0.2	0	0	0.507559	NA	0.507559	NA
sp|P83882|RL36A_MOUSE	P83882	Rpl36a	60S ribosomal protein L36a OS=Mus musculus GN=Rpl36a PE=1 SV=2	185.94	0	6	sp|P83882|RL36A_MOUSE	724310	539302	663696	714229	714180	678515	663696	714180	0.146814	0.0293395	0.1	0	0	0.363753	NA	0.363753	NA
sp|P83887|TBG1_MOUSE	P83887	Tubg1	Tubulin gamma-1 chain OS=Mus musculus GN=Tubg1 PE=1 SV=1	348.76	0	8	sp|P83887|TBG1_MOUSE	210790	207202	263700	299959	212222	284390	210790	284390	0.139216	0.176302	0.4	0	0	0.272056	NA	0.272056	NA
sp|P83917|CBX1_MOUSE	P83917	Cbx1	Chromobox protein homolog 1 OS=Mus musculus GN=Cbx1 PE=1 SV=1	241.25	0	5	sp|P83917|CBX1_MOUSE	90436.9	117470	128320	108206	82769.2	126941	117470	108206	0.174071	0.20921	-0.1	0	0.0555556	0.692354	NA	0.692354	NA
sp|P83940|ELOC_MOUSE	P83940	Eloc	Elongin-C OS=Mus musculus GN=Eloc PE=1 SV=1	329.44	0	5	sp|P83940|ELOC_MOUSE	531983	485656	604905	630116	538312	563033	531983	563033	0.111153	0.0823057	0.1	0	0	0.497728	NA	0.497728	NA
sp|P84089|ERH_MOUSE	P84089	Erh	Enhancer of rudimentary homolog OS=Mus musculus GN=Erh PE=1 SV=1	303.97	0	5	sp|P84089|ERH_MOUSE	1.07988e+06	975192	989794	984381	1.14799e+06	860071	989794	984381	0.0558607	0.144771	0	0	0	0.820488	NA	0.820488	NA
sp|P84096|RHOG_MOUSE	P84096	Rhog	Rho-related GTP-binding protein RhoG OS=Mus musculus GN=Rhog PE=1 SV=1	501.64	0	10	sp|P84096|RHOG_MOUSE	600298	639079	472870	562483	558848	552537	600298	558848	0.152353	0.00902028	-0.1	0	0	0.889248	NA	0.889248	NA
sp|P84099|RL19_MOUSE	P84099	Rpl19	60S ribosomal protein L19 OS=Mus musculus GN=Rpl19 PE=1 SV=1	476.77	0	8	sp|P84099|RL19_MOUSE	2.47412e+06	2.05266e+06	2.53019e+06	2.38258e+06	2.28139e+06	2.00207e+06	2.47412e+06	2.28139e+06	0.110965	0.0886936	-0.1	0.0238095	0	0.5833	NA	0.5833	NA
sp|P84104|SRSF3_MOUSE	P84104	Srsf3	Serine/arginine-rich splicing factor 3 OS=Mus musculus GN=Srsf3 PE=1 SV=1	343.12	0	9	sp|P84104|SRSF3_MOUSE	1.60455e+06	1.63135e+06	1.61633e+06	1.67594e+06	1.546e+06	1.45255e+06	1.61633e+06	1.546e+06	0.00830688	0.0720004	-0.1	0	0	0.626521	NA	0.626521	NA
sp|P85094|ISC2A_MOUSE	P85094	Isoc2a	Isochorismatase domain-containing protein 2A OS=Mus musculus GN=Isoc2a PE=1 SV=1	133.37	0	3	sp|P85094|ISC2A_MOUSE	74123.1	100578	60758.6	58512	59736.1	61493.6	74123.1	59736.1	0.258197	0.0250145	-0.3	0	0	0.112732	NA	0.112732	NA
sp|P97287|MCL1_MOUSE	P97287	Mcl1	Induced myeloid leukemia cell differentiation protein Mcl-1 homolog OS=Mus musculus GN=Mcl1 PE=1 SV=3	187.5	0	3	sp|P97287|MCL1_MOUSE	28803.6	51674.2	34055.7	42280.5	47017.4	57127.8	34055.7	47017.4	0.313783	0.155383	0.5	0	0	0.158931	NA	0.158931	NA
sp|P97310|MCM2_MOUSE	P97310	Mcm2	DNA replication licensing factor MCM2 OS=Mus musculus GN=Mcm2 PE=1 SV=3	2386.86	0	37	sp|P97310|MCM2_MOUSE	2.66123e+06	2.21089e+06	3.0223e+06	3.97462e+06	3.11667e+06	3.83702e+06	2.66123e+06	3.83702e+06	0.154486	0.126493	0.5	0.0705128	0.025641	0.0282242	NA	0.0282242	NA
sp|P97311|MCM6_MOUSE	P97311	Mcm6	DNA replication licensing factor MCM6 OS=Mus musculus GN=Mcm6 PE=1 SV=1	2529.09	0	44	sp|P97311|MCM6_MOUSE	3.84731e+06	3.5729e+06	3.71081e+06	5.47009e+06	4.0695e+06	5.1142e+06	3.71081e+06	5.1142e+06	0.0369785	0.149036	0.5	0	0	0.0347121	NA	0.0347121	NA
sp|P97351|RS3A_MOUSE	P97351	Rps3a	40S ribosomal protein S3a OS=Mus musculus GN=Rps3a PE=1 SV=3	1181.29	0	19	sp|P97351|RS3A_MOUSE	6.23115e+06	5.53192e+06	6.45735e+06	7.1009e+06	6.90697e+06	6.09266e+06	6.23115e+06	6.90697e+06	0.0794343	0.0798461	0.1	0	0	0.297522	NA	0.297522	NA
sp|P97355|SPSY_MOUSE	P97355	Sms	Spermine synthase OS=Mus musculus GN=Sms PE=1 SV=1	151.16	0	3	sp|P97355|SPSY_MOUSE	88497.1	99504.6	83655.9	58169.4	68596.2	64623.6	88497.1	64623.6	0.0896919	0.0824869	-0.5	0	0	0.00657415	NA	0.00657415	NA
sp|P97364|SPS2_MOUSE	P97364	Sephs2	Selenide, water dikinase 2 OS=Mus musculus GN=Sephs2 PE=1 SV=3	32.39	0.00390625	2	sp|P97364|SPS2_MOUSE	13547	19372.3	14927.6	20778.3	15481.4	16199.2	14927.6	16199.2	0.190858	0.164327	0.1	0	0	0.492766	NA	0.492766	NA
sp|P97372|PSME2_MOUSE	P97372	Psme2	Proteasome activator complex subunit 2 OS=Mus musculus GN=Psme2 PE=1 SV=4	605.25	0	9	sp|P97372|PSME2_MOUSE	518077	636024	614760	419859	410751	421932	614760	419859	0.106618	0.0142467	-0.6	0	0	0.00627813	NA	0.00627813	NA
sp|P97377|CDK2_MOUSE	P97377	Cdk2	Cyclin-dependent kinase 2 OS=Mus musculus GN=Cdk2 PE=1 SV=2	127.73	0	4	sp|P97377|CDK2_MOUSE	98189	67151.8	87361.4	115352	117355	100719	87361.4	115352	0.187017	0.081714	0.4	0	0	0.0493267	NA	0.0493267	NA
sp|P97379|G3BP2_MOUSE	P97379	G3bp2	Ras GTPase-activating protein-binding protein 2 OS=Mus musculus GN=G3bp2 PE=1 SV=2	348.31	0	7	sp|P97379|G3BP2_MOUSE	245615	268538	305375	180488	211819	185541	268538	185541	0.110363	0.0873286	-0.5	0.0666667	0.0333333	0.00880083	NA	0.00880083	NA
sp|P97450|ATP5J_MOUSE	P97450	Atp5j	ATP synthase-coupling factor 6, mitochondrial OS=Mus musculus GN=Atp5j PE=1 SV=1	291.01	0	6	sp|P97450|ATP5J_MOUSE	482422	472056	492762	515195	503611	416030	482422	503611	0.0214612	0.113364	0.1	0	0	0.887331	NA	0.887331	NA
sp|P97452|BOP1_MOUSE	P97452	Bop1	Ribosome biogenesis protein BOP1 OS=Mus musculus GN=Bop1 PE=1 SV=1	261.35	0	7	sp|P97452|BOP1_MOUSE	425448	300186	342770	234468	239101	186612	342770	234468	0.178841	0.132051	-0.5	0	0	0.00722892	NA	0.00722892	NA
sp|P97461|RS5_MOUSE	P97461	Rps5	40S ribosomal protein S5 OS=Mus musculus GN=Rps5 PE=1 SV=3	837.83	0	11	sp|P97461|RS5_MOUSE	2.00821e+06	1.93883e+06	1.91653e+06	2.10747e+06	1.75741e+06	2.26474e+06	1.93883e+06	2.10747e+06	0.0244623	0.127102	0.1	0	0	0.684959	NA	0.684959	NA
sp|P97470|PP4C_MOUSE	P97470	Ppp4c	Serine/threonine-protein phosphatase 4 catalytic subunit OS=Mus musculus GN=Ppp4c PE=1 SV=2	221.51	0	4	sp|P97470|PP4C_MOUSE	102480	106813	100847	100953	88972.3	88538.9	102480	88972.3	0.0298227	0.0759012	-0.2	0.0555556	0	0.207515	NA	0.207515	NA
sp|P97480|EYA3_MOUSE	P97480	Eya3	Eyes absent homolog 3 OS=Mus musculus GN=Eya3 PE=1 SV=2	61.85	0.000423549	2	sp|P97480|EYA3_MOUSE	10270.4	15019.5	21896.2	10551.3	7518.15	10233	15019.5	10233	0.371629	0.176692	-0.6	0	0	0.0566166	NA	0.0566166	NA
sp|P97493|THIOM_MOUSE	P97493	Txn2	Thioredoxin, mitochondrial OS=Mus musculus GN=Txn2 PE=1 SV=1	201.92	0	3	sp|P97493|THIOM_MOUSE	513000	360835	398376	293722	271967	242549	398376	271967	0.186926	0.0953259	-0.6	0	0	0.00764936	NA	0.00764936	NA
sp|P97496|SMRC1_MOUSE	P97496	Smarcc1	SWI/SNF complex subunit SMARCC1 OS=Mus musculus GN=Smarcc1 PE=1 SV=2	858.25	0	22	sp|P97496|SMRC1_MOUSE	490004	531758	431823	453361	432705	415117	490004	432705	0.103589	0.0441345	-0.2	0	0.0133333	0.255222	NA	0.255222	NA
sp|P97503|NKX32_MOUSE	P97503	Nkx3-2	Homeobox protein Nkx-3.2 OS=Mus musculus GN=Nkx3-2 PE=1 SV=2	34.82	0.00392003	2	sp|P97503|NKX32_MOUSE	19039.8	11685.6	21006.8	17159.4	17684.1	14087.8	19039.8	17159.4	0.284922	0.119105	-0.2	0	0	0.865527	NA	0.865527	NA
sp|P97760|RPB3_MOUSE	P97760	Polr2c	DNA-directed RNA polymerase II subunit RPB3 OS=Mus musculus GN=Polr2c PE=1 SV=2	294.18	0	7	sp|P97760|RPB3_MOUSE	204071	306239	228829	272697	235883	251758	228829	251758	0.216321	0.0728552	0.1	0	0	0.745537	NA	0.745537	NA
sp|P97765|WBP2_MOUSE	P97765	Wbp2	WW domain-binding protein 2 OS=Mus musculus GN=Wbp2 PE=1 SV=1	179.99	0	4	sp|P97765|WBP2_MOUSE	42366.4	63929.6	48077.4	62663.5	73714.9	71078.2	48077.4	71078.2	0.21711	0.0834672	0.6	0	0	0.0455889	NA	0.0455889	NA
sp|P97770|THUM3_MOUSE	P97770	Thumpd3	THUMP domain-containing protein 3 OS=Mus musculus GN=Thumpd3 PE=1 SV=1	308.12	0	8	sp|P97770|THUM3_MOUSE	220731	213135	204354	204008	188162	199442	213135	199442	0.0385249	0.0413599	-0.1	0	0	0.339723	NA	0.339723	NA
sp|P97789|XRN1_MOUSE	P97789	Xrn1	5'-3' exoribonuclease 1 OS=Mus musculus GN=Xrn1 PE=1 SV=1	111.86	0	5	sp|P97789|XRN1_MOUSE	77053.7	78461.1	73592.6	73112.6	76547.5	75153.8	77053.7	75153.8	0.0328061	0.0230536	0	0	0	0.800981	NA	0.800981	NA
sp|P97807|FUMH_MOUSE	P97807	Fh	Fumarate hydratase, mitochondrial OS=Mus musculus GN=Fh PE=1 SV=3	909.27	0	13	sp|P97807|FUMH_MOUSE	1.04408e+06	1.45998e+06	1.14017e+06	1.10851e+06	1.0339e+06	1.33893e+06	1.14017e+06	1.10851e+06	0.179253	0.137026	0	0	0	0.743586	NA	0.743586	NA
sp|P97822|AN32E_MOUSE	P97822	Anp32e	Acidic leucine-rich nuclear phosphoprotein 32 family member E OS=Mus musculus GN=Anp32e PE=1 SV=2	927.94	0	7	sp|P97822|AN32E_MOUSE	1.18191e+06	1.50821e+06	1.43269e+06	1.23596e+06	1.13873e+06	1.23746e+06	1.43269e+06	1.23596e+06	0.124294	0.0469861	-0.2	0	0	0.216363	NA	0.216363	NA
sp|P97823|LYPA1_MOUSE	P97823	Lypla1	Acyl-protein thioesterase 1 OS=Mus musculus GN=Lypla1 PE=1 SV=1	63.56	0.000427716	2	sp|P97823|LYPA1_MOUSE	75470.8	96005	85227.6	57795.8	52182.1	57179.7	85227.6	57179.7	0.120038	0.0552533	-0.6	0	0	0.00300709	NA	0.00300709	NA
sp|P97825|HN1_MOUSE	P97825	Hn1	Hematological and neurological expressed 1 protein OS=Mus musculus GN=Hn1 PE=1 SV=3	412.76	0	6	sp|P97825|HN1_MOUSE	442588	860600	476003	409876	523127	597569	476003	523127	0.391686	0.18525	0.1	0	0	0.582899	NA	0.582899	NA
sp|P97855|G3BP1_MOUSE	P97855	G3bp1	Ras GTPase-activating protein-binding protein 1 OS=Mus musculus GN=G3bp1 PE=1 SV=1	1247	0	17	sp|P97855|G3BP1_MOUSE	2.39324e+06	2.70727e+06	2.81558e+06	2.07292e+06	2.10613e+06	2.07692e+06	2.70727e+06	2.07692e+06	0.0831316	0.00869255	-0.4	0.0111111	0.0111111	0.0238647	NA	0.0238647	NA
sp|P99024|TBB5_MOUSE	P99024	Tubb5	Tubulin beta-5 chain OS=Mus musculus GN=Tubb5 PE=1 SV=1	2908.54	0	24	sp|P99024|TBB5_MOUSE	5.93626e+07	5.72445e+07	6.24389e+07	6.92354e+07	6.67591e+07	6.61691e+07	5.93626e+07	6.67591e+07	0.0437635	0.0241439	0.2	0	0	0.140761	NA	0.140761	NA
sp|P99026|PSB4_MOUSE	P99026	Psmb4	Proteasome subunit beta type-4 OS=Mus musculus GN=Psmb4 PE=1 SV=1	486.09	0	7	sp|P99026|PSB4_MOUSE	775791	768074	774643	709900	802486	664440	774643	709900	0.00538788	0.0969542	-0.1	0	0	0.446839	NA	0.446839	NA
sp|P99027|RLA2_MOUSE	P99027	Rplp2	60S acidic ribosomal protein P2 OS=Mus musculus GN=Rplp2 PE=1 SV=3	738.24	0	10	sp|P99027|RLA2_MOUSE	8.64829e+06	8.1391e+06	8.79199e+06	7.64323e+06	8.61937e+06	7.418e+06	8.64829e+06	7.64323e+06	0.0402361	0.0809016	-0.2	0	0.0444444	0.360948	NA	0.360948	NA
sp|P99028|QCR6_MOUSE	P99028	Uqcrh	Cytochrome b-c1 complex subunit 6, mitochondrial OS=Mus musculus GN=Uqcrh PE=1 SV=2	192.63	0	4	sp|P99028|QCR6_MOUSE	769568	551583	620798	658420	579328	598136	620798	598136	0.172073	0.0675192	-0.1	0	0	0.670355	NA	0.670355	NA
sp|P99029|PRDX5_MOUSE	P99029	Prdx5	Peroxiredoxin-5, mitochondrial OS=Mus musculus GN=Prdx5 PE=1 SV=2	165.31	0	4	sp|P99029|PRDX5_MOUSE	75989.5	118184	87727	87272.1	95246.6	79889.1	87727	87272.1	0.231768	0.08781	0	0	0.0833333	0.675766	NA	0.675766	NA
sp|Q00422|GABPA_MOUSE	Q00422	Gabpa	GA-binding protein alpha chain OS=Mus musculus GN=Gabpa PE=1 SV=2	182.09	0	4	sp|Q00422|GABPA_MOUSE	52422.2	45092	56274.1	57044.1	54838.1	48789.2	52422.2	54838.1	0.110812	0.0798013	0.1	0	0	0.641261	NA	0.641261	NA
sp|Q00612|G6PD1_MOUSE	Q00612	G6pdx	Glucose-6-phosphate 1-dehydrogenase X OS=Mus musculus GN=G6pdx PE=1 SV=3	1422.51	0	26	sp|Q00612|G6PD1_MOUSE	1.72384e+06	1.62809e+06	1.94776e+06	1.90589e+06	1.74366e+06	2.05859e+06	1.72384e+06	1.90589e+06	0.0928699	0.0827708	0.1	0.00877193	0	0.431287	NA	0.431287	NA
sp|Q00651|ITA4_MOUSE	Q00651	Itga4	Integrin alpha-4 OS=Mus musculus GN=Itga4 PE=1 SV=1	513.48	0	13	sp|Q00651|ITA4_MOUSE	212805	148674	210422	289227	279840	282617	210422	282617	0.19072	0.0169866	0.4	0.0208333	0	0.010879	NA	0.010879	NA
sp|Q00899|TYY1_MOUSE	Q00899	Yy1	Transcriptional repressor protein YY1 OS=Mus musculus GN=Yy1 PE=1 SV=1	196.96	0	5	sp|Q00899|TYY1_MOUSE	36314.8	42830.3	38560.1	39483.1	46208.5	37185.4	38560.1	39483.1	0.0843576	0.114483	0	0	0	0.676098	NA	0.676098	NA
sp|Q00PI9|HNRL2_MOUSE	Q00PI9	Hnrnpul2	Heterogeneous nuclear ribonucleoprotein U-like protein 2 OS=Mus musculus GN=Hnrnpul2 PE=1 SV=2	987.67	0	19	sp|Q00PI9|HNRL2_MOUSE	641184	723827	676188	923523	834133	938670	676188	923523	0.060967	0.0628543	0.4	0	0	0.0117271	NA	0.0117271	NA
sp|Q01147|CREB1_MOUSE	Q01147	Creb1	Cyclic AMP-responsive element-binding protein 1 OS=Mus musculus GN=Creb1 PE=1 SV=1	82.13	0	2	sp|Q01147|CREB1_MOUSE	29214.4	30517.9	27333.4	30769.6	35367.3	28234.7	29214.4	30769.6	0.0551626	0.114941	0.1	0	0	0.420949	NA	0.420949	NA
sp|Q01320|TOP2A_MOUSE	Q01320	Top2a	DNA topoisomerase 2-alpha OS=Mus musculus GN=Top2a PE=1 SV=2	2758.79	0	59	sp|Q01320|TOP2A_MOUSE	4.05712e+06	2.99054e+06	3.77687e+06	3.96364e+06	4.59187e+06	3.76836e+06	3.77687e+06	3.96364e+06	0.153247	0.10475	0.1	0.00938967	0.00469484	0.267209	NA	0.267209	NA
sp|Q01768|NDKB_MOUSE	Q01768	Nme2	Nucleoside diphosphate kinase B OS=Mus musculus GN=Nme2 PE=1 SV=1	761.08	0	9	sp|Q01768|NDKB_MOUSE	2.60953e+06	3.84399e+06	2.64304e+06	1.51274e+06	1.78165e+06	1.96464e+06	2.64304e+06	1.78165e+06	0.231927	0.129665	-0.6	0	0	0.00659619	NA	0.00659619	NA
sp|Q01853|TERA_MOUSE	Q01853	Vcp	Transitional endoplasmic reticulum ATPase OS=Mus musculus GN=Vcp PE=1 SV=4	3198.45	0	44	sp|Q01853|TERA_MOUSE	9.86548e+06	9.44336e+06	9.54834e+06	1.06273e+07	1.06742e+07	9.1926e+06	9.54834e+06	1.06273e+07	0.0228469	0.0828538	0.2	0.0102564	0.00512821	0.529611	NA	0.529611	NA
sp|Q02053|UBA1_MOUSE	Q02053	Uba1	Ubiquitin-like modifier-activating enzyme 1 OS=Mus musculus GN=Uba1 PE=1 SV=1	2917.89	0	39	sp|Q02053|UBA1_MOUSE	4.57598e+06	4.58927e+06	4.13504e+06	4.85773e+06	4.93523e+06	4.54991e+06	4.57598e+06	4.85773e+06	0.0583061	0.0426299	0.1	0.00606061	0.00606061	0.35693	NA	0.35693	NA
sp|Q02614|S30BP_MOUSE	Q02614	Sap30bp	SAP30-binding protein OS=Mus musculus GN=Sap30bp PE=1 SV=2	63.52	0.00042735	2	sp|Q02614|S30BP_MOUSE	34545.9	39553.4	40325.2	29911	30981.9	31744	39553.4	30981.9	0.0822654	0.0298204	-0.4	0	0	0.0376499	NA	0.0376499	NA
sp|Q02780|NFIA_MOUSE	Q02780	Nfia	Nuclear factor 1 A-type OS=Mus musculus GN=Nfia PE=1 SV=1	57.34	0.000417362	3	sp|Q02780|NFIA_MOUSE	20396	25393.5	12898	15552.8	21398.2	15446.4	20396	15552.8	0.321499	0.195006	-0.4	0	0	0.664167	NA	0.664167	NA
sp|Q02819|NUCB1_MOUSE	Q02819	Nucb1	Nucleobindin-1 OS=Mus musculus GN=Nucb1 PE=1 SV=2	347.36	0	9	sp|Q02819|NUCB1_MOUSE	182143	230846	175093	167023	163301	154838	182143	163301	0.154874	0.0386142	-0.2	0	0.0333333	0.106142	NA	0.106142	NA
sp|Q03147|CDK7_MOUSE	Q03147	Cdk7	Cyclin-dependent kinase 7 OS=Mus musculus GN=Cdk7 PE=1 SV=2	61.49	0.000422654	2	sp|Q03147|CDK7_MOUSE	31501.4	23337.3	30056.6	24380.9	23383.6	15844.5	30056.6	23383.6	0.153957	0.220125	-0.4	0	0	0.0877169	NA	0.0877169	NA
sp|Q03265|ATPA_MOUSE	Q03265	Atp5a1	ATP synthase subunit alpha, mitochondrial OS=Mus musculus GN=Atp5a1 PE=1 SV=1	2040.63	0	30	sp|Q03265|ATPA_MOUSE	8.39846e+06	9.58823e+06	8.74482e+06	1.18379e+07	9.99805e+06	1.07794e+07	8.74482e+06	1.07794e+07	0.0686768	0.0849341	0.3	0	0	0.0555527	NA	0.0555527	NA
sp|Q03958|PFD6_MOUSE	Q03958	Pfdn6	Prefoldin subunit 6 OS=Mus musculus GN=Pfdn6 PE=1 SV=1	285.18	0	8	sp|Q03958|PFD6_MOUSE	235489	249158	246942	194697	190819	194519	246942	194519	0.0300832	0.0113245	-0.3	0.037037	0.0740741	0.0150902	NA	0.0150902	NA
sp|Q05144|RAC2_MOUSE	Q05144	Rac2	Ras-related C3 botulinum toxin substrate 2 OS=Mus musculus GN=Rac2 PE=1 SV=1	132.11	0	4	sp|Q05144|RAC2_MOUSE	809318	639336	488737	454774	650657	470905	639336	470905	0.248357	0.20694	-0.4	0	0	0.262277	NA	0.262277	NA
sp|Q05CL8|LARP7_MOUSE	Q05CL8	Larp7	La-related protein 7 OS=Mus musculus GN=Larp7 PE=1 SV=2	201.84	0	4	sp|Q05CL8|LARP7_MOUSE	64272.8	53077.4	59985.3	87909.5	82201.7	85776.6	59985.3	85776.6	0.0955578	0.0338131	0.5	0	0	0.00376175	NA	0.00376175	NA
sp|Q05D44|IF2P_MOUSE	Q05D44	Eif5b	Eukaryotic translation initiation factor 5B OS=Mus musculus GN=Eif5b PE=1 SV=2	1488.91	0	27	sp|Q05D44|IF2P_MOUSE	1.09266e+06	996441	902510	1.08677e+06	1.09174e+06	1.00705e+06	996441	1.08677e+06	0.0953447	0.0447588	0.1	0.00900901	0.045045	0.466093	NA	0.466093	NA
sp|Q06185|ATP5I_MOUSE	Q06185	Atp5i	ATP synthase subunit e, mitochondrial OS=Mus musculus GN=Atp5i PE=1 SV=2	164.44	0	3	sp|Q06185|ATP5I_MOUSE	237749	298212	213077	395981	355684	287773	237749	355684	0.17544	0.157839	0.6	0	0	0.0398431	NA	0.0398431	NA
sp|Q07076|ANXA7_MOUSE	Q07076	Anxa7	Annexin A7 OS=Mus musculus GN=Anxa7 PE=1 SV=2	694.29	0	12	sp|Q07076|ANXA7_MOUSE	306792	315505	351556	481068	372363	411373	315505	411373	0.0731099	0.130621	0.4	0	0	0.0347024	NA	0.0347024	NA
sp|Q07813|BAX_MOUSE	Q07813	Bax	Apoptosis regulator BAX OS=Mus musculus GN=Bax PE=1 SV=1	311.51	0	7	sp|Q07813|BAX_MOUSE	233178	367182	246387	309700	278367	280897	246387	280897	0.26165	0.0600912	0.2	0	0	0.744471	NA	0.744471	NA
sp|Q08288|LYAR_MOUSE	Q08288	Lyar	Cell growth-regulating nucleolar protein OS=Mus musculus GN=Lyar PE=1 SV=2	764.18	0	16	sp|Q08288|LYAR_MOUSE	692425	622575	573825	488279	415562	539711	622575	488279	0.0946811	0.129634	-0.4	0	0.0526316	0.0339544	NA	0.0339544	NA
sp|Q08639|TFDP1_MOUSE	Q08639	Tfdp1	Transcription factor Dp-1 OS=Mus musculus GN=Tfdp1 PE=1 SV=1	102.96	0	3	sp|Q08639|TFDP1_MOUSE	34193.2	46742	53436.2	30535.2	32739.5	34992.7	46742	32739.5	0.2181	0.0680431	-0.5	0	0	0.0578732	NA	0.0578732	NA
sp|Q08943|SSRP1_MOUSE	Q08943	Ssrp1	FACT complex subunit SSRP1 OS=Mus musculus GN=Ssrp1 PE=1 SV=2	876.15	0	15	sp|Q08943|SSRP1_MOUSE	915196	772305	912453	1.07523e+06	997362	951172	912453	997362	0.0942913	0.0622072	0.1	0.0666667	0.05	0.125081	NA	0.125081	NA
sp|Q09143|CTR1_MOUSE	Q09143	Slc7a1	High affinity cationic amino acid transporter 1 OS=Mus musculus GN=Slc7a1 PE=1 SV=1	189.72	0	4	sp|Q09143|CTR1_MOUSE	207494	166735	196433	241089	298994	189970	196433	241089	0.110807	0.224151	0.3	0.133333	0.2	0.130647	NA	0.130647	NA
sp|Q0P678|ZCH18_MOUSE	Q0P678	Zc3h18	Zinc finger CCCH domain-containing protein 18 OS=Mus musculus GN=Zc3h18 PE=1 SV=1	111.43	0	4	sp|Q0P678|ZCH18_MOUSE	62100.1	99581.3	55111.6	44068.2	47676.8	70714.5	62100.1	47676.8	0.330922	0.266939	-0.4	0	0	0.205047	NA	0.205047	NA
sp|Q0VGB7|PP4R2_MOUSE	Q0VGB7	Ppp4r2	Serine/threonine-protein phosphatase 4 regulatory subunit 2 OS=Mus musculus GN=Ppp4r2 PE=1 SV=1	226.91	0	6	sp|Q0VGB7|PP4R2_MOUSE	76737.2	66089.9	71533.8	73789.1	76494.4	85212.7	71533.8	76494.4	0.0745114	0.0760484	0.1	0.142857	0.142857	0.303935	NA	0.303935	NA
sp|Q11011|PSA_MOUSE	Q11011	Npepps	Puromycin-sensitive aminopeptidase OS=Mus musculus GN=Npepps PE=1 SV=2	405.66	0	10	sp|Q11011|PSA_MOUSE	223863	226909	210413	170668	195363	182589	223863	182589	0.0398283	0.0675343	-0.3	0	0	0.0496119	NA	0.0496119	NA
sp|Q14AI0|DCC1_MOUSE	Q14AI0	DSCC1	Sister chromatid cohesion protein DCC1 OS=Mus musculus GN=DSCC1 PE=2 SV=1	84.41	0	2	sp|Q14AI0|DCC1_MOUSE	12661.5	10186.6	13194	20982.5	10385.4	15450.3	12661.5	15450.3	0.13358	0.339628	0.3	0	0	0.264877	NA	0.264877	NA
sp|Q14C51|PTCD3_MOUSE	Q14C51	Ptcd3	Pentatricopeptide repeat domain-containing protein 3, mitochondrial OS=Mus musculus GN=Ptcd3 PE=1 SV=2	178.33	0	3	sp|Q14C51|PTCD3_MOUSE	37050.2	41452.2	52205.3	31858.5	25643.9	40704.9	41452.2	31858.5	0.178938	0.231207	-0.4	0	0	0.0936867	NA	0.0936867	NA
sp|Q1HFZ0|NSUN2_MOUSE	Q1HFZ0	Nsun2	tRNA (cytosine(34)-C(5))-methyltransferase OS=Mus musculus GN=Nsun2 PE=1 SV=2	2109.67	0	35	sp|Q1HFZ0|NSUN2_MOUSE	2.48364e+06	2.50475e+06	2.12529e+06	1.78703e+06	2.37213e+06	1.75162e+06	2.48364e+06	1.78703e+06	0.0899314	0.176871	-0.5	0	0	0.133272	NA	0.133272	NA
sp|Q2NL51|GSK3A_MOUSE	Q2NL51	Gsk3a	Glycogen synthase kinase-3 alpha OS=Mus musculus GN=Gsk3a PE=1 SV=2	96.21	0	2	sp|Q2NL51|GSK3A_MOUSE	56901	37608.6	54499.2	46346.6	65775.2	37420.3	54499.2	46346.6	0.211678	0.290847	-0.2	0	0	0.968573	NA	0.968573	NA
sp|Q2TPA8|HSDL2_MOUSE	Q2TPA8	Hsdl2	Hydroxysteroid dehydrogenase-like protein 2 OS=Mus musculus GN=Hsdl2 PE=1 SV=1	42.07	0.00198649	2	sp|Q2TPA8|HSDL2_MOUSE	9087.22	2133.43	6407.13	10647.6	4424.24	8403.32	6407.13	8403.32	0.596875	0.402775	0.4	0	0	0.37849	NA	0.37849	NA
sp|Q3KNM2|MARH5_MOUSE	Q3KNM2	2005-03-01	E3 ubiquitin-protein ligase MARCH5 OS=Mus musculus GN=March5 PE=1 SV=1	94.78	0	3	sp|Q3KNM2|MARH5_MOUSE	39165.7	30421.5	37369.2	49004.8	45541	43736.8	37369.2	45541	0.129532	0.0580818	0.3	0	0	0.0320969	NA	0.0320969	NA
sp|Q3TAS6|EMC10_MOUSE	Q3TAS6	Emc10	ER membrane protein complex subunit 10 OS=Mus musculus GN=Emc10 PE=2 SV=2	163.94	0	4	sp|Q3TAS6|EMC10_MOUSE	65930	83940.6	69948.5	90852	64726.8	90300.5	69948.5	90300.5	0.129029	0.182123	0.4	0	0	0.433211	NA	0.433211	NA
sp|Q3TBD2|HMHA1_MOUSE	Q3TBD2	Hmha1	Minor histocompatibility protein HA-1 OS=Mus musculus GN=Hmha1 PE=1 SV=2	99.32	0	3	sp|Q3TBD2|HMHA1_MOUSE	34011.8	47644.7	38663.1	35205.1	53229	31599.2	38663.1	35205.1	0.172793	0.289623	-0.1	0	0	0.911613	NA	0.911613	NA
sp|Q3TBW2|RM10_MOUSE	Q3TBW2	Mrpl10	39S ribosomal protein L10, mitochondrial OS=Mus musculus GN=Mrpl10 PE=1 SV=2	151.3	0	3	sp|Q3TBW2|RM10_MOUSE	78169.5	65681.6	72665.6	71530	70012.5	61644.6	72665.6	70012.5	0.0867172	0.0786021	-0.1	0	0	0.496769	NA	0.496769	NA
sp|Q3TCH7|CUL4A_MOUSE	Q3TCH7	Cul4a	Cullin-4A OS=Mus musculus GN=Cul4a PE=1 SV=1	323.39	0	9	sp|Q3TCH7|CUL4A_MOUSE	114990	103412	98112.2	161334	145538	133914	103412	145538	0.081809	0.093672	0.5	0	0	0.00882441	NA	0.00882441	NA
sp|Q3TDQ1|STT3B_MOUSE	Q3TDQ1	Stt3b	Dolichyl-diphosphooligosaccharide--protein glycosyltransferase subunit STT3B OS=Mus musculus GN=Stt3b PE=1 SV=2	99.52	0	3	sp|Q3TDQ1|STT3B_MOUSE	32365.7	32038.4	28125.7	25257.5	25310.2	31296.6	32038.4	25310.2	0.0764878	0.127218	-0.3	0	0	0.234858	NA	0.234858	NA
sp|Q3TEA8|HP1B3_MOUSE	Q3TEA8	Hp1bp3	Heterochromatin protein 1-binding protein 3 OS=Mus musculus GN=Hp1bp3 PE=1 SV=1	245.18	0	7	sp|Q3TEA8|HP1B3_MOUSE	77650.1	112217	90720.2	57572.6	93231.6	72792.7	90720.2	72792.7	0.186615	0.240071	-0.3	0	0	0.176833	NA	0.176833	NA
sp|Q3THG9|AASD1_MOUSE	Q3THG9	Aarsd1	Alanyl-tRNA editing protein Aarsd1 OS=Mus musculus GN=Aarsd1 PE=1 SV=2	357.97	0	8	sp|Q3THG9|AASD1_MOUSE	222911	267655	284106	187541	194402	166681	267655	187541	0.122641	0.0789484	-0.5	0	0	0.0112048	NA	0.0112048	NA
sp|Q3THJ3|EIF1A_MOUSE	Q3THJ3	Eif1ad	Probable RNA-binding protein EIF1AD OS=Mus musculus GN=Eif1ad PE=1 SV=2	181.15	0	5	sp|Q3THJ3|EIF1A_MOUSE	95302.6	106777	134328	122997	132310	99637.4	106777	122997	0.178863	0.142265	0.2	0	0	0.663878	NA	0.663878	NA
sp|Q3THK3|T2FA_MOUSE	Q3THK3	Gtf2f1	General transcription factor IIF subunit 1 OS=Mus musculus GN=Gtf2f1 PE=1 SV=2	327.29	0	8	sp|Q3THK3|T2FA_MOUSE	65184.9	70450.2	79618.2	80187.9	88482.5	73221.5	70450.2	80187.9	0.101798	0.0947547	0.2	0	0	0.253889	NA	0.253889	NA
sp|Q3THK7|GUAA_MOUSE	Q3THK7	Gmps	GMP synthase [glutamine-hydrolyzing] OS=Mus musculus GN=Gmps PE=1 SV=2	1555.08	0	27	sp|Q3THK7|GUAA_MOUSE	1.56422e+06	1.71597e+06	1.78678e+06	1.96444e+06	1.76993e+06	1.99836e+06	1.71597e+06	1.96444e+06	0.0673217	0.0645058	0.2	0.00813008	0	0.176332	NA	0.176332	NA
sp|Q3THS6|METK2_MOUSE	Q3THS6	Mat2a	S-adenosylmethionine synthase isoform type-2 OS=Mus musculus GN=Mat2a PE=1 SV=2	1143.95	0	16	sp|Q3THS6|METK2_MOUSE	1.69898e+06	2.06968e+06	1.8941e+06	1.59466e+06	1.56799e+06	1.42071e+06	1.8941e+06	1.56799e+06	0.0982405	0.0613199	-0.3	0	0	0.0503552	NA	0.0503552	NA
sp|Q3TIU4|PDE12_MOUSE	Q3TIU4	Pde12	2',5'-phosphodiesterase 12 OS=Mus musculus GN=Pde12 PE=1 SV=2	325.48	0	7	sp|Q3TIU4|PDE12_MOUSE	141845	143426	116725	134699	118675	116899	141845	118675	0.111795	0.0794394	-0.3	0	0	0.425225	NA	0.425225	NA
sp|Q3TIV5|ZC3HF_MOUSE	Q3TIV5	Zc3h15	Zinc finger CCCH domain-containing protein 15 OS=Mus musculus GN=Zc3h15 PE=1 SV=2	319.8	0	9	sp|Q3TIV5|ZC3HF_MOUSE	179938	213548	188506	194834	177382	182385	188506	182385	0.0900262	0.0486124	0	0.030303	0	0.594816	NA	0.594816	NA
sp|Q3TIX9|SNUT2_MOUSE	Q3TIX9	Usp39	U4/U6.U5 tri-snRNP-associated protein 2 OS=Mus musculus GN=Usp39 PE=1 SV=2	399.44	0	13	sp|Q3TIX9|SNUT2_MOUSE	326620	240591	281624	334024	313346	279990	281624	313346	0.152078	0.0881984	0.2	0	0	0.409855	NA	0.409855	NA
sp|Q3TKT4|SMCA4_MOUSE	Q3TKT4	Smarca4	Transcription activator BRG1 OS=Mus musculus GN=Smarca4 PE=1 SV=1	441.46	0	12	sp|Q3TKT4|SMCA4_MOUSE	161994	142887	115215	118157	129527	105868	142887	118157	0.167961	0.100404	-0.3	0	0	0.193148	NA	0.193148	NA
sp|Q3TLH4|PRC2C_MOUSE	Q3TLH4	Prrc2c	Protein PRRC2C OS=Mus musculus GN=Prrc2c PE=1 SV=3	581.14	0	14	sp|Q3TLH4|PRC2C_MOUSE	348199	450193	326962	229317	256909	273421	348199	256909	0.175619	0.0879997	-0.4	0.0784314	0.0784314	0.0120211	NA	0.0120211	NA
sp|Q3TMH2|SCRN3_MOUSE	Q3TMH2	Scrn3	Secernin-3 OS=Mus musculus GN=Scrn3 PE=1 SV=1	191.5	0	3	sp|Q3TMH2|SCRN3_MOUSE	54638.8	40403.5	69795.1	97152.2	61224.7	78547.9	54638.8	78547.9	0.267503	0.22751	0.5	0	0	0.0793211	NA	0.0793211	NA
sp|Q3TPX4|EXOC5_MOUSE	Q3TPX4	Exoc5	Exocyst complex component 5 OS=Mus musculus GN=Exoc5 PE=1 SV=2	68.02	0.000433463	2	sp|Q3TPX4|EXOC5_MOUSE	16692.9	18867.3	24947.6	27672.3	19103.1	25333.8	18867.3	25333.8	0.212133	0.184282	0.4	0	0	0.267008	NA	0.267008	NA
sp|Q3TQI7|CI078_MOUSE	Q3TQI7	NA	Uncharacterized protein C9orf78 homolog OS=Mus musculus PE=1 SV=2	52.15	0.000819001	3	sp|Q3TQI7|CI078_MOUSE	21245.8	17684.5	22048.2	14465.5	18048.2	16104.9	21245.8	16104.9	0.11427	0.110668	-0.4	0	0	0.063711	NA	0.063711	NA
sp|Q3TUU5|TEX30_MOUSE	Q3TUU5	Tex30	Testis-expressed protein 30 OS=Mus musculus GN=Tex30 PE=1 SV=1	55.07	0.000414766	3	sp|Q3TUU5|TEX30_MOUSE	41512.8	44092.4	37295.9	33045.3	28193.3	31138.9	41512.8	31138.9	0.0837488	0.0793854	-0.4	0	0	0.0153943	NA	0.0153943	NA
sp|Q3TWW8|SRSF6_MOUSE	Q3TWW8	Srsf6	Serine/arginine-rich splicing factor 6 OS=Mus musculus GN=Srsf6 PE=1 SV=1	475.38	0	12	sp|Q3TWW8|SRSF6_MOUSE	559559	541419	558955	588965	538253	487771	558955	538253	0.0186209	0.0939887	-0.1	0	0	0.722673	NA	0.722673	NA
sp|Q3TX08|TRM1_MOUSE	Q3TX08	Trmt1	tRNA (guanine(26)-N(2))-dimethyltransferase OS=Mus musculus GN=Trmt1 PE=1 SV=2	41.79	0.0019857	2	sp|Q3TX08|TRM1_MOUSE	15586.2	19272.9	20311	18094.1	15379.9	12779.1	19272.9	15379.9	0.13502	0.17238	-0.3	0	0	0.190952	NA	0.190952	NA
sp|Q3TXS7|PSMD1_MOUSE	Q3TXS7	Psmd1	26S proteasome non-ATPase regulatory subunit 1 OS=Mus musculus GN=Psmd1 PE=1 SV=1	1729.96	0	30	sp|Q3TXS7|PSMD1_MOUSE	1.29168e+06	1.30365e+06	1.38005e+06	1.5003e+06	1.31465e+06	1.64187e+06	1.30365e+06	1.5003e+06	0.0361775	0.110463	0.2	0.0243902	0.0243902	0.24907	NA	0.24907	NA
sp|Q3TZZ7|ESYT2_MOUSE	Q3TZZ7	Esyt2	Extended synaptotagmin-2 OS=Mus musculus GN=Esyt2 PE=1 SV=1	465.09	0	11	sp|Q3TZZ7|ESYT2_MOUSE	114605	142306	93860.5	153379	152478	139964	114605	152478	0.207879	0.050459	0.4	0.0606061	0.030303	0.0756275	NA	0.0756275	NA
sp|Q3U0V1|FUBP2_MOUSE	Q3U0V1	Khsrp	Far upstream element-binding protein 2 OS=Mus musculus GN=Khsrp PE=1 SV=2	1664.32	0	27	sp|Q3U0V1|FUBP2_MOUSE	1.84113e+06	2.09364e+06	1.71614e+06	1.83603e+06	1.90711e+06	1.78589e+06	1.84113e+06	1.83603e+06	0.102092	0.0330511	0	0.00925926	0.0185185	0.830694	NA	0.830694	NA
sp|Q3U186|SYRM_MOUSE	Q3U186	Rars2	Probable arginine--tRNA ligase, mitochondrial OS=Mus musculus GN=Rars2 PE=1 SV=1	97.37	0	2	sp|Q3U186|SYRM_MOUSE	18539.5	17981.3	20954.4	18660.3	13771.2	18534.3	18539.5	18534.3	0.0824812	0.164056	0	0	0	0.292224	NA	0.292224	NA
sp|Q3U1J0|S38A5_MOUSE	Q3U1J0	Slc38a5	Sodium-coupled neutral amino acid transporter 5 OS=Mus musculus GN=Slc38a5 PE=1 SV=1	175.28	0	5	sp|Q3U1J0|S38A5_MOUSE	67333.6	79204.9	81291.6	126633	109214	110745	79204.9	110745	0.0991385	0.0834895	0.5	0	0	0.00306944	NA	0.00306944	NA
sp|Q3U1J4|DDB1_MOUSE	Q3U1J4	Ddb1	DNA damage-binding protein 1 OS=Mus musculus GN=Ddb1 PE=1 SV=2	1048.67	0	29	sp|Q3U1J4|DDB1_MOUSE	511689	622471	560110	540551	548623	654571	560110	548623	0.0983377	0.109467	0	0	0	0.777406	NA	0.777406	NA
sp|Q3U308|CTU2_MOUSE	Q3U308	Ctu2	Cytoplasmic tRNA 2-thiolation protein 2 OS=Mus musculus GN=Ctu2 PE=1 SV=1	68.57	0.000434216	2	sp|Q3U308|CTU2_MOUSE	18445.9	19359.3	18036.6	11893.2	14872.8	14179.7	18445.9	14179.7	0.036381	0.114239	-0.4	0	0	0.0110214	NA	0.0110214	NA
sp|Q3U7R1|ESYT1_MOUSE	Q3U7R1	Esyt1	Extended synaptotagmin-1 OS=Mus musculus GN=Esyt1 PE=1 SV=2	1446.71	0	27	sp|Q3U7R1|ESYT1_MOUSE	1.0081e+06	1.39825e+06	969164	727817	1.05112e+06	692331	1.0081e+06	727817	0.210894	0.240001	-0.5	0.010101	0.010101	0.0846307	NA	0.0846307	NA
sp|Q3U821|WDR75_MOUSE	Q3U821	Wdr75	WD repeat-containing protein 75 OS=Mus musculus GN=Wdr75 PE=1 SV=1	236.06	0	5	sp|Q3U821|WDR75_MOUSE	95989.1	87317.4	89792.7	70079	80610.4	56438.8	89792.7	70079	0.049069	0.17553	-0.4	0	0	0.0373527	NA	0.0373527	NA
sp|Q3UA16|SPC25_MOUSE	Q3UA16	Spc25	Kinetochore protein Spc25 OS=Mus musculus GN=Spc25 PE=2 SV=1	63.5	0.000427168	2	sp|Q3UA16|SPC25_MOUSE	22152.7	30060	34167.6	57751.4	38835.2	42818.1	30060	42818.1	0.212089	0.214606	0.5	0	0	0.0193905	NA	0.0193905	NA
sp|Q3UCV8|OTUL_MOUSE	Q3UCV8	Otulin	Ubiquitin thioesterase otulin OS=Mus musculus GN=Otulin PE=1 SV=1	76.15	0.000447828	2	sp|Q3UCV8|OTUL_MOUSE	4867.4	4698.8	3820.81	3212.39	3790.42	17028.6	4698.8	3790.42	0.125929	0.975631	-0.3	0	0.166667	0.525538	NA	0.525538	NA
sp|Q3UD01|A7L3B_MOUSE	Q3UD01	Atxn7l3b	Putative ataxin-7-like protein 3B OS=Mus musculus GN=Atxn7l3b PE=1 SV=1	82.36	0	2	sp|Q3UD01|A7L3B_MOUSE	43630.4	47839.6	60145.1	64061.1	53894.9	55348.9	47839.6	55348.9	0.169807	0.0951733	0.2	0	0	0.249567	NA	0.249567	NA
sp|Q3UDE2|TTL12_MOUSE	Q3UDE2	Ttll12	Tubulin--tyrosine ligase-like protein 12 OS=Mus musculus GN=Ttll12 PE=1 SV=1	1227.47	0	23	sp|Q3UDE2|TTL12_MOUSE	1.17859e+06	656059	631296	813508	1.1121e+06	803677	656059	813508	0.37602	0.192685	0.3	0	0.0107527	0.515705	NA	0.515705	NA
sp|Q3UE37|UBE2Z_MOUSE	Q3UE37	Ube2z	Ubiquitin-conjugating enzyme E2 Z OS=Mus musculus GN=Ube2z PE=1 SV=2	38.61	0.00315333	2	sp|Q3UE37|UBE2Z_MOUSE	13247.5	10819.2	11080.1	15925.5	12021.5	5277.13	11080.1	12021.5	0.113788	0.486418	0.1	0	0	0.60276	NA	0.60276	NA
sp|Q3UEB3|PUF60_MOUSE	Q3UEB3	Puf60	Poly(U)-binding-splicing factor PUF60 OS=Mus musculus GN=Puf60 PE=1 SV=2	693.12	0	16	sp|Q3UEB3|PUF60_MOUSE	629761	500870	415646	486368	594555	432180	500870	486368	0.209142	0.163909	0	0.0196078	0	0.911739	NA	0.911739	NA
sp|Q3UGC7|EI3JA_MOUSE	Q3UGC7	Eif3j1	Eukaryotic translation initiation factor 3 subunit J-A OS=Mus musculus GN=Eif3j1 PE=2 SV=1	604.11	0	12	sp|Q3UGC7|EI3JA_MOUSE	423909	446088	490240	499549	489557	505570	446088	499549	0.0744717	0.0162334	0.2	0	0	0.256335	NA	0.256335	NA
sp|Q3UGR5|HDHD2_MOUSE	Q3UGR5	Hdhd2	Haloacid dehalogenase-like hydrolase domain-containing protein 2 OS=Mus musculus GN=Hdhd2 PE=1 SV=2	114.94	0	3	sp|Q3UGR5|HDHD2_MOUSE	46444.4	34045.8	37912	27479.6	34886.1	20568.2	37912	27479.6	0.160739	0.259015	-0.5	0	0	0.0530403	NA	0.0530403	NA
sp|Q3UHX2|HAP28_MOUSE	Q3UHX2	Pdap1	28 kDa heat- and acid-stable phosphoprotein OS=Mus musculus GN=Pdap1 PE=1 SV=1	715.18	0	10	sp|Q3UHX2|HAP28_MOUSE	450295	358479	386757	390926	378544	358659	386757	378544	0.117996	0.0432874	0	0.0666667	0.0666667	0.564697	NA	0.564697	NA
sp|Q3UI43|BABA1_MOUSE	Q3UI43	Babam1	BRISC and BRCA1-A complex member 1 OS=Mus musculus GN=Babam1 PE=1 SV=1	103.06	0	2	sp|Q3UI43|BABA1_MOUSE	15880.9	77741.7	8987.36	17383.7	5098.74	59963.3	15880.9	17383.7	1.10698	1.04769	0.1	0	0	0.757843	NA	0.757843	NA
sp|Q3UIU2|NDUB6_MOUSE	Q3UIU2	Ndufb6	NADH dehydrogenase [ubiquinone] 1 beta subcomplex subunit 6 OS=Mus musculus GN=Ndufb6 PE=1 SV=3	81.22	0	2	sp|Q3UIU2|NDUB6_MOUSE	70144.7	63376	57501.2	60334.4	62139.4	56873.6	63376	60334.4	0.0993657	0.0447611	-0.1	0	0	0.50206	NA	0.50206	NA
sp|Q3UJB9|EDC4_MOUSE	Q3UJB9	Edc4	Enhancer of mRNA-decapping protein 4 OS=Mus musculus GN=Edc4 PE=1 SV=2	743.42	0	15	sp|Q3UJB9|EDC4_MOUSE	351810	329765	311340	296634	301416	253437	329765	296634	0.0612189	0.0931146	-0.2	0	0.0208333	0.118416	NA	0.118416	NA
sp|Q3UJD6|UBP19_MOUSE	Q3UJD6	Usp19	Ubiquitin carboxyl-terminal hydrolase 19 OS=Mus musculus GN=Usp19 PE=1 SV=1	238.43	0	6	sp|Q3UJD6|UBP19_MOUSE	95704.3	134799	142539	145365	118371	159833	134799	145365	0.201901	0.149048	0.1	0	0	0.369606	NA	0.369606	NA
sp|Q3UJU9|RMD3_MOUSE	Q3UJU9	Rmdn3	Regulator of microtubule dynamics protein 3 OS=Mus musculus GN=Rmdn3 PE=1 SV=2	161.96	0	6	sp|Q3UJU9|RMD3_MOUSE	56288.3	56193.8	41822.6	80416.5	58570.1	57395.6	56193.8	58570.1	0.161847	0.198063	0.1	0.0952381	0	0.125439	NA	0.125439	NA
sp|Q3UKC1|TAXB1_MOUSE	Q3UKC1	Tax1bp1	Tax1-binding protein 1 homolog OS=Mus musculus GN=Tax1bp1 PE=1 SV=2	149.78	0	5	sp|Q3UKC1|TAXB1_MOUSE	39436	47335.2	44240.2	62843.5	57910.4	79896.1	44240.2	62843.5	0.0911442	0.172481	0.5	0	0	0.00816948	NA	0.00816948	NA
sp|Q3UKJ7|SMU1_MOUSE	Q3UKJ7	Smu1	WD40 repeat-containing protein SMU1 OS=Mus musculus GN=Smu1 PE=2 SV=2	291.51	0	10	sp|Q3UKJ7|SMU1_MOUSE	320796	265103	285964	292346	288022	304450	285964	292346	0.0968173	0.0288723	0	0	0	0.838366	NA	0.838366	NA
sp|Q3UM45|PP1R7_MOUSE	Q3UM45	Ppp1r7	Protein phosphatase 1 regulatory subunit 7 OS=Mus musculus GN=Ppp1r7 PE=1 SV=2	613.07	0	10	sp|Q3UM45|PP1R7_MOUSE	367504	326440	321212	269324	390232	258444	326440	269324	0.0749234	0.239052	-0.3	0	0	0.398214	NA	0.398214	NA
sp|Q3UMC0|SPAT5_MOUSE	Q3UMC0	Spata5	Spermatogenesis-associated protein 5 OS=Mus musculus GN=Spata5 PE=1 SV=2	220.4	0	4	sp|Q3UMC0|SPAT5_MOUSE	35330.5	51960.1	47800.1	33572.4	34862.3	37942.1	47800.1	34862.3	0.19218	0.0633162	-0.5	0.0666667	0	0.101738	NA	0.101738	NA
sp|Q3UMU9|HDGR2_MOUSE	Q3UMU9	Hdgfrp2	Hepatoma-derived growth factor-related protein 2 OS=Mus musculus GN=Hdgfrp2 PE=1 SV=1	114.67	0	2	sp|Q3UMU9|HDGR2_MOUSE	44489.5	28864.7	36480.6	35517.7	32999.8	28148	36480.6	32999.8	0.213408	0.116254	-0.1	0	0	0.408275	NA	0.408275	NA
sp|Q3UPF5|ZCCHV_MOUSE	Q3UPF5	Zc3hav1	Zinc finger CCCH-type antiviral protein 1 OS=Mus musculus GN=Zc3hav1 PE=1 SV=1	551.26	0	12	sp|Q3UPF5|ZCCHV_MOUSE	186830	182163	266412	290545	250331	247714	186830	250331	0.223565	0.0913339	0.4	0	0	0.115427	NA	0.115427	NA
sp|Q3UPL0|SC31A_MOUSE	Q3UPL0	Sec31a	Protein transport protein Sec31A OS=Mus musculus GN=Sec31a PE=1 SV=2	628.75	0	16	sp|Q3UPL0|SC31A_MOUSE	348347	358046	303301	270724	257697	228447	348347	257697	0.0867955	0.085819	-0.4	0.0196078	0.0588235	0.0164475	NA	0.0164475	NA
sp|Q3UQA7|SELH_MOUSE	Q3UQA7	Selenoh	Selenoprotein H OS=Mus musculus GN=Selenoh PE=1 SV=2	53.08	0.000820008	2	sp|Q3UQA7|SELH_MOUSE	7776.98	10739	7342.09	10684.9	9294.54	6978.97	7776.98	9294.54	0.214456	0.208336	0.3	0	0	0.797539	NA	0.797539	NA
sp|Q3URQ0|TEX10_MOUSE	Q3URQ0	Tex10	Testis-expressed protein 10 OS=Mus musculus GN=Tex10 PE=1 SV=1	148.16	0	4	sp|Q3URQ0|TEX10_MOUSE	37549.3	35953.7	35151.7	43823	34267.1	33884.2	35953.7	34267.1	0.0336981	0.150861	-0.1	0	0	0.817812	NA	0.817812	NA
sp|Q3UYV9|NCBP1_MOUSE	Q3UYV9	Ncbp1	Nuclear cap-binding protein subunit 1 OS=Mus musculus GN=Ncbp1 PE=1 SV=2	307.33	0	8	sp|Q3UYV9|NCBP1_MOUSE	185796	181240	195086	213189	160713	205473	185796	205473	0.0376625	0.146711	0.1	0.0606061	0.030303	0.824339	NA	0.824339	NA
sp|Q3V1L4|5NTC_MOUSE	Q3V1L4	Nt5c2	Cytosolic purine 5'-nucleotidase OS=Mus musculus GN=Nt5c2 PE=1 SV=2	327.86	0	9	sp|Q3V1L4|5NTC_MOUSE	247165	298080	209026	249363	250542	268511	247165	250542	0.177705	0.0418955	0	0	0.037037	0.800047	NA	0.800047	NA
sp|Q3V1V3|ESF1_MOUSE	Q3V1V3	Esf1	ESF1 homolog OS=Mus musculus GN=Esf1 PE=1 SV=1	54.78	0.00041425	2	sp|Q3V1V3|ESF1_MOUSE	15978.8	19544.4	14274	19756	12528.9	13123.8	15978.8	13123.8	0.16202	0.265053	-0.3	0	0	0.512012	NA	0.512012	NA
sp|Q3V300|KIF22_MOUSE	Q3V300	Kif22	Kinesin-like protein KIF22 OS=Mus musculus GN=Kif22 PE=2 SV=2	244.21	0	6	sp|Q3V300|KIF22_MOUSE	61155.8	37796.1	59801.9	53882.2	85692.2	54513.3	59801.9	54513.3	0.247806	0.281101	-0.1	0	0	0.322111	NA	0.322111	NA
sp|Q3V3R1|C1TM_MOUSE	Q3V3R1	Mthfd1l	Monofunctional C1-tetrahydrofolate synthase, mitochondrial OS=Mus musculus GN=Mthfd1l PE=1 SV=2	1755.27	0	38	sp|Q3V3R1|C1TM_MOUSE	1.69111e+06	1.93854e+06	1.61325e+06	2.41057e+06	2.11078e+06	2.45152e+06	1.69111e+06	2.41057e+06	0.0971896	0.0800386	0.5	0	0	0.0172277	NA	0.0172277	NA
sp|Q497V5|SRBD1_MOUSE	Q497V5	Srbd1	S1 RNA-binding domain-containing protein 1 OS=Mus musculus GN=Srbd1 PE=2 SV=2	70.37	0.000436872	2	sp|Q497V5|SRBD1_MOUSE	12060.8	9368.88	12719.5	16579.1	13426.4	13643.6	12060.8	13643.6	0.155946	0.121025	0.2	0	0	0.0699125	NA	0.0699125	NA
sp|Q4FJU9|TMM40_MOUSE	Q4FJU9	Tmem40	Transmembrane protein 40 OS=Mus musculus GN=Tmem40 PE=1 SV=1	284.95	0	3	sp|Q4FJU9|TMM40_MOUSE	35802.5	43800.4	11786.7	47762.5	73892.4	40122.3	35802.5	47762.5	0.546932	0.328388	0.4	0	0	0.105047	NA	0.105047	NA
sp|Q4FK66|PR38A_MOUSE	Q4FK66	Prpf38a	Pre-mRNA-splicing factor 38A OS=Mus musculus GN=Prpf38a PE=1 SV=1	66.81	0.000431965	2	sp|Q4FK66|PR38A_MOUSE	27284.6	18234.3	20567	29557.2	29094	31213.2	20567	29557.2	0.213308	0.0371935	0.5	0.333333	0.166667	0.0323426	NA	0.0323426	NA
sp|Q4FZC9|SYNE3_MOUSE	Q4FZC9	Syne3	Nesprin-3 OS=Mus musculus GN=Syne3 PE=1 SV=1	92.52	0	3	sp|Q4FZC9|SYNE3_MOUSE	15881.9	22302.6	23756.4	20195.1	15464.2	20123.3	22302.6	20123.3	0.202946	0.145792	-0.1	0	0	0.509293	NA	0.509293	NA
sp|Q4FZF3|DDX49_MOUSE	Q4FZF3	Ddx49	Probable ATP-dependent RNA helicase DDX49 OS=Mus musculus GN=Ddx49 PE=2 SV=1	93.21	0	2	sp|Q4FZF3|DDX49_MOUSE	14089.4	19023.9	14983.1	12555.2	11939.9	12528.8	14983.1	12528.8	0.163995	0.0281873	-0.3	0	0	0.043191	NA	0.043191	NA
sp|Q4KML4|ABRAL_MOUSE	Q4KML4	Abracl	Costars family protein ABRACL OS=Mus musculus GN=Abracl PE=1 SV=1	196.37	0	3	sp|Q4KML4|ABRAL_MOUSE	256569	299421	311646	253622	229112	181568	299421	229112	0.100005	0.165445	-0.4	0	0	0.0513667	NA	0.0513667	NA
sp|Q4VA53|PDS5B_MOUSE	Q4VA53	Pds5b	Sister chromatid cohesion protein PDS5 homolog B OS=Mus musculus GN=Pds5b PE=1 SV=1	118.33	0	4	sp|Q4VA53|PDS5B_MOUSE	49954.8	45377.5	57932.3	62964.1	50140.8	56607.7	49954.8	56607.7	0.124367	0.11334	0.2	0	0	0.35467	NA	0.35467	NA
sp|Q4VAA2|CDV3_MOUSE	Q4VAA2	Cdv3	Protein CDV3 OS=Mus musculus GN=Cdv3 PE=1 SV=2	498.27	0	9	sp|Q4VAA2|CDV3_MOUSE	292887	440606	290335	167622	227238	219864	292887	219864	0.252088	0.158612	-0.4	0	0.0333333	0.0141918	NA	0.0141918	NA
sp|Q4VBD2|TAPT1_MOUSE	Q4VBD2	Tapt1	Transmembrane anterior posterior transformation protein 1 OS=Mus musculus GN=Tapt1 PE=1 SV=2	100.28	0	2	sp|Q4VBD2|TAPT1_MOUSE	49410.9	35367.3	60962.8	45785.1	56066.7	55388	49410.9	55388	0.263851	0.109708	0.2	0	0	0.5489	NA	0.5489	NA
sp|Q4VBE8|WDR18_MOUSE	Q4VBE8	Wdr18	WD repeat-containing protein 18 OS=Mus musculus GN=Wdr18 PE=1 SV=1	93.02	0	3	sp|Q4VBE8|WDR18_MOUSE	38138.2	32326.4	35505.1	36579.6	36833.1	31134.2	35505.1	36579.6	0.0823868	0.0923864	0	0	0	0.87924	NA	0.87924	NA
sp|Q501J6|DDX17_MOUSE	Q501J6	Ddx17	Probable ATP-dependent RNA helicase DDX17 OS=Mus musculus GN=Ddx17 PE=1 SV=1	595.86	0	13	sp|Q501J6|DDX17_MOUSE	624898	673017	494549	467618	550649	459344	624898	467618	0.154543	0.102522	-0.4	0.0588235	0	0.136352	NA	0.136352	NA
sp|Q505F5|LRC47_MOUSE	Q505F5	Lrrc47	Leucine-rich repeat-containing protein 47 OS=Mus musculus GN=Lrrc47 PE=1 SV=1	587.93	0	12	sp|Q505F5|LRC47_MOUSE	317855	339613	276040	297399	324197	309984	317855	309984	0.103832	0.0431772	0	0.025641	0.102564	0.991118	NA	0.991118	NA
sp|Q52KI8|SRRM1_MOUSE	Q52KI8	Srrm1	Serine/arginine repetitive matrix protein 1 OS=Mus musculus GN=Srrm1 PE=1 SV=2	328.1	0	6	sp|Q52KI8|SRRM1_MOUSE	82297.4	64663.7	62261.1	79361.1	58838.1	70504.7	64663.7	70504.7	0.156874	0.147964	0.1	0.047619	0.047619	0.986285	NA	0.986285	NA
sp|Q569Z5|DDX46_MOUSE	Q569Z5	Ddx46	Probable ATP-dependent RNA helicase DDX46 OS=Mus musculus GN=Ddx46 PE=1 SV=2	779.46	0	16	sp|Q569Z5|DDX46_MOUSE	349403	270832	276657	350408	359120	293284	276657	350408	0.146433	0.106985	0.3	0.0185185	0.0185185	0.32333	NA	0.32333	NA
sp|Q569Z6|TR150_MOUSE	Q569Z6	Thrap3	Thyroid hormone receptor-associated protein 3 OS=Mus musculus GN=Thrap3 PE=1 SV=1	979.27	0	21	sp|Q569Z6|TR150_MOUSE	458370	592873	489432	517907	444565	533762	489432	517907	0.137126	0.0954111	0.1	0.037037	0.0123457	0.804812	NA	0.804812	NA
sp|Q571H0|NPA1P_MOUSE	Q571H0	Urb1	Nucleolar pre-ribosomal-associated protein 1 OS=Mus musculus GN=Urb1 PE=1 SV=2	72.1	0.000439367	2	sp|Q571H0|NPA1P_MOUSE	4997.8	5680.85	3762.84	4103.65	4948.44	5077.9	4997.8	4948.44	0.20195	0.112332	0	0	0	0.930216	NA	0.930216	NA
sp|Q571I9|A16A1_MOUSE	Q571I9	Aldh16a1	Aldehyde dehydrogenase family 16 member A1 OS=Mus musculus GN=Aldh16a1 PE=1 SV=2	331.47	0	8	sp|Q571I9|A16A1_MOUSE	73726.7	90380	71451.1	68052.1	73880.7	62309.9	73726.7	68052.1	0.131618	0.0849792	-0.1	0	0	0.202245	NA	0.202245	NA
sp|Q5BLK4|TUT7_MOUSE	Q5BLK4	Zcchc6	Terminal uridylyltransferase 7 OS=Mus musculus GN=Zcchc6 PE=1 SV=3	166.3	0	6	sp|Q5BLK4|TUT7_MOUSE	19309.8	16123.1	13804.5	22951.9	43734.9	18408.9	16123.1	22951.9	0.168412	0.476039	0.5	0	0	0.0756537	NA	0.0756537	NA
sp|Q5EG47|AAPK1_MOUSE	Q5EG47	Prkaa1	5'-AMP-activated protein kinase catalytic subunit alpha-1 OS=Mus musculus GN=Prkaa1 PE=1 SV=2	299.68	0	7	sp|Q5EG47|AAPK1_MOUSE	143545	109605	130321	187973	196317	140103	130321	187973	0.133836	0.173541	0.5	0.0952381	0	0.046307	NA	0.046307	NA
sp|Q5F2E7|NUFP2_MOUSE	Q5F2E7	Nufip2	Nuclear fragile X mental retardation-interacting protein 2 OS=Mus musculus GN=Nufip2 PE=1 SV=1	126.93	0	3	sp|Q5F2E7|NUFP2_MOUSE	79863	74527.1	94430.7	65113.5	65182	64550.8	79863	65113.5	0.124215	0.00533262	-0.3	0	0	0.0330973	NA	0.0330973	NA
sp|Q5FWK3|RHG01_MOUSE	Q5FWK3	Arhgap1	Rho GTPase-activating protein 1 OS=Mus musculus GN=Arhgap1 PE=1 SV=1	174.48	0	6	sp|Q5FWK3|RHG01_MOUSE	91496.5	132512	144365	106007	88175.8	145267	132512	106007	0.225931	0.258136	-0.3	0	0	0.64272	NA	0.64272	NA
sp|Q5PSV9|MDC1_MOUSE	Q5PSV9	Mdc1	Mediator of DNA damage checkpoint protein 1 OS=Mus musculus GN=Mdc1 PE=1 SV=1	355.78	0	9	sp|Q5PSV9|MDC1_MOUSE	191845	165906	220137	276338	212311	271627	191845	271627	0.140809	0.140805	0.5	0	0	0.0534218	NA	0.0534218	NA
sp|Q5RJG1|NOL10_MOUSE	Q5RJG1	Nol10	Nucleolar protein 10 OS=Mus musculus GN=Nol10 PE=2 SV=1	208.38	0	6	sp|Q5RJG1|NOL10_MOUSE	108233	98997.4	96401.3	72605.8	83070.8	47846.5	98997.4	72605.8	0.0614445	0.266639	-0.4	0	0.0555556	0.0283483	NA	0.0283483	NA
sp|Q5SFM8|RBM27_MOUSE	Q5SFM8	Rbm27	RNA-binding protein 27 OS=Mus musculus GN=Rbm27 PE=1 SV=3	118.06	0	4	sp|Q5SFM8|RBM27_MOUSE	35910.8	46466.3	27176.2	29807.8	29069.3	25865.6	35910.8	29069.3	0.264511	0.0741874	-0.3	0	0	0.152359	NA	0.152359	NA
sp|Q5SSI6|UTP18_MOUSE	Q5SSI6	Utp18	U3 small nucleolar RNA-associated protein 18 homolog OS=Mus musculus GN=Utp18 PE=1 SV=1	364.81	0	6	sp|Q5SSI6|UTP18_MOUSE	107761	118491	115322	95280.2	78820.6	87440.1	115322	87440.1	0.0484198	0.0944352	-0.4	0	0	0.0172303	NA	0.0172303	NA
sp|Q5SSW2|PSME4_MOUSE	Q5SSW2	Psme4	Proteasome activator complex subunit 4 OS=Mus musculus GN=Psme4 PE=1 SV=1	92.27	0	2	sp|Q5SSW2|PSME4_MOUSE	29244.3	19284.2	23714.4	31211.9	31555.3	37713.4	23714.4	31555.3	0.207225	0.109231	0.4	0	0	0.0342181	NA	0.0342181	NA
sp|Q5SSZ5|TENS3_MOUSE	Q5SSZ5	Tns3	Tensin-3 OS=Mus musculus GN=Tns3 PE=1 SV=1	112.62	0	3	sp|Q5SSZ5|TENS3_MOUSE	70422.3	28130.4	1932.85	25802.5	22727.5	16981.7	28130.4	22727.5	1.03174	0.205029	-0.3	0	0	0.723225	NA	0.723225	NA
sp|Q5SUF2|LC7L3_MOUSE	Q5SUF2	Luc7l3	Luc7-like protein 3 OS=Mus musculus GN=Luc7l3 PE=1 SV=1	482.71	0	11	sp|Q5SUF2|LC7L3_MOUSE	185239	215289	209932	199880	219074	240523	209932	219074	0.0787672	0.0924895	0.1	0	0.030303	0.41978	NA	0.41978	NA
sp|Q5SUR0|PUR4_MOUSE	Q5SUR0	Pfas	Phosphoribosylformylglycinamidine synthase OS=Mus musculus GN=Pfas PE=1 SV=1	1660.11	0	32	sp|Q5SUR0|PUR4_MOUSE	1.90269e+06	1.80762e+06	1.80021e+06	1.55921e+06	1.49672e+06	1.59139e+06	1.80762e+06	1.55921e+06	0.0311133	0.0310728	-0.2	0.00854701	0.025641	0.0525217	NA	0.0525217	NA
sp|Q5SW19|CLU_MOUSE	Q5SW19	Cluh	Clustered mitochondria protein homolog OS=Mus musculus GN=Cluh PE=1 SV=2	581.96	0	12	sp|Q5SW19|CLU_MOUSE	234118	173700	195332	144722	161060	125044	195332	144722	0.15226	0.125576	-0.4	0	0.047619	0.0236535	NA	0.0236535	NA
sp|Q5SWD9|TSR1_MOUSE	Q5SWD9	Tsr1	Pre-rRNA-processing protein TSR1 homolog OS=Mus musculus GN=Tsr1 PE=1 SV=1	185.84	0	5	sp|Q5SWD9|TSR1_MOUSE	81797.5	71254.9	94405.2	79294.2	82200.7	63592.7	81797.5	79294.2	0.140515	0.133419	0	0	0	0.435416	NA	0.435416	NA
sp|Q5SWU9|ACACA_MOUSE	Q5SWU9	Acaca	Acetyl-CoA carboxylase 1 OS=Mus musculus GN=Acaca PE=1 SV=1	266.66	0	5	sp|Q5SWU9|ACACA_MOUSE	45968.6	57909.4	32219.4	33443.2	39485.2	33067.1	45968.6	33443.2	0.283376	0.101943	-0.5	0	0	0.201201	NA	0.201201	NA
sp|Q5U458|DJC11_MOUSE	Q5U458	Dnajc11	DnaJ homolog subfamily C member 11 OS=Mus musculus GN=Dnajc11 PE=1 SV=2	127.78	0	4	sp|Q5U458|DJC11_MOUSE	132505	123781	141698	109049	114578	118620	132505	114578	0.0675352	0.0421178	-0.2	0	0	0.0995054	NA	0.0995054	NA
sp|Q5U4D9|THOC6_MOUSE	Q5U4D9	Thoc6	THO complex subunit 6 homolog OS=Mus musculus GN=Thoc6 PE=1 SV=1	75.86	0.000447628	3	sp|Q5U4D9|THOC6_MOUSE	16331.1	14553.4	21707.4	20923.3	24544.7	18802.6	16331.1	20923.3	0.212472	0.135531	0.4	0	0.0833333	0.160253	NA	0.160253	NA
sp|Q5XJE5|LEO1_MOUSE	Q5XJE5	Leo1	RNA polymerase-associated protein LEO1 OS=Mus musculus GN=Leo1 PE=1 SV=2	109.89	0	3	sp|Q5XJE5|LEO1_MOUSE	66415.3	53822.4	56829.8	65873.7	49448.9	54421.4	56829.8	54421.4	0.111425	0.148861	-0.1	0	0	0.687852	NA	0.687852	NA
sp|Q5XJY5|COPD_MOUSE	Q5XJY5	Arcn1	Coatomer subunit delta OS=Mus musculus GN=Arcn1 PE=1 SV=2	448.36	0	12	sp|Q5XJY5|COPD_MOUSE	183186	191995	185353	180856	178698	157699	185353	178698	0.024566	0.0741964	-0.1	0	0	0.330311	NA	0.330311	NA
sp|Q60520|SIN3A_MOUSE	Q60520	Sin3a	Paired amphipathic helix protein Sin3a OS=Mus musculus GN=Sin3a PE=1 SV=3	109.06	0	2	sp|Q60520|SIN3A_MOUSE	20063.5	21666.9	20073.1	17166.1	21024	16737.3	20073.1	17166.1	0.0448006	0.128947	-0.2	0	0.166667	0.226641	NA	0.226641	NA
sp|Q60596|XRCC1_MOUSE	Q60596	Xrcc1	DNA repair protein XRCC1 OS=Mus musculus GN=Xrcc1 PE=1 SV=2	40.09	0.00276899	2	sp|Q60596|XRCC1_MOUSE	14954.9	13287.8	11016.3	13950.6	15246.2	12041.9	13287.8	13950.6	0.151076	0.117263	0.1	0	0	0.657126	NA	0.657126	NA
sp|Q60597|ODO1_MOUSE	Q60597	Ogdh	2-oxoglutarate dehydrogenase, mitochondrial OS=Mus musculus GN=Ogdh PE=1 SV=3	1105.93	0	29	sp|Q60597|ODO1_MOUSE	646553	672237	669077	1.08259e+06	912746	916630	669077	916630	0.0211371	0.0998879	0.5	0	0.0196078	0.00316447	NA	0.00316447	NA
sp|Q60598|SRC8_MOUSE	Q60598	Cttn	Src substrate cortactin OS=Mus musculus GN=Cttn PE=1 SV=2	350.01	0	9	sp|Q60598|SRC8_MOUSE	144187	146719	121095	137866	223169	121567	144187	137866	0.102816	0.339205	-0.1	0	0	0.481384	NA	0.481384	NA
sp|Q60631|GRB2_MOUSE	Q60631	Grb2	Growth factor receptor-bound protein 2 OS=Mus musculus GN=Grb2 PE=1 SV=1	419.38	0	10	sp|Q60631|GRB2_MOUSE	282560	350496	258594	239465	280742	197049	282560	239465	0.160394	0.175032	-0.2	0	0	0.133699	NA	0.133699	NA
sp|Q60668|HNRPD_MOUSE	Q60668	Hnrnpd	Heterogeneous nuclear ribonucleoprotein D0 OS=Mus musculus GN=Hnrnpd PE=1 SV=2	995.67	0	15	sp|Q60668|HNRPD_MOUSE	3.58922e+06	3.38177e+06	2.91598e+06	3.53917e+06	3.17261e+06	2.86782e+06	3.38177e+06	3.17261e+06	0.104617	0.10527	-0.1	0	0	0.755895	NA	0.755895	NA
sp|Q60676|PPP5_MOUSE	Q60676	Ppp5c	Serine/threonine-protein phosphatase 5 OS=Mus musculus GN=Ppp5c PE=1 SV=3	196.57	0	5	sp|Q60676|PPP5_MOUSE	82329.5	89280.8	74729.1	75866.7	95361.5	81294.7	82329.5	81294.7	0.0886372	0.11953	0	0.0555556	0.0555556	0.820247	NA	0.820247	NA
sp|Q60692|PSB6_MOUSE	Q60692	Psmb6	Proteasome subunit beta type-6 OS=Mus musculus GN=Psmb6 PE=1 SV=3	373.74	0	7	sp|Q60692|PSB6_MOUSE	911293	928811	1.05862e+06	1.03886e+06	996539	925600	928811	996539	0.0832909	0.0579813	0.1	0	0	0.795308	NA	0.795308	NA
sp|Q60710|SAMH1_MOUSE	Q60710	Samhd1	Deoxynucleoside triphosphate triphosphohydrolase SAMHD1 OS=Mus musculus GN=Samhd1 PE=1 SV=2	255.21	0	5	sp|Q60710|SAMH1_MOUSE	88450.6	105376	109286	144673	105159	106578	105376	106578	0.109609	0.188674	0	0	0	0.238107	NA	0.238107	NA
sp|Q60737|CSK21_MOUSE	Q60737	Csnk2a1	Casein kinase II subunit alpha OS=Mus musculus GN=Csnk2a1 PE=1 SV=2	487.5	0	12	sp|Q60737|CSK21_MOUSE	502359	485672	507892	528597	518901	519309	502359	519309	0.023197	0.0104996	0	0	0	0.529414	NA	0.529414	NA
sp|Q60739|BAG1_MOUSE	Q60739	Bag1	BAG family molecular chaperone regulator 1 OS=Mus musculus GN=Bag1 PE=1 SV=3	82.71	0	4	sp|Q60739|BAG1_MOUSE	31858.7	32305.7	24617.6	26817.6	31655.6	23230.3	31858.7	26817.6	0.145823	0.155247	-0.2	0	0	0.513863	NA	0.513863	NA
sp|Q60749|KHDR1_MOUSE	Q60749	Khdrbs1	KH domain-containing, RNA-binding, signal transduction-associated protein 1 OS=Mus musculus GN=Khdrbs1 PE=1 SV=2	334.87	0	6	sp|Q60749|KHDR1_MOUSE	721961	770243	821114	821845	808207	727068	770243	808207	0.0642999	0.0652129	0.1	0	0	0.824309	NA	0.824309	NA
sp|Q60766|IRGM1_MOUSE	Q60766	Irgm1	Immunity-related GTPase family M protein 1 OS=Mus musculus GN=Irgm1 PE=1 SV=1	46.79	0.000804182	2	sp|Q60766|IRGM1_MOUSE	11851.9	22672.9	15490.7	12708.5	11116.8	12724.4	15490.7	12708.5	0.330278	0.0758074	-0.3	0	0	0.143044	NA	0.143044	NA
sp|Q60848|HELLS_MOUSE	Q60848	Hells	Lymphocyte-specific helicase OS=Mus musculus GN=Hells PE=1 SV=2	126.76	0	4	sp|Q60848|HELLS_MOUSE	37746.2	31028.8	59565.8	38412	39971.1	41871.1	37746.2	39971.1	0.348752	0.0432174	0.1	0	0	0.876612	NA	0.876612	NA
sp|Q60862|ORC2_MOUSE	Q60862	Orc2	Origin recognition complex subunit 2 OS=Mus musculus GN=Orc2 PE=1 SV=1	177.37	0	3	sp|Q60862|ORC2_MOUSE	72097.8	48888.3	67562.8	67086.8	55910.3	61860.5	67562.8	61860.5	0.195732	0.0907533	-0.1	0.0833333	0.0833333	0.94662	NA	0.94662	NA
sp|Q60864|STIP1_MOUSE	Q60864	Stip1	Stress-induced-phosphoprotein 1 OS=Mus musculus GN=Stip1 PE=1 SV=1	1961.69	0	40	sp|Q60864|STIP1_MOUSE	4.13775e+06	3.60279e+06	3.57015e+06	3.22052e+06	4.27333e+06	3.12609e+06	3.60279e+06	3.22052e+06	0.0845318	0.179903	-0.2	0.0128205	0.0192308	0.545783	NA	0.545783	NA
sp|Q60865|CAPR1_MOUSE	Q60865	Caprin1	Caprin-1 OS=Mus musculus GN=Caprin1 PE=1 SV=2	1051.82	0	17	sp|Q60865|CAPR1_MOUSE	1.56643e+06	1.78257e+06	1.80639e+06	1.61822e+06	1.57879e+06	1.88491e+06	1.78257e+06	1.61822e+06	0.076929	0.0983044	-0.1	0.0151515	0.0151515	0.867894	NA	0.867894	NA
sp|Q60870|REEP5_MOUSE	Q60870	Reep5	Receptor expression-enhancing protein 5 OS=Mus musculus GN=Reep5 PE=1 SV=1	109.72	0	3	sp|Q60870|REEP5_MOUSE	260736	198796	299232	300393	313590	269926	260736	300393	0.200346	0.0760064	0.2	0	0	0.224195	NA	0.224195	NA
sp|Q60902|EP15R_MOUSE	Q60902	Eps15l1	Epidermal growth factor receptor substrate 15-like 1 OS=Mus musculus GN=Eps15l1 PE=1 SV=3	152.36	0	4	sp|Q60902|EP15R_MOUSE	16514.8	17996.9	16726.9	13848.1	16982.5	16980.9	16726.9	16980.9	0.046927	0.113521	0	0	0	0.445762	NA	0.445762	NA
sp|Q60930|VDAC2_MOUSE	Q60930	Vdac2	Voltage-dependent anion-selective channel protein 2 OS=Mus musculus GN=Vdac2 PE=1 SV=2	847.22	0	13	sp|Q60930|VDAC2_MOUSE	1.58155e+06	1.43987e+06	1.49008e+06	1.62563e+06	1.46725e+06	1.49005e+06	1.49008e+06	1.49005e+06	0.0477651	0.056046	0	0	0	0.846307	NA	0.846307	NA
sp|Q60931|VDAC3_MOUSE	Q60931	Vdac3	Voltage-dependent anion-selective channel protein 3 OS=Mus musculus GN=Vdac3 PE=1 SV=1	480.63	0	6	sp|Q60931|VDAC3_MOUSE	453152	464907	452035	698549	594727	624003	453152	624003	0.0156143	0.0837603	0.5	0	0	0.00472908	NA	0.00472908	NA
sp|Q60932|VDAC1_MOUSE	Q60932	Vdac1	Voltage-dependent anion-selective channel protein 1 OS=Mus musculus GN=Vdac1 PE=1 SV=3	1072.41	0	14	sp|Q60932|VDAC1_MOUSE	1.59559e+06	1.81864e+06	1.76343e+06	2.30496e+06	1.88527e+06	2.20558e+06	1.76343e+06	2.20558e+06	0.0673091	0.102874	0.3	0	0	0.0557745	NA	0.0557745	NA
sp|Q60960|IMA5_MOUSE	Q60960	Kpna1	Importin subunit alpha-5 OS=Mus musculus GN=Kpna1 PE=1 SV=2	334.24	0	6	sp|Q60960|IMA5_MOUSE	116911	143793	188673	146093	137697	166998	143793	146093	0.242035	0.100416	0	0	0	0.893099	NA	0.893099	NA
sp|Q60972|RBBP4_MOUSE	Q60972	Rbbp4	Histone-binding protein RBBP4 OS=Mus musculus GN=Rbbp4 PE=1 SV=5	1318.02	0	19	sp|Q60972|RBBP4_MOUSE	3.00276e+06	3.56742e+06	4.1051e+06	4.00144e+06	3.3739e+06	5.05461e+06	3.56742e+06	4.00144e+06	0.154907	0.204979	0.2	0.0104167	0.0104167	0.319531	NA	0.319531	NA
sp|Q60973|RBBP7_MOUSE	Q60973	Rbbp7	Histone-binding protein RBBP7 OS=Mus musculus GN=Rbbp7 PE=1 SV=1	841.59	0	12	sp|Q60973|RBBP7_MOUSE	3.11389e+06	3.22481e+06	3.72599e+06	3.0218e+06	2.61714e+06	3.75104e+06	3.22481e+06	3.0218e+06	0.0972095	0.18359	-0.1	0.0151515	0.030303	0.528192	NA	0.528192	NA
sp|Q60996|2A5G_MOUSE	Q60996	Ppp2r5c	Serine/threonine-protein phosphatase 2A 56 kDa regulatory subunit gamma isoform OS=Mus musculus GN=Ppp2r5c PE=1 SV=2	142.7	0	4	sp|Q60996|2A5G_MOUSE	62525.9	69864.2	79887.8	66614.4	64569.7	62149.9	69864.2	64569.7	0.123171	0.0346795	-0.1	0.166667	0.166667	0.360218	NA	0.360218	NA
sp|Q61024|ASNS_MOUSE	Q61024	Asns	Asparagine synthetase [glutamine-hydrolyzing] OS=Mus musculus GN=Asns PE=1 SV=3	1724.38	0	23	sp|Q61024|ASNS_MOUSE	4.4948e+06	2.44242e+06	3.59174e+06	4.26186e+06	4.88472e+06	3.8599e+06	3.59174e+06	4.26186e+06	0.293092	0.119101	0.2	0	0	0.199162	NA	0.199162	NA
sp|Q61029|LAP2B_MOUSE	Q61029	Tmpo	Lamina-associated polypeptide 2, isoforms beta/delta/epsilon/gamma OS=Mus musculus GN=Tmpo PE=1 SV=4	517.3	0	10	sp|Q61029|LAP2B_MOUSE	1.07146e+06	1.02185e+06	863895	1.39369e+06	1.30539e+06	1.5012e+06	1.02185e+06	1.39369e+06	0.109961	0.0700364	0.4	0	0	0.00746323	NA	0.00746323	NA
sp|Q61033|LAP2A_MOUSE	Q61033	Tmpo	Lamina-associated polypeptide 2, isoforms alpha/zeta OS=Mus musculus GN=Tmpo PE=1 SV=4	1445.61	0	22	sp|Q61033|LAP2A_MOUSE	1.95624e+06	1.93626e+06	2.03827e+06	2.69128e+06	2.55368e+06	2.66373e+06	1.95624e+06	2.66373e+06	0.0273449	0.027617	0.4	0	0.0114943	0.00589639	NA	0.00589639	NA
sp|Q61036|PAK3_MOUSE	Q61036	Pak3	Serine/threonine-protein kinase PAK 3 OS=Mus musculus GN=Pak3 PE=1 SV=2	61.2	0.000422476	2	sp|Q61036|PAK3_MOUSE	16353.7	17402.7	15375.2	13841	18833.6	13377.3	16353.7	13841	0.0619145	0.197077	-0.2	0	0	0.529113	NA	0.529113	NA
sp|Q61074|PPM1G_MOUSE	Q61074	Ppm1g	Protein phosphatase 1G OS=Mus musculus GN=Ppm1g PE=1 SV=3	1061.16	0	18	sp|Q61074|PPM1G_MOUSE	1.23727e+06	1.32342e+06	1.14011e+06	1.44495e+06	1.27742e+06	1.40234e+06	1.23727e+06	1.40234e+06	0.0743446	0.0633266	0.2	0	0	0.230669	NA	0.230669	NA
sp|Q61081|CDC37_MOUSE	Q61081	Cdc37	Hsp90 co-chaperone Cdc37 OS=Mus musculus GN=Cdc37 PE=1 SV=1	963.43	0	16	sp|Q61081|CDC37_MOUSE	1.32877e+06	1.11684e+06	1.07932e+06	942470	1.16271e+06	835389	1.11684e+06	942470	0.114474	0.170262	-0.2	0	0	0.152062	NA	0.152062	NA
sp|Q61102|ABCB7_MOUSE	Q61102	Abcb7	ATP-binding cassette sub-family B member 7, mitochondrial OS=Mus musculus GN=Abcb7 PE=1 SV=3	101.72	0	3	sp|Q61102|ABCB7_MOUSE	11931.5	17128.3	8160.28	15938.8	10505.2	10541.3	11931.5	10541.3	0.362939	0.253617	-0.2	0	0	0.931931	NA	0.931931	NA
sp|Q61103|REQU_MOUSE	Q61103	Dpf2	Zinc finger protein ubi-d4 OS=Mus musculus GN=Dpf2 PE=1 SV=1	204.92	0	3	sp|Q61103|REQU_MOUSE	56054.4	79701	61940.7	48986.8	58284.2	50621.2	61940.7	50621.2	0.186804	0.0943129	-0.3	0.0833333	0	0.107216	NA	0.107216	NA
sp|Q61136|PRP4B_MOUSE	Q61136	Prpf4b	Serine/threonine-protein kinase PRP4 homolog OS=Mus musculus GN=Prpf4b PE=1 SV=3	130.77	0	4	sp|Q61136|PRP4B_MOUSE	26078	26783.5	20611.2	18901.4	30477.9	23817.8	26078	23817.8	0.137945	0.238129	-0.1	0	0	0.915299	NA	0.915299	NA
sp|Q61160|FADD_MOUSE	Q61160	Fadd	FAS-associated death domain protein OS=Mus musculus GN=Fadd PE=1 SV=1	81.51	0	2	sp|Q61160|FADD_MOUSE	7472.68	8504.06	11241.9	13507.6	12064.8	10533.5	8504.06	12064.8	0.214698	0.123579	0.5	0	0	0.0637251	NA	0.0637251	NA
sp|Q61166|MARE1_MOUSE	Q61166	Mapre1	Microtubule-associated protein RP/EB family member 1 OS=Mus musculus GN=Mapre1 PE=1 SV=3	788.29	0	13	sp|Q61166|MARE1_MOUSE	848274	1.02342e+06	1.02396e+06	1.02223e+06	1.04475e+06	1.05271e+06	1.02342e+06	1.04475e+06	0.104928	0.015204	0	0	0	0.391071	NA	0.391071	NA
sp|Q61187|TS101_MOUSE	Q61187	Tsg101	Tumor susceptibility gene 101 protein OS=Mus musculus GN=Tsg101 PE=1 SV=2	72.43	0.000440529	2	sp|Q61187|TS101_MOUSE	25122.3	24217.2	31409.4	21756.2	24343.1	20977.2	25122.3	21756.2	0.14554	0.0788068	-0.2	0	0	0.119365	NA	0.119365	NA
sp|Q61189|ICLN_MOUSE	Q61189	Clns1a	Methylosome subunit pICln OS=Mus musculus GN=Clns1a PE=1 SV=1	334.2	0	6	sp|Q61189|ICLN_MOUSE	421099	388114	480724	335982	329659	328899	421099	329659	0.109165	0.0117314	-0.4	0	0.047619	0.0216242	NA	0.0216242	NA
sp|Q61191|HCFC1_MOUSE	Q61191	Hcfc1	Host cell factor 1 OS=Mus musculus GN=Hcfc1 PE=1 SV=2	662.42	0	15	sp|Q61191|HCFC1_MOUSE	323660	380938	321009	388666	326780	444828	323660	388666	0.0990465	0.152672	0.3	0	0	0.311537	NA	0.311537	NA
sp|Q61206|PA1B2_MOUSE	Q61206	Pafah1b2	Platelet-activating factor acetylhydrolase IB subunit beta OS=Mus musculus GN=Pafah1b2 PE=1 SV=2	255.92	0	4	sp|Q61206|PA1B2_MOUSE	239363	228956	224651	172055	238534	181136	228956	181136	0.0327456	0.182757	-0.3	0	0	0.163067	NA	0.163067	NA
sp|Q61210|ARHG1_MOUSE	Q61210	Arhgef1	Rho guanine nucleotide exchange factor 1 OS=Mus musculus GN=Arhgef1 PE=1 SV=2	461.51	0	12	sp|Q61210|ARHG1_MOUSE	235188	283400	241263	187218	208767	190005	241263	190005	0.103669	0.0600006	-0.3	0	0	0.0235974	NA	0.0235974	NA
sp|Q61211|EIF2D_MOUSE	Q61211	Eif2d	Eukaryotic translation initiation factor 2D OS=Mus musculus GN=Eif2d PE=1 SV=3	107.14	0	4	sp|Q61211|EIF2D_MOUSE	84995.6	66085.9	60860.9	105736	86024.6	80929.3	66085.9	86024.6	0.17973	0.144136	0.4	0	0	0.0800103	NA	0.0800103	NA
sp|Q61216|MRE11_MOUSE	Q61216	Mre11	Double-strand break repair protein MRE11 OS=Mus musculus GN=Mre11 PE=1 SV=1	344.62	0	8	sp|Q61216|MRE11_MOUSE	72060.3	81169.9	94500.3	119031	92604.1	142369	81169.9	119031	0.136673	0.211002	0.6	0.0416667	0.0833333	0.0399261	NA	0.0399261	NA
sp|Q61239|FNTA_MOUSE	Q61239	Fnta	Protein farnesyltransferase/geranylgeranyltransferase type-1 subunit alpha OS=Mus musculus GN=Fnta PE=1 SV=1	244.38	0	4	sp|Q61239|FNTA_MOUSE	39621.6	39248.3	52992.4	44730.8	52755.6	51085.9	39621.6	51085.9	0.178131	0.0854984	0.4	0	0	0.29567	NA	0.29567	NA
sp|Q61249|IGBP1_MOUSE	Q61249	Igbp1	Immunoglobulin-binding protein 1 OS=Mus musculus GN=Igbp1 PE=1 SV=1	234.15	0	3	sp|Q61249|IGBP1_MOUSE	41125.5	44486.6	30758.2	42644.1	46090.3	38979.9	41125.5	42644.1	0.184479	0.0835245	0.1	0.0666667	0.133333	0.417285	NA	0.417285	NA
sp|Q61286|HTF4_MOUSE	Q61286	Tcf12	Transcription factor 12 OS=Mus musculus GN=Tcf12 PE=1 SV=2	51.33	0.000817327	2	sp|Q61286|HTF4_MOUSE	34075.3	23390.8	28339.9	22605.1	21041.6	20087.4	28339.9	21041.6	0.186948	0.0598309	-0.4	0	0	0.0422558	NA	0.0422558	NA
sp|Q61316|HSP74_MOUSE	Q61316	Hspa4	Heat shock 70 kDa protein 4 OS=Mus musculus GN=Hspa4 PE=1 SV=1	2492.04	0	42	sp|Q61316|HSP74_MOUSE	4.45349e+06	4.06583e+06	3.79659e+06	3.1455e+06	3.55859e+06	2.96379e+06	4.06583e+06	3.1455e+06	0.0804386	0.094583	-0.4	0.0111111	0.0277778	0.0318454	NA	0.0318454	NA
sp|Q61334|BAP29_MOUSE	Q61334	Bcap29	B-cell receptor-associated protein 29 OS=Mus musculus GN=Bcap29 PE=1 SV=1	83.88	0	3	sp|Q61334|BAP29_MOUSE	84230.4	75013.9	79450.4	89905.4	75351	68289.5	79450.4	75351	0.0579317	0.141586	-0.1	0	0	0.788614	NA	0.788614	NA
sp|Q61335|BAP31_MOUSE	Q61335	Bcap31	B-cell receptor-associated protein 31 OS=Mus musculus GN=Bcap31 PE=1 SV=4	581.27	0	10	sp|Q61335|BAP31_MOUSE	365306	407610	343615	366201	369015	290113	365306	366201	0.0874475	0.130974	0	0.0222222	0	0.411163	NA	0.411163	NA
sp|Q61425|HCDH_MOUSE	Q61425	Hadh	Hydroxyacyl-coenzyme A dehydrogenase, mitochondrial OS=Mus musculus GN=Hadh PE=1 SV=2	325.7	0	7	sp|Q61425|HCDH_MOUSE	190479	190295	262280	133537	79269.7	139834	190479	133537	0.193644	0.283275	-0.5	0	0	0.0125238	NA	0.0125238	NA
sp|Q61464|ZN638_MOUSE	Q61464	Znf638	Zinc finger protein 638 OS=Mus musculus GN=Znf638 PE=1 SV=2	66.74	0.000431593	3	sp|Q61464|ZN638_MOUSE	102235	69718.9	69290.3	64559.8	79112.6	57392.1	69718.9	64559.8	0.23501	0.165134	-0.1	0.111111	0	0.268172	NA	0.268172	NA
sp|Q61510|TRI25_MOUSE	Q61510	Trim25	E3 ubiquitin/ISG15 ligase TRIM25 OS=Mus musculus GN=Trim25 PE=1 SV=2	77.02	0.000449438	2	sp|Q61510|TRI25_MOUSE	10387	10303.2	10210.1	12200.1	11345.2	8774	10303.2	11345.2	0.00859115	0.165528	0.1	0	0	0.747859	NA	0.747859	NA
sp|Q61543|GSLG1_MOUSE	Q61543	Glg1	Golgi apparatus protein 1 OS=Mus musculus GN=Glg1 PE=1 SV=1	317.1	0	8	sp|Q61543|GSLG1_MOUSE	112389	101864	96304.6	100235	131473	79246.8	101864	100235	0.0789139	0.253543	0	0	0	0.900664	NA	0.900664	NA
sp|Q61545|EWS_MOUSE	Q61545	Ewsr1	RNA-binding protein EWS OS=Mus musculus GN=Ewsr1 PE=1 SV=2	435.31	0	7	sp|Q61545|EWS_MOUSE	662183	693717	639998	554593	586992	575130	662183	575130	0.040576	0.0286453	-0.2	0	0	0.080444	NA	0.080444	NA
sp|Q61550|RAD21_MOUSE	Q61550	Rad21	Double-strand-break repair protein rad21 homolog OS=Mus musculus GN=Rad21 PE=1 SV=3	254.05	0	7	sp|Q61550|RAD21_MOUSE	125954	120276	128097	117471	132591	134897	125954	132591	0.0323903	0.0737677	0.1	0	0.0416667	0.746309	NA	0.746309	NA
sp|Q61584|FXR1_MOUSE	Q61584	Fxr1	Fragile X mental retardation syndrome-related protein 1 OS=Mus musculus GN=Fxr1 PE=1 SV=2	339.61	0	10	sp|Q61584|FXR1_MOUSE	138252	102128	131267	167277	160394	148659	131267	160394	0.154671	0.0592879	0.3	0	0.0666667	0.0478597	NA	0.0478597	NA
sp|Q61598|GDIB_MOUSE	Q61598	Gdi2	Rab GDP dissociation inhibitor beta OS=Mus musculus GN=Gdi2 PE=1 SV=1	1430.54	0	23	sp|Q61598|GDIB_MOUSE	2.14726e+06	1.93963e+06	1.9756e+06	1.35321e+06	2.39694e+06	1.24518e+06	1.9756e+06	1.35321e+06	0.0549066	0.382005	-0.5	0.0416667	0.0520833	0.229022	NA	0.229022	NA
sp|Q61599|GDIR2_MOUSE	Q61599	Arhgdib	Rho GDP-dissociation inhibitor 2 OS=Mus musculus GN=Arhgdib PE=1 SV=3	785.02	0	10	sp|Q61599|GDIR2_MOUSE	4.51125e+06	4.51389e+06	4.3912e+06	3.6275e+06	3.41075e+06	3.29384e+06	4.51125e+06	3.41075e+06	0.015672	0.0491589	-0.4	0	0	0.0101655	NA	0.0101655	NA
sp|Q61655|DD19A_MOUSE	Q61655	Ddx19a	ATP-dependent RNA helicase DDX19A OS=Mus musculus GN=Ddx19a PE=1 SV=2	690.2	0	14	sp|Q61655|DD19A_MOUSE	567952	402614	516019	609042	554184	628020	516019	609042	0.170631	0.0642179	0.2	0.0196078	0.0784314	0.124297	NA	0.124297	NA
sp|Q61656|DDX5_MOUSE	Q61656	Ddx5	Probable ATP-dependent RNA helicase DDX5 OS=Mus musculus GN=Ddx5 PE=1 SV=2	1791.01	0	31	sp|Q61656|DDX5_MOUSE	5.7088e+06	5.49342e+06	5.42155e+06	5.4687e+06	5.69818e+06	4.74766e+06	5.49342e+06	5.4687e+06	0.0269758	0.0934973	0	0	0	0.593114	NA	0.593114	NA
sp|Q61686|CBX5_MOUSE	Q61686	Cbx5	Chromobox protein homolog 5 OS=Mus musculus GN=Cbx5 PE=1 SV=1	531.29	0	10	sp|Q61686|CBX5_MOUSE	975690	617772	640736	822162	807529	715367	640736	807529	0.269015	0.0740683	0.3	0	0	0.63687	NA	0.63687	NA
sp|Q61699|HS105_MOUSE	Q61699	Hsph1	Heat shock protein 105 kDa OS=Mus musculus GN=Hsph1 PE=1 SV=2	2160.84	0	36	sp|Q61699|HS105_MOUSE	2.37054e+06	2.05482e+06	1.8408e+06	1.91147e+06	1.94165e+06	1.86956e+06	2.05482e+06	1.91147e+06	0.127587	0.0189794	-0.1	0.0121212	0.0545455	0.378655	NA	0.378655	NA
sp|Q61733|RT31_MOUSE	Q61733	Mrps31	28S ribosomal protein S31, mitochondrial OS=Mus musculus GN=Mrps31 PE=1 SV=1	202.63	0	4	sp|Q61733|RT31_MOUSE	52878.5	54854.3	59747.2	40365.3	39031.3	52803.2	54854.3	40365.3	0.0633407	0.172364	-0.4	0	0.0666667	0.0580714	NA	0.0580714	NA
sp|Q61749|EI2BD_MOUSE	Q61749	Eif2b4	Translation initiation factor eIF-2B subunit delta OS=Mus musculus GN=Eif2b4 PE=1 SV=2	180.92	0	4	sp|Q61749|EI2BD_MOUSE	42154	58185.2	43245	50297.6	52130	71042.4	43245	52130	0.18715	0.198616	0.3	0	0	0.218528	NA	0.218528	NA
sp|Q61753|SERA_MOUSE	Q61753	Phgdh	D-3-phosphoglycerate dehydrogenase OS=Mus musculus GN=Phgdh PE=1 SV=3	1255.84	0	19	sp|Q61753|SERA_MOUSE	2.85784e+06	2.26065e+06	1.623e+06	1.81174e+06	2.35897e+06	1.83184e+06	2.26065e+06	1.83184e+06	0.274805	0.155085	-0.3	0.0144928	0.0144928	0.568168	NA	0.568168	NA
sp|Q61768|KINH_MOUSE	Q61768	Kif5b	Kinesin-1 heavy chain OS=Mus musculus GN=Kif5b PE=1 SV=3	480.28	0	13	sp|Q61768|KINH_MOUSE	171661	201875	145060	157618	174084	127806	171661	157618	0.164444	0.153148	-0.1	0	0	0.371601	NA	0.371601	NA
sp|Q61881|MCM7_MOUSE	Q61881	Mcm7	DNA replication licensing factor MCM7 OS=Mus musculus GN=Mcm7 PE=1 SV=1	2301.61	0	31	sp|Q61881|MCM7_MOUSE	2.51101e+06	2.11045e+06	2.8756e+06	3.95892e+06	2.99734e+06	3.49482e+06	2.51101e+06	3.49482e+06	0.153145	0.13804	0.5	0.0181818	0.030303	0.0275007	NA	0.0275007	NA
sp|Q61937|NPM_MOUSE	Q61937	Npm1	Nucleophosmin OS=Mus musculus GN=Npm1 PE=1 SV=1	1518.38	0	16	sp|Q61937|NPM_MOUSE	2.39308e+07	2.08168e+07	2.26842e+07	1.55778e+07	1.83655e+07	1.4993e+07	2.26842e+07	1.55778e+07	0.0697267	0.110481	-0.5	0.020202	0	0.0105987	NA	0.0105987	NA
sp|Q61990|PCBP2_MOUSE	Q61990	Pcbp2	Poly(rC)-binding protein 2 OS=Mus musculus GN=Pcbp2 PE=1 SV=1	609.07	0	11	sp|Q61990|PCBP2_MOUSE	2.83241e+06	2.12148e+06	2.12972e+06	2.31184e+06	2.30537e+06	2.43295e+06	2.12972e+06	2.31184e+06	0.172835	0.0305799	0.1	0.0444444	0.0222222	0.9674	NA	0.9674	NA
sp|Q62018|CTR9_MOUSE	Q62018	Ctr9	RNA polymerase-associated protein CTR9 homolog OS=Mus musculus GN=Ctr9 PE=1 SV=2	53.8	0.000824063	2	sp|Q62018|CTR9_MOUSE	23379.6	16459.1	21323.7	21629.5	19430.8	31715.5	21323.7	21629.5	0.174321	0.27004	0	0	0	0.347501	NA	0.347501	NA
sp|Q62086|PON2_MOUSE	Q62086	Pon2	Serum paraoxonase/arylesterase 2 OS=Mus musculus GN=Pon2 PE=1 SV=2	177.58	0	4	sp|Q62086|PON2_MOUSE	48927.7	34660.9	68938.4	68777.1	54171.5	55421.2	48927.7	55421.2	0.33867	0.136165	0.2	0.0666667	0.0666667	0.334178	NA	0.334178	NA
sp|Q62093|SRSF2_MOUSE	Q62093	Srsf2	Serine/arginine-rich splicing factor 2 OS=Mus musculus GN=Srsf2 PE=1 SV=4	544	0	6	sp|Q62093|SRSF2_MOUSE	731689	634388	583479	486774	627436	536016	634388	536016	0.115881	0.129759	-0.2	0.030303	0.0606061	0.155847	NA	0.155847	NA
sp|Q62095|DDX3Y_MOUSE	Q62095	Ddx3y	ATP-dependent RNA helicase DDX3Y OS=Mus musculus GN=Ddx3y PE=1 SV=2	152.2	0	2	sp|Q62095|DDX3Y_MOUSE	32435.1	54369.7	47109.8	69805.5	52017.1	67741.7	47109.8	67741.7	0.250329	0.153973	0.5	0	0.0833333	0.0593888	NA	0.0593888	NA
sp|Q62167|DDX3X_MOUSE	Q62167	Ddx3x	ATP-dependent RNA helicase DDX3X OS=Mus musculus GN=Ddx3x PE=1 SV=3	1567.54	0	31	sp|Q62167|DDX3X_MOUSE	2.41958e+06	2.14077e+06	2.95149e+06	2.09417e+06	2.2035e+06	2.21132e+06	2.41958e+06	2.2035e+06	0.164497	0.0301861	-0.1	0	0	0.231756	NA	0.231756	NA
sp|Q62186|SSRD_MOUSE	Q62186	Ssr4	Translocon-associated protein subunit delta OS=Mus musculus GN=Ssr4 PE=1 SV=1	197.25	0	3	sp|Q62186|SSRD_MOUSE	328557	349229	354547	398665	370337	297155	349229	370337	0.0398997	0.147391	0.1	0	0	0.808691	NA	0.808691	NA
sp|Q62189|SNRPA_MOUSE	Q62189	Snrpa	U1 small nuclear ribonucleoprotein A OS=Mus musculus GN=Snrpa PE=1 SV=3	186.85	0	4	sp|Q62189|SNRPA_MOUSE	246508	213772	235636	166013	205339	198213	235636	198213	0.0718728	0.110362	-0.2	0	0	0.0679041	NA	0.0679041	NA
sp|Q62193|RFA2_MOUSE	Q62193	Rpa2	Replication protein A 32 kDa subunit OS=Mus musculus GN=Rpa2 PE=1 SV=1	467.33	0	8	sp|Q62193|RFA2_MOUSE	497152	531330	620086	696689	611619	756874	531330	696689	0.115471	0.106018	0.4	0	0	0.060186	NA	0.060186	NA
sp|Q62203|SF3A2_MOUSE	Q62203	Sf3a2	Splicing factor 3A subunit 2 OS=Mus musculus GN=Sf3a2 PE=1 SV=2	165.73	0	4	sp|Q62203|SF3A2_MOUSE	78061.7	118859	79474	82697.5	90270.2	137648	79474	90270.2	0.251352	0.287636	0.2	0	0	0.557485	NA	0.557485	NA
sp|Q62241|RU1C_MOUSE	Q62241	Snrpc	U1 small nuclear ribonucleoprotein C OS=Mus musculus GN=Snrpc PE=1 SV=1	198.08	0	2	sp|Q62241|RU1C_MOUSE	245370	278444	247532	184672	169121	208784	247532	184672	0.0719629	0.106573	-0.4	0	0	0.0111543	NA	0.0111543	NA
sp|Q62261|SPTB2_MOUSE	Q62261	Sptbn1	Spectrin beta chain, non-erythrocytic 1 OS=Mus musculus GN=Sptbn1 PE=1 SV=2	182.21	0	7	sp|Q62261|SPTB2_MOUSE	45232.7	83425.2	39334.8	33104.5	64124	32744.8	45232.7	33104.5	0.427436	0.41579	-0.5	0.047619	0	0.370262	NA	0.370262	NA
sp|Q62318|TIF1B_MOUSE	Q62318	Trim28	Transcription intermediary factor 1-beta OS=Mus musculus GN=Trim28 PE=1 SV=3	1111.57	0	22	sp|Q62318|TIF1B_MOUSE	1.67078e+06	2.02089e+06	1.47825e+06	1.26349e+06	1.52962e+06	1.21751e+06	1.67078e+06	1.26349e+06	0.159637	0.126039	-0.4	0.0123457	0.0123457	0.0677256	NA	0.0677256	NA
sp|Q62348|TSN_MOUSE	Q62348	Tsn	Translin OS=Mus musculus GN=Tsn PE=1 SV=1	446.35	0	8	sp|Q62348|TSN_MOUSE	450135	497075	562397	552287	497224	499441	497075	499441	0.112045	0.0603707	0	0.0555556	0	0.759532	NA	0.759532	NA
sp|Q62376|RU17_MOUSE	Q62376	Snrnp70	U1 small nuclear ribonucleoprotein 70 kDa OS=Mus musculus GN=Snrnp70 PE=1 SV=2	495.02	0	12	sp|Q62376|RU17_MOUSE	482807	376579	377290	456699	443731	410746	377290	443731	0.148285	0.0542076	0.2	0.0625	0.0208333	0.533862	NA	0.533862	NA
sp|Q62383|SPT6H_MOUSE	Q62383	Supt6h	Transcription elongation factor SPT6 OS=Mus musculus GN=Supt6h PE=1 SV=2	205.54	0	6	sp|Q62383|SPT6H_MOUSE	50195.9	76202.1	51047	54745.8	53664.5	71997.5	51047	54745.8	0.249798	0.171056	0.1	0	0	0.862813	NA	0.862813	NA
sp|Q62418|DBNL_MOUSE	Q62418	Dbnl	Drebrin-like protein OS=Mus musculus GN=Dbnl PE=1 SV=2	392.92	0	9	sp|Q62418|DBNL_MOUSE	306738	355645	284990	250333	301920	226781	306738	250333	0.114593	0.147996	-0.3	0	0	0.11426	NA	0.11426	NA
sp|Q62419|SH3G1_MOUSE	Q62419	Sh3gl1	Endophilin-A2 OS=Mus musculus GN=Sh3gl1 PE=1 SV=1	131.69	0	3	sp|Q62419|SH3G1_MOUSE	64269.4	79555.3	90534.1	62278.2	72047.2	79186.3	79555.3	72047.2	0.168857	0.119264	-0.1	0	0	0.482994	NA	0.482994	NA
sp|Q62422|OSTF1_MOUSE	Q62422	Ostf1	Osteoclast-stimulating factor 1 OS=Mus musculus GN=Ostf1 PE=1 SV=2	341.03	0	7	sp|Q62422|OSTF1_MOUSE	369065	473778	476724	455746	472402	425094	473778	455746	0.139419	0.053198	-0.1	0.0666667	0.0666667	0.76289	NA	0.76289	NA
sp|Q62425|NDUA4_MOUSE	Q62425	Ndufa4	Cytochrome c oxidase subunit NDUFA4 OS=Mus musculus GN=Ndufa4 PE=1 SV=2	168.87	0	5	sp|Q62425|NDUA4_MOUSE	211849	360885	339725	345272	246697	309397	339725	309397	0.265113	0.166056	-0.1	0	0	0.977986	NA	0.977986	NA
sp|Q62446|FKBP3_MOUSE	Q62446	Fkbp3	Peptidyl-prolyl cis-trans isomerase FKBP3 OS=Mus musculus GN=Fkbp3 PE=1 SV=2	493.76	0	11	sp|Q62446|FKBP3_MOUSE	580996	732278	553498	391770	445112	418974	580996	418974	0.154707	0.0637161	-0.5	0	0	0.00743866	NA	0.00743866	NA
sp|Q62448|IF4G2_MOUSE	Q62448	Eif4g2	Eukaryotic translation initiation factor 4 gamma 2 OS=Mus musculus GN=Eif4g2 PE=1 SV=2	926.39	0	18	sp|Q62448|IF4G2_MOUSE	467150	435271	480418	462269	534964	429930	467150	462269	0.0503404	0.113078	0	0.0175439	0.0175439	0.760345	NA	0.760345	NA
sp|Q63829|COMD3_MOUSE	Q63829	Commd3	COMM domain-containing protein 3 OS=Mus musculus GN=Commd3 PE=1 SV=1	255.35	0	3	sp|Q63829|COMD3_MOUSE	56475.6	58931.8	70482.4	59002	53510.9	39420.1	58931.8	53510.9	0.120705	0.199445	-0.1	0	0	0.151499	NA	0.151499	NA
sp|Q63850|NUP62_MOUSE	Q63850	Nup62	Nuclear pore glycoprotein p62 OS=Mus musculus GN=Nup62 PE=1 SV=2	506.63	0	7	sp|Q63850|NUP62_MOUSE	339946	366090	401313	463574	376455	369233	366090	376455	0.0834297	0.130264	0	0	0	0.414973	NA	0.414973	NA
sp|Q63932|MP2K2_MOUSE	Q63932	Map2k2	Dual specificity mitogen-activated protein kinase kinase 2 OS=Mus musculus GN=Map2k2 PE=1 SV=2	336.34	0	5	sp|Q63932|MP2K2_MOUSE	120487	109685	106970	136269	114480	120885	109685	120885	0.0636279	0.0903993	0.1	0	0	0.298769	NA	0.298769	NA
sp|Q64012|RALY_MOUSE	Q64012	Raly	RNA-binding protein Raly OS=Mus musculus GN=Raly PE=1 SV=3	407.77	0	10	sp|Q64012|RALY_MOUSE	283748	293877	295783	436616	377529	363687	293877	377529	0.0222184	0.0986545	0.4	0	0	0.0102624	NA	0.0102624	NA
sp|Q64105|SPRE_MOUSE	Q64105	Spr	Sepiapterin reductase OS=Mus musculus GN=Spr PE=1 SV=1	226.31	0	4	sp|Q64105|SPRE_MOUSE	91144.6	92108.4	57511.8	61414.4	62795.3	50625.3	91144.6	61414.4	0.245493	0.114341	-0.6	0	0	0.0891662	NA	0.0891662	NA
sp|Q64152|BTF3_MOUSE	Q64152	Btf3	Transcription factor BTF3 OS=Mus musculus GN=Btf3 PE=1 SV=3	860.01	0	7	sp|Q64152|BTF3_MOUSE	4.98812e+06	4.88221e+06	5.65614e+06	4.73566e+06	4.92439e+06	4.1542e+06	4.98812e+06	4.73566e+06	0.0810766	0.0871792	-0.1	0	0	0.227101	NA	0.227101	NA
sp|Q64213|SF01_MOUSE	Q64213	Sf1	Splicing factor 1 OS=Mus musculus GN=Sf1 PE=1 SV=6	609.78	0	11	sp|Q64213|SF01_MOUSE	634264	722094	678134	546819	592511	654624	678134	592511	0.0647557	0.0904885	-0.2	0	0	0.184565	NA	0.184565	NA
sp|Q64310|SURF4_MOUSE	Q64310	Surf4	Surfeit locus protein 4 OS=Mus musculus GN=Surf4 PE=1 SV=1	291.92	0	2	sp|Q64310|SURF4_MOUSE	114638	105997	104210	78877.5	81650.9	76372.8	105997	78877.5	0.0515004	0.0334337	-0.4	0	0	0.00467482	NA	0.00467482	NA
sp|Q64324|STXB2_MOUSE	Q64324	Stxbp2	Syntaxin-binding protein 2 OS=Mus musculus GN=Stxbp2 PE=1 SV=1	191.1	0	4	sp|Q64324|STXB2_MOUSE	66858.2	69898.5	43783.5	46841.8	62862.6	43089.2	66858.2	46841.8	0.237304	0.206197	-0.5	0	0	0.366017	NA	0.366017	NA
sp|Q64337|SQSTM_MOUSE	Q64337	Sqstm1	Sequestosome-1 OS=Mus musculus GN=Sqstm1 PE=1 SV=1	450.87	0	11	sp|Q64337|SQSTM_MOUSE	325660	471255	544893	624996	481516	695646	471255	624996	0.249442	0.181632	0.4	0	0	0.108163	NA	0.108163	NA
sp|Q64378|FKBP5_MOUSE	Q64378	Fkbp5	Peptidyl-prolyl cis-trans isomerase FKBP5 OS=Mus musculus GN=Fkbp5 PE=1 SV=1	173.61	0	5	sp|Q64378|FKBP5_MOUSE	52107.3	72300.7	42818.6	67551.2	54889.5	69935.1	52107.3	67551.2	0.270413	0.126109	0.4	0	0	0.333634	NA	0.333634	NA
[truncated: 1,136 more rows]
