# Supplementary material for: Nuclear interacting SET domain protein 1 inactivation impairs GATA1-regulated erythroid differentiation and causes erythroleukemia
Source: Nat Commun. 2020 Jun 12;11:2807. doi: 10.1038/s41467-020-16179-8 (PMC7293310; doi:10.1038/s41467-020-16179-8)
Supplement: Supplementary file 8 — Supplementary Data 6 [file 41467_2020_16179_MOESM8_ESM.xlsx]

## Sheet: Table S9 GATA1 WT24h_vs_SET24
Supplementary Data 6: Addback of SET mutated Nsd1 into Nsd1-/- vs addback of wildtype Nsd1 into Nsd1-/-. Differential binding of GATA1 ChIP-seq after 24h in differentiation medium
gene_symbol	all_gene_types	PValue	FDR	direction	all_nWindows	ensembl_gene_id	mgi_symbol	mgi_description	hsapiens_homolog_ensembl_gene	hsapiens_homolog_associated_gene_name	link	genecards
0610030E20Rik	P	0.00553381	0.202146	up	4	ENSMUSG00000058706	0610030E20Rik	RIKEN cDNA 0610030E20 gene	ENSG00000168887	C2orf68	https://www.genecards.org/cgi-bin/carddisp.pl?gene=C2orf68	C2orf68
1110008L16Rik	G	0.00427052	0.202146	up	5	ENSMUSG00000021023	1110008L16Rik	RIKEN cDNA 1110008L16 gene	ENSG00000100890	KIAA0391	https://www.genecards.org/cgi-bin/carddisp.pl?gene=KIAA0391	KIAA0391
1300002E11Rik	EPG	0.00840105	0.202146	up	202	ENSMUSG00000097290	1300002E11Rik	RIKEN cDNA 1300002E11 gene
1500026H17Rik	G	0.00460878	0.202146	up	13	ENSMUSG00000097383	1500026H17Rik	RIKEN cDNA 1500026H17 gene
1700001K23Rik	P	0.00311914	0.202146	up	41							0
1700023D09Rik	P	0.00787263	0.202146	up	18							0
1700027J07Rik	EG	0.00314625	0.202146	up	50	ENSMUSG00000111422	1700027J07Rik	RIKEN cDNA 1700027J07 gene
1700037H04Rik	G	0.00984881	0.203623	up	9	ENSMUSG00000027327	1700037H04Rik	RIKEN cDNA 1700037H04 gene	ENSG00000101220	C20orf27	https://www.genecards.org/cgi-bin/carddisp.pl?gene=C20orf27	C20orf27
1700047A11Rik	G	0.00958094	0.203087	up	17	ENSMUSG00000085437	1700047A11Rik	RIKEN cDNA 1700047A11 gene
1700125H20Rik	EPG	0.00711085	0.202146	up	65	ENSMUSG00000018479	1700125H20Rik	RIKEN cDNA 1700125H20 gene	ENSG00000141371	C17orf64	https://www.genecards.org/cgi-bin/carddisp.pl?gene=C17orf64	C17orf64
1810032O08Rik	EPG	0.00215866	0.202146	up	128	ENSMUSG00000020812	1810032O08Rik	RIKEN cDNA 1810032O08 gene
1810058I24Rik	G	0.00657317	0.202146	up	22	ENSMUSG00000073155	1810058I24Rik	RIKEN cDNA 1810058I24 gene
2310022B05Rik	G	0.00129455	0.202146	up	22	ENSMUSG00000031983	2310022B05Rik	RIKEN cDNA 2310022B05 gene	ENSG00000119280	C1orf198	https://www.genecards.org/cgi-bin/carddisp.pl?gene=C1orf198	C1orf198
2410124H12Rik	G	0.000430718	0.202146	up	4	ENSMUSG00000051297	2410124H12Rik	RIKEN cDNA 2410124H12 gene
2610028H24Rik	P	0.00507732	0.202146	up	15	ENSMUSG00000009114	2610028H24Rik	RIKEN cDNA 2610028H24 gene	ENSG00000160298	C21orf58	https://www.genecards.org/cgi-bin/carddisp.pl?gene=C21orf58	C21orf58
2610206C17Rik	G	0.0025701	0.202146	up	18	ENSMUSG00000085236	2610206C17Rik	RIKEN cDNA 2610206C17 gene
2610318N02Rik	EPG	0.00351901	0.202146	up	20	ENSMUSG00000049916	2610318N02Rik	RIKEN cDNA 2610318N02 gene
2700049A03Rik	EG	0.00222311	0.202146	up	32	ENSMUSG00000034601	2700049A03Rik	RIKEN cDNA 2700049A03 gene	ENSG00000100578	KIAA0586	https://www.genecards.org/cgi-bin/carddisp.pl?gene=KIAA0586	KIAA0586
2900009J06Rik	G	0.00367141	0.202146	up	18	ENSMUSG00000102014	2900009J06Rik	RIKEN cDNA 2900009J06 gene
3110082I17Rik	G	0.0045614	0.202146	up	34	ENSMUSG00000053553	3110082I17Rik	RIKEN cDNA 3110082I17 gene	ENSG00000146540	C7orf50	https://www.genecards.org/cgi-bin/carddisp.pl?gene=C7orf50	C7orf50
3300005D01Rik	EPG	0.00440416	0.202146	up	84	ENSMUSG00000096965	3300005D01Rik	RIKEN cDNA 3300005D01 gene
4732471J01Rik	G	0.00961387	0.203148	up	9	ENSMUSG00000053714	4732471J01Rik	RIKEN cDNA 4732471J01 gene
4930405O22Rik	EPG	0.00236984	0.202146	up	126	ENSMUSG00000090565	4930405O22Rik	RIKEN cDNA 4930405O22 gene
4930447K03Rik	G	0.00893838	0.202146	up	40	ENSMUSG00000113591	4930447K03Rik	RIKEN cDNA 4930447K03 gene
4930465K10Rik	EPG	0.00606182	0.202146	up	33	ENSMUSG00000056682	4930465K10Rik	RIKEN cDNA 4930465K10 gene
4930549G23Rik	G	0.00456716	0.202146	up	7							0
4930550C14Rik	EG	0.0089432	0.202146	up	75	ENSMUSG00000005131	4930550C14Rik	RIKEN cDNA 4930550C14 gene	ENSG00000166323	C11orf65	https://www.genecards.org/cgi-bin/carddisp.pl?gene=C11orf65	C11orf65
4930565N06Rik	G	0.000783303	0.202146	up	18	ENSMUSG00000084834	4930565N06Rik	RIKEN cDNA 4930565N06 gene
4930581F22Rik	EPG	0.00259652	0.202146	up	191	ENSMUSG00000070315	4930581F22Rik	RIKEN cDNA 4930581F22 gene
4931440J10Rik	G	0.00271273	0.202146	up	15	ENSMUSG00000097775	4931440J10Rik	RIKEN cDNA 4931440J10 gene
4933424L21Rik	PG	0.00274218	0.202146	up	32	ENSMUSG00000085719	4933424L21Rik	RIKEN cDNA 4933424L21 gene
5330416C01Rik	EG	0.00255857	0.202146	up	34	ENSMUSG00000054944	5330416C01Rik	RIKEN cDNA 5330416C01 gene
5430431A17Rik	P	0.00828337	0.202146	up	13	ENSMUSG00000108322	5430431A17Rik	RIKEN cDNA 5430431A17 gene
6030443J06Rik	EG	0.00414549	0.202146	up	24	ENSMUSG00000097207	6030443J06Rik	RIKEN cDNA 6030443J06 gene
6330418K02Rik	P	0.00345646	0.202146	up	16	ENSMUSG00000085227	6330418K02Rik	RIKEN cDNA 6330418K02 gene
8030462N17Rik	PG	0.00173733	0.202146	up	46	ENSMUSG00000047466	8030462N17Rik	RIKEN cDNA 8030462N17 gene	ENSG00000152242	C18orf25	https://www.genecards.org/cgi-bin/carddisp.pl?gene=C18orf25	C18orf25
9130019O22Rik	EPG	0.00640084	0.202146	up	12	ENSMUSG00000030823	9130019O22Rik	RIKEN cDNA 9130019O22 gene
9530077C05Rik	PG	0.00858833	0.202146	up	22	ENSMUSG00000036411	9530077C05Rik	RIKEN cDNA 9530077C05 gene	ENSG00000164542	KIAA0895	https://www.genecards.org/cgi-bin/carddisp.pl?gene=KIAA0895	KIAA0895
9930021J03Rik	G	0.00998535	0.203623	up	2	ENSMUSG00000046138	9930021J03Rik	RIKEN cDNA 9930021J03 gene	ENSG00000183354	KIAA2026	https://www.genecards.org/cgi-bin/carddisp.pl?gene=KIAA2026	KIAA2026
A230108P19Rik	G	0.00719645	0.202146	up	24	ENSMUSG00000087125	A230108P19Rik	RIKEN cDNA A230108P19 gene
A330040F15Rik	G	0.00907063	0.202146	up	6	ENSMUSG00000086213	A330040F15Rik	RIKEN cDNA A330040F15 gene
A3galt2	EPG	0.00729955	0.202146	up	30	ENSMUSG00000028794	A3galt2	alpha 1,3-galactosyltransferase 2 (isoglobotriaosylceramide synthase)	ENSG00000184389	A3GALT2	https://www.genecards.org/cgi-bin/carddisp.pl?gene=A3GALT2	A3GALT2
A930019D19Rik	EPG	0.00619416	0.202146	up	30	ENSMUSG00000085958	A930019D19Rik	RIKEN cDNA A930019D19 gene
AA986860	EPG	0.00223856	0.202146	up	108	ENSMUSG00000042510	AA986860	expressed sequence AA986860	ENSG00000182795	C1orf116	https://www.genecards.org/cgi-bin/carddisp.pl?gene=C1orf116	C1orf116
Aak1	G	0.00443021	0.202146	up	13	ENSMUSG00000057230	Aak1	AP2 associated kinase 1	ENSG00000115977	AAK1	https://www.genecards.org/cgi-bin/carddisp.pl?gene=AAK1	AAK1
Abat	G	0.000342668	0.202146	up	32	ENSMUSG00000057880	Abat	4-aminobutyrate aminotransferase	ENSG00000183044	ABAT	https://www.genecards.org/cgi-bin/carddisp.pl?gene=ABAT	ABAT
Abca17	P	0.008576	0.202146	up	21	ENSMUSG00000035435	Abca17	ATP-binding cassette, sub-family A (ABC1), member 17
Abca3	G	0.008576	0.202146	up	21	ENSMUSG00000024130	Abca3	ATP-binding cassette, sub-family A (ABC1), member 3	ENSG00000167972	ABCA3	https://www.genecards.org/cgi-bin/carddisp.pl?gene=ABCA3	ABCA3
Abcb10	G	0.00368054	0.202146	up	39	ENSMUSG00000031974	Abcb10	ATP-binding cassette, sub-family B (MDR/TAP), member 10	ENSG00000135776	ABCB10	https://www.genecards.org/cgi-bin/carddisp.pl?gene=ABCB10	ABCB10
Abcc4	G	0.00825324	0.202146	up	15	ENSMUSG00000032849	Abcc4	ATP-binding cassette, sub-family C (CFTR/MRP), member 4	ENSG00000125257	ABCC4	https://www.genecards.org/cgi-bin/carddisp.pl?gene=ABCC4	ABCC4
Abcf2	EPG	0.00907983	0.202146	up	44	ENSMUSG00000028953	Abcf2	ATP-binding cassette, sub-family F (GCN20), member 2	ENSG00000285292	ABCF2	https://www.genecards.org/cgi-bin/carddisp.pl?gene=ABCF2	ABCF2
Abcg2	EPG	0.00628696	0.202146	up	102	ENSMUSG00000029802	Abcg2	ATP binding cassette subfamily G member 2 (Junior blood group)
Abcg4	P	0.00246577	0.202146	up	40	ENSMUSG00000032131	Abcg4	ATP binding cassette subfamily G member 4	ENSG00000172350	ABCG4	https://www.genecards.org/cgi-bin/carddisp.pl?gene=ABCG4	ABCG4
Abhd16a	EPG	0.0088034	0.202146	up	30	ENSMUSG00000007036	Abhd16a	abhydrolase domain containing 16A	ENSG00000204427	ABHD16A	https://www.genecards.org/cgi-bin/carddisp.pl?gene=ABHD16A	ABHD16A
Abhd2	EG	0.00341908	0.202146	up	58	ENSMUSG00000039202	Abhd2	abhydrolase domain containing 2	ENSG00000140526	ABHD2	https://www.genecards.org/cgi-bin/carddisp.pl?gene=ABHD2	ABHD2
Abi1	G	0.00558714	0.202146	up	2	ENSMUSG00000058835	Abi1	abl-interactor 1	ENSG00000136754	ABI1	https://www.genecards.org/cgi-bin/carddisp.pl?gene=ABI1	ABI1
Abtb2	G	0.00863047	0.202146	up	9	ENSMUSG00000032724	Abtb2	ankyrin repeat and BTB (POZ) domain containing 2	ENSG00000166016	ABTB2	https://www.genecards.org/cgi-bin/carddisp.pl?gene=ABTB2	ABTB2
Acaca	G	0.00907298	0.202146	up	9	ENSMUSG00000020532	Acaca	acetyl-Coenzyme A carboxylase alpha	ENSG00000278540	ACACA	https://www.genecards.org/cgi-bin/carddisp.pl?gene=ACACA	ACACA
Acer2	EG	0.00422599	0.202146	up	30	ENSMUSG00000038007	Acer2	alkaline ceramidase 2	ENSG00000177076	ACER2	https://www.genecards.org/cgi-bin/carddisp.pl?gene=ACER2	ACER2
Ache	EPG	0.00521463	0.202146	up	279	ENSMUSG00000023328	Ache	acetylcholinesterase	ENSG00000087085	ACHE	https://www.genecards.org/cgi-bin/carddisp.pl?gene=ACHE	ACHE
Acmsd	G	0.00367141	0.202146	up	18	ENSMUSG00000026348	Acmsd	amino carboxymuconate semialdehyde decarboxylase	ENSG00000153086	ACMSD	https://www.genecards.org/cgi-bin/carddisp.pl?gene=ACMSD	ACMSD
Aco2	EG	0.00720659	0.202146	up	28	ENSMUSG00000022477	Aco2	aconitase 2, mitochondrial	ENSG00000100412	ACO2	https://www.genecards.org/cgi-bin/carddisp.pl?gene=ACO2	ACO2
Acsl1	G	0.00683033	0.202146	up	17	ENSMUSG00000018796	Acsl1	acyl-CoA synthetase long-chain family member 1	ENSG00000151726	ACSL1	https://www.genecards.org/cgi-bin/carddisp.pl?gene=ACSL1	ACSL1
Acsl4	G	0.00361155	0.202146	up	3	ENSMUSG00000031278	Acsl4	acyl-CoA synthetase long-chain family member 4	ENSG00000068366	ACSL4	https://www.genecards.org/cgi-bin/carddisp.pl?gene=ACSL4	ACSL4
Acsl5	EG	0.00134767	0.202146	up	36	ENSMUSG00000024981	Acsl5	acyl-CoA synthetase long-chain family member 5	ENSG00000197142	ACSL5	https://www.genecards.org/cgi-bin/carddisp.pl?gene=ACSL5	ACSL5
Acsm3	EG	0.00655782	0.202146	up	26	ENSMUSG00000030935	Acsm3	acyl-CoA synthetase medium-chain family member 3	ENSG00000005187	ACSM3	https://www.genecards.org/cgi-bin/carddisp.pl?gene=ACSM3	ACSM3
Actn4	G	0.0042701	0.202146	up	2	ENSMUSG00000054808	Actn4	actinin alpha 4	ENSG00000130402	ACTN4	https://www.genecards.org/cgi-bin/carddisp.pl?gene=ACTN4	ACTN4
Acvrl1	G	0.00829856	0.202146	up	14	ENSMUSG00000000530	Acvrl1	activin A receptor, type II-like 1	ENSG00000139567	ACVRL1	https://www.genecards.org/cgi-bin/carddisp.pl?gene=ACVRL1	ACVRL1
Adamtsl5	EG	0.00590412	0.202146	up	116	ENSMUSG00000043822	Adamtsl5	ADAMTS-like 5	ENSG00000185761	ADAMTSL5	https://www.genecards.org/cgi-bin/carddisp.pl?gene=ADAMTSL5	ADAMTSL5
Adat1	EG	0.00972052	0.203516	up	22	ENSMUSG00000031949	Adat1	adenosine deaminase, tRNA-specific 1	ENSG00000065457	ADAT1	https://www.genecards.org/cgi-bin/carddisp.pl?gene=ADAT1	ADAT1
Adcy4	EG	0.00139425	0.202146	up	27	ENSMUSG00000022220	Adcy4	adenylate cyclase 4	ENSG00000129467	ADCY4	https://www.genecards.org/cgi-bin/carddisp.pl?gene=ADCY4	ADCY4
Adcy9	G	0.00747614	0.202146	up	14	ENSMUSG00000005580	Adcy9	adenylate cyclase 9	ENSG00000162104	ADCY9	https://www.genecards.org/cgi-bin/carddisp.pl?gene=ADCY9	ADCY9
Adgra3	G	0.00244711	0.202146	up	30	ENSMUSG00000029090	Adgra3	adhesion G protein-coupled receptor A3	ENSG00000152990	ADGRA3	https://www.genecards.org/cgi-bin/carddisp.pl?gene=ADGRA3	ADGRA3
Adipor1	G	0.00545436	0.202146	up	15	ENSMUSG00000026457	Adipor1	adiponectin receptor 1	ENSG00000159346	ADIPOR1	https://www.genecards.org/cgi-bin/carddisp.pl?gene=ADIPOR1	ADIPOR1
Adipor2	G	0.00988171	0.203623	up	20	ENSMUSG00000030168	Adipor2	adiponectin receptor 2	ENSG00000006831	ADIPOR2	https://www.genecards.org/cgi-bin/carddisp.pl?gene=ADIPOR2	ADIPOR2
Aff1	G	0.00691408	0.202146	up	53	ENSMUSG00000029313	Aff1	AF4/FMR2 family, member 1	ENSG00000172493	AFF1	https://www.genecards.org/cgi-bin/carddisp.pl?gene=AFF1	AFF1
Aff4	G	0.00790816	0.202146	up	9	ENSMUSG00000049470	Aff4	AF4/FMR2 family, member 4	ENSG00000072364	AFF4	https://www.genecards.org/cgi-bin/carddisp.pl?gene=AFF4	AFF4
Afg3l2	EPG	0.00307824	0.202146	up	81	ENSMUSG00000024527	Afg3l2	AFG3-like AAA ATPase 2	ENSG00000141385	AFG3L2	https://www.genecards.org/cgi-bin/carddisp.pl?gene=AFG3L2	AFG3L2
Afmid	EG	0.00140071	0.202146	up	68	ENSMUSG00000017718	Afmid	arylformamidase	ENSG00000183077	AFMID	https://www.genecards.org/cgi-bin/carddisp.pl?gene=AFMID	AFMID
Agbl5	EG	0.00334002	0.202146	up	14	ENSMUSG00000029165	Agbl5	ATP/GTP binding protein-like 5	ENSG00000084693	AGBL5	https://www.genecards.org/cgi-bin/carddisp.pl?gene=AGBL5	AGBL5
Ago2	G	0.00237326	0.202146	up	15	ENSMUSG00000036698	Ago2	argonaute RISC catalytic subunit 2	ENSG00000123908	AGO2	https://www.genecards.org/cgi-bin/carddisp.pl?gene=AGO2	AGO2
Agpat4	G	0.00785058	0.202146	up	31	ENSMUSG00000023827	Agpat4	1-acylglycerol-3-phosphate O-acyltransferase 4 (lysophosphatidic acid acyltransferase, delta)	ENSG00000026652	AGPAT4	https://www.genecards.org/cgi-bin/carddisp.pl?gene=AGPAT4	AGPAT4
Agpat5	P	0.00523888	0.202146	up	54	ENSMUSG00000031467	Agpat5	1-acylglycerol-3-phosphate O-acyltransferase 5 (lysophosphatidic acid acyltransferase, epsilon)	ENSG00000155189	AGPAT5	https://www.genecards.org/cgi-bin/carddisp.pl?gene=AGPAT5	AGPAT5
Agrp	EG	0.00374219	0.202146	up	43	ENSMUSG00000005705	Agrp	agouti related neuropeptide	ENSG00000159723	AGRP	https://www.genecards.org/cgi-bin/carddisp.pl?gene=AGRP	AGRP
Ahi1	EG	0.00066019	0.202146	up	68	ENSMUSG00000019986	Ahi1	Abelson helper integration site 1	ENSG00000135541	AHI1	https://www.genecards.org/cgi-bin/carddisp.pl?gene=AHI1	AHI1
Ahsa1	EPG	0.00911719	0.202146	up	84	ENSMUSG00000021037	Ahsa1	AHA1, activator of heat shock protein ATPase 1	ENSG00000100591	AHSA1	https://www.genecards.org/cgi-bin/carddisp.pl?gene=AHSA1	AHSA1
Aicda	G	0.00787978	0.202146	up	5	ENSMUSG00000040627	Aicda	activation-induced cytidine deaminase	ENSG00000111732	AICDA	https://www.genecards.org/cgi-bin/carddisp.pl?gene=AICDA	AICDA
Aig1	G	0.00302286	0.202146	up	11	ENSMUSG00000019806	Aig1	androgen-induced 1	ENSG00000146416	AIG1	https://www.genecards.org/cgi-bin/carddisp.pl?gene=AIG1	AIG1
Aip	EG	0.00514995	0.202146	up	34	ENSMUSG00000024847	Aip	aryl-hydrocarbon receptor-interacting protein	ENSG00000110711	AIP	https://www.genecards.org/cgi-bin/carddisp.pl?gene=AIP	AIP
Ak7	G	0.00146221	0.202146	up	49	ENSMUSG00000041323	Ak7	adenylate kinase 7	ENSG00000140057	AK7	https://www.genecards.org/cgi-bin/carddisp.pl?gene=AK7	AK7
Ak8	G	0.00496311	0.202146	up	18	ENSMUSG00000026807	Ak8	adenylate kinase 8	ENSG00000165695	AK8	https://www.genecards.org/cgi-bin/carddisp.pl?gene=AK8	AK8
Akap8l	EPG	0.00559673	0.202146	up	100	ENSMUSG00000002625	Akap8l	A kinase (PRKA) anchor protein 8-like	ENSG00000011243	AKAP8L	https://www.genecards.org/cgi-bin/carddisp.pl?gene=AKAP8L	AKAP8L
Akirin1	G	0.00220184	0.202146	up	1	ENSMUSG00000023075	Akirin1	akirin 1	ENSG00000174574	AKIRIN1	https://www.genecards.org/cgi-bin/carddisp.pl?gene=AKIRIN1	AKIRIN1
Akt1	P	0.00591463	0.202146	up	40	ENSMUSG00000001729	Akt1	thymoma viral proto-oncogene 1	ENSG00000142208	AKT1	https://www.genecards.org/cgi-bin/carddisp.pl?gene=AKT1	AKT1
Alas2	G	0.00482382	0.202146	up	17	ENSMUSG00000025270	Alas2	aminolevulinic acid synthase 2, erythroid	ENSG00000158578	ALAS2	https://www.genecards.org/cgi-bin/carddisp.pl?gene=ALAS2	ALAS2
Aldh18a1	G	0.00901087	0.202146	up	11	ENSMUSG00000025007	Aldh18a1	aldehyde dehydrogenase 18 family, member A1	ENSG00000059573	ALDH18A1	https://www.genecards.org/cgi-bin/carddisp.pl?gene=ALDH18A1	ALDH18A1
Alg9	G	0.00400796	0.202146	up	32	ENSMUSG00000032059	Alg9	asparagine-linked glycosylation 9 (alpha 1,2 mannosyltransferase)	ENSG00000086848	ALG9	https://www.genecards.org/cgi-bin/carddisp.pl?gene=ALG9	ALG9
Alkbh4	PG	0.00691258	0.202146	up	14	ENSMUSG00000039754	Alkbh4	alkB homolog 4, lysine demethylase	ENSG00000160993	ALKBH4	https://www.genecards.org/cgi-bin/carddisp.pl?gene=ALKBH4	ALKBH4
Als2	EG	0.00814431	0.202146	up	34	ENSMUSG00000026024	Als2	alsin Rho guanine nucleotide exchange factor	ENSG00000003393	ALS2	https://www.genecards.org/cgi-bin/carddisp.pl?gene=ALS2	ALS2
Ambra1	G	0.00698971	0.202146	up	18	ENSMUSG00000040506	Ambra1	autophagy/beclin 1 regulator 1	ENSG00000110497	AMBRA1	https://www.genecards.org/cgi-bin/carddisp.pl?gene=AMBRA1	AMBRA1
Amdhd2	EPG	0.00291185	0.202146	up	140	ENSMUSG00000036820	Amdhd2	amidohydrolase domain containing 2	ENSG00000162066	AMDHD2	https://www.genecards.org/cgi-bin/carddisp.pl?gene=AMDHD2	AMDHD2
Ampd3	PG	0.00753019	0.202146	up	123	ENSMUSG00000005686	Ampd3	adenosine monophosphate deaminase 3	ENSG00000133805	AMPD3	https://www.genecards.org/cgi-bin/carddisp.pl?gene=AMPD3	AMPD3
Anapc10	G	0.00276726	0.202146	up	7	ENSMUSG00000036977	Anapc10	anaphase promoting complex subunit 10	ENSG00000285713	AC098588.1	https://www.genecards.org/cgi-bin/carddisp.pl?gene=AC098588.1	AC098588.1
Anapc16	EPG	0.00686378	0.202146	up	36	ENSMUSG00000020107	Anapc16	anaphase promoting complex subunit 16	ENSG00000166295	ANAPC16	https://www.genecards.org/cgi-bin/carddisp.pl?gene=ANAPC16	ANAPC16
Ank	G	0.000642656	0.202146	up	22	ENSMUSG00000022265	Ank	progressive ankylosis	ENSG00000154122	ANKH	https://www.genecards.org/cgi-bin/carddisp.pl?gene=ANKH	ANKH
Ank1	G	0.00133799	0.202146	up	27	ENSMUSG00000031543	Ank1	ankyrin 1, erythroid	ENSG00000029534	ANK1	https://www.genecards.org/cgi-bin/carddisp.pl?gene=ANK1	ANK1
Ankrd12	PG	0.00715771	0.202146	up	20	ENSMUSG00000034647	Ankrd12	ankyrin repeat domain 12	ENSG00000101745	ANKRD12	https://www.genecards.org/cgi-bin/carddisp.pl?gene=ANKRD12	ANKRD12
Ankrd27	G	0.0048021	0.202146	up	21	ENSMUSG00000034867	Ankrd27	ankyrin repeat domain 27 (VPS9 domain)	ENSG00000105186	ANKRD27	https://www.genecards.org/cgi-bin/carddisp.pl?gene=ANKRD27	ANKRD27
Ankrd33b	P	0.00983549	0.203623	up	100	ENSMUSG00000022237	Ankrd33b	ankyrin repeat domain 33B	ENSG00000164236	ANKRD33B	https://www.genecards.org/cgi-bin/carddisp.pl?gene=ANKRD33B	ANKRD33B
Ankrd44	G	4.60393e-05	0.202146	up	11	ENSMUSG00000052331	Ankrd44	ankyrin repeat domain 44	ENSG00000065413	ANKRD44	https://www.genecards.org/cgi-bin/carddisp.pl?gene=ANKRD44	ANKRD44
Ankrd61	EG	0.00898818	0.202146	up	26	ENSMUSG00000029607	Ankrd61	ankyrin repeat domain 61	ENSG00000157999	ANKRD61	https://www.genecards.org/cgi-bin/carddisp.pl?gene=ANKRD61	ANKRD61
Ap1b1	PG	0.00335151	0.202146	up	26	ENSMUSG00000009090	Ap1b1	adaptor protein complex AP-1, beta 1 subunit	ENSG00000100280	AP1B1	https://www.genecards.org/cgi-bin/carddisp.pl?gene=AP1B1	AP1B1
Ap2a1	G	0.0051971	0.202146	up	8	ENSMUSG00000060279	Ap2a1	adaptor-related protein complex 2, alpha 1 subunit	ENSG00000196961	AP2A1	https://www.genecards.org/cgi-bin/carddisp.pl?gene=AP2A1	AP2A1
Ap2a2	EG	0.00249092	0.202146	up	28	ENSMUSG00000002957	Ap2a2	adaptor-related protein complex 2, alpha 2 subunit	ENSG00000183020	AP2A2	https://www.genecards.org/cgi-bin/carddisp.pl?gene=AP2A2	AP2A2
Ap5s1	EPG	0.00464073	0.202146	up	155	ENSMUSG00000068264	Ap5s1	adaptor-related protein 5 complex, sigma 1 subunit	ENSG00000125843	AP5S1	https://www.genecards.org/cgi-bin/carddisp.pl?gene=AP5S1	AP5S1
Apbb1ip	PG	0.00386118	0.202146	up	65	ENSMUSG00000026786	Apbb1ip	amyloid beta (A4) precursor protein-binding, family B, member 1 interacting protein	ENSG00000077420	APBB1IP	https://www.genecards.org/cgi-bin/carddisp.pl?gene=APBB1IP	APBB1IP
Apeh	P	0.00937531	0.202946	up	54	ENSMUSG00000032590	Apeh	acylpeptide hydrolase	ENSG00000164062	APEH	https://www.genecards.org/cgi-bin/carddisp.pl?gene=APEH	APEH
Apex2	G	0.00482382	0.202146	up	17	ENSMUSG00000025269	Apex2	apurinic/apyrimidinic endonuclease 2	ENSG00000169188	APEX2	https://www.genecards.org/cgi-bin/carddisp.pl?gene=APEX2	APEX2
Aplf	G	0.00596918	0.202146	up	20	ENSMUSG00000030051	Aplf	aprataxin and PNKP like factor	ENSG00000169621	APLF	https://www.genecards.org/cgi-bin/carddisp.pl?gene=APLF	APLF
Apof	EG	0.00617868	0.202146	up	32	ENSMUSG00000047631	Apof	apolipoprotein F	ENSG00000175336	APOF	https://www.genecards.org/cgi-bin/carddisp.pl?gene=APOF	APOF
Apold1	EG	0.00985391	0.203623	up	24	ENSMUSG00000090698	Apold1	apolipoprotein L domain containing 1	ENSG00000178878	APOLD1	https://www.genecards.org/cgi-bin/carddisp.pl?gene=APOLD1	APOLD1
Aqp8	EPG	0.000690606	0.202146	up	142	ENSMUSG00000030762	Aqp8	aquaporin 8	ENSG00000103375	AQP8	https://www.genecards.org/cgi-bin/carddisp.pl?gene=AQP8	AQP8
Aqp9	P	0.00440418	0.202146	up	90	ENSMUSG00000032204	Aqp9	aquaporin 9	ENSG00000103569	AQP9	https://www.genecards.org/cgi-bin/carddisp.pl?gene=AQP9	AQP9
Arf5	EPG	0.00941929	0.202946	up	48	ENSMUSG00000020440	Arf5	ADP-ribosylation factor 5	ENSG00000004059	ARF5	https://www.genecards.org/cgi-bin/carddisp.pl?gene=ARF5	ARF5
Arhgap17	G	0.00952944	0.203087	up	24	ENSMUSG00000030766	Arhgap17	Rho GTPase activating protein 17	ENSG00000140750	ARHGAP17	https://www.genecards.org/cgi-bin/carddisp.pl?gene=ARHGAP17	ARHGAP17
Arhgap39	G	0.00294486	0.202146	up	17	ENSMUSG00000033697	Arhgap39	Rho GTPase activating protein 39	ENSG00000147799	ARHGAP39	https://www.genecards.org/cgi-bin/carddisp.pl?gene=ARHGAP39	ARHGAP39
Arhgdib	G	0.00770867	0.202146	up	18	ENSMUSG00000030220	Arhgdib	Rho, GDP dissociation inhibitor (GDI) beta	ENSG00000111348	ARHGDIB	https://www.genecards.org/cgi-bin/carddisp.pl?gene=ARHGDIB	ARHGDIB
Arhgdig	EG	0.00291453	0.202146	up	20	ENSMUSG00000073433	Arhgdig	Rho GDP dissociation inhibitor (GDI) gamma	ENSG00000242173	ARHGDIG	https://www.genecards.org/cgi-bin/carddisp.pl?gene=ARHGDIG	ARHGDIG
Arhgef40	EPG	0.00476317	0.202146	up	80	ENSMUSG00000004562	Arhgef40	Rho guanine nucleotide exchange factor (GEF) 40	ENSG00000165801	ARHGEF40	https://www.genecards.org/cgi-bin/carddisp.pl?gene=ARHGEF40	ARHGEF40
Arid1a	G	0.00560602	0.202146	up	17	ENSMUSG00000007880	Arid1a	AT rich interactive domain 1A (SWI-like)	ENSG00000117713	ARID1A	https://www.genecards.org/cgi-bin/carddisp.pl?gene=ARID1A	ARID1A
Arid1b	G	0.00830535	0.202146	up	17	ENSMUSG00000069729	Arid1b	AT rich interactive domain 1B (SWI-like)	ENSG00000049618	ARID1B	https://www.genecards.org/cgi-bin/carddisp.pl?gene=ARID1B	ARID1B
Arid2	G	0.00667875	0.202146	up	11	ENSMUSG00000033237	Arid2	AT rich interactive domain 2 (ARID, RFX-like)	ENSG00000189079	ARID2	https://www.genecards.org/cgi-bin/carddisp.pl?gene=ARID2	ARID2
Arl3	G	0.00595538	0.202146	up	29	ENSMUSG00000025035	Arl3	ADP-ribosylation factor-like 3	ENSG00000138175	ARL3	https://www.genecards.org/cgi-bin/carddisp.pl?gene=ARL3	ARL3
Armc1	P	0.00928791	0.202146	up	11	ENSMUSG00000027599	Armc1	armadillo repeat containing 1	ENSG00000104442	ARMC1	https://www.genecards.org/cgi-bin/carddisp.pl?gene=ARMC1	ARMC1
Armc9	EG	0.00211404	0.202146	up	108	ENSMUSG00000062590	Armc9	armadillo repeat containing 9	ENSG00000135931	ARMC9	https://www.genecards.org/cgi-bin/carddisp.pl?gene=ARMC9	ARMC9
Arntl	G	0.00774473	0.202146	up	11	ENSMUSG00000055116	Arntl	aryl hydrocarbon receptor nuclear translocator-like	ENSG00000133794	ARNTL	https://www.genecards.org/cgi-bin/carddisp.pl?gene=ARNTL	ARNTL
Arpc5l	P	0.00619278	0.202146	up	8	ENSMUSG00000026755	Arpc5l	actin related protein 2/3 complex, subunit 5-like	ENSG00000136950	ARPC5L	https://www.genecards.org/cgi-bin/carddisp.pl?gene=ARPC5L	ARPC5L
Arrb1	EPG	0.000983233	0.202146	up	68	ENSMUSG00000018909	Arrb1	arrestin, beta 1	ENSG00000137486	ARRB1	https://www.genecards.org/cgi-bin/carddisp.pl?gene=ARRB1	ARRB1
Arsg	G	0.000624947	0.202146	up	32	ENSMUSG00000020604	Arsg	arylsulfatase G	ENSG00000141337	ARSG	https://www.genecards.org/cgi-bin/carddisp.pl?gene=ARSG	ARSG
Art1	G	0.00671718	0.202146	up	7	ENSMUSG00000030996	Art1	ADP-ribosyltransferase 1	ENSG00000129744	ART1	https://www.genecards.org/cgi-bin/carddisp.pl?gene=ART1	ART1
Art4	EPG	0.00527727	0.202146	up	51	ENSMUSG00000030217	Art4	ADP-ribosyltransferase 4	ENSG00000111339	ART4	https://www.genecards.org/cgi-bin/carddisp.pl?gene=ART4	ART4
Arv1	EPG	0.00843397	0.202146	up	120	ENSMUSG00000031982	Arv1	ARV1 homolog, fatty acid homeostasis modulator	ENSG00000173409	ARV1	https://www.genecards.org/cgi-bin/carddisp.pl?gene=ARV1	ARV1
Arvcf	G	0.00476198	0.202146	up	7	ENSMUSG00000000325	Arvcf	armadillo repeat gene deleted in velocardiofacial syndrome	ENSG00000099889	ARVCF	https://www.genecards.org/cgi-bin/carddisp.pl?gene=ARVCF	ARVCF
As3mt	G	0.00822081	0.202146	up	18	ENSMUSG00000003559	As3mt	arsenic (+3 oxidation state) methyltransferase	ENSG00000214435	AS3MT	https://www.genecards.org/cgi-bin/carddisp.pl?gene=AS3MT	AS3MT
Asap1	G	0.00657633	0.202146	up	19	ENSMUSG00000022377	Asap1	ArfGAP with SH3 domain, ankyrin repeat and PH domain1	ENSG00000153317	ASAP1	https://www.genecards.org/cgi-bin/carddisp.pl?gene=ASAP1	ASAP1
Asb17	G	0.00885423	0.202146	up	15	ENSMUSG00000038997	Asb17	ankyrin repeat and SOCS box-containing 17	ENSG00000154007	ASB17	https://www.genecards.org/cgi-bin/carddisp.pl?gene=ASB17	ASB17
Asb17os	EPG	0.00885423	0.202146	up	45	ENSMUSG00000086438	Asb17os	ankyrin repeat and SOCS box-containing 17, opposite strand
Ascc1	P	0.00686378	0.202146	up	27	ENSMUSG00000044475	Ascc1	activating signal cointegrator 1 complex subunit 1	ENSG00000138303	ASCC1	https://www.genecards.org/cgi-bin/carddisp.pl?gene=ASCC1	ASCC1
Asic4	G	0.00553717	0.202146	up	11	ENSMUSG00000033007	Asic4	acid-sensing (proton-gated) ion channel family member 4	ENSG00000072182	ASIC4	https://www.genecards.org/cgi-bin/carddisp.pl?gene=ASIC4	ASIC4
Asns	EPG	0.00362857	0.202146	up	18	ENSMUSG00000029752	Asns	asparagine synthetase	ENSG00000070669	ASNS	https://www.genecards.org/cgi-bin/carddisp.pl?gene=ASNS	ASNS
Asnsd1	G	0.00745602	0.202146	up	7	ENSMUSG00000026095	Asnsd1	asparagine synthetase domain containing 1	ENSG00000138381	ASNSD1	https://www.genecards.org/cgi-bin/carddisp.pl?gene=ASNSD1	ASNSD1
Atad5	G	0.00987001	0.203623	up	11	ENSMUSG00000017550	Atad5	ATPase family, AAA domain containing 5	ENSG00000176208	ATAD5	https://www.genecards.org/cgi-bin/carddisp.pl?gene=ATAD5	ATAD5
Atat1	EPG	0.00832427	0.202146	up	80	ENSMUSG00000024426	Atat1	alpha tubulin acetyltransferase 1	ENSG00000137343	ATAT1	https://www.genecards.org/cgi-bin/carddisp.pl?gene=ATAT1	ATAT1
Atf6	G	0.00554915	0.202146	up	19	ENSMUSG00000026663	Atf6	activating transcription factor 6	ENSG00000118217	ATF6	https://www.genecards.org/cgi-bin/carddisp.pl?gene=ATF6	ATF6
Atg10	G	0.00715784	0.202146	up	13	ENSMUSG00000021619	Atg10	autophagy related 10	ENSG00000152348	ATG10	https://www.genecards.org/cgi-bin/carddisp.pl?gene=ATG10	ATG10
Atg14	G	0.00515989	0.202146	up	22	ENSMUSG00000037526	Atg14	autophagy related 14	ENSG00000126775	ATG14	https://www.genecards.org/cgi-bin/carddisp.pl?gene=ATG14	ATG14
Atg9a	EG	0.00315782	0.202146	up	22	ENSMUSG00000033124	Atg9a	autophagy related 9A	ENSG00000198925	ATG9A	https://www.genecards.org/cgi-bin/carddisp.pl?gene=ATG9A	ATG9A
Atmin	G	0.00429783	0.202146	up	9	ENSMUSG00000047388	Atmin	ATM interactor	ENSG00000166454	ATMIN	https://www.genecards.org/cgi-bin/carddisp.pl?gene=ATMIN	ATMIN
Atp5j2	PG	0.00853127	0.202146	up	36	ENSMUSG00000038690	Atp5j2	ATP synthase, H+ transporting, mitochondrial F0 complex, subunit F2	ENSG00000241468	ATP5MF	https://www.genecards.org/cgi-bin/carddisp.pl?gene=ATP5MF	ATP5MF
Atp6v0a1	EG	0.00247918	0.202146	up	30	ENSMUSG00000019302	Atp6v0a1	ATPase, H+ transporting, lysosomal V0 subunit A1	ENSG00000033627	ATP6V0A1	https://www.genecards.org/cgi-bin/carddisp.pl?gene=ATP6V0A1	ATP6V0A1
Atp6v0c	EPG	0.00523548	0.202146	up	27	ENSMUSG00000024121	Atp6v0c	ATPase, H+ transporting, lysosomal V0 subunit C	ENSG00000185883	ATP6V0C	https://www.genecards.org/cgi-bin/carddisp.pl?gene=ATP6V0C	ATP6V0C
Atp6v0d1	G	0.00795271	0.202146	up	14	ENSMUSG00000013160	Atp6v0d1	ATPase, H+ transporting, lysosomal V0 subunit D1	ENSG00000159720	ATP6V0D1	https://www.genecards.org/cgi-bin/carddisp.pl?gene=ATP6V0D1	ATP6V0D1
Atp6v1c1	EPG	0.00621602	0.202146	up	30	ENSMUSG00000022295	Atp6v1c1	ATPase, H+ transporting, lysosomal V1 subunit C1	ENSG00000155097	ATP6V1C1	https://www.genecards.org/cgi-bin/carddisp.pl?gene=ATP6V1C1	ATP6V1C1
Atp8a1	G	0.000595914	0.202146	up	32	ENSMUSG00000037685	Atp8a1	ATPase, aminophospholipid transporter (APLT), class I, type 8A, member 1	ENSG00000124406	ATP8A1	https://www.genecards.org/cgi-bin/carddisp.pl?gene=ATP8A1	ATP8A1
Atpif1	EG	0.00159689	0.202146	up	42	ENSMUSG00000054428	Atpif1	ATPase inhibitory factor 1	ENSG00000130770	ATP5IF1	https://www.genecards.org/cgi-bin/carddisp.pl?gene=ATP5IF1	ATP5IF1
Atrip-trex1	EPG	0.00821433	0.202146	up	54							0
Atrn	G	0.00813922	0.202146	up	29	ENSMUSG00000027312	Atrn	attractin	ENSG00000088812	ATRN	https://www.genecards.org/cgi-bin/carddisp.pl?gene=ATRN	ATRN
Atxn7l1	G	0.0012941	0.202146	up	68	ENSMUSG00000020564	Atxn7l1	ataxin 7-like 1	ENSG00000146776	ATXN7L1	https://www.genecards.org/cgi-bin/carddisp.pl?gene=ATXN7L1	ATXN7L1
AW011738	P	0.00432512	0.202146	up	14	ENSMUSG00000078349	AW011738	expressed sequence AW011738
Azin1	PG	0.00685745	0.202146	up	60	ENSMUSG00000037458	Azin1	antizyme inhibitor 1	ENSG00000155096	AZIN1	https://www.genecards.org/cgi-bin/carddisp.pl?gene=AZIN1	AZIN1
B230118H07Rik	PG	0.00360558	0.202146	up	6	ENSMUSG00000027165	B230118H07Rik	RIKEN cDNA B230118H07 gene	ENSG00000166352	C11orf74	https://www.genecards.org/cgi-bin/carddisp.pl?gene=C11orf74	C11orf74
B230206H07Rik	EPG	0.00692697	0.202146	up	39	ENSMUSG00000086844	B230206H07Rik	RIKEN cDNA B230206H07 gene
B3gnt2	G	0.00427035	0.202146	up	28	ENSMUSG00000051650	B3gnt2	UDP-GlcNAc:betaGal beta-1,3-N-acetylglucosaminyltransferase 2	ENSG00000170340	B3GNT2	https://www.genecards.org/cgi-bin/carddisp.pl?gene=B3GNT2	B3GNT2
B4galt1	EPG	0.00586688	0.202146	up	132	ENSMUSG00000028413	B4galt1	UDP-Gal:betaGlcNAc beta 1,4- galactosyltransferase, polypeptide 1	ENSG00000086062	B4GALT1	https://www.genecards.org/cgi-bin/carddisp.pl?gene=B4GALT1	B4GALT1
B9d2	EG	0.00635395	0.202146	up	30	ENSMUSG00000063439	B9d2	B9 protein domain 2	ENSG00000123810	B9D2	https://www.genecards.org/cgi-bin/carddisp.pl?gene=B9D2	B9D2
Babam2	G	0.00350463	0.202146	up	19	ENSMUSG00000052139	Babam2	BRISC and BRCA1 A complex member 2	ENSG00000158019	BABAM2	https://www.genecards.org/cgi-bin/carddisp.pl?gene=BABAM2	BABAM2
Bag2	PG	0.00918346	0.202146	up	34	ENSMUSG00000042215	Bag2	BCL2-associated athanogene 2	ENSG00000112208	BAG2	https://www.genecards.org/cgi-bin/carddisp.pl?gene=BAG2	BAG2
Banp	G	0.00332796	0.202146	up	17	ENSMUSG00000025316	Banp	BTG3 associated nuclear protein	ENSG00000172530	BANP	https://www.genecards.org/cgi-bin/carddisp.pl?gene=BANP	BANP
Bard1	G	0.00260534	0.202146	up	14	ENSMUSG00000026196	Bard1	BRCA1 associated RING domain 1	ENSG00000138376	BARD1	https://www.genecards.org/cgi-bin/carddisp.pl?gene=BARD1	BARD1
Bbs9	G	0.00073809	0.202146	up	19	ENSMUSG00000035919	Bbs9	Bardet-Biedl syndrome 9 (human)	ENSG00000122507	BBS9	https://www.genecards.org/cgi-bin/carddisp.pl?gene=BBS9	BBS9
Bbx	G	0.00612371	0.202146	up	18	ENSMUSG00000022641	Bbx	bobby sox HMG box containing	ENSG00000114439	BBX	https://www.genecards.org/cgi-bin/carddisp.pl?gene=BBX	BBX
BC017158	G	0.00333883	0.202146	up	18	ENSMUSG00000030780	BC017158	cDNA sequence BC017158	ENSG00000140688	C16orf58	https://www.genecards.org/cgi-bin/carddisp.pl?gene=C16orf58	C16orf58
BC029722	EPG	0.00753867	0.202146	up	24	ENSMUSG00000074649	BC029722	cDNA sequence BC029722
BC037034	EG	0.00345646	0.202146	up	32	ENSMUSG00000036948	BC037034	cDNA sequence BC037034	ENSG00000146826	C7orf43	https://www.genecards.org/cgi-bin/carddisp.pl?gene=C7orf43	C7orf43
BC051226	P	0.00861303	0.202146	up	4	ENSMUSG00000092564	BC051226	cDNA sequence BC051226
BC055324	EPG	0.00601368	0.202146	up	9	ENSMUSG00000041406	BC055324	cDNA sequence BC055324	ENSG00000000460	C1orf112	https://www.genecards.org/cgi-bin/carddisp.pl?gene=C1orf112	C1orf112
BC065403	EPG	0.00102819	0.202146	up	92	ENSMUSG00000097211	BC065403	cDNA sequence BC065403
Bcas2	G	0.0030178	0.202146	up	15	ENSMUSG00000005687	Bcas2	breast carcinoma amplified sequence 2	ENSG00000116752	BCAS2	https://www.genecards.org/cgi-bin/carddisp.pl?gene=BCAS2	BCAS2
Bcl11a	G	0.00386965	0.202146	up	40	ENSMUSG00000000861	Bcl11a	B cell CLL/lymphoma 11A (zinc finger protein)	ENSG00000119866	BCL11A	https://www.genecards.org/cgi-bin/carddisp.pl?gene=BCL11A	BCL11A
Bcl2	G	0.00651124	0.202146	up	12	ENSMUSG00000057329	Bcl2	B cell leukemia/lymphoma 2	ENSG00000171791	BCL2	https://www.genecards.org/cgi-bin/carddisp.pl?gene=BCL2	BCL2
Bcl2l1	G	0.0072368	0.202146	up	16	ENSMUSG00000007659	Bcl2l1	BCL2-like 1	ENSG00000171552	BCL2L1	https://www.genecards.org/cgi-bin/carddisp.pl?gene=BCL2L1	BCL2L1
Bcl2l11	G	0.00677197	0.202146	up	7	ENSMUSG00000027381	Bcl2l11	BCL2-like 11 (apoptosis facilitator)	ENSG00000153094	BCL2L11	https://www.genecards.org/cgi-bin/carddisp.pl?gene=BCL2L11	BCL2L11
Bcl2l13	PG	0.00636552	0.202146	up	151	ENSMUSG00000009112	Bcl2l13	BCL2-like 13 (apoptosis facilitator)	ENSG00000099968	BCL2L13	https://www.genecards.org/cgi-bin/carddisp.pl?gene=BCL2L13	BCL2L13
Bicral	G	0.00632621	0.202146	up	10	ENSMUSG00000036568	Bicral	BRD4 interacting chromatin remodeling complex associated protein like	ENSG00000112624	BICRAL	https://www.genecards.org/cgi-bin/carddisp.pl?gene=BICRAL	BICRAL
Bin3	G	0.00553723	0.202146	up	12	ENSMUSG00000022089	Bin3	bridging integrator 3	ENSG00000147439	BIN3	https://www.genecards.org/cgi-bin/carddisp.pl?gene=BIN3	BIN3
Birc2	G	0.0051811	0.202146	up	19	ENSMUSG00000057367	Birc2	baculoviral IAP repeat-containing 2	ENSG00000110330	BIRC2	https://www.genecards.org/cgi-bin/carddisp.pl?gene=BIRC2	BIRC2
Blm	EPG	0.00677948	0.202146	up	126	ENSMUSG00000030528	Blm	Bloom syndrome, RecQ like helicase	ENSG00000197299	BLM	https://www.genecards.org/cgi-bin/carddisp.pl?gene=BLM	BLM
Blmh	G	0.00513622	0.202146	up	28	ENSMUSG00000020840	Blmh	bleomycin hydrolase	ENSG00000108578	BLMH	https://www.genecards.org/cgi-bin/carddisp.pl?gene=BLMH	BLMH
Bmp2k	G	0.00923463	0.202146	up	18	ENSMUSG00000034663	Bmp2k	BMP2 inducible kinase	ENSG00000138756	BMP2K	https://www.genecards.org/cgi-bin/carddisp.pl?gene=BMP2K	BMP2K
Bnip2	EG	0.00284062	0.202146	up	34	ENSMUSG00000011958	Bnip2	BCL2/adenovirus E1B interacting protein 2	ENSG00000140299	BNIP2	https://www.genecards.org/cgi-bin/carddisp.pl?gene=BNIP2	BNIP2
Bola3	G	0.00280724	0.202146	up	16	ENSMUSG00000045160	Bola3	bolA-like 3 (E. coli)	ENSG00000163170	BOLA3	https://www.genecards.org/cgi-bin/carddisp.pl?gene=BOLA3	BOLA3
Borcs5	G	0.0078487	0.202146	up	13	ENSMUSG00000042992	Borcs5	BLOC-1 related complex subunit 5	ENSG00000165714	BORCS5	https://www.genecards.org/cgi-bin/carddisp.pl?gene=BORCS5	BORCS5
Bpgm	G	0.00281605	0.202146	up	14	ENSMUSG00000038871	Bpgm	2,3-bisphosphoglycerate mutase	ENSG00000172331	BPGM	https://www.genecards.org/cgi-bin/carddisp.pl?gene=BPGM	BPGM
Bri3bp	EG	0.0086529	0.202146	up	14	ENSMUSG00000037905	Bri3bp	Bri3 binding protein	ENSG00000184992	BRI3BP	https://www.genecards.org/cgi-bin/carddisp.pl?gene=BRI3BP	BRI3BP
Brms1l	G	0.00503897	0.202146	up	13	ENSMUSG00000012076	Brms1l	breast cancer metastasis-suppressor 1-like	ENSG00000100916	BRMS1L	https://www.genecards.org/cgi-bin/carddisp.pl?gene=BRMS1L	BRMS1L
Brpf3	EPG	0.00426032	0.202146	up	45	ENSMUSG00000063952	Brpf3	bromodomain and PHD finger containing, 3	ENSG00000096070	BRPF3	https://www.genecards.org/cgi-bin/carddisp.pl?gene=BRPF3	BRPF3
Brwd1	G	0.00829435	0.202146	up	15	ENSMUSG00000022914	Brwd1	bromodomain and WD repeat domain containing 1	ENSG00000185658	BRWD1	https://www.genecards.org/cgi-bin/carddisp.pl?gene=BRWD1	BRWD1
Bsn	EG	0.00937531	0.202946	up	36	ENSMUSG00000032589	Bsn	bassoon	ENSG00000164061	BSN	https://www.genecards.org/cgi-bin/carddisp.pl?gene=BSN	BSN
Btaf1	G	0.00151439	0.202146	up	19	ENSMUSG00000040565	Btaf1	B-TFIID TATA-box binding protein associated factor 1	ENSG00000095564	BTAF1	https://www.genecards.org/cgi-bin/carddisp.pl?gene=BTAF1	BTAF1
Btbd35f10	G	0.00160097	0.202146	up	49	ENSMUSG00000095716	Btbd35f10	BTB domain containing 35, family member 10
Btbd9	G	0.00222239	0.202146	up	18	ENSMUSG00000062202	Btbd9	BTB (POZ) domain containing 9	ENSG00000183826	BTBD9	https://www.genecards.org/cgi-bin/carddisp.pl?gene=BTBD9	BTBD9
Btnl10	EPG	0.0095896	0.203087	up	40	ENSMUSG00000020490	Btnl10	butyrophilin-like 10
Btrc	EG	0.00927632	0.202146	up	22	ENSMUSG00000025217	Btrc	beta-transducin repeat containing protein	ENSG00000166167	BTRC	https://www.genecards.org/cgi-bin/carddisp.pl?gene=BTRC	BTRC
C2cd3	G	0.000875743	0.202146	up	10	ENSMUSG00000047248	C2cd3	C2 calcium-dependent domain containing 3	ENSG00000168014	C2CD3	https://www.genecards.org/cgi-bin/carddisp.pl?gene=C2CD3	C2CD3
C5ar2	PG	0.00481973	0.202146	up	58	ENSMUSG00000074361	C5ar2	complement component 5a receptor 2	ENSG00000134830	C5AR2	https://www.genecards.org/cgi-bin/carddisp.pl?gene=C5AR2	C5AR2
C77080	G	0.00902116	0.202146	up	24	ENSMUSG00000050390	C77080	expressed sequence C77080	ENSG00000162522	KIAA1522	https://www.genecards.org/cgi-bin/carddisp.pl?gene=KIAA1522	KIAA1522
C920006O11Rik	EPG	0.00387161	0.202146	up	42	ENSMUSG00000097574	C920006O11Rik	RIKEN cDNA C920006O11 gene
Cabin1	G	0.00413258	0.202146	up	46	ENSMUSG00000020196	Cabin1	calcineurin binding protein 1	ENSG00000099991	CABIN1	https://www.genecards.org/cgi-bin/carddisp.pl?gene=CABIN1	CABIN1
Cables2	EPG	0.00963664	0.203149	up	56	ENSMUSG00000038990	Cables2	CDK5 and Abl enzyme substrate 2	ENSG00000149679	CABLES2	https://www.genecards.org/cgi-bin/carddisp.pl?gene=CABLES2	CABLES2
Cacna1a	EG	0.00994299	0.203623	up	24	ENSMUSG00000034656	Cacna1a	calcium channel, voltage-dependent, P/Q type, alpha 1A subunit	ENSG00000141837	CACNA1A	https://www.genecards.org/cgi-bin/carddisp.pl?gene=CACNA1A	CACNA1A
Cacna1c	EPG	0.00308236	0.202146	up	234	ENSMUSG00000051331	Cacna1c	calcium channel, voltage-dependent, L type, alpha 1C subunit	ENSG00000151067	CACNA1C	https://www.genecards.org/cgi-bin/carddisp.pl?gene=CACNA1C	CACNA1C
Cacng2	G	0.00843157	0.202146	up	2	ENSMUSG00000019146	Cacng2	calcium channel, voltage-dependent, gamma subunit 2	ENSG00000166862	CACNG2	https://www.genecards.org/cgi-bin/carddisp.pl?gene=CACNG2	CACNG2
Calhm2	PG	0.00402146	0.202146	up	32	ENSMUSG00000033033	Calhm2	calcium homeostasis modulator family member 2	ENSG00000138172	CALHM2	https://www.genecards.org/cgi-bin/carddisp.pl?gene=CALHM2	CALHM2
Calm2	EPG	0.00682366	0.202146	up	96	ENSMUSG00000036438	Calm2	calmodulin 2	ENSG00000143933	CALM2	https://www.genecards.org/cgi-bin/carddisp.pl?gene=CALM2	CALM2
Capn1	EPG	0.00535809	0.202146	up	75	ENSMUSG00000024942	Capn1	calpain 1	ENSG00000014216	CAPN1	https://www.genecards.org/cgi-bin/carddisp.pl?gene=CAPN1	CAPN1
Capn15	EPG	0.00220379	0.202146	up	61	ENSMUSG00000037326	Capn15	calpain 15	ENSG00000103326	CAPN15	https://www.genecards.org/cgi-bin/carddisp.pl?gene=CAPN15	CAPN15
Capn2	G	0.00204152	0.202146	up	13	ENSMUSG00000026509	Capn2	calpain 2	ENSG00000162909	CAPN2	https://www.genecards.org/cgi-bin/carddisp.pl?gene=CAPN2	CAPN2
Capn5	G	0.0053294	0.202146	up	2	ENSMUSG00000035547	Capn5	calpain 5	ENSG00000149260	CAPN5	https://www.genecards.org/cgi-bin/carddisp.pl?gene=CAPN5	CAPN5
Capzb	G	0.00830409	0.202146	up	26	ENSMUSG00000028745	Capzb	capping protein (actin filament) muscle Z-line, beta	ENSG00000077549	CAPZB	https://www.genecards.org/cgi-bin/carddisp.pl?gene=CAPZB	CAPZB
Carm1	G	0.00303683	0.202146	up	13	ENSMUSG00000032185	Carm1	coactivator-associated arginine methyltransferase 1	ENSG00000142453	CARM1	https://www.genecards.org/cgi-bin/carddisp.pl?gene=CARM1	CARM1
Carnmt1	G	0.00471942	0.202146	up	31	ENSMUSG00000024726	Carnmt1	carnosine N-methyltransferase 1	ENSG00000156017	CARNMT1	https://www.genecards.org/cgi-bin/carddisp.pl?gene=CARNMT1	CARNMT1
Cars	EG	0.00186112	0.202146	up	32	ENSMUSG00000010755	Cars	cysteinyl-tRNA synthetase	ENSG00000110619	CARS	https://www.genecards.org/cgi-bin/carddisp.pl?gene=CARS	CARS
Cbfa2t3	G	0.000941137	0.202146	up	36	ENSMUSG00000006362	Cbfa2t3	CBFA2/RUNX1 translocation partner 3	ENSG00000129993	CBFA2T3	https://www.genecards.org/cgi-bin/carddisp.pl?gene=CBFA2T3	CBFA2T3
Cbr4	P	0.00215287	0.202146	up	2	ENSMUSG00000031641	Cbr4	carbonyl reductase 4	ENSG00000145439	CBR4	https://www.genecards.org/cgi-bin/carddisp.pl?gene=CBR4	CBR4
Ccdc12	G	0.00598606	0.202146	up	27	ENSMUSG00000019659	Ccdc12	coiled-coil domain containing 12	ENSG00000160799	CCDC12	https://www.genecards.org/cgi-bin/carddisp.pl?gene=CCDC12	CCDC12
Ccdc186	EG	0.00553675	0.202146	up	225	ENSMUSG00000035173	Ccdc186	coiled-coil domain containing 186	ENSG00000165813	CCDC186	https://www.genecards.org/cgi-bin/carddisp.pl?gene=CCDC186	CCDC186
Ccdc189	EG	0.00672344	0.202146	up	20	ENSMUSG00000057176	Ccdc189	coiled-coil domain containing 189	ENSG00000196118	CCDC189	https://www.genecards.org/cgi-bin/carddisp.pl?gene=CCDC189	CCDC189
Ccdc191	G	0.00910566	0.202146	up	1	ENSMUSG00000022701	Ccdc191	coiled-coil domain containing 191	ENSG00000163617	CCDC191	https://www.genecards.org/cgi-bin/carddisp.pl?gene=CCDC191	CCDC191
Ccdc25	G	0.00698804	0.202146	up	16	ENSMUSG00000022035	Ccdc25	coiled-coil domain containing 25	ENSG00000147419	CCDC25	https://www.genecards.org/cgi-bin/carddisp.pl?gene=CCDC25	CCDC25
Ccdc32	G	0.000736975	0.202146	up	15	ENSMUSG00000039983	Ccdc32	coiled-coil domain containing 32	ENSG00000128891	CCDC32	https://www.genecards.org/cgi-bin/carddisp.pl?gene=CCDC32	CCDC32
Ccdc47	EG	0.00572199	0.202146	up	42	ENSMUSG00000078622	Ccdc47	coiled-coil domain containing 47	ENSG00000108588	CCDC47	https://www.genecards.org/cgi-bin/carddisp.pl?gene=CCDC47	CCDC47
Ccdc57	G	0.00541586	0.202146	up	14	ENSMUSG00000048445	Ccdc57	coiled-coil domain containing 57	ENSG00000176155	CCDC57	https://www.genecards.org/cgi-bin/carddisp.pl?gene=CCDC57	CCDC57
Ccdc6	G	0.00380058	0.202146	up	32	ENSMUSG00000048701	Ccdc6	coiled-coil domain containing 6	ENSG00000108091	CCDC6	https://www.genecards.org/cgi-bin/carddisp.pl?gene=CCDC6	CCDC6
Ccdc62	EG	0.00774173	0.202146	up	44	ENSMUSG00000061882	Ccdc62	coiled-coil domain containing 62	ENSG00000130783	CCDC62	https://www.genecards.org/cgi-bin/carddisp.pl?gene=CCDC62	CCDC62
Ccdc63	PG	0.00882287	0.202146	up	68	ENSMUSG00000043036	Ccdc63	coiled-coil domain containing 63
Ccdc88c	G	0.00473143	0.202146	up	31	ENSMUSG00000021182	Ccdc88c	coiled-coil domain containing 88C	ENSG00000015133	CCDC88C	https://www.genecards.org/cgi-bin/carddisp.pl?gene=CCDC88C	CCDC88C
Ccdc92b	G	0.00721077	0.202146	up	13	ENSMUSG00000069814	Ccdc92b	coiled-coil domain containing 92B
Ccdc93	G	0.00556151	0.202146	up	10	ENSMUSG00000026339	Ccdc93	coiled-coil domain containing 93	ENSG00000125633	CCDC93	https://www.genecards.org/cgi-bin/carddisp.pl?gene=CCDC93	CCDC93
Ccdc97	EPG	0.00576916	0.202146	up	85	ENSMUSG00000002608	Ccdc97	coiled-coil domain containing 97	ENSG00000142039	CCDC97	https://www.genecards.org/cgi-bin/carddisp.pl?gene=CCDC97	CCDC97
Ccm2	G	0.00186753	0.202146	up	16	ENSMUSG00000000378	Ccm2	cerebral cavernous malformation 2	ENSG00000136280	CCM2	https://www.genecards.org/cgi-bin/carddisp.pl?gene=CCM2	CCM2
Ccnd3	EG	0.0034423	0.202146	up	91	ENSMUSG00000034165	Ccnd3	cyclin D3	ENSG00000112576	CCND3	https://www.genecards.org/cgi-bin/carddisp.pl?gene=CCND3	CCND3
Ccng2	EPG	0.00782966	0.202146	up	76	ENSMUSG00000029385	Ccng2	cyclin G2	ENSG00000138764	CCNG2	https://www.genecards.org/cgi-bin/carddisp.pl?gene=CCNG2	CCNG2
Ccnl2	P	0.00493065	0.202146	up	12	ENSMUSG00000029068	Ccnl2	cyclin L2	ENSG00000221978	CCNL2	https://www.genecards.org/cgi-bin/carddisp.pl?gene=CCNL2	CCNL2
Ccr9	G	0.00112691	0.202146	up	29	ENSMUSG00000029530	Ccr9	chemokine (C-C motif) receptor 9	ENSG00000173585	CCR9	https://www.genecards.org/cgi-bin/carddisp.pl?gene=CCR9	CCR9
Ccz1	EPG	0.00948123	0.203087	up	27	ENSMUSG00000029617	Ccz1	CCZ1 vacuolar protein trafficking and biogenesis associated	ENSG00000146574	CCZ1B	https://www.genecards.org/cgi-bin/carddisp.pl?gene=CCZ1B	CCZ1B
Cd200r1	G	0.00878097	0.202146	up	14	ENSMUSG00000022667	Cd200r1	CD200 receptor 1	ENSG00000163606	CD200R1	https://www.genecards.org/cgi-bin/carddisp.pl?gene=CD200R1	CD200R1
Cd47	G	0.0076254	0.202146	up	13	ENSMUSG00000055447	Cd47	CD47 antigen (Rh-related antigen, integrin-associated signal transducer)	ENSG00000196776	CD47	https://www.genecards.org/cgi-bin/carddisp.pl?gene=CD47	CD47
Cd59a	G	0.00458023	0.202146	up	26	ENSMUSG00000032679	Cd59a	CD59a antigen	ENSG00000085063	CD59	https://www.genecards.org/cgi-bin/carddisp.pl?gene=CD59	CD59
Cd59b	EG	0.00241372	0.202146	up	36	ENSMUSG00000068686	Cd59b	CD59b antigen	ENSG00000085063	CD59	https://www.genecards.org/cgi-bin/carddisp.pl?gene=CD59	CD59
Cd80	G	0.00226897	0.202146	up	5	ENSMUSG00000075122	Cd80	CD80 antigen	ENSG00000121594	CD80	https://www.genecards.org/cgi-bin/carddisp.pl?gene=CD80	CD80
Cda	EPG	0.00623474	0.202146	up	93	ENSMUSG00000028755	Cda	cytidine deaminase	ENSG00000158825	CDA	https://www.genecards.org/cgi-bin/carddisp.pl?gene=CDA	CDA
Cdc42ep2	PG	0.00905595	0.202146	up	60	ENSMUSG00000045664	Cdc42ep2	CDC42 effector protein (Rho GTPase binding) 2	ENSG00000149798	CDC42EP2	https://www.genecards.org/cgi-bin/carddisp.pl?gene=CDC42EP2	CDC42EP2
Cdc42ep3	G	0.0018622	0.202146	up	10	ENSMUSG00000036533	Cdc42ep3	CDC42 effector protein (Rho GTPase binding) 3	ENSG00000163171	CDC42EP3	https://www.genecards.org/cgi-bin/carddisp.pl?gene=CDC42EP3	CDC42EP3
Cdc45	G	0.00251381	0.202146	up	8	ENSMUSG00000000028	Cdc45	cell division cycle 45	ENSG00000093009	CDC45	https://www.genecards.org/cgi-bin/carddisp.pl?gene=CDC45	CDC45
Cdc6	G	0.00627512	0.202146	up	7	ENSMUSG00000017499	Cdc6	cell division cycle 6	ENSG00000094804	CDC6	https://www.genecards.org/cgi-bin/carddisp.pl?gene=CDC6	CDC6
Cdcp2	P	0.00927328	0.202146	up	12	ENSMUSG00000047636	Cdcp2	CUB domain containing protein 2	ENSG00000157211	CDCP2	https://www.genecards.org/cgi-bin/carddisp.pl?gene=CDCP2	CDCP2
Cdh2	G	0.00740375	0.202146	up	3	ENSMUSG00000024304	Cdh2	cadherin 2	ENSG00000170558	CDH2	https://www.genecards.org/cgi-bin/carddisp.pl?gene=CDH2	CDH2
Cdk12	G	0.00252259	0.202146	up	10	ENSMUSG00000003119	Cdk12	cyclin-dependent kinase 12	ENSG00000167258	CDK12	https://www.genecards.org/cgi-bin/carddisp.pl?gene=CDK12	CDK12
Cdk6	G	0.00580493	0.202146	up	15	ENSMUSG00000040274	Cdk6	cyclin-dependent kinase 6	ENSG00000105810	CDK6	https://www.genecards.org/cgi-bin/carddisp.pl?gene=CDK6	CDK6
Cdkl1	G	0.00551872	0.202146	up	35	ENSMUSG00000020990	Cdkl1	cyclin-dependent kinase-like 1 (CDC2-related kinase)	ENSG00000100490	CDKL1	https://www.genecards.org/cgi-bin/carddisp.pl?gene=CDKL1	CDKL1
Cds2	EG	0.00615553	0.202146	up	46	ENSMUSG00000058793	Cds2	CDP-diacylglycerol synthase (phosphatidate cytidylyltransferase) 2	ENSG00000101290	CDS2	https://www.genecards.org/cgi-bin/carddisp.pl?gene=CDS2	CDS2
Celf4	G	0.000452788	0.202146	up	14	ENSMUSG00000024268	Celf4	CUGBP, Elav-like family member 4	ENSG00000101489	CELF4	https://www.genecards.org/cgi-bin/carddisp.pl?gene=CELF4	CELF4
Cenph	P	0.00751173	0.202146	up	21	ENSMUSG00000045273	Cenph	centromere protein H	ENSG00000153044	CENPH	https://www.genecards.org/cgi-bin/carddisp.pl?gene=CENPH	CENPH
Cenpv	PG	0.00418477	0.202146	up	24	ENSMUSG00000018509	Cenpv	centromere protein V	ENSG00000166582	CENPV	https://www.genecards.org/cgi-bin/carddisp.pl?gene=CENPV	CENPV
Cep120	G	0.00611805	0.202146	up	10	ENSMUSG00000048799	Cep120	centrosomal protein 120	ENSG00000168944	CEP120	https://www.genecards.org/cgi-bin/carddisp.pl?gene=CEP120	CEP120
Cep70	G	0.0072827	0.202146	up	28	ENSMUSG00000056267	Cep70	centrosomal protein 70	ENSG00000114107	CEP70	https://www.genecards.org/cgi-bin/carddisp.pl?gene=CEP70	CEP70
Cep83	G	0.00722912	0.202146	up	5	ENSMUSG00000020024	Cep83	centrosomal protein 83	ENSG00000173588	CEP83	https://www.genecards.org/cgi-bin/carddisp.pl?gene=CEP83	CEP83
Cept1	EG	0.00514217	0.202146	up	16	ENSMUSG00000040774	Cept1	choline/ethanolaminephosphotransferase 1	ENSG00000134255	CEPT1	https://www.genecards.org/cgi-bin/carddisp.pl?gene=CEPT1	CEPT1
Ces2g	EPG	0.00253395	0.202146	up	130	ENSMUSG00000031877	Ces2g	carboxylesterase 2G	ENSG00000172831	CES2	https://www.genecards.org/cgi-bin/carddisp.pl?gene=CES2	CES2
Cfap45	G	0.00917904	0.202146	up	19	ENSMUSG00000026546	Cfap45	cilia and flagella associated protein 45	ENSG00000213085	CFAP45	https://www.genecards.org/cgi-bin/carddisp.pl?gene=CFAP45	CFAP45
Chmp5	G	0.00971223	0.203516	up	8	ENSMUSG00000028419	Chmp5	charged multivesicular body protein 5	ENSG00000086065	CHMP5	https://www.genecards.org/cgi-bin/carddisp.pl?gene=CHMP5	CHMP5
Chrdl2	G	0.00746876	0.202146	up	12	ENSMUSG00000030732	Chrdl2	chordin-like 2	ENSG00000054938	CHRDL2	https://www.genecards.org/cgi-bin/carddisp.pl?gene=CHRDL2	CHRDL2
Chst11	G	0.00699946	0.202146	up	16	ENSMUSG00000034612	Chst11	carbohydrate sulfotransferase 11	ENSG00000171310	CHST11	https://www.genecards.org/cgi-bin/carddisp.pl?gene=CHST11	CHST11
Cisd1	PG	0.00706164	0.202146	up	2	ENSMUSG00000037710	Cisd1	CDGSH iron sulfur domain 1	ENSG00000122873	CISD1	https://www.genecards.org/cgi-bin/carddisp.pl?gene=CISD1	CISD1
Cited4	P	0.00589543	0.202146	up	20	ENSMUSG00000070803	Cited4	Cbp/p300-interacting transactivator, with Glu/Asp-rich carboxy-terminal domain, 4	ENSG00000179862	CITED4	https://www.genecards.org/cgi-bin/carddisp.pl?gene=CITED4	CITED4
Clasp1	G	0.00212273	0.202146	up	18	ENSMUSG00000064302	Clasp1	CLIP associating protein 1	ENSG00000074054	CLASP1	https://www.genecards.org/cgi-bin/carddisp.pl?gene=CLASP1	CLASP1
Clasrp	EG	0.00517959	0.202146	up	22	ENSMUSG00000061028	Clasrp	CLK4-associating serine/arginine rich protein	ENSG00000104859	CLASRP	https://www.genecards.org/cgi-bin/carddisp.pl?gene=CLASRP	CLASRP
Clca3a1	EPG	0.00184347	0.202146	up	92	ENSMUSG00000056025	Clca3a1	chloride channel accessory 3A1
Clcn2	EG	0.00512177	0.202146	up	12	ENSMUSG00000022843	Clcn2	chloride channel, voltage-sensitive 2	ENSG00000114859	CLCN2	https://www.genecards.org/cgi-bin/carddisp.pl?gene=CLCN2	CLCN2
Cldn10	G	0.00992101	0.203623	up	11	ENSMUSG00000022132	Cldn10	claudin 10	ENSG00000134873	CLDN10	https://www.genecards.org/cgi-bin/carddisp.pl?gene=CLDN10	CLDN10
Cldnd1	EPG	0.00277679	0.202146	up	21	ENSMUSG00000022744	Cldnd1	claudin domain containing 1	ENSG00000080822	CLDND1	https://www.genecards.org/cgi-bin/carddisp.pl?gene=CLDND1	CLDND1
Clec16a	EPG	0.00735094	0.202146	up	35	ENSMUSG00000068663	Clec16a	C-type lectin domain family 16, member A	ENSG00000038532	CLEC16A	https://www.genecards.org/cgi-bin/carddisp.pl?gene=CLEC16A	CLEC16A
Clgn	EG	0.00189317	0.202146	up	40	ENSMUSG00000002190	Clgn	calmegin	ENSG00000153132	CLGN	https://www.genecards.org/cgi-bin/carddisp.pl?gene=CLGN	CLGN
Clic4	EG	0.00824504	0.202146	up	39	ENSMUSG00000037242	Clic4	chloride intracellular channel 4 (mitochondrial)	ENSG00000169504	CLIC4	https://www.genecards.org/cgi-bin/carddisp.pl?gene=CLIC4	CLIC4
Clmn	G	0.00658833	0.202146	up	17	ENSMUSG00000021097	Clmn	calmin	ENSG00000165959	CLMN	https://www.genecards.org/cgi-bin/carddisp.pl?gene=CLMN	CLMN
Cln8	G	0.00349183	0.202146	up	24	ENSMUSG00000026317	Cln8	ceroid-lipofuscinosis, neuronal 8	ENSG00000182372	CLN8	https://www.genecards.org/cgi-bin/carddisp.pl?gene=CLN8	CLN8
Clptm1	EG	0.00638818	0.202146	up	24	ENSMUSG00000002981	Clptm1	cleft lip and palate associated transmembrane protein 1	ENSG00000104853	CLPTM1	https://www.genecards.org/cgi-bin/carddisp.pl?gene=CLPTM1	CLPTM1
Clta	EPG	0.00788495	0.202146	up	63	ENSMUSG00000028478	Clta	clathrin, light polypeptide (Lca)	ENSG00000122705	CLTA	https://www.genecards.org/cgi-bin/carddisp.pl?gene=CLTA	CLTA
Cmc1	G	0.00779811	0.202146	up	15	ENSMUSG00000039163	Cmc1	COX assembly mitochondrial protein 1	ENSG00000187118	CMC1	https://www.genecards.org/cgi-bin/carddisp.pl?gene=CMC1	CMC1
Cmip	G	0.00438468	0.202146	up	36	ENSMUSG00000034390	Cmip	c-Maf inducing protein	ENSG00000153815	CMIP	https://www.genecards.org/cgi-bin/carddisp.pl?gene=CMIP	CMIP
Cnnm2	G	0.000805536	0.202146	up	41	ENSMUSG00000064105	Cnnm2	cyclin M2	ENSG00000148842	CNNM2	https://www.genecards.org/cgi-bin/carddisp.pl?gene=CNNM2	CNNM2
Cnr2	G	0.00567974	0.202146	up	13	ENSMUSG00000062585	Cnr2	cannabinoid receptor 2 (macrophage)	ENSG00000188822	CNR2	https://www.genecards.org/cgi-bin/carddisp.pl?gene=CNR2	CNR2
Cntnap1	EG	0.00366563	0.202146	up	24	ENSMUSG00000017167	Cntnap1	contactin associated protein-like 1	ENSG00000108797	CNTNAP1	https://www.genecards.org/cgi-bin/carddisp.pl?gene=CNTNAP1	CNTNAP1
Coa7	G	0.00665086	0.202146	up	9	ENSMUSG00000048351	Coa7	cytochrome c oxidase assembly factor 7	ENSG00000162377	COA7	https://www.genecards.org/cgi-bin/carddisp.pl?gene=COA7	COA7
Cog4	G	0.00555315	0.202146	up	13	ENSMUSG00000031753	Cog4	component of oligomeric golgi complex 4	ENSG00000103051	COG4	https://www.genecards.org/cgi-bin/carddisp.pl?gene=COG4	COG4
Col23a1	G	0.00705955	0.202146	up	14	ENSMUSG00000063564	Col23a1	collagen, type XXIII, alpha 1	ENSG00000050767	COL23A1	https://www.genecards.org/cgi-bin/carddisp.pl?gene=COL23A1	COL23A1
Col5a1	EG	0.0041288	0.202146	up	83	ENSMUSG00000026837	Col5a1	collagen, type V, alpha 1	ENSG00000130635	COL5A1	https://www.genecards.org/cgi-bin/carddisp.pl?gene=COL5A1	COL5A1
Commd1	G	0.00481561	0.202146	up	15	ENSMUSG00000051355	Commd1	COMM domain containing 1	ENSG00000173163	COMMD1	https://www.genecards.org/cgi-bin/carddisp.pl?gene=COMMD1	COMMD1
Commd9	EPG	0.00692293	0.202146	up	69	ENSMUSG00000027163	Commd9	COMM domain containing 9	ENSG00000110442	COMMD9	https://www.genecards.org/cgi-bin/carddisp.pl?gene=COMMD9	COMMD9
Comt	PG	0.00188855	0.202146	up	79	ENSMUSG00000000326	Comt	catechol-O-methyltransferase	ENSG00000093010	COMT	https://www.genecards.org/cgi-bin/carddisp.pl?gene=COMT	COMT
Cop1	G	0.00127168	0.202146	up	15	ENSMUSG00000040782	Cop1	COP1, E3 ubiquitin ligase	ENSG00000143207	COP1	https://www.genecards.org/cgi-bin/carddisp.pl?gene=COP1	COP1
Cops6	EPG	0.00755673	0.202146	up	12	ENSMUSG00000019494	Cops6	COP9 signalosome subunit 6	ENSG00000168090	COPS6	https://www.genecards.org/cgi-bin/carddisp.pl?gene=COPS6	COPS6
Coq7	EPG	0.00568688	0.202146	up	65	ENSMUSG00000030652	Coq7	demethyl-Q 7	ENSG00000167186	COQ7	https://www.genecards.org/cgi-bin/carddisp.pl?gene=COQ7	COQ7
Coro1c	G	0.0040958	0.202146	up	24	ENSMUSG00000004530	Coro1c	coronin, actin binding protein 1C	ENSG00000110880	CORO1C	https://www.genecards.org/cgi-bin/carddisp.pl?gene=CORO1C	CORO1C
Coro2a	G	0.00609903	0.202146	up	13	ENSMUSG00000028337	Coro2a	coronin, actin binding protein 2A	ENSG00000106789	CORO2A	https://www.genecards.org/cgi-bin/carddisp.pl?gene=CORO2A	CORO2A
Cox10	G	0.00478429	0.202146	up	14	ENSMUSG00000042148	Cox10	heme A:farnesyltransferase cytochrome c oxidase assembly factor 10	ENSG00000006695	COX10	https://www.genecards.org/cgi-bin/carddisp.pl?gene=COX10	COX10
Cpd	G	0.00228664	0.202146	up	20	ENSMUSG00000020841	Cpd	carboxypeptidase D	ENSG00000108582	CPD	https://www.genecards.org/cgi-bin/carddisp.pl?gene=CPD	CPD
Cpeb4	G	0.00361963	0.202146	up	7	ENSMUSG00000020300	Cpeb4	cytoplasmic polyadenylation element binding protein 4	ENSG00000113742	CPEB4	https://www.genecards.org/cgi-bin/carddisp.pl?gene=CPEB4	CPEB4
Cpox	EPG	0.000990747	0.202146	up	132	ENSMUSG00000022742	Cpox	coproporphyrinogen oxidase	ENSG00000285635	AC021660.3	https://www.genecards.org/cgi-bin/carddisp.pl?gene=AC021660.3	AC021660.3
Cracr2a	EPG	0.00819394	0.202146	up	54	ENSMUSG00000061414	Cracr2a	calcium release activated channel regulator 2A	ENSG00000130038	CRACR2A	https://www.genecards.org/cgi-bin/carddisp.pl?gene=CRACR2A	CRACR2A
Creb1	G	0.00917237	0.202146	up	10	ENSMUSG00000025958	Creb1	cAMP responsive element binding protein 1	ENSG00000118260	CREB1	https://www.genecards.org/cgi-bin/carddisp.pl?gene=CREB1	CREB1
Crebl2	G	0.00601719	0.202146	up	15	ENSMUSG00000032652	Crebl2	cAMP responsive element binding protein-like 2	ENSG00000111269	CREBL2	https://www.genecards.org/cgi-bin/carddisp.pl?gene=CREBL2	CREBL2
Creg1	G	0.00163798	0.202146	up	13	ENSMUSG00000040713	Creg1	cellular repressor of E1A-stimulated genes 1	ENSG00000143162	CREG1	https://www.genecards.org/cgi-bin/carddisp.pl?gene=CREG1	CREG1
Crem	G	0.00608224	0.202146	up	23	ENSMUSG00000063889	Crem	cAMP responsive element modulator	ENSG00000095794	CREM	https://www.genecards.org/cgi-bin/carddisp.pl?gene=CREM	CREM
Crlf3	EPG	0.000906677	0.202146	up	200	ENSMUSG00000017561	Crlf3	cytokine receptor-like factor 3	ENSG00000176390	CRLF3	https://www.genecards.org/cgi-bin/carddisp.pl?gene=CRLF3	CRLF3
Crtc3	G	0.00737316	0.202146	up	14	ENSMUSG00000030527	Crtc3	CREB regulated transcription coactivator 3	ENSG00000140577	CRTC3	https://www.genecards.org/cgi-bin/carddisp.pl?gene=CRTC3	CRTC3
Cryzl1	EG	0.00734477	0.202146	up	32	ENSMUSG00000058240	Cryzl1	crystallin, zeta (quinone reductase)-like 1	ENSG00000205758	CRYZL1	https://www.genecards.org/cgi-bin/carddisp.pl?gene=CRYZL1	CRYZL1
Csf3r	G	0.00608502	0.202146	up	10	ENSMUSG00000028859	Csf3r	colony stimulating factor 3 receptor (granulocyte)	ENSG00000119535	CSF3R	https://www.genecards.org/cgi-bin/carddisp.pl?gene=CSF3R	CSF3R
Csgalnact2	G	0.00379612	0.202146	up	13	ENSMUSG00000042042	Csgalnact2	chondroitin sulfate N-acetylgalactosaminyltransferase 2	ENSG00000169826	CSGALNACT2	https://www.genecards.org/cgi-bin/carddisp.pl?gene=CSGALNACT2	CSGALNACT2
Cspp1	G	0.00487566	0.202146	up	5	ENSMUSG00000056763	Cspp1	centrosome and spindle pole associated protein 1	ENSG00000104218	CSPP1	https://www.genecards.org/cgi-bin/carddisp.pl?gene=CSPP1	CSPP1
Ctbp1	PG	0.00346432	0.202146	up	98	ENSMUSG00000037373	Ctbp1	C-terminal binding protein 1	ENSG00000159692	CTBP1	https://www.genecards.org/cgi-bin/carddisp.pl?gene=CTBP1	CTBP1
Ctnna1	G	0.00363971	0.202146	up	17	ENSMUSG00000037815	Ctnna1	catenin (cadherin associated protein), alpha 1	ENSG00000044115	CTNNA1	https://www.genecards.org/cgi-bin/carddisp.pl?gene=CTNNA1	CTNNA1
Ctsd	EG	0.00353336	0.202146	up	42	ENSMUSG00000007891	Ctsd	cathepsin D	ENSG00000117984	CTSD	https://www.genecards.org/cgi-bin/carddisp.pl?gene=CTSD	CTSD
Ctse	EG	0.00129923	0.202146	up	32	ENSMUSG00000004552	Ctse	cathepsin E	ENSG00000196188	CTSE	https://www.genecards.org/cgi-bin/carddisp.pl?gene=CTSE	CTSE
Ctsf	EG	0.00755803	0.202146	up	20	ENSMUSG00000083282	Ctsf	cathepsin F	ENSG00000174080	CTSF	https://www.genecards.org/cgi-bin/carddisp.pl?gene=CTSF	CTSF
Ctu1	EPG	0.00776533	0.202146	up	21	ENSMUSG00000038888	Ctu1	cytosolic thiouridylase subunit 1	ENSG00000142544	CTU1	https://www.genecards.org/cgi-bin/carddisp.pl?gene=CTU1	CTU1
Cul4a	EPG	0.00341783	0.202146	up	177	ENSMUSG00000031446	Cul4a	cullin 4A	ENSG00000139842	CUL4A	https://www.genecards.org/cgi-bin/carddisp.pl?gene=CUL4A	CUL4A
Cux1	G	0.00776376	0.202146	up	27	ENSMUSG00000029705	Cux1	cut-like homeobox 1	ENSG00000257923	CUX1	https://www.genecards.org/cgi-bin/carddisp.pl?gene=CUX1	CUX1
Cybrd1	G	0.00566726	0.202146	up	10	ENSMUSG00000027015	Cybrd1	cytochrome b reductase 1	ENSG00000071967	CYBRD1	https://www.genecards.org/cgi-bin/carddisp.pl?gene=CYBRD1	CYBRD1
Cyhr1	EG	0.00927044	0.202146	up	18	ENSMUSG00000053929	Cyhr1	cysteine and histidine rich 1	ENSG00000187954	CYHR1	https://www.genecards.org/cgi-bin/carddisp.pl?gene=CYHR1	CYHR1
Cyp17a1	EG	0.00977055	0.203566	up	80	ENSMUSG00000003555	Cyp17a1	cytochrome P450, family 17, subfamily a, polypeptide 1	ENSG00000148795	CYP17A1	https://www.genecards.org/cgi-bin/carddisp.pl?gene=CYP17A1	CYP17A1
Cyp4f41-ps	EPG	0.00541147	0.202146	up	36	ENSMUSG00000024295	Cyp4f41-ps	cytochrome P450, family 4, subfamily f, polypeptide 41 pseudogene
Cyth3	G	0.00361838	0.202146	up	73	ENSMUSG00000018001	Cyth3	cytohesin 3	ENSG00000008256	CYTH3	https://www.genecards.org/cgi-bin/carddisp.pl?gene=CYTH3	CYTH3
D030028A08Rik	PG	0.00519919	0.202146	up	67	ENSMUSG00000078700	D030028A08Rik	RIKEN cDNA D030028A08 gene
D130020L05Rik	EG	0.00996448	0.203623	up	27	ENSMUSG00000097121	D130020L05Rik	RIKEN cDNA D130020L05 gene
D5Ertd579e	G	0.00983781	0.203623	up	12	ENSMUSG00000029190	D5Ertd579e	DNA segment, Chr 5, ERATO Doi 579, expressed	ENSG00000170871	KIAA0232	https://www.genecards.org/cgi-bin/carddisp.pl?gene=KIAA0232	KIAA0232
D630024D03Rik	G	0.00544057	0.202146	up	13	ENSMUSG00000085772	D630024D03Rik	RIKEN cDNA D630024D03 gene
D930028M14Rik	EPG	0.0075078	0.202146	up	170	ENSMUSG00000074274	D930028M14Rik	RIKEN cDNA D930028M14 gene
Daam1	PG	0.00118868	0.202146	up	154	ENSMUSG00000034574	Daam1	dishevelled associated activator of morphogenesis 1	ENSG00000100592	DAAM1	https://www.genecards.org/cgi-bin/carddisp.pl?gene=DAAM1	DAAM1
Daam2	EG	0.0042449	0.202146	up	26	ENSMUSG00000040260	Daam2	dishevelled associated activator of morphogenesis 2	ENSG00000146122	DAAM2	https://www.genecards.org/cgi-bin/carddisp.pl?gene=DAAM2	DAAM2
Dapk1	G	0.00344967	0.202146	up	56	ENSMUSG00000021559	Dapk1	death associated protein kinase 1	ENSG00000196730	DAPK1	https://www.genecards.org/cgi-bin/carddisp.pl?gene=DAPK1	DAPK1
Dapk2	G	0.00415293	0.202146	up	28	ENSMUSG00000032380	Dapk2	death-associated protein kinase 2	ENSG00000035664	DAPK2	https://www.genecards.org/cgi-bin/carddisp.pl?gene=DAPK2	DAPK2
Dapp1	G	0.00196471	0.202146	up	92	ENSMUSG00000028159	Dapp1	dual adaptor for phosphotyrosine and 3-phosphoinositides 1	ENSG00000070190	DAPP1	https://www.genecards.org/cgi-bin/carddisp.pl?gene=DAPP1	DAPP1
Daxx	EPG	0.00861303	0.202146	up	16	ENSMUSG00000002307	Daxx	Fas death domain-associated protein	ENSG00000204209	DAXX	https://www.genecards.org/cgi-bin/carddisp.pl?gene=DAXX	DAXX
Dazap1	G	0.00663461	0.202146	up	16	ENSMUSG00000069565	Dazap1	DAZ associated protein 1	ENSG00000071626	DAZAP1	https://www.genecards.org/cgi-bin/carddisp.pl?gene=DAZAP1	DAZAP1
Dcaf6	G	0.00171491	0.202146	up	11	ENSMUSG00000026571	Dcaf6	DDB1 and CUL4 associated factor 6	ENSG00000143164	DCAF6	https://www.genecards.org/cgi-bin/carddisp.pl?gene=DCAF6	DCAF6
Dcaf7	EG	0.00165836	0.202146	up	34	ENSMUSG00000049354	Dcaf7	DDB1 and CUL4 associated factor 7	ENSG00000136485	DCAF7	https://www.genecards.org/cgi-bin/carddisp.pl?gene=DCAF7	DCAF7
Dchs1	EG	0.00406955	0.202146	up	14	ENSMUSG00000036862	Dchs1	dachsous cadherin related 1	ENSG00000166341	DCHS1	https://www.genecards.org/cgi-bin/carddisp.pl?gene=DCHS1	DCHS1
Dclre1c	G	0.00993123	0.203623	up	4	ENSMUSG00000026648	Dclre1c	DNA cross-link repair 1C	ENSG00000152457	DCLRE1C	https://www.genecards.org/cgi-bin/carddisp.pl?gene=DCLRE1C	DCLRE1C
Dcps	EG	0.00259652	0.202146	up	128	ENSMUSG00000032040	Dcps	decapping enzyme, scavenger	ENSG00000110063	DCPS	https://www.genecards.org/cgi-bin/carddisp.pl?gene=DCPS	DCPS
Dctn6	EG	0.00624811	0.202146	up	44	ENSMUSG00000031516	Dctn6	dynactin 6	ENSG00000104671	DCTN6	https://www.genecards.org/cgi-bin/carddisp.pl?gene=DCTN6	DCTN6
Dcun1d1	G	0.00617857	0.202146	up	17	ENSMUSG00000027708	Dcun1d1	DCN1, defective in cullin neddylation 1, domain containing 1 (S. cerevisiae)	ENSG00000043093	DCUN1D1	https://www.genecards.org/cgi-bin/carddisp.pl?gene=DCUN1D1	DCUN1D1
Dcun1d3	EPG	0.00143009	0.202146	up	34	ENSMUSG00000048787	Dcun1d3	DCN1, defective in cullin neddylation 1, domain containing 3 (S. cerevisiae)	ENSG00000188215	DCUN1D3	https://www.genecards.org/cgi-bin/carddisp.pl?gene=DCUN1D3	DCUN1D3
Ddhd1	G	0.00290797	0.202146	up	14	ENSMUSG00000037697	Ddhd1	DDHD domain containing 1	ENSG00000100523	DDHD1	https://www.genecards.org/cgi-bin/carddisp.pl?gene=DDHD1	DDHD1
Ddhd2	EPG	0.00567522	0.202146	up	35	ENSMUSG00000061313	Ddhd2	DDHD domain containing 2	ENSG00000085788	DDHD2	https://www.genecards.org/cgi-bin/carddisp.pl?gene=DDHD2	DDHD2
Dennd1a	EG	0.000464618	0.202146	up	74	ENSMUSG00000035392	Dennd1a	DENN/MADD domain containing 1A	ENSG00000119522	DENND1A	https://www.genecards.org/cgi-bin/carddisp.pl?gene=DENND1A	DENND1A
Dennd2c	G	0.00546828	0.202146	up	23	ENSMUSG00000007379	Dennd2c	DENN/MADD domain containing 2C	ENSG00000175984	DENND2C	https://www.genecards.org/cgi-bin/carddisp.pl?gene=DENND2C	DENND2C
Dennd2d	G	0.00442846	0.202146	up	5	ENSMUSG00000027901	Dennd2d	DENN/MADD domain containing 2D	ENSG00000162777	DENND2D	https://www.genecards.org/cgi-bin/carddisp.pl?gene=DENND2D	DENND2D
Depdc5	G	0.00184564	0.202146	up	22	ENSMUSG00000037426	Depdc5	DEP domain containing 5	ENSG00000100150	DEPDC5	https://www.genecards.org/cgi-bin/carddisp.pl?gene=DEPDC5	DEPDC5
Dexi	P	0.00735094	0.202146	up	5	ENSMUSG00000038055	Dexi	dexamethasone-induced transcript	ENSG00000182108	DEXI	https://www.genecards.org/cgi-bin/carddisp.pl?gene=DEXI	DEXI
Dffa	EPG	0.00611536	0.202146	up	55	ENSMUSG00000028974	Dffa	DNA fragmentation factor, alpha subunit	ENSG00000160049	DFFA	https://www.genecards.org/cgi-bin/carddisp.pl?gene=DFFA	DFFA
Dgcr2	EG	0.00773109	0.202146	up	42	ENSMUSG00000003166	Dgcr2	DiGeorge syndrome critical region gene 2	ENSG00000070413	DGCR2	https://www.genecards.org/cgi-bin/carddisp.pl?gene=DGCR2	DGCR2
Dgkd	G	0.00912015	0.202146	up	12	ENSMUSG00000070738	Dgkd	diacylglycerol kinase, delta	ENSG00000077044	DGKD	https://www.genecards.org/cgi-bin/carddisp.pl?gene=DGKD	DGKD
Dglucy	G	0.00639089	0.202146	up	14	ENSMUSG00000021185	Dglucy	D-glutamate cyclase	ENSG00000133943	DGLUCY	https://www.genecards.org/cgi-bin/carddisp.pl?gene=DGLUCY	DGLUCY
Dhcr24	G	0.00197689	0.202146	up	30	ENSMUSG00000034926	Dhcr24	24-dehydrocholesterol reductase	ENSG00000116133	DHCR24	https://www.genecards.org/cgi-bin/carddisp.pl?gene=DHCR24	DHCR24
Dhrs11	EG	0.00149521	0.202146	up	36	ENSMUSG00000034449	Dhrs11	dehydrogenase/reductase (SDR family) member 11	ENSG00000278535	DHRS11	https://www.genecards.org/cgi-bin/carddisp.pl?gene=DHRS11	DHRS11
Disc1	G	0.00290907	0.202146	up	15	ENSMUSG00000043051	Disc1	disrupted in schizophrenia 1	ENSG00000162946	DISC1	https://www.genecards.org/cgi-bin/carddisp.pl?gene=DISC1	DISC1
Disp1	G	0.00474323	0.202146	up	12	ENSMUSG00000030768	Disp1	dispatched RND transporter family member 1	ENSG00000154309	DISP1	https://www.genecards.org/cgi-bin/carddisp.pl?gene=DISP1	DISP1
Dlst	EG	0.00151657	0.202146	up	28	ENSMUSG00000004789	Dlst	dihydrolipoamide S-succinyltransferase (E2 component of 2-oxo-glutarate complex)	ENSG00000119689	DLST	https://www.genecards.org/cgi-bin/carddisp.pl?gene=DLST	DLST
Dmtn	PG	0.00443406	0.202146	up	53	ENSMUSG00000022099	Dmtn	dematin actin binding protein	ENSG00000158856	DMTN	https://www.genecards.org/cgi-bin/carddisp.pl?gene=DMTN	DMTN
Dmxl1	G	0.00379086	0.202146	up	20	ENSMUSG00000037416	Dmxl1	Dmx-like 1	ENSG00000172869	DMXL1	https://www.genecards.org/cgi-bin/carddisp.pl?gene=DMXL1	DMXL1
Dnaaf1	P	0.00247615	0.202146	up	3	ENSMUSG00000031831	Dnaaf1	dynein, axonemal assembly factor 1	ENSG00000154099	DNAAF1	https://www.genecards.org/cgi-bin/carddisp.pl?gene=DNAAF1	DNAAF1
Dnajc11	G	0.00100682	0.202146	up	19	ENSMUSG00000039768	Dnajc11	DnaJ heat shock protein family (Hsp40) member C11	ENSG00000007923	DNAJC11	https://www.genecards.org/cgi-bin/carddisp.pl?gene=DNAJC11	DNAJC11
Dnttip1	G	0.00544453	0.202146	up	6	ENSMUSG00000017299	Dnttip1	deoxynucleotidyltransferase, terminal, interacting protein 1	ENSG00000101457	DNTTIP1	https://www.genecards.org/cgi-bin/carddisp.pl?gene=DNTTIP1	DNTTIP1
Dock5	G	0.00838233	0.202146	up	16	ENSMUSG00000044447	Dock5	dedicator of cytokinesis 5	ENSG00000147459	DOCK5	https://www.genecards.org/cgi-bin/carddisp.pl?gene=DOCK5	DOCK5
Dohh	P	0.00311015	0.202146	up	38	ENSMUSG00000078440	Dohh	deoxyhypusine hydroxylase/monooxygenase	ENSG00000129932	DOHH	https://www.genecards.org/cgi-bin/carddisp.pl?gene=DOHH	DOHH
Dop1b	G	0.00307854	0.202146	up	35	ENSMUSG00000022946	Dop1b	DOP1 leucine zipper like protein B	ENSG00000142197	DOP1B	https://www.genecards.org/cgi-bin/carddisp.pl?gene=DOP1B	DOP1B
Dpcd	G	0.00536546	0.202146	up	38							0
Dpf2	EPG	0.00466881	0.202146	up	96	ENSMUSG00000024826	Dpf2	D4, zinc and double PHD fingers family 2	ENSG00000133884	DPF2	https://www.genecards.org/cgi-bin/carddisp.pl?gene=DPF2	DPF2
Dpp8	G	0.00285829	0.202146	up	16	ENSMUSG00000032393	Dpp8	dipeptidylpeptidase 8	ENSG00000074603	DPP8	https://www.genecards.org/cgi-bin/carddisp.pl?gene=DPP8	DPP8
Dpy19l1	PG	0.00901235	0.202146	up	42	ENSMUSG00000043067	Dpy19l1	dpy-19-like 1 (C. elegans)	ENSG00000173852	DPY19L1	https://www.genecards.org/cgi-bin/carddisp.pl?gene=DPY19L1	DPY19L1
Drg1	EPG	0.00805624	0.202146	up	68	ENSMUSG00000020457	Drg1	developmentally regulated GTP binding protein 1	ENSG00000185721	DRG1	https://www.genecards.org/cgi-bin/carddisp.pl?gene=DRG1	DRG1
Drosha	G	0.00809815	0.202146	up	23	ENSMUSG00000022191	Drosha	drosha, ribonuclease type III	ENSG00000113360	DROSHA	https://www.genecards.org/cgi-bin/carddisp.pl?gene=DROSHA	DROSHA
Dstyk	P	0.00919934	0.202146	up	6	ENSMUSG00000042046	Dstyk	dual serine/threonine and tyrosine protein kinase	ENSG00000133059	DSTYK	https://www.genecards.org/cgi-bin/carddisp.pl?gene=DSTYK	DSTYK
Dtd1	EG	0.00463132	0.202146	up	10	ENSMUSG00000027430	Dtd1	D-tyrosyl-tRNA deacylase 1	ENSG00000125821	DTD1	https://www.genecards.org/cgi-bin/carddisp.pl?gene=DTD1	DTD1
Dtnb	G	0.007131	0.202146	up	17	ENSMUSG00000071454	Dtnb	dystrobrevin, beta
Dusp8	G	0.00695745	0.202146	up	29	ENSMUSG00000037887	Dusp8	dual specificity phosphatase 8	ENSG00000184545	DUSP8	https://www.genecards.org/cgi-bin/carddisp.pl?gene=DUSP8	DUSP8
Dym	G	0.00565447	0.202146	up	26	ENSMUSG00000035765	Dym	dymeclin	ENSG00000141627	DYM	https://www.genecards.org/cgi-bin/carddisp.pl?gene=DYM	DYM
Dynll1	P	0.00871626	0.202146	up	5	ENSMUSG00000009013	Dynll1	dynein light chain LC8-type 1	ENSG00000088986	DYNLL1	https://www.genecards.org/cgi-bin/carddisp.pl?gene=DYNLL1	DYNLL1
E230016M11Rik	EPG	0.00864216	0.202146	up	180	ENSMUSG00000087231	E230016M11Rik	RIKEN cDNA E230016M11 gene
Edrf1	EPG	0.00644648	0.202146	up	44	ENSMUSG00000039990	Edrf1	erythroid differentiation regulatory factor 1	ENSG00000107938	EDRF1	https://www.genecards.org/cgi-bin/carddisp.pl?gene=EDRF1	EDRF1
Eed	G	0.00167277	0.202146	up	14	ENSMUSG00000030619	Eed	embryonic ectoderm development	ENSG00000074266	EED	https://www.genecards.org/cgi-bin/carddisp.pl?gene=EED	EED
Eef1d	EG	0.00723669	0.202146	up	6	ENSMUSG00000055762	Eef1d	eukaryotic translation elongation factor 1 delta (guanine nucleotide exchange protein)	ENSG00000104529	EEF1D	https://www.genecards.org/cgi-bin/carddisp.pl?gene=EEF1D	EEF1D
Eef2k	EPG	0.00522217	0.202146	up	106	ENSMUSG00000035064	Eef2k	eukaryotic elongation factor-2 kinase	ENSG00000103319	EEF2K	https://www.genecards.org/cgi-bin/carddisp.pl?gene=EEF2K	EEF2K
Eefsec	G	0.00153892	0.202146	up	13	ENSMUSG00000033216	Eefsec	eukaryotic elongation factor, selenocysteine-tRNA-specific	ENSG00000132394	EEFSEC	https://www.genecards.org/cgi-bin/carddisp.pl?gene=EEFSEC	EEFSEC
Ehd1	G	0.00423101	0.202146	up	40	ENSMUSG00000024772	Ehd1	EH-domain containing 1	ENSG00000110047	EHD1	https://www.genecards.org/cgi-bin/carddisp.pl?gene=EHD1	EHD1
Eif2ak1	G	0.00898818	0.202146	up	13	ENSMUSG00000029613	Eif2ak1	eukaryotic translation initiation factor 2 alpha kinase 1	ENSG00000086232	EIF2AK1	https://www.genecards.org/cgi-bin/carddisp.pl?gene=EIF2AK1	EIF2AK1
Eif2s3x	EPG	0.00332332	0.202146	up	48	ENSMUSG00000035150	Eif2s3x	eukaryotic translation initiation factor 2, subunit 3, structural gene X-linked	ENSG00000180574	EIF2S3B	https://www.genecards.org/cgi-bin/carddisp.pl?gene=EIF2S3B	EIF2S3B
Eif3j1	G	0.00877353	0.202146	up	13	ENSMUSG00000027236	Eif3j1	eukaryotic translation initiation factor 3, subunit J1	ENSG00000104131	EIF3J	https://www.genecards.org/cgi-bin/carddisp.pl?gene=EIF3J	EIF3J
Eif4ebp1	EPG	0.00340209	0.202146	up	63	ENSMUSG00000031490	Eif4ebp1	eukaryotic translation initiation factor 4E binding protein 1	ENSG00000187840	EIF4EBP1	https://www.genecards.org/cgi-bin/carddisp.pl?gene=EIF4EBP1	EIF4EBP1
Eif4h	PG	0.00980881	0.203623	up	18	ENSMUSG00000040731	Eif4h	eukaryotic translation initiation factor 4H	ENSG00000106682	EIF4H	https://www.genecards.org/cgi-bin/carddisp.pl?gene=EIF4H	EIF4H
Eif5	P	0.00334519	0.202146	up	30	ENSMUSG00000021282	Eif5	eukaryotic translation initiation factor 5	ENSG00000100664	EIF5	https://www.genecards.org/cgi-bin/carddisp.pl?gene=EIF5	EIF5
Eif5a	EG	0.00622436	0.202146	up	28	ENSMUSG00000078812	Eif5a	eukaryotic translation initiation factor 5A	ENSG00000132507	EIF5A	https://www.genecards.org/cgi-bin/carddisp.pl?gene=EIF5A	EIF5A
Eipr1	G	0.00381292	0.202146	up	21	ENSMUSG00000036613	Eipr1	EARP complex and GARP complex interacting protein 1	ENSG00000032389	EIPR1	https://www.genecards.org/cgi-bin/carddisp.pl?gene=EIPR1	EIPR1
Elf1	G	0.00604134	0.202146	up	14	ENSMUSG00000036461	Elf1	E74-like factor 1	ENSG00000120690	ELF1	https://www.genecards.org/cgi-bin/carddisp.pl?gene=ELF1	ELF1
Ell2	EG	0.000156129	0.202146	up	40	ENSMUSG00000001542	Ell2	elongation factor RNA polymerase II 2	ENSG00000118985	ELL2	https://www.genecards.org/cgi-bin/carddisp.pl?gene=ELL2	ELL2
Elmsan1	EPG	0.00121263	0.202146	up	42	ENSMUSG00000042507	Elmsan1	ELM2 and Myb/SANT-like domain containing 1	ENSG00000156030	ELMSAN1	https://www.genecards.org/cgi-bin/carddisp.pl?gene=ELMSAN1	ELMSAN1
Emilin2	G	0.00143823	0.202146	up	109	ENSMUSG00000024053	Emilin2	elastin microfibril interfacer 2	ENSG00000132205	EMILIN2	https://www.genecards.org/cgi-bin/carddisp.pl?gene=EMILIN2	EMILIN2
Eml3	P	0.00184994	0.202146	up	54	ENSMUSG00000071647	Eml3	echinoderm microtubule associated protein like 3	ENSG00000149499	EML3	https://www.genecards.org/cgi-bin/carddisp.pl?gene=EML3	EML3
Endod1	G	0.00128889	0.202146	up	30	ENSMUSG00000037419	Endod1	endonuclease domain containing 1	ENSG00000149218	ENDOD1	https://www.genecards.org/cgi-bin/carddisp.pl?gene=ENDOD1	ENDOD1
Eng	G	0.00220927	0.202146	up	10	ENSMUSG00000026814	Eng	endoglin	ENSG00000106991	ENG	https://www.genecards.org/cgi-bin/carddisp.pl?gene=ENG	ENG
Ep400	G	0.00593695	0.202146	up	20	ENSMUSG00000029505	Ep400	E1A binding protein p400	ENSG00000183495	EP400	https://www.genecards.org/cgi-bin/carddisp.pl?gene=EP400	EP400
Ephb1	G	0.00461112	0.202146	up	4	ENSMUSG00000032537	Ephb1	Eph receptor B1	ENSG00000154928	EPHB1	https://www.genecards.org/cgi-bin/carddisp.pl?gene=EPHB1	EPHB1
Eps8	G	0.00965312	0.203149	up	2	ENSMUSG00000015766	Eps8	epidermal growth factor receptor pathway substrate 8	ENSG00000151491	EPS8	https://www.genecards.org/cgi-bin/carddisp.pl?gene=EPS8	EPS8
Eral1	EG	0.00953269	0.203087	up	21	ENSMUSG00000020832	Eral1	Era (G-protein)-like 1 (E. coli)	ENSG00000132591	ERAL1	https://www.genecards.org/cgi-bin/carddisp.pl?gene=ERAL1	ERAL1
Eri2	EG	0.00655782	0.202146	up	26	ENSMUSG00000030929	Eri2	exoribonuclease 2	ENSG00000196678	ERI2	https://www.genecards.org/cgi-bin/carddisp.pl?gene=ERI2	ERI2
Eri3	G	0.00798897	0.202146	up	17	ENSMUSG00000033423	Eri3	exoribonuclease 3	ENSG00000117419	ERI3	https://www.genecards.org/cgi-bin/carddisp.pl?gene=ERI3	ERI3
Ermp1	P	0.00457967	0.202146	up	24	ENSMUSG00000046324	Ermp1	endoplasmic reticulum metallopeptidase 1	ENSG00000099219	ERMP1	https://www.genecards.org/cgi-bin/carddisp.pl?gene=ERMP1	ERMP1
Erp44	G	0.00750171	0.202146	up	5	ENSMUSG00000028343	Erp44	endoplasmic reticulum protein 44	ENSG00000023318	ERP44	https://www.genecards.org/cgi-bin/carddisp.pl?gene=ERP44	ERP44
Esf1	EG	0.00228157	0.202146	up	36	ENSMUSG00000045624	Esf1	ESF1 nucleolar pre-rRNA processing protein homolog	ENSG00000089048	ESF1	https://www.genecards.org/cgi-bin/carddisp.pl?gene=ESF1	ESF1
Espnl	EPG	0.00526625	0.202146	up	33	ENSMUSG00000049515	Espnl	espin-like	ENSG00000144488	ESPNL	https://www.genecards.org/cgi-bin/carddisp.pl?gene=ESPNL	ESPNL
Evi5	G	0.00384385	0.202146	up	16	ENSMUSG00000011831	Evi5	ecotropic viral integration site 5	ENSG00000067208	EVI5	https://www.genecards.org/cgi-bin/carddisp.pl?gene=EVI5	EVI5
Exoc4	G	0.00860061	0.202146	up	1	ENSMUSG00000029763	Exoc4	exocyst complex component 4	ENSG00000131558	EXOC4	https://www.genecards.org/cgi-bin/carddisp.pl?gene=EXOC4	EXOC4
Exoc6	G	0.00882708	0.202146	up	15	ENSMUSG00000053799	Exoc6	exocyst complex component 6	ENSG00000138190	EXOC6	https://www.genecards.org/cgi-bin/carddisp.pl?gene=EXOC6	EXOC6
Exoc7	EPG	0.00927718	0.202146	up	165	ENSMUSG00000020792	Exoc7	exocyst complex component 7	ENSG00000182473	EXOC7	https://www.genecards.org/cgi-bin/carddisp.pl?gene=EXOC7	EXOC7
Exosc1	P	0.00535355	0.202146	up	72	ENSMUSG00000034321	Exosc1	exosome component 1	ENSG00000171311	EXOSC1	https://www.genecards.org/cgi-bin/carddisp.pl?gene=EXOSC1	EXOSC1
Ext1	G	0.00680486	0.202146	up	14	ENSMUSG00000061731	Ext1	exostoses (multiple) 1	ENSG00000182197	EXT1	https://www.genecards.org/cgi-bin/carddisp.pl?gene=EXT1	EXT1
Ezh2	G	0.00705842	0.202146	up	17	ENSMUSG00000029687	Ezh2	enhancer of zeste 2 polycomb repressive complex 2 subunit	ENSG00000106462	EZH2	https://www.genecards.org/cgi-bin/carddisp.pl?gene=EZH2	EZH2
F830208F22Rik	EPG	0.0031144	0.202146	up	27	ENSMUSG00000073529	F830208F22Rik	RIKEN cDNA F830208F22 gene
F930017D23Rik	G	0.000327399	0.202146	up	41	ENSMUSG00000075184	F930017D23Rik	RIKEN cDNA F930017D23 gene
Fads2	EG	0.00434737	0.202146	up	45	ENSMUSG00000024665	Fads2	fatty acid desaturase 2	ENSG00000134824	FADS2	https://www.genecards.org/cgi-bin/carddisp.pl?gene=FADS2	FADS2
Fah	G	0.00733225	0.202146	up	6	ENSMUSG00000030630	Fah	fumarylacetoacetate hydrolase	ENSG00000103876	FAH	https://www.genecards.org/cgi-bin/carddisp.pl?gene=FAH	FAH
Fam117a	G	0.001655	0.202146	up	34	ENSMUSG00000038893	Fam117a	family with sequence similarity 117, member A	ENSG00000121104	FAM117A	https://www.genecards.org/cgi-bin/carddisp.pl?gene=FAM117A	FAM117A
Fam126a	G	0.0026904	0.202146	up	38	ENSMUSG00000028995	Fam126a	family with sequence similarity 126, member A	ENSG00000122591	FAM126A	https://www.genecards.org/cgi-bin/carddisp.pl?gene=FAM126A	FAM126A
Fam163a	G	0.00951219	0.203087	up	6	ENSMUSG00000015484	Fam163a	family with sequence similarity 163, member A	ENSG00000143340	FAM163A	https://www.genecards.org/cgi-bin/carddisp.pl?gene=FAM163A	FAM163A
Fam210b	G	0.00492196	0.202146	up	29	ENSMUSG00000027495	Fam210b	family with sequence similarity 210, member B	ENSG00000124098	FAM210B	https://www.genecards.org/cgi-bin/carddisp.pl?gene=FAM210B	FAM210B
Fam214b	G	0.00412148	0.202146	up	19	ENSMUSG00000036002	Fam214b	family with sequence similarity 214, member B	ENSG00000005238	FAM214B	https://www.genecards.org/cgi-bin/carddisp.pl?gene=FAM214B	FAM214B
Fam241a	G	0.00969532	0.203514	up	19	ENSMUSG00000050549	Fam241a	family with sequence similarity 241, member A	ENSG00000174749	FAM241A	https://www.genecards.org/cgi-bin/carddisp.pl?gene=FAM241A	FAM241A
Fam69a	G	0.00333717	0.202146	up	46	ENSMUSG00000029270	Fam69a	family with sequence similarity 69, member A	ENSG00000154511	DIPK1A	https://www.genecards.org/cgi-bin/carddisp.pl?gene=DIPK1A	DIPK1A
Fam78a	G	0.0090468	0.202146	up	38	ENSMUSG00000050592	Fam78a	family with sequence similarity 78, member A	ENSG00000126882	FAM78A	https://www.genecards.org/cgi-bin/carddisp.pl?gene=FAM78A	FAM78A
Fan1	EPG	0.00872966	0.202146	up	10	ENSMUSG00000033458	Fan1	FANCD2/FANCI-associated nuclease 1	ENSG00000198690	FAN1	https://www.genecards.org/cgi-bin/carddisp.pl?gene=FAN1	FAN1
Fbf1	P	0.00142949	0.202146	up	12	ENSMUSG00000020776	Fbf1	Fas (TNFRSF6) binding factor 1	ENSG00000188878	FBF1	https://www.genecards.org/cgi-bin/carddisp.pl?gene=FBF1	FBF1
Fbxl17	G	0.00236984	0.202146	up	50	ENSMUSG00000023965	Fbxl17	F-box and leucine-rich repeat protein 17	ENSG00000145743	FBXL17	https://www.genecards.org/cgi-bin/carddisp.pl?gene=FBXL17	FBXL17
Fbxo10	G	0.00744077	0.202146	up	7	ENSMUSG00000048232	Fbxo10	F-box protein 10	ENSG00000147912	FBXO10	https://www.genecards.org/cgi-bin/carddisp.pl?gene=FBXO10	FBXO10
Fbxo34	G	0.0085188	0.202146	up	7	ENSMUSG00000037536	Fbxo34	F-box protein 34	ENSG00000178974	FBXO34	https://www.genecards.org/cgi-bin/carddisp.pl?gene=FBXO34	FBXO34
Fbxo40	G	0.00906415	0.202146	up	1	ENSMUSG00000047746	Fbxo40	F-box protein 40	ENSG00000163833	FBXO40	https://www.genecards.org/cgi-bin/carddisp.pl?gene=FBXO40	FBXO40
Fbxo5	EPG	0.00977097	0.203566	up	99	ENSMUSG00000019773	Fbxo5	F-box protein 5	ENSG00000112029	FBXO5	https://www.genecards.org/cgi-bin/carddisp.pl?gene=FBXO5	FBXO5
Fbxo9	G	0.0097606	0.203566	up	23	ENSMUSG00000001366	Fbxo9	f-box protein 9	ENSG00000112146	FBXO9	https://www.genecards.org/cgi-bin/carddisp.pl?gene=FBXO9	FBXO9
Fbxw8	G	0.00435518	0.202146	up	4	ENSMUSG00000032867	Fbxw8	F-box and WD-40 domain protein 8	ENSG00000174989	FBXW8	https://www.genecards.org/cgi-bin/carddisp.pl?gene=FBXW8	FBXW8
Fen1	EPG	0.0071542	0.202146	up	168	ENSMUSG00000024742	Fen1	flap structure specific endonuclease 1	ENSG00000168496	FEN1	https://www.genecards.org/cgi-bin/carddisp.pl?gene=FEN1	FEN1
Fermt3	EPG	0.0012095	0.202146	up	192	ENSMUSG00000024965	Fermt3	fermitin family member 3	ENSG00000149781	FERMT3	https://www.genecards.org/cgi-bin/carddisp.pl?gene=FERMT3	FERMT3
Fgf2	G	0.0042285	0.202146	up	12	ENSMUSG00000037225	Fgf2	fibroblast growth factor 2	ENSG00000138685	FGF2	https://www.genecards.org/cgi-bin/carddisp.pl?gene=FGF2	FGF2
Fhdc1	G	0.00487704	0.202146	up	15	ENSMUSG00000041842	Fhdc1	FH2 domain containing 1	ENSG00000137460	FHDC1	https://www.genecards.org/cgi-bin/carddisp.pl?gene=FHDC1	FHDC1
Fhit	G	0.00717213	0.202146	up	14	ENSMUSG00000060579	Fhit	fragile histidine triad gene	ENSG00000189283	FHIT	https://www.genecards.org/cgi-bin/carddisp.pl?gene=FHIT	FHIT
Fig4	G	0.00247592	0.202146	up	76	ENSMUSG00000038417	Fig4	FIG4 phosphoinositide 5-phosphatase	ENSG00000112367	FIG4	https://www.genecards.org/cgi-bin/carddisp.pl?gene=FIG4	FIG4
Fkbp4	EG	0.0046069	0.202146	up	30	ENSMUSG00000030357	Fkbp4	FK506 binding protein 4	ENSG00000004478	FKBP4	https://www.genecards.org/cgi-bin/carddisp.pl?gene=FKBP4	FKBP4
Fkbp8	EG	0.00338242	0.202146	up	24	ENSMUSG00000019428	Fkbp8	FK506 binding protein 8	ENSG00000105701	FKBP8	https://www.genecards.org/cgi-bin/carddisp.pl?gene=FKBP8	FKBP8
Fli1	EG	0.000267818	0.202146	up	36	ENSMUSG00000016087	Fli1	Friend leukemia integration 1	ENSG00000151702	FLI1	https://www.genecards.org/cgi-bin/carddisp.pl?gene=FLI1	FLI1
Fnbp1	G	0.00238715	0.202146	up	12	ENSMUSG00000075415	Fnbp1	formin binding protein 1	ENSG00000187239	FNBP1	https://www.genecards.org/cgi-bin/carddisp.pl?gene=FNBP1	FNBP1
Fnip2	G	0.00170353	0.202146	up	13	ENSMUSG00000061175	Fnip2	folliculin interacting protein 2	ENSG00000052795	FNIP2	https://www.genecards.org/cgi-bin/carddisp.pl?gene=FNIP2	FNIP2
Fntb	EG	0.00107945	0.202146	up	28	ENSMUSG00000033373	Fntb	farnesyltransferase, CAAX box, beta	ENSG00000125954	CHURC1-FNTB	https://www.genecards.org/cgi-bin/carddisp.pl?gene=CHURC1-FNTB	CHURC1-FNTB
Foxj3	EG	0.00750638	0.202146	up	32	ENSMUSG00000032998	Foxj3	forkhead box J3	ENSG00000198815	FOXJ3	https://www.genecards.org/cgi-bin/carddisp.pl?gene=FOXJ3	FOXJ3
Foxn2	G	0.0094592	0.203087	up	6	ENSMUSG00000034998	Foxn2	forkhead box N2	ENSG00000170802	FOXN2	https://www.genecards.org/cgi-bin/carddisp.pl?gene=FOXN2	FOXN2
Foxo3	G	0.000473455	0.202146	up	31	ENSMUSG00000048756	Foxo3	forkhead box O3	ENSG00000118689	FOXO3	https://www.genecards.org/cgi-bin/carddisp.pl?gene=FOXO3	FOXO3
Foxp1	G	0.00627227	0.202146	up	12	ENSMUSG00000030067	Foxp1	forkhead box P1	ENSG00000285708	AC097634.4	https://www.genecards.org/cgi-bin/carddisp.pl?gene=AC097634.4	AC097634.4
Fpgs	EPG	0.00759447	0.202146	up	54	ENSMUSG00000009566	Fpgs	folylpolyglutamyl synthetase	ENSG00000136877	FPGS	https://www.genecards.org/cgi-bin/carddisp.pl?gene=FPGS	FPGS
Frmd5	G	0.00678108	0.202146	up	12	ENSMUSG00000027238	Frmd5	FERM domain containing 5	ENSG00000171877	FRMD5	https://www.genecards.org/cgi-bin/carddisp.pl?gene=FRMD5	FRMD5
Frrs1	EPG	0.00564711	0.202146	up	60	ENSMUSG00000033386	Frrs1	ferric-chelate reductase 1	ENSG00000156869	FRRS1	https://www.genecards.org/cgi-bin/carddisp.pl?gene=FRRS1	FRRS1
Frs2	G	0.00235487	0.202146	up	28	ENSMUSG00000020170	Frs2	fibroblast growth factor receptor substrate 2	ENSG00000166225	FRS2	https://www.genecards.org/cgi-bin/carddisp.pl?gene=FRS2	FRS2
Fth1	EG	0.00254464	0.202146	up	74	ENSMUSG00000024661	Fth1	ferritin heavy polypeptide 1
Fto	G	0.00760576	0.202146	up	8	ENSMUSG00000055932	Fto	fat mass and obesity associated	ENSG00000140718	FTO	https://www.genecards.org/cgi-bin/carddisp.pl?gene=FTO	FTO
Fubp3	EG	0.00169583	0.202146	up	42	ENSMUSG00000026843	Fubp3	far upstream element (FUSE) binding protein 3	ENSG00000107164	FUBP3	https://www.genecards.org/cgi-bin/carddisp.pl?gene=FUBP3	FUBP3
Fuca1	EG	0.00959532	0.203087	up	48	ENSMUSG00000028673	Fuca1	fucosidase, alpha-L- 1, tissue	ENSG00000179163	FUCA1	https://www.genecards.org/cgi-bin/carddisp.pl?gene=FUCA1	FUCA1
Fuca2	G	0.000955201	0.202146	up	17	ENSMUSG00000019810	Fuca2	fucosidase, alpha-L- 2, plasma	ENSG00000001036	FUCA2	https://www.genecards.org/cgi-bin/carddisp.pl?gene=FUCA2	FUCA2
Fxn	PG	0.00313885	0.202146	up	39	ENSMUSG00000059363	Fxn	frataxin	ENSG00000165060	FXN	https://www.genecards.org/cgi-bin/carddisp.pl?gene=FXN	FXN
Gadd45a	EPG	0.00864216	0.202146	up	270	ENSMUSG00000036390	Gadd45a	growth arrest and DNA-damage-inducible 45 alpha	ENSG00000116717	GADD45A	https://www.genecards.org/cgi-bin/carddisp.pl?gene=GADD45A	GADD45A
Galnt10	G	0.00120976	0.202146	up	32	ENSMUSG00000020520	Galnt10	polypeptide N-acetylgalactosaminyltransferase 10	ENSG00000164574	GALNT10	https://www.genecards.org/cgi-bin/carddisp.pl?gene=GALNT10	GALNT10
Ganab	G	0.00812872	0.202146	up	2	ENSMUSG00000071650	Ganab	alpha glucosidase 2 alpha neutral subunit	ENSG00000089597	GANAB	https://www.genecards.org/cgi-bin/carddisp.pl?gene=GANAB	GANAB
Gapdhs	G	0.00122003	0.202146	up	34	ENSMUSG00000061099	Gapdhs	glyceraldehyde-3-phosphate dehydrogenase, spermatogenic	ENSG00000105679	GAPDHS	https://www.genecards.org/cgi-bin/carddisp.pl?gene=GAPDHS	GAPDHS
Garem1	G	0.00724918	0.202146	up	41	ENSMUSG00000042680	Garem1	GRB2 associated regulator of MAPK1 subtype 1	ENSG00000141441	GAREM1	https://www.genecards.org/cgi-bin/carddisp.pl?gene=GAREM1	GAREM1
Gas2l3	G	0.00581651	0.202146	up	24	ENSMUSG00000074802	Gas2l3	growth arrest-specific 2 like 3	ENSG00000139354	GAS2L3	https://www.genecards.org/cgi-bin/carddisp.pl?gene=GAS2L3	GAS2L3
Gata1	G	0.00567053	0.202146	up	14	ENSMUSG00000031162	Gata1	GATA binding protein 1	ENSG00000102145	GATA1	https://www.genecards.org/cgi-bin/carddisp.pl?gene=GATA1	GATA1
Gatc	EG	0.00345885	0.202146	up	26	ENSMUSG00000029536	Gatc	glutamyl-tRNA(Gln) amidotransferase, subunit C	ENSG00000257218	GATC	https://www.genecards.org/cgi-bin/carddisp.pl?gene=GATC	GATC
Gcc1	P	0.00941929	0.202946	up	12	ENSMUSG00000029708	Gcc1	golgi coiled coil 1	ENSG00000179562	GCC1	https://www.genecards.org/cgi-bin/carddisp.pl?gene=GCC1	GCC1
Gclc	G	0.00526919	0.202146	up	14	ENSMUSG00000032350	Gclc	glutamate-cysteine ligase, catalytic subunit	ENSG00000001084	GCLC	https://www.genecards.org/cgi-bin/carddisp.pl?gene=GCLC	GCLC
Gcnt1	G	0.000770291	0.202146	up	45	ENSMUSG00000038843	Gcnt1	glucosaminyl (N-acetyl) transferase 1, core 2	ENSG00000187210	GCNT1	https://www.genecards.org/cgi-bin/carddisp.pl?gene=GCNT1	GCNT1
Gda	G	0.00177258	0.202146	up	59	ENSMUSG00000058624	Gda	guanine deaminase	ENSG00000119125	GDA	https://www.genecards.org/cgi-bin/carddisp.pl?gene=GDA	GDA
Gdf1	G	0.00423873	0.202146	up	17	ENSMUSG00000109523	Gdf1	growth differentiation factor 1	ENSG00000223802	CERS1	https://www.genecards.org/cgi-bin/carddisp.pl?gene=CERS1	CERS1
Gdf3	EPG	0.00958073	0.203087	up	69	ENSMUSG00000030117	Gdf3	growth differentiation factor 3	ENSG00000184344	GDF3	https://www.genecards.org/cgi-bin/carddisp.pl?gene=GDF3	GDF3
Gfap	EPG	0.0066241	0.202146	up	60	ENSMUSG00000020932	Gfap	glial fibrillary acidic protein	ENSG00000131095	GFAP	https://www.genecards.org/cgi-bin/carddisp.pl?gene=GFAP	GFAP
Gfra4	P	0.00343631	0.202146	up	224	ENSMUSG00000027316	Gfra4	glial cell line derived neurotrophic factor family receptor alpha 4	ENSG00000125861	GFRA4	https://www.genecards.org/cgi-bin/carddisp.pl?gene=GFRA4	GFRA4
Glcci1	G	0.00635036	0.202146	up	23	ENSMUSG00000029638	Glcci1	glucocorticoid induced transcript 1	ENSG00000106415	GLCCI1	https://www.genecards.org/cgi-bin/carddisp.pl?gene=GLCCI1	GLCCI1
Glipr2	G	0.006821	0.202146	up	13	ENSMUSG00000028480	Glipr2	GLI pathogenesis-related 2	ENSG00000122694	GLIPR2	https://www.genecards.org/cgi-bin/carddisp.pl?gene=GLIPR2	GLIPR2
Glmp	EPG	0.00571059	0.202146	up	3	ENSMUSG00000001418	Glmp	glycosylated lysosomal membrane protein	ENSG00000198715	GLMP	https://www.genecards.org/cgi-bin/carddisp.pl?gene=GLMP	GLMP
Glrx5	G	0.000422635	0.202146	up	14	ENSMUSG00000021102	Glrx5	glutaredoxin 5	ENSG00000182512	GLRX5	https://www.genecards.org/cgi-bin/carddisp.pl?gene=GLRX5	GLRX5
Glt8d2	G	0.00761525	0.202146	up	14	ENSMUSG00000020251	Glt8d2	glycosyltransferase 8 domain containing 2	ENSG00000120820	GLT8D2	https://www.genecards.org/cgi-bin/carddisp.pl?gene=GLT8D2	GLT8D2
Gm10069	P	0.0046069	0.202146	up	30	ENSMUSG00000059659	Gm10069	predicted gene 10069
Gm10390	G	0.00275354	0.202146	up	22	ENSMUSG00000097368	Gm10390	predicted gene 10390
Gm10556	G	0.00402653	0.202146	up	13	ENSMUSG00000097043	Gm10556	predicted gene 10556
Gm10814	EG	0.00535809	0.202146	up	30	ENSMUSG00000097404	Gm10814	predicted gene 10814
Gm11520	G	0.00461911	0.202146	up	10	ENSMUSG00000085143	Gm11520	predicted gene 11520
Gm13830	EPG	0.00871626	0.202146	up	20	ENSMUSG00000086368	Gm13830	predicted gene 13830
Gm15555	G	0.00613918	0.202146	up	11	ENSMUSG00000087214	Gm15555	predicted gene 15555
Gm15915	P	0.00960365	0.203148	up	19	ENSMUSG00000085723	Gm15915	predicted gene 15915
Gm16617	EG	0.00476317	0.202146	up	40	ENSMUSG00000097633	Gm16617	predicted gene, 16617
Gm16938	P	0.0053294	0.202146	up	6	ENSMUSG00000097749	Gm16938	predicted gene, 16938
Gm16982	P	0.00824986	0.202146	up	10	ENSMUSG00000097170	Gm16982	predicted gene, 16982
Gm17484	EPG	0.00567522	0.202146	up	21	ENSMUSG00000091514	Gm17484	predicted gene, 17484
Gm19466	G	0.00611805	0.202146	up	10							0
Gm26839	P	0.00341368	0.202146	up	1	ENSMUSG00000097917	Gm26839	predicted gene, 26839
Gm32511	P	0.00440418	0.202146	up	30	ENSMUSG00000111429	Gm32511	predicted gene, 32511
Gm5113	EPG	0.00787342	0.202146	up	75	ENSMUSG00000066647	Gm5113	predicted gene 5113
Gm5475	P	0.00512495	0.202146	up	50	ENSMUSG00000087444	Gm5475	predicted gene 5475
Gm6712	P	0.0069896	0.202146	up	1	ENSMUSG00000072761	Gm6712	predicted gene 6712
Gm6787	G	0.00529562	0.202146	up	17	ENSMUSG00000086404	Gm6787	predicted gene 6787
Gm9895	P	0.00195406	0.202146	up	13							0
Gna12	G	0.00857386	0.202146	up	16	ENSMUSG00000000149	Gna12	guanine nucleotide binding protein, alpha 12	ENSG00000146535	GNA12	https://www.genecards.org/cgi-bin/carddisp.pl?gene=GNA12	GNA12
Gna14	G	0.00298125	0.202146	up	41	ENSMUSG00000024697	Gna14	guanine nucleotide binding protein, alpha 14	ENSG00000156049	GNA14	https://www.genecards.org/cgi-bin/carddisp.pl?gene=GNA14	GNA14
Gnai2	G	0.00898817	0.202146	up	11	ENSMUSG00000032562	Gnai2	guanine nucleotide binding protein (G protein), alpha inhibiting 2	ENSG00000114353	GNAI2	https://www.genecards.org/cgi-bin/carddisp.pl?gene=GNAI2	GNAI2
Gnat2	EG	0.00794511	0.202146	up	63	ENSMUSG00000009108	Gnat2	guanine nucleotide binding protein, alpha transducing 2	ENSG00000134183	GNAT2	https://www.genecards.org/cgi-bin/carddisp.pl?gene=GNAT2	GNAT2
Gnl2	G	0.00158623	0.202146	up	10	ENSMUSG00000028869	Gnl2	guanine nucleotide binding protein-like 2 (nucleolar)	ENSG00000134697	GNL2	https://www.genecards.org/cgi-bin/carddisp.pl?gene=GNL2	GNL2
Gnptab	G	0.00948926	0.203087	up	13	ENSMUSG00000035311	Gnptab	N-acetylglucosamine-1-phosphate transferase, alpha and beta subunits	ENSG00000111670	GNPTAB	https://www.genecards.org/cgi-bin/carddisp.pl?gene=GNPTAB	GNPTAB
Golgb1	G	0.000783303	0.202146	up	18	ENSMUSG00000034243	Golgb1	golgi autoantigen, golgin subfamily b, macrogolgin 1	ENSG00000173230	GOLGB1	https://www.genecards.org/cgi-bin/carddisp.pl?gene=GOLGB1	GOLGB1
Golph3	G	0.00504724	0.202146	up	24	ENSMUSG00000022200	Golph3	golgi phosphoprotein 3	ENSG00000113384	GOLPH3	https://www.genecards.org/cgi-bin/carddisp.pl?gene=GOLPH3	GOLPH3
Gp1ba	EPG	0.00599062	0.202146	up	216	ENSMUSG00000050675	Gp1ba	glycoprotein 1b, alpha polypeptide	ENSG00000185245	GP1BA	https://www.genecards.org/cgi-bin/carddisp.pl?gene=GP1BA	GP1BA
Gp9	EPG	0.00455442	0.202146	up	27	ENSMUSG00000030054	Gp9	glycoprotein 9 (platelet)	ENSG00000169704	GP9	https://www.genecards.org/cgi-bin/carddisp.pl?gene=GP9	GP9
Gpam	G	0.00185556	0.202146	up	23	ENSMUSG00000024978	Gpam	glycerol-3-phosphate acyltransferase, mitochondrial	ENSG00000119927	GPAM	https://www.genecards.org/cgi-bin/carddisp.pl?gene=GPAM	GPAM
Gphn	G	0.00899492	0.202146	up	3	ENSMUSG00000047454	Gphn	gephyrin	ENSG00000171723	GPHN	https://www.genecards.org/cgi-bin/carddisp.pl?gene=GPHN	GPHN
Gpr146	PG	0.0045614	0.202146	up	68	ENSMUSG00000044197	Gpr146	G protein-coupled receptor 146	ENSG00000164849	GPR146	https://www.genecards.org/cgi-bin/carddisp.pl?gene=GPR146	GPR146
Gpr161	EG	0.00816321	0.202146	up	26	ENSMUSG00000040836	Gpr161	G protein-coupled receptor 161	ENSG00000143147	GPR161	https://www.genecards.org/cgi-bin/carddisp.pl?gene=GPR161	GPR161
Gps2	EG	0.00622436	0.202146	up	56	ENSMUSG00000023170	Gps2	G protein pathway suppressor 2	ENSG00000132522	GPS2	https://www.genecards.org/cgi-bin/carddisp.pl?gene=GPS2	GPS2
Gramd1c	PG	0.00428498	0.202146	up	54	ENSMUSG00000036292	Gramd1c	GRAM domain containing 1C	ENSG00000178075	GRAMD1C	https://www.genecards.org/cgi-bin/carddisp.pl?gene=GRAMD1C	GRAMD1C
Grtp1	P	0.00833078	0.202146	up	44	ENSMUSG00000038515	Grtp1	GH regulated TBC protein 1	ENSG00000139835	GRTP1	https://www.genecards.org/cgi-bin/carddisp.pl?gene=GRTP1	GRTP1
Gsg1l	G	0.00750842	0.202146	up	19	ENSMUSG00000046182	Gsg1l	GSG1-like	ENSG00000169181	GSG1L	https://www.genecards.org/cgi-bin/carddisp.pl?gene=GSG1L	GSG1L
Gsk3a	EPG	0.0069528	0.202146	up	54	ENSMUSG00000057177	Gsk3a	glycogen synthase kinase 3 alpha	ENSG00000268643	AC006486.1	https://www.genecards.org/cgi-bin/carddisp.pl?gene=AC006486.1	AC006486.1
Gtf2a2	P	0.00284062	0.202146	up	102	ENSMUSG00000033543	Gtf2a2	general transcription factor II A, 2	ENSG00000140307	GTF2A2	https://www.genecards.org/cgi-bin/carddisp.pl?gene=GTF2A2	GTF2A2
Gtf3c2	G	0.0069014	0.202146	up	15	ENSMUSG00000106864	Gtf3c2	general transcription factor IIIC, polypeptide 2, beta	ENSG00000115207	GTF3C2	https://www.genecards.org/cgi-bin/carddisp.pl?gene=GTF3C2	GTF3C2
Gucy2g	PG	0.00203526	0.202146	up	30	ENSMUSG00000055523	Gucy2g	guanylate cyclase 2g
Gypa	EG	0.00252334	0.202146	up	80	ENSMUSG00000051839	Gypa	glycophorin A	ENSG00000197465	GYPE	https://www.genecards.org/cgi-bin/carddisp.pl?gene=GYPE	GYPE
Gypc	G	0.00141548	0.202146	up	52	ENSMUSG00000090523	Gypc	glycophorin C	ENSG00000136732	GYPC	https://www.genecards.org/cgi-bin/carddisp.pl?gene=GYPC	GYPC
H2afy3	P	0.00223132	0.202146	up	63	ENSMUSG00000101167	H2afy3	H2A histone family, member Y3
Hacd2	G	0.00858543	0.202146	up	14	ENSMUSG00000035376	Hacd2	3-hydroxyacyl-CoA dehydratase 2	ENSG00000206527	HACD2	https://www.genecards.org/cgi-bin/carddisp.pl?gene=HACD2	HACD2
Hace1	G	0.00163511	0.202146	up	21	ENSMUSG00000038822	Hace1	HECT domain and ankyrin repeat containing, E3 ubiquitin protein ligase 1	ENSG00000085382	HACE1	https://www.genecards.org/cgi-bin/carddisp.pl?gene=HACE1	HACE1
Hagh	G	0.00138812	0.202146	up	16	ENSMUSG00000024158	Hagh	hydroxyacyl glutathione hydrolase	ENSG00000063854	HAGH	https://www.genecards.org/cgi-bin/carddisp.pl?gene=HAGH	HAGH
Hars	EG	0.00563231	0.202146	up	120	ENSMUSG00000001380	Hars	histidyl-tRNA synthetase	ENSG00000170445	HARS	https://www.genecards.org/cgi-bin/carddisp.pl?gene=HARS	HARS
Haus2	EPG	0.00784969	0.202146	up	45	ENSMUSG00000027285	Haus2	HAUS augmin-like complex, subunit 2	ENSG00000137814	HAUS2	https://www.genecards.org/cgi-bin/carddisp.pl?gene=HAUS2	HAUS2
Hdac1	P	0.00714827	0.202146	up	2	ENSMUSG00000028800	Hdac1	histone deacetylase 1	ENSG00000116478	HDAC1	https://www.genecards.org/cgi-bin/carddisp.pl?gene=HDAC1	HDAC1
Hdac11	PG	0.00225112	0.202146	up	34	ENSMUSG00000034245	Hdac11	histone deacetylase 11	ENSG00000163517	HDAC11	https://www.genecards.org/cgi-bin/carddisp.pl?gene=HDAC11	HDAC11
Hectd2	G	0.00867812	0.202146	up	16	ENSMUSG00000041180	Hectd2	HECT domain E3 ubiquitin protein ligase 2	ENSG00000165338	HECTD2	https://www.genecards.org/cgi-bin/carddisp.pl?gene=HECTD2	HECTD2
Hectd4	G	0.00420414	0.202146	up	53	ENSMUSG00000042744	Hectd4	HECT domain E3 ubiquitin protein ligase 4	ENSG00000173064	HECTD4	https://www.genecards.org/cgi-bin/carddisp.pl?gene=HECTD4	HECTD4
Heg1	G	0.00866917	0.202146	up	19	ENSMUSG00000075254	Heg1	heart development protein with EGF-like domains 1	ENSG00000173706	HEG1	https://www.genecards.org/cgi-bin/carddisp.pl?gene=HEG1	HEG1
Hemgn	EPG	0.00729591	0.202146	up	141	ENSMUSG00000028332	Hemgn	hemogen	ENSG00000136929	HEMGN	https://www.genecards.org/cgi-bin/carddisp.pl?gene=HEMGN	HEMGN
Herc1	EPG	0.00541482	0.202146	up	179	ENSMUSG00000038664	Herc1	HECT and RLD domain containing E3 ubiquitin protein ligase family member 1	ENSG00000103657	HERC1	https://www.genecards.org/cgi-bin/carddisp.pl?gene=HERC1	HERC1
Herc4	G	0.00388923	0.202146	up	12	ENSMUSG00000020064	Herc4	hect domain and RLD 4	ENSG00000148634	HERC4	https://www.genecards.org/cgi-bin/carddisp.pl?gene=HERC4	HERC4
Herpud1	P	0.00877875	0.202146	up	20	ENSMUSG00000031770	Herpud1	homocysteine-inducible, endoplasmic reticulum stress-inducible, ubiquitin-like domain member 1	ENSG00000051108	HERPUD1	https://www.genecards.org/cgi-bin/carddisp.pl?gene=HERPUD1	HERPUD1
Hic2	G	0.000590025	0.202146	up	33	ENSMUSG00000050240	Hic2	hypermethylated in cancer 2	ENSG00000169635	HIC2	https://www.genecards.org/cgi-bin/carddisp.pl?gene=HIC2	HIC2
Hipk2	G	0.00565596	0.202146	up	14	ENSMUSG00000061436	Hipk2	homeodomain interacting protein kinase 2	ENSG00000064393	HIPK2	https://www.genecards.org/cgi-bin/carddisp.pl?gene=HIPK2	HIPK2
Hist1h2bq	P	0.00351043	0.202146	up	12	ENSMUSG00000069307	Hist1h2bq	histone cluster 1, H2bq
Hist1h2br	P	0.00351043	0.202146	up	6	ENSMUSG00000069303	Hist1h2br	histone cluster 1 H2br
Hist1h4m	P	0.00351043	0.202146	up	6	ENSMUSG00000069306	Hist1h4m	histone cluster 1, H4m
Hk1	EPG	0.0018689	0.202146	up	56	ENSMUSG00000037012	Hk1	hexokinase 1	ENSG00000156515	HK1	https://www.genecards.org/cgi-bin/carddisp.pl?gene=HK1	HK1
Hk1os	G	0.0018689	0.202146	up	14	ENSMUSG00000085347	Hk1os	hexokinase 1, opposite strand
Hmbs	EPG	0.00651468	0.202146	up	160	ENSMUSG00000032126	Hmbs	hydroxymethylbilane synthase	ENSG00000256269	HMBS	https://www.genecards.org/cgi-bin/carddisp.pl?gene=HMBS	HMBS
Hmg20a	EG	0.004085	0.202146	up	20	ENSMUSG00000032329	Hmg20a	high mobility group 20A	ENSG00000140382	HMG20A	https://www.genecards.org/cgi-bin/carddisp.pl?gene=HMG20A	HMG20A
Hook3	EG	0.00958094	0.203087	up	34	ENSMUSG00000037234	Hook3	hook microtubule tethering protein 3	ENSG00000168172	HOOK3	https://www.genecards.org/cgi-bin/carddisp.pl?gene=HOOK3	HOOK3
Hpf1	G	0.00422772	0.202146	up	15	ENSMUSG00000038005	Hpf1	histone PARylation factor 1	ENSG00000056050	HPF1	https://www.genecards.org/cgi-bin/carddisp.pl?gene=HPF1	HPF1
Hps4	G	0.00646238	0.202146	up	2	ENSMUSG00000042328	Hps4	HPS4, biogenesis of lysosomal organelles complex 3 subunit 2	ENSG00000100099	HPS4	https://www.genecards.org/cgi-bin/carddisp.pl?gene=HPS4	HPS4
Hs6st1	G	0.00865707	0.202146	up	16	ENSMUSG00000045216	Hs6st1	heparan sulfate 6-O-sulfotransferase 1	ENSG00000136720	HS6ST1	https://www.genecards.org/cgi-bin/carddisp.pl?gene=HS6ST1	HS6ST1
Hscb	EG	0.00446056	0.202146	up	45	ENSMUSG00000043510	Hscb	HscB iron-sulfur cluster co-chaperone	ENSG00000100209	HSCB	https://www.genecards.org/cgi-bin/carddisp.pl?gene=HSCB	HSCB
Hsdl1	PG	0.00247615	0.202146	up	6	ENSMUSG00000034189	Hsdl1	hydroxysteroid dehydrogenase like 1	ENSG00000103160	HSDL1	https://www.genecards.org/cgi-bin/carddisp.pl?gene=HSDL1	HSDL1
Hspa12b	EG	0.00289074	0.202146	up	26	ENSMUSG00000074793	Hspa12b	heat shock protein 12B	ENSG00000132622	HSPA12B	https://www.genecards.org/cgi-bin/carddisp.pl?gene=HSPA12B	HSPA12B
Hspbp1	G	0.00252316	0.202146	up	14	ENSMUSG00000063802	Hspbp1	HSPA (heat shock 70kDa) binding protein, cytoplasmic cochaperone 1	ENSG00000133265	HSPBP1	https://www.genecards.org/cgi-bin/carddisp.pl?gene=HSPBP1	HSPBP1
Htr2a	G	0.00830548	0.202146	up	45	ENSMUSG00000034997	Htr2a	5-hydroxytryptamine (serotonin) receptor 2A	ENSG00000102468	HTR2A	https://www.genecards.org/cgi-bin/carddisp.pl?gene=HTR2A	HTR2A
Htt	G	0.00184047	0.202146	up	36	ENSMUSG00000029104	Htt	huntingtin	ENSG00000197386	HTT	https://www.genecards.org/cgi-bin/carddisp.pl?gene=HTT	HTT
Hyal3	EG	0.00340568	0.202146	up	92	ENSMUSG00000036091	Hyal3	hyaluronoglucosaminidase 3	ENSG00000186792	HYAL3	https://www.genecards.org/cgi-bin/carddisp.pl?gene=HYAL3	HYAL3
Ica1	G	0.00424799	0.202146	up	16	ENSMUSG00000062995	Ica1	islet cell autoantigen 1	ENSG00000003147	ICA1	https://www.genecards.org/cgi-bin/carddisp.pl?gene=ICA1	ICA1
Ide	G	0.000724379	0.202146	up	21	ENSMUSG00000056999	Ide	insulin degrading enzyme	ENSG00000119912	IDE	https://www.genecards.org/cgi-bin/carddisp.pl?gene=IDE	IDE
Ier5	EG	0.00606413	0.202146	up	30	ENSMUSG00000056708	Ier5	immediate early response 5	ENSG00000162783	IER5	https://www.genecards.org/cgi-bin/carddisp.pl?gene=IER5	IER5
Ifi47	PG	0.00951757	0.203087	up	96	ENSMUSG00000078920	Ifi47	interferon gamma inducible protein 47
Ifngr2	P	0.00946189	0.203087	up	19	ENSMUSG00000022965	Ifngr2	interferon gamma receptor 2	ENSG00000159128	IFNGR2	https://www.genecards.org/cgi-bin/carddisp.pl?gene=IFNGR2	IFNGR2
Ifrd2	EPG	0.00340568	0.202146	up	322	ENSMUSG00000010048	Ifrd2	interferon-related developmental regulator 2	ENSG00000214706	IFRD2	https://www.genecards.org/cgi-bin/carddisp.pl?gene=IFRD2	IFRD2
Ift57	G	0.0066578	0.202146	up	11	ENSMUSG00000032965	Ift57	intraflagellar transport 57	ENSG00000114446	IFT57	https://www.genecards.org/cgi-bin/carddisp.pl?gene=IFT57	IFT57
Ift80	G	0.000262636	0.202146	up	11	ENSMUSG00000027778	Ift80	intraflagellar transport 80	ENSG00000068885	IFT80	https://www.genecards.org/cgi-bin/carddisp.pl?gene=IFT80	IFT80
Igf1r	EG	0.000905819	0.202146	up	75	ENSMUSG00000005533	Igf1r	insulin-like growth factor I receptor	ENSG00000140443	IGF1R	https://www.genecards.org/cgi-bin/carddisp.pl?gene=IGF1R	IGF1R
Il10rb	PG	0.00337116	0.202146	up	3	ENSMUSG00000022969	Il10rb	interleukin 10 receptor, beta	ENSG00000243646	IL10RB	https://www.genecards.org/cgi-bin/carddisp.pl?gene=IL10RB	IL10RB
Il1b	EPG	0.00591379	0.202146	up	354	ENSMUSG00000027398	Il1b	interleukin 1 beta	ENSG00000125538	IL1B	https://www.genecards.org/cgi-bin/carddisp.pl?gene=IL1B	IL1B
Il1bos	EPG	0.00591379	0.202146	up	236	ENSMUSG00000074805	Il1bos	interleukin 1 beta, opposite strand
Il4ra	G	0.00621696	0.202146	up	13	ENSMUSG00000030748	Il4ra	interleukin 4 receptor, alpha	ENSG00000077238	IL4R	https://www.genecards.org/cgi-bin/carddisp.pl?gene=IL4R	IL4R
Ilf3	G	0.00608384	0.202146	up	8	ENSMUSG00000032178	Ilf3	interleukin enhancer binding factor 3	ENSG00000129351	ILF3	https://www.genecards.org/cgi-bin/carddisp.pl?gene=ILF3	ILF3
Immp2l	G	0.00329678	0.202146	up	10	ENSMUSG00000056899	Immp2l	IMP2 inner mitochondrial membrane peptidase-like (S. cerevisiae)	ENSG00000184903	IMMP2L	https://www.genecards.org/cgi-bin/carddisp.pl?gene=IMMP2L	IMMP2L
Impact	G	0.00608235	0.202146	up	1	ENSMUSG00000024423	Impact	impact, RWD domain protein	ENSG00000154059	IMPACT	https://www.genecards.org/cgi-bin/carddisp.pl?gene=IMPACT	IMPACT
Incenp	EPG	0.00834309	0.202146	up	48	ENSMUSG00000024660	Incenp	inner centromere protein	ENSG00000149503	INCENP	https://www.genecards.org/cgi-bin/carddisp.pl?gene=INCENP	INCENP
Inpp4b	G	0.00993422	0.203623	up	17	ENSMUSG00000037940	Inpp4b	inositol polyphosphate-4-phosphatase, type II	ENSG00000109452	INPP4B	https://www.genecards.org/cgi-bin/carddisp.pl?gene=INPP4B	INPP4B
Inpp5b	G	0.00464335	0.202146	up	14	ENSMUSG00000028894	Inpp5b	inositol polyphosphate-5-phosphatase B	ENSG00000204084	INPP5B	https://www.genecards.org/cgi-bin/carddisp.pl?gene=INPP5B	INPP5B
Inpp5d	EG	0.00680068	0.202146	up	53	ENSMUSG00000026288	Inpp5d	inositol polyphosphate-5-phosphatase D	ENSG00000168918	INPP5D	https://www.genecards.org/cgi-bin/carddisp.pl?gene=INPP5D	INPP5D
Ints6l	G	0.00957063	0.203087	up	8	ENSMUSG00000035967	Ints6l	integrator complex subunit 6 like	ENSG00000165359	INTS6L	https://www.genecards.org/cgi-bin/carddisp.pl?gene=INTS6L	INTS6L
Intu	G	0.0041439	0.202146	up	8	ENSMUSG00000060798	Intu	inturned planar cell polarity protein	ENSG00000164066	INTU	https://www.genecards.org/cgi-bin/carddisp.pl?gene=INTU	INTU
Ip6k2	EG	0.00996469	0.203623	up	60	ENSMUSG00000032599	Ip6k2	inositol hexaphosphate kinase 2	ENSG00000068745	IP6K2	https://www.genecards.org/cgi-bin/carddisp.pl?gene=IP6K2	IP6K2
Ip6k3	G	0.00646476	0.202146	up	16	ENSMUSG00000024210	Ip6k3	inositol hexaphosphate kinase 3	ENSG00000161896	IP6K3	https://www.genecards.org/cgi-bin/carddisp.pl?gene=IP6K3	IP6K3
Ipo11	G	0.00276753	0.202146	up	37	ENSMUSG00000042590	Ipo11	importin 11	ENSG00000086200	IPO11	https://www.genecards.org/cgi-bin/carddisp.pl?gene=IPO11	IPO11
Ippk	G	0.000903188	0.202146	up	6	ENSMUSG00000021385	Ippk	inositol 1,3,4,5,6-pentakisphosphate 2-kinase	ENSG00000127080	IPPK	https://www.genecards.org/cgi-bin/carddisp.pl?gene=IPPK	IPPK
Iqsec1	G	0.00244939	0.202146	up	16	ENSMUSG00000034312	Iqsec1	IQ motif and Sec7 domain 1	ENSG00000144711	IQSEC1	https://www.genecards.org/cgi-bin/carddisp.pl?gene=IQSEC1	IQSEC1
Irak3	G	0.00300141	0.202146	up	12	ENSMUSG00000020227	Irak3	interleukin-1 receptor-associated kinase 3	ENSG00000090376	IRAK3	https://www.genecards.org/cgi-bin/carddisp.pl?gene=IRAK3	IRAK3
Irgm1	P	0.00326447	0.202146	up	30	ENSMUSG00000046879	Irgm1	immunity-related GTPase family M member 1	ENSG00000237693	IRGM	https://www.genecards.org/cgi-bin/carddisp.pl?gene=IRGM	IRGM
Isg15	P	0.00432512	0.202146	up	14	ENSMUSG00000035692	Isg15	ISG15 ubiquitin-like modifier	ENSG00000187608	ISG15	https://www.genecards.org/cgi-bin/carddisp.pl?gene=ISG15	ISG15
Itga4	G	0.00369404	0.202146	up	16	ENSMUSG00000027009	Itga4	integrin alpha 4	ENSG00000115232	ITGA4	https://www.genecards.org/cgi-bin/carddisp.pl?gene=ITGA4	ITGA4
Itga5	G	0.00214098	0.202146	up	19	ENSMUSG00000000555	Itga5	integrin alpha 5 (fibronectin receptor alpha)	ENSG00000161638	ITGA5	https://www.genecards.org/cgi-bin/carddisp.pl?gene=ITGA5	ITGA5
Itsn1	G	0.00118792	0.202146	up	15	ENSMUSG00000022957	Itsn1	intersectin 1 (SH3 domain protein 1A)	ENSG00000205726	ITSN1	https://www.genecards.org/cgi-bin/carddisp.pl?gene=ITSN1	ITSN1
Itsn2	G	0.00194129	0.202146	up	18	ENSMUSG00000020640	Itsn2	intersectin 2	ENSG00000198399	ITSN2	https://www.genecards.org/cgi-bin/carddisp.pl?gene=ITSN2	ITSN2
Jarid2	G	0.00483598	0.202146	up	10	ENSMUSG00000038518	Jarid2	jumonji, AT rich interactive domain 2	ENSG00000008083	JARID2	https://www.genecards.org/cgi-bin/carddisp.pl?gene=JARID2	JARID2
Jmjd6	P	0.00136389	0.202146	up	48	ENSMUSG00000056962	Jmjd6	jumonji domain containing 6	ENSG00000070495	JMJD6	https://www.genecards.org/cgi-bin/carddisp.pl?gene=JMJD6	JMJD6
Kalrn	EG	0.00121908	0.202146	up	143	ENSMUSG00000061751	Kalrn	kalirin, RhoGEF kinase	ENSG00000160145	KALRN	https://www.genecards.org/cgi-bin/carddisp.pl?gene=KALRN	KALRN
Kank1	G	0.00127968	0.202146	up	24	ENSMUSG00000032702	Kank1	KN motif and ankyrin repeat domains 1	ENSG00000107104	KANK1	https://www.genecards.org/cgi-bin/carddisp.pl?gene=KANK1	KANK1
Kansl1	PG	0.00502422	0.202146	up	3	ENSMUSG00000018412	Kansl1	KAT8 regulatory NSL complex subunit 1	ENSG00000120071	KANSL1	https://www.genecards.org/cgi-bin/carddisp.pl?gene=KANSL1	KANSL1
Kantr	G	0.00540003	0.202146	up	17	ENSMUSG00000087403	Kantr	Kdm5c adjacent non-coding transcript	ENSG00000232593	KANTR	https://www.genecards.org/cgi-bin/carddisp.pl?gene=KANTR	KANTR
Kcmf1	P	0.00810073	0.202146	up	20	ENSMUSG00000055239	Kcmf1	potassium channel modulatory factor 1	ENSG00000176407	KCMF1	https://www.genecards.org/cgi-bin/carddisp.pl?gene=KCMF1	KCMF1
Kcnd1	EG	0.0052238	0.202146	up	24	ENSMUSG00000009731	Kcnd1	potassium voltage-gated channel, Shal-related family, member 1	ENSG00000102057	KCND1	https://www.genecards.org/cgi-bin/carddisp.pl?gene=KCND1	KCND1
Kcne3	EPG	0.00758065	0.202146	up	248	ENSMUSG00000035165	Kcne3	potassium voltage-gated channel, Isk-related subfamily, gene 3	ENSG00000175538	KCNE3	https://www.genecards.org/cgi-bin/carddisp.pl?gene=KCNE3	KCNE3
Kcnk5	PG	0.00831309	0.202146	up	29	ENSMUSG00000023243	Kcnk5	potassium channel, subfamily K, member 5	ENSG00000164626	KCNK5	https://www.genecards.org/cgi-bin/carddisp.pl?gene=KCNK5	KCNK5
Kcnn4	G	0.00897558	0.202146	up	17	ENSMUSG00000054342	Kcnn4	potassium intermediate/small conductance calcium-activated channel, subfamily N, member 4	ENSG00000104783	KCNN4	https://www.genecards.org/cgi-bin/carddisp.pl?gene=KCNN4	KCNN4
Kctd10	G	0.00512552	0.202146	up	12	ENSMUSG00000001098	Kctd10	potassium channel tetramerisation domain containing 10	ENSG00000110906	KCTD10	https://www.genecards.org/cgi-bin/carddisp.pl?gene=KCTD10	KCTD10
Kctd11	EG	0.00360666	0.202146	up	22	ENSMUSG00000046731	Kctd11	potassium channel tetramerisation domain containing 11	ENSG00000213859	KCTD11	https://www.genecards.org/cgi-bin/carddisp.pl?gene=KCTD11	KCTD11
Kctd14	EPG	0.00395361	0.202146	up	40	ENSMUSG00000051727	Kctd14	potassium channel tetramerisation domain containing 14	ENSG00000151364	KCTD14	https://www.genecards.org/cgi-bin/carddisp.pl?gene=KCTD14	KCTD14
Kctd21	G	0.0051045	0.202146	up	19	ENSMUSG00000044952	Kctd21	potassium channel tetramerisation domain containing 21	ENSG00000188997	KCTD21	https://www.genecards.org/cgi-bin/carddisp.pl?gene=KCTD21	KCTD21
Kdelr2	G	0.00997594	0.203623	up	17	ENSMUSG00000079111	Kdelr2	KDEL (Lys-Asp-Glu-Leu) endoplasmic reticulum protein retention receptor 2	ENSG00000136240	KDELR2	https://www.genecards.org/cgi-bin/carddisp.pl?gene=KDELR2	KDELR2
Kel	EPG	0.00805526	0.202146	up	135	ENSMUSG00000029866	Kel	Kell blood group	ENSG00000197993	KEL	https://www.genecards.org/cgi-bin/carddisp.pl?gene=KEL	KEL
Khdc4	P	0.0088745	0.202146	up	15	ENSMUSG00000028060	Khdc4	KH domain containing 4, pre-mRNA splicing factor	ENSG00000132680	KHDC4	https://www.genecards.org/cgi-bin/carddisp.pl?gene=KHDC4	KHDC4
Kidins220	PG	0.00251442	0.202146	up	30	ENSMUSG00000036333	Kidins220	kinase D-interacting substrate 220	ENSG00000134313	KIDINS220	https://www.genecards.org/cgi-bin/carddisp.pl?gene=KIDINS220	KIDINS220
Kit	G	0.00376053	0.202146	up	13	ENSMUSG00000005672	Kit	KIT proto-oncogene receptor tyrosine kinase	ENSG00000157404	KIT	https://www.genecards.org/cgi-bin/carddisp.pl?gene=KIT	KIT
Klf1	EPG	0.00780812	0.202146	up	81	ENSMUSG00000054191	Klf1	Kruppel-like factor 1 (erythroid)	ENSG00000105610	KLF1	https://www.genecards.org/cgi-bin/carddisp.pl?gene=KLF1	KLF1
Klf5	G	0.00849422	0.202146	up	8	ENSMUSG00000005148	Klf5	Kruppel-like factor 5	ENSG00000102554	KLF5	https://www.genecards.org/cgi-bin/carddisp.pl?gene=KLF5	KLF5
Klf7	G	0.00512864	0.202146	up	12	ENSMUSG00000025959	Klf7	Kruppel-like factor 7 (ubiquitous)	ENSG00000118263	KLF7	https://www.genecards.org/cgi-bin/carddisp.pl?gene=KLF7	KLF7
Klhl11	G	0.00723503	0.202146	up	15	ENSMUSG00000048732	Klhl11	kelch-like 11	ENSG00000178502	KLHL11	https://www.genecards.org/cgi-bin/carddisp.pl?gene=KLHL11	KLHL11
Klhl25	G	0.0054647	0.202146	up	12	ENSMUSG00000055652	Klhl25	kelch-like 25	ENSG00000183655	KLHL25	https://www.genecards.org/cgi-bin/carddisp.pl?gene=KLHL25	KLHL25
Kmt2b	G	0.00122003	0.202146	up	34	ENSMUSG00000006307	Kmt2b	lysine (K)-specific methyltransferase 2B	ENSG00000272333	KMT2B	https://www.genecards.org/cgi-bin/carddisp.pl?gene=KMT2B	KMT2B
Kmt5a	PG	0.00722211	0.202146	up	36	ENSMUSG00000049327	Kmt5a	lysine methyltransferase 5A	ENSG00000183955	KMT5A	https://www.genecards.org/cgi-bin/carddisp.pl?gene=KMT5A	KMT5A
Kpna1	P	0.00237208	0.202146	up	6	ENSMUSG00000022905	Kpna1	karyopherin (importin) alpha 1	ENSG00000114030	KPNA1	https://www.genecards.org/cgi-bin/carddisp.pl?gene=KPNA1	KPNA1
Kxd1	EPG	0.00892316	0.202146	up	60	ENSMUSG00000055553	Kxd1	KxDL motif containing 1	ENSG00000105700	KXD1	https://www.genecards.org/cgi-bin/carddisp.pl?gene=KXD1	KXD1
Lars	G	0.00368523	0.202146	up	5	ENSMUSG00000024493	Lars	leucyl-tRNA synthetase	ENSG00000133706	LARS	https://www.genecards.org/cgi-bin/carddisp.pl?gene=LARS	LARS
Lcp1	G	0.00883754	0.202146	up	9	ENSMUSG00000021998	Lcp1	lymphocyte cytosolic protein 1	ENSG00000136167	LCP1	https://www.genecards.org/cgi-bin/carddisp.pl?gene=LCP1	LCP1
Ldb1	PG	0.00694643	0.202146	up	60	ENSMUSG00000025223	Ldb1	LIM domain binding 1	ENSG00000198728	LDB1	https://www.genecards.org/cgi-bin/carddisp.pl?gene=LDB1	LDB1
Ldlrad1	EG	0.00938698	0.202946	up	24	ENSMUSG00000070877	Ldlrad1	low density lipoprotein receptor class A domain containing 1	ENSG00000203985	LDLRAD1	https://www.genecards.org/cgi-bin/carddisp.pl?gene=LDLRAD1	LDLRAD1
Ldlrap1	G	0.00814423	0.202146	up	24	ENSMUSG00000037295	Ldlrap1	low density lipoprotein receptor adaptor protein 1	ENSG00000157978	LDLRAP1	https://www.genecards.org/cgi-bin/carddisp.pl?gene=LDLRAP1	LDLRAP1
Lemd3	G	0.00843511	0.202146	up	12	ENSMUSG00000048661	Lemd3	LEM domain containing 3	ENSG00000174106	LEMD3	https://www.genecards.org/cgi-bin/carddisp.pl?gene=LEMD3	LEMD3
Leprot	G	0.00794544	0.202146	up	31	ENSMUSG00000035212	Leprot	leptin receptor overlapping transcript	ENSG00000213625	LEPROT	https://www.genecards.org/cgi-bin/carddisp.pl?gene=LEPROT	LEPROT
Lfng	EPG	0.00509375	0.202146	up	33	ENSMUSG00000029570	Lfng	LFNG O-fucosylpeptide 3-beta-N-acetylglucosaminyltransferase	ENSG00000106003	LFNG	https://www.genecards.org/cgi-bin/carddisp.pl?gene=LFNG	LFNG
Lgals1	P	0.0090321	0.202146	up	28	ENSMUSG00000068220	Lgals1	lectin, galactose binding, soluble 1	ENSG00000100097	LGALS1	https://www.genecards.org/cgi-bin/carddisp.pl?gene=LGALS1	LGALS1
Lgals3bp	EPG	0.00134027	0.202146	up	128	ENSMUSG00000033880	Lgals3bp	lectin, galactoside-binding, soluble, 3 binding protein	ENSG00000108679	LGALS3BP	https://www.genecards.org/cgi-bin/carddisp.pl?gene=LGALS3BP	LGALS3BP
Lipc	G	0.00280069	0.202146	up	91	ENSMUSG00000032207	Lipc	lipase, hepatic	ENSG00000166035	LIPC	https://www.genecards.org/cgi-bin/carddisp.pl?gene=LIPC	LIPC
Lipe	EPG	0.00961387	0.203148	up	36	ENSMUSG00000003123	Lipe	lipase, hormone sensitive	ENSG00000079435	LIPE	https://www.genecards.org/cgi-bin/carddisp.pl?gene=LIPE	LIPE
Llgl2	G	0.00538581	0.202146	up	15	ENSMUSG00000020782	Llgl2	LLGL2 scribble cell polarity complex component	ENSG00000073350	LLGL2	https://www.genecards.org/cgi-bin/carddisp.pl?gene=LLGL2	LLGL2
Lmnb2	EG	0.00436872	0.202146	up	26	ENSMUSG00000062075	Lmnb2	lamin B2	ENSG00000176619	LMNB2	https://www.genecards.org/cgi-bin/carddisp.pl?gene=LMNB2	LMNB2
Lmo4	G	0.00422888	0.202146	up	9	ENSMUSG00000028266	Lmo4	LIM domain only 4	ENSG00000143013	LMO4	https://www.genecards.org/cgi-bin/carddisp.pl?gene=LMO4	LMO4
Lncpint	G	0.00278196	0.202146	up	11	ENSMUSG00000044471	Lncpint	long non-protein coding RNA, Trp53 induced transcript
Lockd	EG	0.00514081	0.202146	up	26	ENSMUSG00000098318	Lockd	lncRNA downstream of Cdkn1b
Lpcat1	PG	0.00764149	0.202146	up	19	ENSMUSG00000021608	Lpcat1	lysophosphatidylcholine acyltransferase 1	ENSG00000153395	LPCAT1	https://www.genecards.org/cgi-bin/carddisp.pl?gene=LPCAT1	LPCAT1
Lrba	G	0.00311595	0.202146	up	28	ENSMUSG00000028080	Lrba	LPS-responsive beige-like anchor	ENSG00000198589	LRBA	https://www.genecards.org/cgi-bin/carddisp.pl?gene=LRBA	LRBA
Lrp1	G	0.00718606	0.202146	up	6	ENSMUSG00000040249	Lrp1	low density lipoprotein receptor-related protein 1	ENSG00000123384	LRP1	https://www.genecards.org/cgi-bin/carddisp.pl?gene=LRP1	LRP1
Lrp5	G	0.00451293	0.202146	up	10	ENSMUSG00000024913	Lrp5	low density lipoprotein receptor-related protein 5	ENSG00000162337	LRP5	https://www.genecards.org/cgi-bin/carddisp.pl?gene=LRP5	LRP5
Lrp6	G	0.00534883	0.202146	up	20	ENSMUSG00000030201	Lrp6	low density lipoprotein receptor-related protein 6	ENSG00000070018	LRP6	https://www.genecards.org/cgi-bin/carddisp.pl?gene=LRP6	LRP6
Lrpprc	G	0.00105162	0.202146	up	11	ENSMUSG00000024120	Lrpprc	leucine-rich PPR-motif containing	ENSG00000138095	LRPPRC	https://www.genecards.org/cgi-bin/carddisp.pl?gene=LRPPRC	LRPPRC
Lrrc20	G	0.00114885	0.202146	up	17	ENSMUSG00000037151	Lrrc20	leucine rich repeat containing 20	ENSG00000172731	LRRC20	https://www.genecards.org/cgi-bin/carddisp.pl?gene=LRRC20	LRRC20
Lrrc29	EG	0.00172578	0.202146	up	159	ENSMUSG00000041679	Lrrc29	leucine rich repeat containing 29	ENSG00000125122	LRRC29	https://www.genecards.org/cgi-bin/carddisp.pl?gene=LRRC29	LRRC29
Lrrc39	EPG	0.00823741	0.202146	up	56	ENSMUSG00000027961	Lrrc39	leucine rich repeat containing 39	ENSG00000122477	LRRC39	https://www.genecards.org/cgi-bin/carddisp.pl?gene=LRRC39	LRRC39
Lrrc57	EPG	0.00784969	0.202146	up	117	ENSMUSG00000027286	Lrrc57	leucine rich repeat containing 57	ENSG00000285942	AC018362.3	https://www.genecards.org/cgi-bin/carddisp.pl?gene=AC018362.3	AC018362.3
Lrrc8c	G	0.000489655	0.202146	up	17	ENSMUSG00000054720	Lrrc8c	leucine rich repeat containing 8 family, member C	ENSG00000171488	LRRC8C	https://www.genecards.org/cgi-bin/carddisp.pl?gene=LRRC8C	LRRC8C
Lrwd1	P	0.00691258	0.202146	up	21	ENSMUSG00000029703	Lrwd1	leucine-rich repeats and WD repeat domain containing 1	ENSG00000161036	LRWD1	https://www.genecards.org/cgi-bin/carddisp.pl?gene=LRWD1	LRWD1
Ltbp2	G	0.00371125	0.202146	up	12	ENSMUSG00000002020	Ltbp2	latent transforming growth factor beta binding protein 2	ENSG00000119681	LTBP2	https://www.genecards.org/cgi-bin/carddisp.pl?gene=LTBP2	LTBP2
Ly6g5c	P	0.00880597	0.202146	up	48	ENSMUSG00000034482	Ly6g5c	lymphocyte antigen 6 complex, locus G5C	ENSG00000204428	LY6G5C	https://www.genecards.org/cgi-bin/carddisp.pl?gene=LY6G5C	LY6G5C
Ly6g6d	EPG	0.00148968	0.202146	up	175	ENSMUSG00000073413	Ly6g6d	lymphocyte antigen 6 complex, locus G6D	ENSG00000244355	LY6G6D	https://www.genecards.org/cgi-bin/carddisp.pl?gene=LY6G6D	LY6G6D
Ly6g6f	EG	0.00148968	0.202146	up	50	ENSMUSG00000034923	Ly6g6f	lymphocyte antigen 6 complex, locus G6F
Lyl1	EPG	0.00492179	0.202146	up	234	ENSMUSG00000034041	Lyl1	lymphoblastomic leukemia 1	ENSG00000104903	LYL1	https://www.genecards.org/cgi-bin/carddisp.pl?gene=LYL1	LYL1
Lyrm1	G	0.00238587	0.202146	up	6	ENSMUSG00000030922	Lyrm1	LYR motif containing 1	ENSG00000102897	LYRM1	https://www.genecards.org/cgi-bin/carddisp.pl?gene=LYRM1	LYRM1
Lyrm9	G	0.00538262	0.202146	up	23	ENSMUSG00000072640	Lyrm9	LYR motif containing 9	ENSG00000232859	LYRM9	https://www.genecards.org/cgi-bin/carddisp.pl?gene=LYRM9	LYRM9
Lztfl1	EG	0.00245608	0.202146	up	30	ENSMUSG00000025245	Lztfl1	leucine zipper transcription factor-like 1	ENSG00000163818	LZTFL1	https://www.genecards.org/cgi-bin/carddisp.pl?gene=LZTFL1	LZTFL1
Man1a	G	0.00412354	0.202146	up	34	ENSMUSG00000003746	Man1a	mannosidase 1, alpha	ENSG00000111885	MAN1A1	https://www.genecards.org/cgi-bin/carddisp.pl?gene=MAN1A1	MAN1A1
Map2k5	EPG	0.00844411	0.202146	up	45	ENSMUSG00000058444	Map2k5	mitogen-activated protein kinase kinase 5	ENSG00000137764	MAP2K5	https://www.genecards.org/cgi-bin/carddisp.pl?gene=MAP2K5	MAP2K5
Map7	G	0.00451342	0.202146	up	12	ENSMUSG00000019996	Map7	microtubule-associated protein 7	ENSG00000135525	MAP7	https://www.genecards.org/cgi-bin/carddisp.pl?gene=MAP7	MAP7
Mapk8ip3	EG	0.00889106	0.202146	up	30	ENSMUSG00000024163	Mapk8ip3	mitogen-activated protein kinase 8 interacting protein 3	ENSG00000138834	MAPK8IP3	https://www.genecards.org/cgi-bin/carddisp.pl?gene=MAPK8IP3	MAPK8IP3
Mapre1	EPG	0.00711236	0.202146	up	36	ENSMUSG00000027479	Mapre1	microtubule-associated protein, RP/EB family, member 1	ENSG00000101367	MAPRE1	https://www.genecards.org/cgi-bin/carddisp.pl?gene=MAPRE1	MAPRE1
Mapre2	G	0.00375392	0.202146	up	52	ENSMUSG00000024277	Mapre2	microtubule-associated protein, RP/EB family, member 2	ENSG00000166974	MAPRE2	https://www.genecards.org/cgi-bin/carddisp.pl?gene=MAPRE2	MAPRE2
March10	G	0.00757744	0.202146	up	15	ENSMUSG00000078627	March10	membrane-associated ring finger (C3HC4) 10	ENSG00000173838	MARCH10	https://www.genecards.org/cgi-bin/carddisp.pl?gene=MARCH10	MARCH10
March2	G	0.00377371	0.202146	up	26	ENSMUSG00000079557	March2	membrane-associated ring finger (C3HC4) 2	ENSG00000099785	MARCH2	https://www.genecards.org/cgi-bin/carddisp.pl?gene=MARCH2	MARCH2
March8	G	0.0040388	0.202146	up	25	ENSMUSG00000025702	March8	membrane-associated ring finger (C3HC4) 8	ENSG00000165406	MARCH8	https://www.genecards.org/cgi-bin/carddisp.pl?gene=MARCH8	MARCH8
Marf1	EG	0.00272497	0.202146	up	30	ENSMUSG00000060657	Marf1	meiosis regulator and mRNA stability 1	ENSG00000166783	MARF1	https://www.genecards.org/cgi-bin/carddisp.pl?gene=MARF1	MARF1
Mark2	G	0.0032835	0.202146	up	29	ENSMUSG00000024969	Mark2	MAP/microtubule affinity regulating kinase 2	ENSG00000072518	MARK2	https://www.genecards.org/cgi-bin/carddisp.pl?gene=MARK2	MARK2
Mast4	G	0.0049529	0.202146	up	8	ENSMUSG00000034751	Mast4	microtubule associated serine/threonine kinase family member 4	ENSG00000069020	MAST4	https://www.genecards.org/cgi-bin/carddisp.pl?gene=MAST4	MAST4
Mboat2	G	0.000621208	0.202146	up	38	ENSMUSG00000020646	Mboat2	membrane bound O-acyltransferase domain containing 2	ENSG00000143797	MBOAT2	https://www.genecards.org/cgi-bin/carddisp.pl?gene=MBOAT2	MBOAT2
Mbp	G	0.00335642	0.202146	up	49	ENSMUSG00000041607	Mbp	myelin basic protein	ENSG00000197971	MBP	https://www.genecards.org/cgi-bin/carddisp.pl?gene=MBP	MBP
Med12l	G	0.00339642	0.202146	up	16	ENSMUSG00000056476	Med12l	mediator complex subunit 12-like	ENSG00000144893	MED12L	https://www.genecards.org/cgi-bin/carddisp.pl?gene=MED12L	MED12L
Med13l	G	0.00424624	0.202146	up	4	ENSMUSG00000018076	Med13l	mediator complex subunit 13-like	ENSG00000123066	MED13L	https://www.genecards.org/cgi-bin/carddisp.pl?gene=MED13L	MED13L
Med20	G	0.00894606	0.202146	up	23	ENSMUSG00000092558	Med20	mediator complex subunit 20	ENSG00000124641	MED20	https://www.genecards.org/cgi-bin/carddisp.pl?gene=MED20	MED20
Mesd	EG	0.00279984	0.202146	up	20	ENSMUSG00000038503	Mesd	mesoderm development LRP chaperone	ENSG00000117899	MESD	https://www.genecards.org/cgi-bin/carddisp.pl?gene=MESD	MESD
Metrnl	G	0.00763702	0.202146	up	12	ENSMUSG00000039208	Metrnl	meteorin, glial cell differentiation regulator-like	ENSG00000176845	METRNL	https://www.genecards.org/cgi-bin/carddisp.pl?gene=METRNL	METRNL
Mettl16	G	0.00791418	0.202146	up	7	ENSMUSG00000010554	Mettl16	methyltransferase like 16	ENSG00000127804	METTL16	https://www.genecards.org/cgi-bin/carddisp.pl?gene=METTL16	METTL16
Mettl18	P	0.00601368	0.202146	up	6	ENSMUSG00000041396	Mettl18	methyltransferase like 18	ENSG00000171806	METTL18	https://www.genecards.org/cgi-bin/carddisp.pl?gene=METTL18	METTL18
Mettl23	EPG	0.00136389	0.202146	up	40	ENSMUSG00000090266	Mettl23	methyltransferase like 23	ENSG00000181038	METTL23	https://www.genecards.org/cgi-bin/carddisp.pl?gene=METTL23	METTL23
Mfn1	P	0.0076509	0.202146	up	27	ENSMUSG00000027668	Mfn1	mitofusin 1	ENSG00000171109	MFN1	https://www.genecards.org/cgi-bin/carddisp.pl?gene=MFN1	MFN1
Mfsd2b	EPG	0.00831534	0.202146	up	304	ENSMUSG00000037336	Mfsd2b	major facilitator superfamily domain containing 2B	ENSG00000205639	MFSD2B	https://www.genecards.org/cgi-bin/carddisp.pl?gene=MFSD2B	MFSD2B
Mgat4b	P	0.00393421	0.202146	up	13	ENSMUSG00000036620	Mgat4b	mannoside acetylglucosaminyltransferase 4, isoenzyme B	ENSG00000161013	MGAT4B	https://www.genecards.org/cgi-bin/carddisp.pl?gene=MGAT4B	MGAT4B
Mgat5	G	0.00163256	0.202146	up	46	ENSMUSG00000036155	Mgat5	mannoside acetylglucosaminyltransferase 5	ENSG00000152127	MGAT5	https://www.genecards.org/cgi-bin/carddisp.pl?gene=MGAT5	MGAT5
Mgll	G	0.00381655	0.202146	up	21	ENSMUSG00000033174	Mgll	monoglyceride lipase	ENSG00000074416	MGLL	https://www.genecards.org/cgi-bin/carddisp.pl?gene=MGLL	MGLL
Mgst3	G	0.00259881	0.202146	up	16	ENSMUSG00000026688	Mgst3	microsomal glutathione S-transferase 3	ENSG00000143198	MGST3	https://www.genecards.org/cgi-bin/carddisp.pl?gene=MGST3	MGST3
Mia2	EG	0.00807479	0.202146	up	28	ENSMUSG00000021000	Mia2	melanoma inhibitory activity 2	ENSG00000271321	CTAGE6	https://www.genecards.org/cgi-bin/carddisp.pl?gene=CTAGE6	CTAGE6
Mical3	G	0.0039469	0.202146	up	21	ENSMUSG00000051586	Mical3	microtubule associated monooxygenase, calponin and LIM domain containing 3	ENSG00000243156	MICAL3	https://www.genecards.org/cgi-bin/carddisp.pl?gene=MICAL3	MICAL3
Micall2	PG	0.00102285	0.202146	up	80	ENSMUSG00000036718	Micall2	MICAL-like 2	ENSG00000164877	MICALL2	https://www.genecards.org/cgi-bin/carddisp.pl?gene=MICALL2	MICALL2
Mief1	EG	0.000680444	0.202146	up	60	ENSMUSG00000022412	Mief1	mitochondrial elongation factor 1	ENSG00000100335	MIEF1	https://www.genecards.org/cgi-bin/carddisp.pl?gene=MIEF1	MIEF1
Mindy3	G	0.00285107	0.202146	up	12	ENSMUSG00000026767	Mindy3	MINDY lysine 48 deubiquitinase 3	ENSG00000148481	MINDY3	https://www.genecards.org/cgi-bin/carddisp.pl?gene=MINDY3	MINDY3
Mir130b	P	0.00351901	0.202146	up	5	ENSMUSG00000065572	Mir130b	microRNA 130b
Mir142	P	0.00665873	0.202146	up	27	ENSMUSG00000105196	Mir142	microRNA 142	ENSG00000284353	MIR142	https://www.genecards.org/cgi-bin/carddisp.pl?gene=MIR142	MIR142
Mir193b	P	0.00763579	0.202146	up	5	ENSMUSG00000076972	Mir193b	microRNA 193b	ENSG00000207639	MIR193B	https://www.genecards.org/cgi-bin/carddisp.pl?gene=MIR193B	MIR193B
Mir301b	P	0.00351901	0.202146	up	5	ENSMUSG00000076288	Mir301b	microRNA 301b
Mir3084-1	G	0.000486368	0.202146	up	1401	ENSMUSG00000104890	Mir3084-1	microRNA 3084-1
Mir3103	P	0.00333883	0.202146	up	18	ENSMUSG00000093215	Mir3103	microRNA 3103
Mir3620	P	0.00482382	0.202146	up	17	ENSMUSG00000099172	Mir3620	microRNA 3620
Mir451a	P	6.92293e-05	0.202146	up	16	ENSMUSG00000070065	Mir451a	microRNA 451a
Mir451b	P	0.00953269	0.203087	up	7	ENSMUSG00000104813	Mir451b	microRNA 451b
Mir5114	P	0.00489387	0.202146	up	2	ENSMUSG00000093315	Mir5114	microRNA 5114
Mir5123	EPG	0.00586688	0.202146	up	132	ENSMUSG00000096377	Mir5123	microRNA 5123
Mir6988	P	0.00732411	0.202146	up	2	ENSMUSG00000098928	Mir6988	microRNA 6988
Mir700	P	0.0084818	0.202146	up	12	ENSMUSG00000076123	Mir700	microRNA 700
Mir8116	P	0.00521463	0.202146	up	31	ENSMUSG00000099145	Mir8116	microRNA 8116
Mknk1	EG	0.00216015	0.202146	up	128	ENSMUSG00000028708	Mknk1	MAP kinase-interacting serine/threonine kinase 1	ENSG00000079277	MKNK1	https://www.genecards.org/cgi-bin/carddisp.pl?gene=MKNK1	MKNK1
Mlkl	G	0.00235541	0.202146	up	17	ENSMUSG00000012519	Mlkl	mixed lineage kinase domain-like	ENSG00000168404	MLKL	https://www.genecards.org/cgi-bin/carddisp.pl?gene=MLKL	MLKL
Mllt3	G	0.00732639	0.202146	up	21	ENSMUSG00000028496	Mllt3	myeloid/lymphoid or mixed-lineage leukemia; translocated to, 3	ENSG00000171843	MLLT3	https://www.genecards.org/cgi-bin/carddisp.pl?gene=MLLT3	MLLT3
Mmel1	PG	0.00571414	0.202146	up	24	ENSMUSG00000058183	Mmel1	membrane metallo-endopeptidase-like 1	ENSG00000142606	MMEL1	https://www.genecards.org/cgi-bin/carddisp.pl?gene=MMEL1	MMEL1
Mms22l	G	0.00389293	0.202146	up	12	ENSMUSG00000045751	Mms22l	MMS22-like, DNA repair protein	ENSG00000146263	MMS22L	https://www.genecards.org/cgi-bin/carddisp.pl?gene=MMS22L	MMS22L
Mob3a	EG	0.00159084	0.202146	up	45	ENSMUSG00000003348	Mob3a	MOB kinase activator 3A	ENSG00000172081	MOB3A	https://www.genecards.org/cgi-bin/carddisp.pl?gene=MOB3A	MOB3A
Mosmo	G	0.0062397	0.202146	up	26	ENSMUSG00000046096	Mosmo	modulator of smoothened	ENSG00000185716	MOSMO	https://www.genecards.org/cgi-bin/carddisp.pl?gene=MOSMO	MOSMO
Mprip	EG	0.00821358	0.202146	up	26	ENSMUSG00000005417	Mprip	myosin phosphatase Rho interacting protein	ENSG00000133030	MPRIP	https://www.genecards.org/cgi-bin/carddisp.pl?gene=MPRIP	MPRIP
Mrpl11	EPG	0.0016985	0.202146	up	45	ENSMUSG00000024902	Mrpl11	mitochondrial ribosomal protein L11	ENSG00000174547	MRPL11	https://www.genecards.org/cgi-bin/carddisp.pl?gene=MRPL11	MRPL11
Mrpl35	EPG	0.00877217	0.202146	up	42	ENSMUSG00000052962	Mrpl35	mitochondrial ribosomal protein L35	ENSG00000132313	MRPL35	https://www.genecards.org/cgi-bin/carddisp.pl?gene=MRPL35	MRPL35
Mrpl48	G	0.00864307	0.202146	up	8	ENSMUSG00000030706	Mrpl48	mitochondrial ribosomal protein L48	ENSG00000175581	MRPL48	https://www.genecards.org/cgi-bin/carddisp.pl?gene=MRPL48	MRPL48
Mrps28	G	0.00474171	0.202146	up	10	ENSMUSG00000040269	Mrps28	mitochondrial ribosomal protein S28	ENSG00000147586	MRPS28	https://www.genecards.org/cgi-bin/carddisp.pl?gene=MRPS28	MRPS28
Mrvi1	PG	0.00273621	0.202146	up	22	ENSMUSG00000005611	Mrvi1	MRV integration site 1	ENSG00000072952	MRVI1	https://www.genecards.org/cgi-bin/carddisp.pl?gene=MRVI1	MRVI1
Msi2	G	0.00619307	0.202146	up	11	ENSMUSG00000069769	Msi2	musashi RNA-binding protein 2	ENSG00000153944	MSI2	https://www.genecards.org/cgi-bin/carddisp.pl?gene=MSI2	MSI2
Mta2	EG	0.00277436	0.202146	up	34	ENSMUSG00000071646	Mta2	metastasis-associated gene family, member 2	ENSG00000149480	MTA2	https://www.genecards.org/cgi-bin/carddisp.pl?gene=MTA2	MTA2
Mta3	G	0.00912628	0.202146	up	14	ENSMUSG00000055817	Mta3	metastasis associated 3	ENSG00000057935	MTA3	https://www.genecards.org/cgi-bin/carddisp.pl?gene=MTA3	MTA3
Mthfd1	G	0.00531384	0.202146	up	13	ENSMUSG00000021048	Mthfd1	methylenetetrahydrofolate dehydrogenase (NADP+ dependent), methenyltetrahydrofolate cyclohydrolase, formyltetrahydrofolate synthase	ENSG00000100714	MTHFD1	https://www.genecards.org/cgi-bin/carddisp.pl?gene=MTHFD1	MTHFD1
Mthfd2	G	0.00333796	0.202146	up	9	ENSMUSG00000005667	Mthfd2	methylenetetrahydrofolate dehydrogenase (NAD+ dependent), methenyltetrahydrofolate cyclohydrolase	ENSG00000065911	MTHFD2	https://www.genecards.org/cgi-bin/carddisp.pl?gene=MTHFD2	MTHFD2
Mtmr12	EG	0.00762845	0.202146	up	54	ENSMUSG00000039458	Mtmr12	myotubularin related protein 12	ENSG00000150712	MTMR12	https://www.genecards.org/cgi-bin/carddisp.pl?gene=MTMR12	MTMR12
Mtmr3	G	0.00697172	0.202146	up	21	ENSMUSG00000034354	Mtmr3	myotubularin related protein 3	ENSG00000100330	MTMR3	https://www.genecards.org/cgi-bin/carddisp.pl?gene=MTMR3	MTMR3
Mtss1	G	0.00781523	0.202146	up	9	ENSMUSG00000022353	Mtss1	metastasis suppressor 1	ENSG00000170873	MTSS1	https://www.genecards.org/cgi-bin/carddisp.pl?gene=MTSS1	MTSS1
Mvb12b	G	0.00442973	0.202146	up	24	ENSMUSG00000038740	Mvb12b	multivesicular body subunit 12B	ENSG00000196814	MVB12B	https://www.genecards.org/cgi-bin/carddisp.pl?gene=MVB12B	MVB12B
Myh9	G	0.00265155	0.202146	up	9	ENSMUSG00000022443	Myh9	myosin, heavy polypeptide 9, non-muscle	ENSG00000100345	MYH9	https://www.genecards.org/cgi-bin/carddisp.pl?gene=MYH9	MYH9
Mylk3	EPG	0.00265961	0.202146	up	123	ENSMUSG00000031698	Mylk3	myosin light chain kinase 3	ENSG00000140795	MYLK3	https://www.genecards.org/cgi-bin/carddisp.pl?gene=MYLK3	MYLK3
Myo18a	G	0.00265027	0.202146	up	12	ENSMUSG00000000631	Myo18a	myosin XVIIIA	ENSG00000196535	MYO18A	https://www.genecards.org/cgi-bin/carddisp.pl?gene=MYO18A	MYO18A
Myo1d	G	0.00504064	0.202146	up	6	ENSMUSG00000035441	Myo1d	myosin ID	ENSG00000176658	MYO1D	https://www.genecards.org/cgi-bin/carddisp.pl?gene=MYO1D	MYO1D
Myo5b	EG	0.00767111	0.202146	up	62	ENSMUSG00000025885	Myo5b	myosin VB	ENSG00000167306	MYO5B	https://www.genecards.org/cgi-bin/carddisp.pl?gene=MYO5B	MYO5B
N4bp2	EG	0.00559444	0.202146	up	78	ENSMUSG00000037795	N4bp2	NEDD4 binding protein 2	ENSG00000078177	N4BP2	https://www.genecards.org/cgi-bin/carddisp.pl?gene=N4BP2	N4BP2
Nab1	G	0.00114028	0.202146	up	10	ENSMUSG00000002881	Nab1	Ngfi-A binding protein 1	ENSG00000138386	NAB1	https://www.genecards.org/cgi-bin/carddisp.pl?gene=NAB1	NAB1
Nadk2	G	0.00236758	0.202146	up	29	ENSMUSG00000022253	Nadk2	NAD kinase 2, mitochondrial	ENSG00000152620	NADK2	https://www.genecards.org/cgi-bin/carddisp.pl?gene=NADK2	NADK2
Nars2	G	0.00307435	0.202146	up	13	ENSMUSG00000018995	Nars2	asparaginyl-tRNA synthetase 2 (mitochondrial)(putative)	ENSG00000137513	NARS2	https://www.genecards.org/cgi-bin/carddisp.pl?gene=NARS2	NARS2
Nav2	G	0.00218407	0.202146	up	30	ENSMUSG00000052512	Nav2	neuron navigator 2	ENSG00000166833	NAV2	https://www.genecards.org/cgi-bin/carddisp.pl?gene=NAV2	NAV2
Nck1	G	0.00676254	0.202146	up	8	ENSMUSG00000032475	Nck1	non-catalytic region of tyrosine kinase adaptor protein 1	ENSG00000158092	NCK1	https://www.genecards.org/cgi-bin/carddisp.pl?gene=NCK1	NCK1
Nckap5l	G	0.00950327	0.203087	up	12	ENSMUSG00000023009	Nckap5l	NCK-associated protein 5-like	ENSG00000167566	NCKAP5L	https://www.genecards.org/cgi-bin/carddisp.pl?gene=NCKAP5L	NCKAP5L
Nckipsd	P	0.00996469	0.203623	up	30	ENSMUSG00000032598	Nckipsd	NCK interacting protein with SH3 domain	ENSG00000213672	NCKIPSD	https://www.genecards.org/cgi-bin/carddisp.pl?gene=NCKIPSD	NCKIPSD
Ncln	EPG	0.005303	0.202146	up	108	ENSMUSG00000020238	Ncln	nicalin	ENSG00000125912	NCLN	https://www.genecards.org/cgi-bin/carddisp.pl?gene=NCLN	NCLN
Ncoa1	G	0.00851626	0.202146	up	11	ENSMUSG00000020647	Ncoa1	nuclear receptor coactivator 1	ENSG00000084676	NCOA1	https://www.genecards.org/cgi-bin/carddisp.pl?gene=NCOA1	NCOA1
Ncoa2	G	0.00585788	0.202146	up	19	ENSMUSG00000005886	Ncoa2	nuclear receptor coactivator 2	ENSG00000140396	NCOA2	https://www.genecards.org/cgi-bin/carddisp.pl?gene=NCOA2	NCOA2
Ncoa7	G	0.00445428	0.202146	up	41	ENSMUSG00000039697	Ncoa7	nuclear receptor coactivator 7	ENSG00000111912	NCOA7	https://www.genecards.org/cgi-bin/carddisp.pl?gene=NCOA7	NCOA7
Ncor2	G	0.00570356	0.202146	up	11	ENSMUSG00000029478	Ncor2	nuclear receptor co-repressor 2	ENSG00000196498	NCOR2	https://www.genecards.org/cgi-bin/carddisp.pl?gene=NCOR2	NCOR2
Ndel1	G	0.0058529	0.202146	up	3	ENSMUSG00000018736	Ndel1	nudE neurodevelopment protein 1 like 1	ENSG00000166579	NDEL1	https://www.genecards.org/cgi-bin/carddisp.pl?gene=NDEL1	NDEL1
Ndufs8	EPG	0.00364502	0.202146	up	49	ENSMUSG00000059734	Ndufs8	NADH:ubiquinone oxidoreductase core subunit S8	ENSG00000110717	NDUFS8	https://www.genecards.org/cgi-bin/carddisp.pl?gene=NDUFS8	NDUFS8
Necap2	G	0.00866031	0.202146	up	21	ENSMUSG00000028923	Necap2	NECAP endocytosis associated 2	ENSG00000157191	NECAP2	https://www.genecards.org/cgi-bin/carddisp.pl?gene=NECAP2	NECAP2
Nedd4	G	0.00802276	0.202146	up	18	ENSMUSG00000032216	Nedd4	neural precursor cell expressed, developmentally down-regulated 4	ENSG00000069869	NEDD4	https://www.genecards.org/cgi-bin/carddisp.pl?gene=NEDD4	NEDD4
Nek8	EG	0.00481652	0.202146	up	28	ENSMUSG00000017405	Nek8	NIMA (never in mitosis gene a)-related expressed kinase 8	ENSG00000160602	NEK8	https://www.genecards.org/cgi-bin/carddisp.pl?gene=NEK8	NEK8
Nepro	EPG	0.00964342	0.203149	up	21	ENSMUSG00000036208	Nepro	nucleolus and neural progenitor protein	ENSG00000163608	NEPRO	https://www.genecards.org/cgi-bin/carddisp.pl?gene=NEPRO	NEPRO
Neurl1b	G	0.00646016	0.202146	up	10	ENSMUSG00000034413	Neurl1b	neuralized E3 ubiquitin protein ligase 1B	ENSG00000214357	NEURL1B	https://www.genecards.org/cgi-bin/carddisp.pl?gene=NEURL1B	NEURL1B
Nfe2	EPG	0.000859977	0.202146	up	471	ENSMUSG00000058794	Nfe2	nuclear factor, erythroid derived 2	ENSG00000123405	NFE2	https://www.genecards.org/cgi-bin/carddisp.pl?gene=NFE2	NFE2
Nfia	G	0.00163904	0.202146	up	104	ENSMUSG00000028565	Nfia	nuclear factor I/A	ENSG00000162599	NFIA	https://www.genecards.org/cgi-bin/carddisp.pl?gene=NFIA	NFIA
Nfix	G	0.00108833	0.202146	up	16	ENSMUSG00000001911	Nfix	nuclear factor I/X	ENSG00000008441	NFIX	https://www.genecards.org/cgi-bin/carddisp.pl?gene=NFIX	NFIX
Nfkb1	G	0.00993343	0.203623	up	41	ENSMUSG00000028163	Nfkb1	nuclear factor of kappa light polypeptide gene enhancer in B cells 1, p105	ENSG00000109320	NFKB1	https://www.genecards.org/cgi-bin/carddisp.pl?gene=NFKB1	NFKB1
Nfyc	G	0.00817662	0.202146	up	13	ENSMUSG00000032897	Nfyc	nuclear transcription factor-Y gamma	ENSG00000066136	NFYC	https://www.genecards.org/cgi-bin/carddisp.pl?gene=NFYC	NFYC
Nhej1	EPG	0.00715504	0.202146	up	36	ENSMUSG00000026162	Nhej1	nonhomologous end-joining factor 1	ENSG00000187736	NHEJ1	https://www.genecards.org/cgi-bin/carddisp.pl?gene=NHEJ1	NHEJ1
Nhlrc2	EG	0.00587933	0.202146	up	30	ENSMUSG00000025078	Nhlrc2	NHL repeat containing 2	ENSG00000196865	NHLRC2	https://www.genecards.org/cgi-bin/carddisp.pl?gene=NHLRC2	NHLRC2
Nipa1	G	0.00353967	0.202146	up	17	ENSMUSG00000047037	Nipa1	non imprinted in Prader-Willi/Angelman syndrome 1 homolog (human)	ENSG00000170113	NIPA1	https://www.genecards.org/cgi-bin/carddisp.pl?gene=NIPA1	NIPA1
Nisch	PG	0.007774	0.202146	up	72	ENSMUSG00000021910	Nisch	nischarin	ENSG00000010322	NISCH	https://www.genecards.org/cgi-bin/carddisp.pl?gene=NISCH	NISCH
Nmnat3	G	0.00159083	0.202146	up	38	ENSMUSG00000032456	Nmnat3	nicotinamide nucleotide adenylyltransferase 3	ENSG00000163864	NMNAT3	https://www.genecards.org/cgi-bin/carddisp.pl?gene=NMNAT3	NMNAT3
Nol4l	PG	0.00468798	0.202146	up	88	ENSMUSG00000061411	Nol4l	nucleolar protein 4-like	ENSG00000197183	NOL4L	https://www.genecards.org/cgi-bin/carddisp.pl?gene=NOL4L	NOL4L
Nono	EPG	0.00698252	0.202146	up	75	ENSMUSG00000031311	Nono	non-POU-domain-containing, octamer binding protein	ENSG00000147140	NONO	https://www.genecards.org/cgi-bin/carddisp.pl?gene=NONO	NONO
Notch2	G	0.00536534	0.202146	up	3	ENSMUSG00000027878	Notch2	notch 2	ENSG00000134250	NOTCH2	https://www.genecards.org/cgi-bin/carddisp.pl?gene=NOTCH2	NOTCH2
Npc1	P	0.00918253	0.202146	up	32	ENSMUSG00000024413	Npc1	NPC intracellular cholesterol transporter 1	ENSG00000141458	NPC1	https://www.genecards.org/cgi-bin/carddisp.pl?gene=NPC1	NPC1
Nploc4	G	0.000433625	0.202146	up	28	ENSMUSG00000039703	Nploc4	NPL4 homolog, ubiquitin recognition factor	ENSG00000182446	NPLOC4	https://www.genecards.org/cgi-bin/carddisp.pl?gene=NPLOC4	NPLOC4
Nprl3	EPG	0.000952005	0.202146	up	269	ENSMUSG00000020289	Nprl3	nitrogen permease regulator-like 3	ENSG00000103148	NPRL3	https://www.genecards.org/cgi-bin/carddisp.pl?gene=NPRL3	NPRL3
Nptn	EG	0.00071771	0.202146	up	48	ENSMUSG00000032336	Nptn	neuroplastin	ENSG00000156642	NPTN	https://www.genecards.org/cgi-bin/carddisp.pl?gene=NPTN	NPTN
Nrap	EPG	0.00560809	0.202146	up	156	ENSMUSG00000049134	Nrap	nebulin-related anchoring protein	ENSG00000197893	NRAP	https://www.genecards.org/cgi-bin/carddisp.pl?gene=NRAP	NRAP
Nrf1	G	0.0010323	0.202146	up	32	ENSMUSG00000058440	Nrf1	nuclear respiratory factor 1	ENSG00000106459	NRF1	https://www.genecards.org/cgi-bin/carddisp.pl?gene=NRF1	NRF1
Nrg3	G	0.00459843	0.202146	up	16	ENSMUSG00000041014	Nrg3	neuregulin 3	ENSG00000185737	NRG3	https://www.genecards.org/cgi-bin/carddisp.pl?gene=NRG3	NRG3
Nrip1	G	0.00385991	0.202146	up	20	ENSMUSG00000048490	Nrip1	nuclear receptor interacting protein 1	ENSG00000180530	NRIP1	https://www.genecards.org/cgi-bin/carddisp.pl?gene=NRIP1	NRIP1
Nsd3	G	0.0089669	0.202146	up	16	ENSMUSG00000054823	Nsd3	nuclear receptor binding SET domain protein 3	ENSG00000147548	NSD3	https://www.genecards.org/cgi-bin/carddisp.pl?gene=NSD3	NSD3
Nsf	G	0.0068104	0.202146	up	14	ENSMUSG00000034187	Nsf	N-ethylmaleimide sensitive fusion protein	ENSG00000073969	NSF	https://www.genecards.org/cgi-bin/carddisp.pl?gene=NSF	NSF
Nsmaf	G	0.0054458	0.202146	up	14	ENSMUSG00000028245	Nsmaf	neutral sphingomyelinase (N-SMase) activation associated factor	ENSG00000035681	NSMAF	https://www.genecards.org/cgi-bin/carddisp.pl?gene=NSMAF	NSMAF
Nsmce1	G	0.00196802	0.202146	up	11	ENSMUSG00000030750	Nsmce1	NSE1 homolog, SMC5-SMC6 complex component	ENSG00000169189	NSMCE1	https://www.genecards.org/cgi-bin/carddisp.pl?gene=NSMCE1	NSMCE1
Nt5c2	EG	0.00203465	0.202146	up	85	ENSMUSG00000025041	Nt5c2	5'-nucleotidase, cytosolic II	ENSG00000076685	NT5C2	https://www.genecards.org/cgi-bin/carddisp.pl?gene=NT5C2	NT5C2
Ntn4	G	0.00934095	0.202543	up	68	ENSMUSG00000020019	Ntn4	netrin 4	ENSG00000074527	NTN4	https://www.genecards.org/cgi-bin/carddisp.pl?gene=NTN4	NTN4
Ntn5	P	0.00705741	0.202146	up	68	ENSMUSG00000070564	Ntn5	netrin 5	ENSG00000142233	NTN5	https://www.genecards.org/cgi-bin/carddisp.pl?gene=NTN5	NTN5
Nudt21	G	0.00409102	0.202146	up	7	ENSMUSG00000031754	Nudt21	nudix (nucleoside diphosphate linked moiety X)-type motif 21	ENSG00000167005	NUDT21	https://www.genecards.org/cgi-bin/carddisp.pl?gene=NUDT21	NUDT21
Nudt7	G	0.00799004	0.202146	up	10	ENSMUSG00000031767	Nudt7	nudix (nucleoside diphosphate linked moiety X)-type motif 7	ENSG00000140876	NUDT7	https://www.genecards.org/cgi-bin/carddisp.pl?gene=NUDT7	NUDT7
Nup160	G	0.000929097	0.202146	up	17	ENSMUSG00000051329	Nup160	nucleoporin 160	ENSG00000030066	NUP160	https://www.genecards.org/cgi-bin/carddisp.pl?gene=NUP160	NUP160
Nup98	G	0.00452627	0.202146	up	10	ENSMUSG00000063550	Nup98	nucleoporin 98	ENSG00000110713	NUP98	https://www.genecards.org/cgi-bin/carddisp.pl?gene=NUP98	NUP98
Nusap1	EPG	0.000918837	0.202146	up	24	ENSMUSG00000027306	Nusap1	nucleolar and spindle associated protein 1	ENSG00000137804	NUSAP1	https://www.genecards.org/cgi-bin/carddisp.pl?gene=NUSAP1	NUSAP1
Nxf1	G	0.00787263	0.202146	up	9	ENSMUSG00000010097	Nxf1	nuclear RNA export factor 1	ENSG00000162231	NXF1	https://www.genecards.org/cgi-bin/carddisp.pl?gene=NXF1	NXF1
Nxpe4	EPG	0.000365596	0.202146	up	74	ENSMUSG00000044229	Nxpe4	neurexophilin and PC-esterase domain family, member 4	ENSG00000137634	NXPE4	https://www.genecards.org/cgi-bin/carddisp.pl?gene=NXPE4	NXPE4
Obscn	G	0.00565758	0.202146	up	12	ENSMUSG00000061462	Obscn	obscurin, cytoskeletal calmodulin and titin-interacting RhoGEF	ENSG00000154358	OBSCN	https://www.genecards.org/cgi-bin/carddisp.pl?gene=OBSCN	OBSCN
Oip5	P	0.000918837	0.202146	up	6	ENSMUSG00000072980	Oip5	Opa interacting protein 5	ENSG00000104147	OIP5	https://www.genecards.org/cgi-bin/carddisp.pl?gene=OIP5	OIP5
Olfr544	G	0.00357846	0.202146	up	13	ENSMUSG00000043925	Olfr544	olfactory receptor 544
Orc2	PG	0.00534239	0.202146	up	28	ENSMUSG00000026037	Orc2	origin recognition complex, subunit 2	ENSG00000115942	ORC2	https://www.genecards.org/cgi-bin/carddisp.pl?gene=ORC2	ORC2
Osbpl11	G	0.00699864	0.202146	up	5	ENSMUSG00000022807	Osbpl11	oxysterol binding protein-like 11	ENSG00000144909	OSBPL11	https://www.genecards.org/cgi-bin/carddisp.pl?gene=OSBPL11	OSBPL11
Osbpl1a	EG	0.00226773	0.202146	up	79	ENSMUSG00000044252	Osbpl1a	oxysterol binding protein-like 1A	ENSG00000141447	OSBPL1A	https://www.genecards.org/cgi-bin/carddisp.pl?gene=OSBPL1A	OSBPL1A
Otub2	EPG	0.00241464	0.202146	up	54	ENSMUSG00000021203	Otub2	OTU domain, ubiquitin aldehyde binding 2	ENSG00000089723	OTUB2	https://www.genecards.org/cgi-bin/carddisp.pl?gene=OTUB2	OTUB2
P3h2	G	0.00515811	0.202146	up	7	ENSMUSG00000038168	P3h2	prolyl 3-hydroxylase 2	ENSG00000090530	P3H2	https://www.genecards.org/cgi-bin/carddisp.pl?gene=P3H2	P3H2
Pabpc4	EG	0.00559944	0.202146	up	28	ENSMUSG00000011257	Pabpc4	poly(A) binding protein, cytoplasmic 4	ENSG00000090621	PABPC4	https://www.genecards.org/cgi-bin/carddisp.pl?gene=PABPC4	PABPC4
Pacs1	G	0.0093407	0.202543	up	5	ENSMUSG00000024855	Pacs1	phosphofurin acidic cluster sorting protein 1	ENSG00000175115	PACS1	https://www.genecards.org/cgi-bin/carddisp.pl?gene=PACS1	PACS1
Pacs2	G	0.00276039	0.202146	up	22	ENSMUSG00000021143	Pacs2	phosphofurin acidic cluster sorting protein 2	ENSG00000179364	PACS2	https://www.genecards.org/cgi-bin/carddisp.pl?gene=PACS2	PACS2
Pacsin2	EG	0.00463156	0.202146	up	78	ENSMUSG00000016664	Pacsin2	protein kinase C and casein kinase substrate in neurons 2	ENSG00000100266	PACSIN2	https://www.genecards.org/cgi-bin/carddisp.pl?gene=PACSIN2	PACSIN2
Pan2	PG	0.00746226	0.202146	up	50	ENSMUSG00000005682	Pan2	PAN2 poly(A) specific ribonuclease subunit	ENSG00000135473	PAN2	https://www.genecards.org/cgi-bin/carddisp.pl?gene=PAN2	PAN2
Pan3	G	0.00291777	0.202146	up	6	ENSMUSG00000029647	Pan3	PAN3 poly(A) specific ribonuclease subunit	ENSG00000152520	PAN3	https://www.genecards.org/cgi-bin/carddisp.pl?gene=PAN3	PAN3
Pank1	G	0.00958252	0.203087	up	32	ENSMUSG00000033610	Pank1	pantothenate kinase 1	ENSG00000152782	PANK1	https://www.genecards.org/cgi-bin/carddisp.pl?gene=PANK1	PANK1
Panx1	EG	0.00867694	0.202146	up	22	ENSMUSG00000031934	Panx1	pannexin 1	ENSG00000110218	PANX1	https://www.genecards.org/cgi-bin/carddisp.pl?gene=PANX1	PANX1
Paqr7	G	0.0081993	0.202146	up	1	ENSMUSG00000037348	Paqr7	progestin and adipoQ receptor family member VII	ENSG00000182749	PAQR7	https://www.genecards.org/cgi-bin/carddisp.pl?gene=PAQR7	PAQR7
Parp11	P	0.00696697	0.202146	up	13	ENSMUSG00000037997	Parp11	poly (ADP-ribose) polymerase family, member 11	ENSG00000111224	PARP11	https://www.genecards.org/cgi-bin/carddisp.pl?gene=PARP11	PARP11
Parp14	EG	0.00612747	0.202146	up	12	ENSMUSG00000034422	Parp14	poly (ADP-ribose) polymerase family, member 14	ENSG00000173193	PARP14	https://www.genecards.org/cgi-bin/carddisp.pl?gene=PARP14	PARP14
Parp6	P	0.00955222	0.203087	up	24	ENSMUSG00000025237	Parp6	poly (ADP-ribose) polymerase family, member 6	ENSG00000137817	PARP6	https://www.genecards.org/cgi-bin/carddisp.pl?gene=PARP6	PARP6
Parvb	PG	0.000634108	0.202146	up	44	ENSMUSG00000022438	Parvb	parvin, beta	ENSG00000188677	PARVB	https://www.genecards.org/cgi-bin/carddisp.pl?gene=PARVB	PARVB
Pbrm1	G	0.00297002	0.202146	up	11	ENSMUSG00000042323	Pbrm1	polybromo 1	ENSG00000163939	PBRM1	https://www.genecards.org/cgi-bin/carddisp.pl?gene=PBRM1	PBRM1
Pcdh12	G	0.000904723	0.202146	up	13	ENSMUSG00000024440	Pcdh12	protocadherin 12	ENSG00000113555	PCDH12	https://www.genecards.org/cgi-bin/carddisp.pl?gene=PCDH12	PCDH12
Pced1b	G	0.00355481	0.202146	up	26	ENSMUSG00000044250	Pced1b	PC-esterase domain containing 1B	ENSG00000179715	PCED1B	https://www.genecards.org/cgi-bin/carddisp.pl?gene=PCED1B	PCED1B
Pcid2	P	0.00541145	0.202146	up	66	ENSMUSG00000038542	Pcid2	PCI domain containing 2	ENSG00000126226	PCID2	https://www.genecards.org/cgi-bin/carddisp.pl?gene=PCID2	PCID2
Pcnx3	EG	0.0093276	0.202543	up	39	ENSMUSG00000054874	Pcnx3	pecanex homolog 3	ENSG00000197136	PCNX3	https://www.genecards.org/cgi-bin/carddisp.pl?gene=PCNX3	PCNX3
Pcyt1a	G	0.00521586	0.202146	up	4	ENSMUSG00000005615	Pcyt1a	phosphate cytidylyltransferase 1, choline, alpha isoform	ENSG00000161217	PCYT1A	https://www.genecards.org/cgi-bin/carddisp.pl?gene=PCYT1A	PCYT1A
Pde4d	G	0.00876892	0.202146	up	17	ENSMUSG00000021699	Pde4d	phosphodiesterase 4D, cAMP specific	ENSG00000113448	PDE4D	https://www.genecards.org/cgi-bin/carddisp.pl?gene=PDE4D	PDE4D
Pde6a	G	0.00557983	0.202146	up	13	ENSMUSG00000024575	Pde6a	phosphodiesterase 6A, cGMP-specific, rod, alpha	ENSG00000132915	PDE6A	https://www.genecards.org/cgi-bin/carddisp.pl?gene=PDE6A	PDE6A
Pdia2	EPG	0.00291453	0.202146	up	40	ENSMUSG00000024184	Pdia2	protein disulfide isomerase associated 2	ENSG00000185615	PDIA2	https://www.genecards.org/cgi-bin/carddisp.pl?gene=PDIA2	PDIA2
Pdlim1	G	0.00990611	0.203623	up	15	ENSMUSG00000055044	Pdlim1	PDZ and LIM domain 1 (elfin)	ENSG00000107438	PDLIM1	https://www.genecards.org/cgi-bin/carddisp.pl?gene=PDLIM1	PDLIM1
Pdp2	EPG	0.00629086	0.202146	up	90	ENSMUSG00000048371	Pdp2	pyruvate dehyrogenase phosphatase catalytic subunit 2	ENSG00000172840	PDP2	https://www.genecards.org/cgi-bin/carddisp.pl?gene=PDP2	PDP2
Pdzd2	EG	0.00663916	0.202146	up	46	ENSMUSG00000022197	Pdzd2	PDZ domain containing 2	ENSG00000133401	PDZD2	https://www.genecards.org/cgi-bin/carddisp.pl?gene=PDZD2	PDZD2
Pdzd7	P	0.00867929	0.202146	up	36	ENSMUSG00000074818	Pdzd7	PDZ domain containing 7	ENSG00000186862	PDZD7	https://www.genecards.org/cgi-bin/carddisp.pl?gene=PDZD7	PDZD7
Peak1	G	0.00388499	0.202146	up	9	ENSMUSG00000074305	Peak1	pseudopodium-enriched atypical kinase 1	ENSG00000173517	PEAK1	https://www.genecards.org/cgi-bin/carddisp.pl?gene=PEAK1	PEAK1
Pfdn5	EPG	0.00302238	0.202146	up	18	ENSMUSG00000001289	Pfdn5	prefoldin 5	ENSG00000123349	PFDN5	https://www.genecards.org/cgi-bin/carddisp.pl?gene=PFDN5	PFDN5
Pfkfb3	G	0.00980605	0.203623	up	9	ENSMUSG00000026773	Pfkfb3	6-phosphofructo-2-kinase/fructose-2,6-biphosphatase 3	ENSG00000170525	PFKFB3	https://www.genecards.org/cgi-bin/carddisp.pl?gene=PFKFB3	PFKFB3
Pfkm	G	0.00732513	0.202146	up	16	ENSMUSG00000033065	Pfkm	phosphofructokinase, muscle	ENSG00000152556	PFKM	https://www.genecards.org/cgi-bin/carddisp.pl?gene=PFKM	PFKM
Pggt1b	G	0.00539383	0.202146	up	10	ENSMUSG00000024477	Pggt1b	protein geranylgeranyltransferase type I, beta subunit	ENSG00000164219	PGGT1B	https://www.genecards.org/cgi-bin/carddisp.pl?gene=PGGT1B	PGGT1B
Phf13	EG	0.00418501	0.202146	up	32	ENSMUSG00000047777	Phf13	PHD finger protein 13	ENSG00000116273	PHF13	https://www.genecards.org/cgi-bin/carddisp.pl?gene=PHF13	PHF13
Piezo1	G	0.00134694	0.202146	up	16	ENSMUSG00000014444	Piezo1	piezo-type mechanosensitive ion channel component 1	ENSG00000103335	PIEZO1	https://www.genecards.org/cgi-bin/carddisp.pl?gene=PIEZO1	PIEZO1
Pigg	P	0.00697651	0.202146	up	20	ENSMUSG00000029263	Pigg	phosphatidylinositol glycan anchor biosynthesis, class G	ENSG00000174227	PIGG	https://www.genecards.org/cgi-bin/carddisp.pl?gene=PIGG	PIGG
Pigk	G	0.00928021	0.202146	up	12	ENSMUSG00000039047	Pigk	phosphatidylinositol glycan anchor biosynthesis, class K	ENSG00000142892	PIGK	https://www.genecards.org/cgi-bin/carddisp.pl?gene=PIGK	PIGK
Pigl	G	0.00637757	0.202146	up	61	ENSMUSG00000014245	Pigl	phosphatidylinositol glycan anchor biosynthesis, class L	ENSG00000108474	PIGL	https://www.genecards.org/cgi-bin/carddisp.pl?gene=PIGL	PIGL
Pik3ap1	G	0.00107988	0.202146	up	13	ENSMUSG00000025017	Pik3ap1	phosphoinositide-3-kinase adaptor protein 1	ENSG00000155629	PIK3AP1	https://www.genecards.org/cgi-bin/carddisp.pl?gene=PIK3AP1	PIK3AP1
Pik3cb	PG	0.00952174	0.203087	up	24	ENSMUSG00000032462	Pik3cb	phosphatidylinositol-4,5-bisphosphate 3-kinase catalytic subunit beta	ENSG00000051382	PIK3CB	https://www.genecards.org/cgi-bin/carddisp.pl?gene=PIK3CB	PIK3CB
Pik3cd	G	0.00690934	0.202146	up	17	ENSMUSG00000039936	Pik3cd	phosphatidylinositol-4,5-bisphosphate 3-kinase catalytic subunit delta	ENSG00000171608	PIK3CD	https://www.genecards.org/cgi-bin/carddisp.pl?gene=PIK3CD	PIK3CD
Pip5k1b	G	0.00489932	0.202146	up	24	ENSMUSG00000024867	Pip5k1b	phosphatidylinositol-4-phosphate 5-kinase, type 1 beta	ENSG00000107242	PIP5K1B	https://www.genecards.org/cgi-bin/carddisp.pl?gene=PIP5K1B	PIP5K1B
Pithd1	G	0.00396195	0.202146	up	10	ENSMUSG00000028669	Pithd1	PITH (C-terminal proteasome-interacting domain of thioredoxin-like) domain containing 1	ENSG00000057757	PITHD1	https://www.genecards.org/cgi-bin/carddisp.pl?gene=PITHD1	PITHD1
Pitpnc1	G	0.00881037	0.202146	up	31	ENSMUSG00000040430	Pitpnc1	phosphatidylinositol transfer protein, cytoplasmic 1
Pitpnm1	EG	0.00514995	0.202146	up	34	ENSMUSG00000024851	Pitpnm1	phosphatidylinositol transfer protein, membrane-associated 1	ENSG00000110697	PITPNM1	https://www.genecards.org/cgi-bin/carddisp.pl?gene=PITPNM1	PITPNM1
Pkd1	EG	0.00171067	0.202146	up	10	ENSMUSG00000032855	Pkd1	polycystin 1, transient receptor poteintial channel interacting	ENSG00000008710	PKD1	https://www.genecards.org/cgi-bin/carddisp.pl?gene=PKD1	PKD1
Pkd2l2	EPG	0.00278726	0.202146	up	350	ENSMUSG00000014503	Pkd2l2	polycystic kidney disease 2-like 2	ENSG00000078795	PKD2L2	https://www.genecards.org/cgi-bin/carddisp.pl?gene=PKD2L2	PKD2L2
Pkhd1l1	PG	0.00744303	0.202146	up	21	ENSMUSG00000038725	Pkhd1l1	polycystic kidney and hepatic disease 1-like 1	ENSG00000205038	PKHD1L1	https://www.genecards.org/cgi-bin/carddisp.pl?gene=PKHD1L1	PKHD1L1
Pkig	PG	0.00414366	0.202146	up	77	ENSMUSG00000035268	Pkig	protein kinase inhibitor, gamma	ENSG00000168734	PKIG	https://www.genecards.org/cgi-bin/carddisp.pl?gene=PKIG	PKIG
Pklr	P	0.00314044	0.202146	up	48	ENSMUSG00000041237	Pklr	pyruvate kinase liver and red blood cell	ENSG00000143627	PKLR	https://www.genecards.org/cgi-bin/carddisp.pl?gene=PKLR	PKLR
Pkm	EG	0.000363288	0.202146	up	24	ENSMUSG00000032294	Pkm	pyruvate kinase, muscle	ENSG00000067225	PKM	https://www.genecards.org/cgi-bin/carddisp.pl?gene=PKM	PKM
Pla2g12a	EPG	0.00521398	0.202146	up	39	ENSMUSG00000027999	Pla2g12a	phospholipase A2, group XIIA	ENSG00000123739	PLA2G12A	https://www.genecards.org/cgi-bin/carddisp.pl?gene=PLA2G12A	PLA2G12A
Plagl2	EPG	0.00551722	0.202146	up	88	ENSMUSG00000051413	Plagl2	pleiomorphic adenoma gene-like 2	ENSG00000126003	PLAGL2	https://www.genecards.org/cgi-bin/carddisp.pl?gene=PLAGL2	PLAGL2
Plcb2	EPG	0.00768691	0.202146	up	225	ENSMUSG00000040061	Plcb2	phospholipase C, beta 2	ENSG00000137841	PLCB2	https://www.genecards.org/cgi-bin/carddisp.pl?gene=PLCB2	PLCB2
Plcb4	G	0.00821301	0.202146	up	12	ENSMUSG00000039943	Plcb4	phospholipase C, beta 4	ENSG00000101333	PLCB4	https://www.genecards.org/cgi-bin/carddisp.pl?gene=PLCB4	PLCB4
Pld3	G	0.00544331	0.202146	up	3	ENSMUSG00000003363	Pld3	phospholipase D family, member 3	ENSG00000105223	PLD3	https://www.genecards.org/cgi-bin/carddisp.pl?gene=PLD3	PLD3
Plek	G	0.00503922	0.202146	up	36	ENSMUSG00000020120	Plek	pleckstrin	ENSG00000115956	PLEK	https://www.genecards.org/cgi-bin/carddisp.pl?gene=PLEK	PLEK
Plekha2	G	0.00431732	0.202146	up	12	ENSMUSG00000031557	Plekha2	pleckstrin homology domain-containing, family A (phosphoinositide binding specific) member 2	ENSG00000169499	PLEKHA2	https://www.genecards.org/cgi-bin/carddisp.pl?gene=PLEKHA2	PLEKHA2
Plekha4	EPG	0.00492774	0.202146	up	156	ENSMUSG00000040428	Plekha4	pleckstrin homology domain containing, family A (phosphoinositide binding specific) member 4	ENSG00000105559	PLEKHA4	https://www.genecards.org/cgi-bin/carddisp.pl?gene=PLEKHA4	PLEKHA4
Plekha6	P	0.00237733	0.202146	up	30	ENSMUSG00000041757	Plekha6	pleckstrin homology domain containing, family A member 6	ENSG00000143850	PLEKHA6	https://www.genecards.org/cgi-bin/carddisp.pl?gene=PLEKHA6	PLEKHA6
Plekho2	EPG	0.00451569	0.202146	up	48	ENSMUSG00000050721	Plekho2	pleckstrin homology domain containing, family O member 2	ENSG00000241839	PLEKHO2	https://www.genecards.org/cgi-bin/carddisp.pl?gene=PLEKHO2	PLEKHO2
Plin2	EG	0.00186827	0.202146	up	36	ENSMUSG00000028494	Plin2	perilipin 2	ENSG00000147872	PLIN2	https://www.genecards.org/cgi-bin/carddisp.pl?gene=PLIN2	PLIN2
Plpbp	P	0.00515914	0.202146	up	30	ENSMUSG00000031485	Plpbp	pyridoxal phosphate binding protein	ENSG00000147471	PLPBP	https://www.genecards.org/cgi-bin/carddisp.pl?gene=PLPBP	PLPBP
Plxnc1	G	0.00207576	0.202146	up	4	ENSMUSG00000074785	Plxnc1	plexin C1	ENSG00000136040	PLXNC1	https://www.genecards.org/cgi-bin/carddisp.pl?gene=PLXNC1	PLXNC1
Pmm1	G	0.00993172	0.203623	up	11	ENSMUSG00000022474	Pmm1	phosphomannomutase 1	ENSG00000100417	PMM1	https://www.genecards.org/cgi-bin/carddisp.pl?gene=PMM1	PMM1
Pnkd	G	0.00228218	0.202146	up	21	ENSMUSG00000026179	Pnkd	paroxysmal nonkinesiogenic dyskinesia	ENSG00000127838	PNKD	https://www.genecards.org/cgi-bin/carddisp.pl?gene=PNKD	PNKD
Pnkp	P	0.00463874	0.202146	up	50	ENSMUSG00000002963	Pnkp	polynucleotide kinase 3'- phosphatase	ENSG00000039650	PNKP	https://www.genecards.org/cgi-bin/carddisp.pl?gene=PNKP	PNKP
Pnma1	P	0.00274669	0.202146	up	12	ENSMUSG00000054383	Pnma1	paraneoplastic antigen MA1	ENSG00000176903	PNMA1	https://www.genecards.org/cgi-bin/carddisp.pl?gene=PNMA1	PNMA1
Pnpla6	EPG	0.00220828	0.202146	up	100	ENSMUSG00000004565	Pnpla6	patatin-like phospholipase domain containing 6	ENSG00000032444	PNPLA6	https://www.genecards.org/cgi-bin/carddisp.pl?gene=PNPLA6	PNPLA6
Pnpo	EG	0.00738343	0.202146	up	54	ENSMUSG00000018659	Pnpo	pyridoxine 5'-phosphate oxidase	ENSG00000108439	PNPO	https://www.genecards.org/cgi-bin/carddisp.pl?gene=PNPO	PNPO
Pofut1	EPG	0.00295611	0.202146	up	148	ENSMUSG00000046020	Pofut1	protein O-fucosyltransferase 1	ENSG00000101346	POFUT1	https://www.genecards.org/cgi-bin/carddisp.pl?gene=POFUT1	POFUT1
Polr3h	EG	0.00720659	0.202146	up	28	ENSMUSG00000022476	Polr3h	polymerase (RNA) III (DNA directed) polypeptide H	ENSG00000100413	POLR3H	https://www.genecards.org/cgi-bin/carddisp.pl?gene=POLR3H	POLR3H
Pon2	PG	0.00912726	0.202146	up	26	ENSMUSG00000032667	Pon2	paraoxonase 2	ENSG00000105854	PON2	https://www.genecards.org/cgi-bin/carddisp.pl?gene=PON2	PON2
Pot1b	G	0.00416002	0.202146	up	10	ENSMUSG00000024174	Pot1b	protection of telomeres 1B	ENSG00000128513	POT1	https://www.genecards.org/cgi-bin/carddisp.pl?gene=POT1	POT1
Ppard	G	0.00417733	0.202146	up	4	ENSMUSG00000002250	Ppard	peroxisome proliferator activator receptor delta	ENSG00000112033	PPARD	https://www.genecards.org/cgi-bin/carddisp.pl?gene=PPARD	PPARD
Ppat	G	0.00395762	0.202146	up	8	ENSMUSG00000029246	Ppat	phosphoribosyl pyrophosphate amidotransferase	ENSG00000128059	PPAT	https://www.genecards.org/cgi-bin/carddisp.pl?gene=PPAT	PPAT
Ppfia1	G	0.00751321	0.202146	up	18	ENSMUSG00000037519	Ppfia1	protein tyrosine phosphatase, receptor type, f polypeptide (PTPRF), interacting protein (liprin), alpha 1	ENSG00000131626	PPFIA1	https://www.genecards.org/cgi-bin/carddisp.pl?gene=PPFIA1	PPFIA1
Ppip5k2	G	0.00665705	0.202146	up	11	ENSMUSG00000040648	Ppip5k2	diphosphoinositol pentakisphosphate kinase 2	ENSG00000145725	PPIP5K2	https://www.genecards.org/cgi-bin/carddisp.pl?gene=PPIP5K2	PPIP5K2
Ppm1b	G	0.00213596	0.202146	up	13	ENSMUSG00000061130	Ppm1b	protein phosphatase 1B, magnesium dependent, beta isoform	ENSG00000138032	PPM1B	https://www.genecards.org/cgi-bin/carddisp.pl?gene=PPM1B	PPM1B
Ppox	EPG	0.00302808	0.202146	up	196	ENSMUSG00000062729	Ppox	protoporphyrinogen oxidase	ENSG00000143224	PPOX	https://www.genecards.org/cgi-bin/carddisp.pl?gene=PPOX	PPOX
Ppp1r10	EG	0.00386717	0.202146	up	32	ENSMUSG00000039220	Ppp1r10	protein phosphatase 1, regulatory subunit 10	ENSG00000204569	PPP1R10	https://www.genecards.org/cgi-bin/carddisp.pl?gene=PPP1R10	PPP1R10
Ppp1r12c	P	0.00905404	0.202146	up	42	ENSMUSG00000019254	Ppp1r12c	protein phosphatase 1, regulatory subunit 12C	ENSG00000125503	PPP1R12C	https://www.genecards.org/cgi-bin/carddisp.pl?gene=PPP1R12C	PPP1R12C
Ppp1r15a	EPG	0.00492774	0.202146	up	234	ENSMUSG00000040435	Ppp1r15a	protein phosphatase 1, regulatory subunit 15A	ENSG00000087074	PPP1R15A	https://www.genecards.org/cgi-bin/carddisp.pl?gene=PPP1R15A	PPP1R15A
Ppp1r37	EPG	0.00301553	0.202146	up	84	ENSMUSG00000051403	Ppp1r37	protein phosphatase 1, regulatory subunit 37	ENSG00000104866	PPP1R37	https://www.genecards.org/cgi-bin/carddisp.pl?gene=PPP1R37	PPP1R37
Ppp1r9b	EG	0.00707864	0.202146	up	30	ENSMUSG00000038976	Ppp1r9b	protein phosphatase 1, regulatory subunit 9B	ENSG00000108819	PPP1R9B	https://www.genecards.org/cgi-bin/carddisp.pl?gene=PPP1R9B	PPP1R9B
Ppp2r5a	G	0.00317646	0.202146	up	19	ENSMUSG00000026626	Ppp2r5a	protein phosphatase 2, regulatory subunit B', alpha	ENSG00000066027	PPP2R5A	https://www.genecards.org/cgi-bin/carddisp.pl?gene=PPP2R5A	PPP2R5A
Ppp2r5c	G	0.0091252	0.202146	up	27	ENSMUSG00000017843	Ppp2r5c	protein phosphatase 2, regulatory subunit B', gamma	ENSG00000078304	PPP2R5C	https://www.genecards.org/cgi-bin/carddisp.pl?gene=PPP2R5C	PPP2R5C
Ppp4r3a	EPG	0.00996448	0.203623	up	45	ENSMUSG00000041846	Ppp4r3a	protein phosphatase 4 regulatory subunit 3A	ENSG00000100796	PPP4R3A	https://www.genecards.org/cgi-bin/carddisp.pl?gene=PPP4R3A	PPP4R3A
Ppp4r3b	EPG	0.00816355	0.202146	up	42	ENSMUSG00000020463	Ppp4r3b	protein phosphatase 4 regulatory subunit 3B	ENSG00000275052	PPP4R3B	https://www.genecards.org/cgi-bin/carddisp.pl?gene=PPP4R3B	PPP4R3B
Ppp6r1	EG	0.00444966	0.202146	up	64	ENSMUSG00000052296	Ppp6r1	protein phosphatase 6, regulatory subunit 1	ENSG00000105063	PPP6R1	https://www.genecards.org/cgi-bin/carddisp.pl?gene=PPP6R1	PPP6R1
Ppp6r2	EG	0.0058841	0.202146	up	38	ENSMUSG00000036561	Ppp6r2	protein phosphatase 6, regulatory subunit 2	ENSG00000100239	PPP6R2	https://www.genecards.org/cgi-bin/carddisp.pl?gene=PPP6R2	PPP6R2
Pprc1	EPG	0.00417484	0.202146	up	102	ENSMUSG00000055491	Pprc1	peroxisome proliferative activated receptor, gamma, coactivator-related 1	ENSG00000148840	PPRC1	https://www.genecards.org/cgi-bin/carddisp.pl?gene=PPRC1	PPRC1
Prdx2	EPG	0.00195951	0.202146	up	48	ENSMUSG00000005161	Prdx2	peroxiredoxin 2	ENSG00000167815	PRDX2	https://www.genecards.org/cgi-bin/carddisp.pl?gene=PRDX2	PRDX2
Prdx3	EG	0.00231402	0.202146	up	44	ENSMUSG00000024997	Prdx3	peroxiredoxin 3	ENSG00000165672	PRDX3	https://www.genecards.org/cgi-bin/carddisp.pl?gene=PRDX3	PRDX3
Prep	PG	0.00202999	0.202146	up	27	ENSMUSG00000019849	Prep	prolyl endopeptidase	ENSG00000085377	PREP	https://www.genecards.org/cgi-bin/carddisp.pl?gene=PREP	PREP
Prim2	PG	0.00232297	0.202146	up	50	ENSMUSG00000026134	Prim2	DNA primase, p58 subunit	ENSG00000146143	PRIM2	https://www.genecards.org/cgi-bin/carddisp.pl?gene=PRIM2	PRIM2
Prkab1	EG	0.00324579	0.202146	up	46	ENSMUSG00000029513	Prkab1	protein kinase, AMP-activated, beta 1 non-catalytic subunit	ENSG00000111725	PRKAB1	https://www.genecards.org/cgi-bin/carddisp.pl?gene=PRKAB1	PRKAB1
Prkca	G	0.00356952	0.202146	up	36	ENSMUSG00000050965	Prkca	protein kinase C, alpha	ENSG00000154229	PRKCA	https://www.genecards.org/cgi-bin/carddisp.pl?gene=PRKCA	PRKCA
Prkce	G	0.00433466	0.202146	up	19	ENSMUSG00000045038	Prkce	protein kinase C, epsilon	ENSG00000171132	PRKCE	https://www.genecards.org/cgi-bin/carddisp.pl?gene=PRKCE	PRKCE
Prkcq	G	0.00826373	0.202146	up	41	ENSMUSG00000026778	Prkcq	protein kinase C, theta	ENSG00000065675	PRKCQ	https://www.genecards.org/cgi-bin/carddisp.pl?gene=PRKCQ	PRKCQ
Prkdc	EG	0.00975099	0.203566	up	14	ENSMUSG00000022672	Prkdc	protein kinase, DNA activated, catalytic polypeptide	ENSG00000253729	PRKDC	https://www.genecards.org/cgi-bin/carddisp.pl?gene=PRKDC	PRKDC
Prss50	G	0.00167649	0.202146	up	7	ENSMUSG00000048752	Prss50	protease, serine 50	ENSG00000283706	PRSS50	https://www.genecards.org/cgi-bin/carddisp.pl?gene=PRSS50	PRSS50
Prune2	G	0.00065771	0.202146	up	32	ENSMUSG00000039126	Prune2	prune homolog 2	ENSG00000106772	PRUNE2	https://www.genecards.org/cgi-bin/carddisp.pl?gene=PRUNE2	PRUNE2
Psd	EG	0.00320708	0.202146	up	68	ENSMUSG00000037126	Psd	pleckstrin and Sec7 domain containing	ENSG00000059915	PSD	https://www.genecards.org/cgi-bin/carddisp.pl?gene=PSD	PSD
Psmd5	EPG	0.00941893	0.202946	up	52	ENSMUSG00000026869	Psmd5	proteasome (prosome, macropain) 26S subunit, non-ATPase, 5	ENSG00000095261	PSMD5	https://www.genecards.org/cgi-bin/carddisp.pl?gene=PSMD5	PSMD5
Pstpip2	PG	0.0031144	0.202146	up	48	ENSMUSG00000025429	Pstpip2	proline-serine-threonine phosphatase-interacting protein 2	ENSG00000152229	PSTPIP2	https://www.genecards.org/cgi-bin/carddisp.pl?gene=PSTPIP2	PSTPIP2
Ptpn14	G	0.00700503	0.202146	up	3	ENSMUSG00000026604	Ptpn14	protein tyrosine phosphatase, non-receptor type 14	ENSG00000152104	PTPN14	https://www.genecards.org/cgi-bin/carddisp.pl?gene=PTPN14	PTPN14
Ptpn2	EPG	0.00184547	0.202146	up	90	ENSMUSG00000024539	Ptpn2	protein tyrosine phosphatase, non-receptor type 2	ENSG00000175354	PTPN2	https://www.genecards.org/cgi-bin/carddisp.pl?gene=PTPN2	PTPN2
Ptpra	G	0.00940942	0.202946	up	15	ENSMUSG00000027303	Ptpra	protein tyrosine phosphatase, receptor type, A	ENSG00000132670	PTPRA	https://www.genecards.org/cgi-bin/carddisp.pl?gene=PTPRA	PTPRA
Ptpre	EPG	0.00635645	0.202146	up	185	ENSMUSG00000041836	Ptpre	protein tyrosine phosphatase, receptor type, E	ENSG00000132334	PTPRE	https://www.genecards.org/cgi-bin/carddisp.pl?gene=PTPRE	PTPRE
Ptprj	G	0.00928736	0.202146	up	11	ENSMUSG00000025314	Ptprj	protein tyrosine phosphatase, receptor type, J	ENSG00000149177	PTPRJ	https://www.genecards.org/cgi-bin/carddisp.pl?gene=PTPRJ	PTPRJ
Pttg1ip	G	0.00750555	0.202146	up	15	ENSMUSG00000009291	Pttg1ip	pituitary tumor-transforming 1 interacting protein	ENSG00000183255	PTTG1IP	https://www.genecards.org/cgi-bin/carddisp.pl?gene=PTTG1IP	PTTG1IP
Pum1	G	0.00439601	0.202146	up	14	ENSMUSG00000028580	Pum1	pumilio RNA-binding family member 1	ENSG00000134644	PUM1	https://www.genecards.org/cgi-bin/carddisp.pl?gene=PUM1	PUM1
Pvt1	G	0.000397128	0.202146	up	119	ENSMUSG00000097039	Pvt1	Pvt1 oncogene
Pycr2	EPG	0.00249807	0.202146	up	69	ENSMUSG00000026520	Pycr2	pyrroline-5-carboxylate reductase family, member 2	ENSG00000255835	AL117348.2	https://www.genecards.org/cgi-bin/carddisp.pl?gene=AL117348.2	AL117348.2
Pyroxd2	G	0.00458661	0.202146	up	41	ENSMUSG00000060224	Pyroxd2	pyridine nucleotide-disulphide oxidoreductase domain 2	ENSG00000119943	PYROXD2	https://www.genecards.org/cgi-bin/carddisp.pl?gene=PYROXD2	PYROXD2
Qrich1	EPG	0.00606348	0.202146	up	168	ENSMUSG00000006673	Qrich1	glutamine-rich 1	ENSG00000198218	QRICH1	https://www.genecards.org/cgi-bin/carddisp.pl?gene=QRICH1	QRICH1
Qtrt2	G	0.00910566	0.202146	up	1	ENSMUSG00000022704	Qtrt2	queuine tRNA-ribosyltransferase accessory subunit 2	ENSG00000151576	QTRT2	https://www.genecards.org/cgi-bin/carddisp.pl?gene=QTRT2	QTRT2
R3hdm1	G	0.00733051	0.202146	up	13	ENSMUSG00000056211	R3hdm1	R3H domain containing 1	ENSG00000048991	R3HDM1	https://www.genecards.org/cgi-bin/carddisp.pl?gene=R3HDM1	R3HDM1
Rab26	EG	0.00825021	0.202146	up	64	ENSMUSG00000079657	Rab26	RAB26, member RAS oncogene family	ENSG00000167964	RAB26	https://www.genecards.org/cgi-bin/carddisp.pl?gene=RAB26	RAB26
Rab26os	EPG	0.00825021	0.202146	up	128	ENSMUSG00000093565	Rab26os	RAB26, member RAS oncogene family, opposite strand
Rab27b	PG	0.00625753	0.202146	up	80	ENSMUSG00000024511	Rab27b	RAB27B, member RAS oncogene family	ENSG00000041353	RAB27B	https://www.genecards.org/cgi-bin/carddisp.pl?gene=RAB27B	RAB27B
Rab3il1	EPG	0.00462164	0.202146	up	168	ENSMUSG00000024663	Rab3il1	RAB3A interacting protein (rabin3)-like 1	ENSG00000167994	RAB3IL1	https://www.genecards.org/cgi-bin/carddisp.pl?gene=RAB3IL1	RAB3IL1
Rab43	EG	0.00474187	0.202146	up	43	ENSMUSG00000030055	Rab43	RAB43, member RAS oncogene family	ENSG00000172780	RAB43	https://www.genecards.org/cgi-bin/carddisp.pl?gene=RAB43	RAB43
Rab5c	G	0.00976993	0.203566	up	9	ENSMUSG00000019173	Rab5c	RAB5C, member RAS oncogene family	ENSG00000108774	RAB5C	https://www.genecards.org/cgi-bin/carddisp.pl?gene=RAB5C	RAB5C
Rab6a	G	0.00717754	0.202146	up	13	ENSMUSG00000030704	Rab6a	RAB6A, member RAS oncogene family	ENSG00000175582	RAB6A	https://www.genecards.org/cgi-bin/carddisp.pl?gene=RAB6A	RAB6A
Rab6b	EG	0.00924541	0.202146	up	32	ENSMUSG00000032549	Rab6b	RAB6B, member RAS oncogene family	ENSG00000154917	RAB6B	https://www.genecards.org/cgi-bin/carddisp.pl?gene=RAB6B	RAB6B
Rabepk	G	0.000596627	0.202146	up	22	ENSMUSG00000070953	Rabepk	Rab9 effector protein with kelch motifs	ENSG00000136933	RABEPK	https://www.genecards.org/cgi-bin/carddisp.pl?gene=RABEPK	RABEPK
Rabgap1l	G	0.00355436	0.202146	up	26	ENSMUSG00000026721	Rabgap1l	RAB GTPase activating protein 1-like	ENSG00000152061	RABGAP1L	https://www.genecards.org/cgi-bin/carddisp.pl?gene=RABGAP1L	RABGAP1L
Rabgef1	P	0.00449838	0.202146	up	19	ENSMUSG00000025340	Rabgef1	RAB guanine nucleotide exchange factor (GEF) 1	ENSG00000284461	AC027644.4	https://www.genecards.org/cgi-bin/carddisp.pl?gene=AC027644.4	AC027644.4
Rac2	PG	0.00120646	0.202146	up	34	ENSMUSG00000033220	Rac2	Rac family small GTPase 2	ENSG00000128340	RAC2	https://www.genecards.org/cgi-bin/carddisp.pl?gene=RAC2	RAC2
Rad50	EG	0.00530554	0.202146	up	99	ENSMUSG00000020380	Rad50	RAD50 double strand break repair protein	ENSG00000283782	AC116366.3	https://www.genecards.org/cgi-bin/carddisp.pl?gene=AC116366.3	AC116366.3
Rag2	G	0.00360558	0.202146	up	3	ENSMUSG00000032864	Rag2	recombination activating gene 2	ENSG00000175097	RAG2	https://www.genecards.org/cgi-bin/carddisp.pl?gene=RAG2	RAG2
Ralb	G	0.0087824	0.202146	up	8	ENSMUSG00000004451	Ralb	v-ral simian leukemia viral oncogene B	ENSG00000144118	RALB	https://www.genecards.org/cgi-bin/carddisp.pl?gene=RALB	RALB
Ralgapa1	G	0.0060796	0.202146	up	13	ENSMUSG00000021027	Ralgapa1	Ral GTPase activating protein, alpha subunit 1	ENSG00000174373	RALGAPA1	https://www.genecards.org/cgi-bin/carddisp.pl?gene=RALGAPA1	RALGAPA1
Ralgapa2	G	0.00498409	0.202146	up	19	ENSMUSG00000037110	Ralgapa2	Ral GTPase activating protein, alpha subunit 2 (catalytic)	ENSG00000188559	RALGAPA2	https://www.genecards.org/cgi-bin/carddisp.pl?gene=RALGAPA2	RALGAPA2
Ranbp10	G	0.00896779	0.202146	up	23	ENSMUSG00000037415	Ranbp10	RAN binding protein 10	ENSG00000141084	RANBP10	https://www.genecards.org/cgi-bin/carddisp.pl?gene=RANBP10	RANBP10
Ranbp3	G	0.00430519	0.202146	up	17	ENSMUSG00000002372	Ranbp3	RAN binding protein 3	ENSG00000031823	RANBP3	https://www.genecards.org/cgi-bin/carddisp.pl?gene=RANBP3	RANBP3
Rap1b	G	0.00943505	0.202975	up	2	ENSMUSG00000052681	Rap1b	RAS related protein 1b	ENSG00000127314	RAP1B	https://www.genecards.org/cgi-bin/carddisp.pl?gene=RAP1B	RAP1B
Rapgef1	G	0.00667401	0.202146	up	16	ENSMUSG00000039844	Rapgef1	Rap guanine nucleotide exchange factor (GEF) 1	ENSG00000107263	RAPGEF1	https://www.genecards.org/cgi-bin/carddisp.pl?gene=RAPGEF1	RAPGEF1
Rapgef6	G	0.00532132	0.202146	up	12	ENSMUSG00000037533	Rapgef6	Rap guanine nucleotide exchange factor (GEF) 6	ENSG00000273217	AC008695.1	https://www.genecards.org/cgi-bin/carddisp.pl?gene=AC008695.1	AC008695.1
Rbks	G	0.00577441	0.202146	up	13	ENSMUSG00000029136	Rbks	ribokinase	ENSG00000171174	RBKS	https://www.genecards.org/cgi-bin/carddisp.pl?gene=RBKS	RBKS
Rbl1	G	0.00215359	0.202146	up	15	ENSMUSG00000027641	Rbl1	RB transcriptional corepressor like 1	ENSG00000080839	RBL1	https://www.genecards.org/cgi-bin/carddisp.pl?gene=RBL1	RBL1
Rbl2	G	0.00366218	0.202146	up	13	ENSMUSG00000031666	Rbl2	RB transcriptional corepressor like 2	ENSG00000103479	RBL2	https://www.genecards.org/cgi-bin/carddisp.pl?gene=RBL2	RBL2
Rbm19	G	0.00275354	0.202146	up	22	ENSMUSG00000029594	Rbm19	RNA binding motif protein 19	ENSG00000122965	RBM19	https://www.genecards.org/cgi-bin/carddisp.pl?gene=RBM19	RBM19
Rbm20	G	0.00262312	0.202146	up	132	ENSMUSG00000043639	Rbm20	RNA binding motif protein 20	ENSG00000203867	RBM20	https://www.genecards.org/cgi-bin/carddisp.pl?gene=RBM20	RBM20
Rbm6	G	0.00406145	0.202146	up	10	ENSMUSG00000032582	Rbm6	RNA binding motif protein 6	ENSG00000004534	RBM6	https://www.genecards.org/cgi-bin/carddisp.pl?gene=RBM6	RBM6
Rcan3	EG	0.0084818	0.202146	up	24	ENSMUSG00000059713	Rcan3	regulator of calcineurin 3	ENSG00000117602	RCAN3	https://www.genecards.org/cgi-bin/carddisp.pl?gene=RCAN3	RCAN3
Rcn1	EPG	0.00955761	0.203087	up	36	ENSMUSG00000005973	Rcn1	reticulocalbin 1	ENSG00000049449	RCN1	https://www.genecards.org/cgi-bin/carddisp.pl?gene=RCN1	RCN1
Rcor1	P	0.0046504	0.202146	up	10	ENSMUSG00000037896	Rcor1	REST corepressor 1	ENSG00000089902	RCOR1	https://www.genecards.org/cgi-bin/carddisp.pl?gene=RCOR1	RCOR1
Rec114	EG	0.00071771	0.202146	up	48	ENSMUSG00000074269	Rec114	REC114 meiotic recombination protein	ENSG00000183324	REC114	https://www.genecards.org/cgi-bin/carddisp.pl?gene=REC114	REC114
Recql5	G	0.00225091	0.202146	up	39	ENSMUSG00000020752	Recql5	RecQ protein-like 5	ENSG00000108469	RECQL5	https://www.genecards.org/cgi-bin/carddisp.pl?gene=RECQL5	RECQL5
Ret	G	0.00361436	0.202146	up	3	ENSMUSG00000030110	Ret	ret proto-oncogene	ENSG00000165731	RET	https://www.genecards.org/cgi-bin/carddisp.pl?gene=RET	RET
Rev1	G	0.00786754	0.202146	up	7	ENSMUSG00000026082	Rev1	REV1, DNA directed polymerase	ENSG00000135945	REV1	https://www.genecards.org/cgi-bin/carddisp.pl?gene=REV1	REV1
Rexo1	G	0.00451311	0.202146	up	13	ENSMUSG00000047417	Rexo1	REX1, RNA exonuclease 1	ENSG00000079313	REXO1	https://www.genecards.org/cgi-bin/carddisp.pl?gene=REXO1	REXO1
Rexo5	G	0.00143009	0.202146	up	12	ENSMUSG00000030924	Rexo5	RNA exonuclease 5	ENSG00000005189	REXO5	https://www.genecards.org/cgi-bin/carddisp.pl?gene=REXO5	REXO5
Rffl	G	0.00695764	0.202146	up	7	ENSMUSG00000020696	Rffl	ring finger and FYVE like domain containing protein	ENSG00000267618	AC004223.3	https://www.genecards.org/cgi-bin/carddisp.pl?gene=AC004223.3	AC004223.3
Rftn1	G	0.00292936	0.202146	up	88	ENSMUSG00000039316	Rftn1	raftlin lipid raft linker 1	ENSG00000131378	RFTN1	https://www.genecards.org/cgi-bin/carddisp.pl?gene=RFTN1	RFTN1
Rgs12	EG	7.36353e-05	0.202146	up	55	ENSMUSG00000029101	Rgs12	regulator of G-protein signaling 12	ENSG00000159788	RGS12	https://www.genecards.org/cgi-bin/carddisp.pl?gene=RGS12	RGS12
Rgs6	G	0.00578557	0.202146	up	6	ENSMUSG00000021219	Rgs6	regulator of G-protein signaling 6	ENSG00000182732	RGS6	https://www.genecards.org/cgi-bin/carddisp.pl?gene=RGS6	RGS6
Rhbdd1	G	0.00628321	0.202146	up	9	ENSMUSG00000026142	Rhbdd1	rhomboid domain containing 1	ENSG00000144468	RHBDD1	https://www.genecards.org/cgi-bin/carddisp.pl?gene=RHBDD1	RHBDD1
Rhd	EPG	0.00502047	0.202146	up	91	ENSMUSG00000028825	Rhd	Rh blood group, D antigen	ENSG00000188672	RHCE	https://www.genecards.org/cgi-bin/carddisp.pl?gene=RHCE	RHCE
Rhof	P	0.00843142	0.202146	up	86	ENSMUSG00000029449	Rhof	ras homolog family member F (in filopodia)	ENSG00000139725	RHOF	https://www.genecards.org/cgi-bin/carddisp.pl?gene=RHOF	RHOF
Rhog	PG	0.00437627	0.202146	up	46	ENSMUSG00000073982	Rhog	ras homolog family member G	ENSG00000177105	RHOG	https://www.genecards.org/cgi-bin/carddisp.pl?gene=RHOG	RHOG
Rictor	P	0.00263367	0.202146	up	108	ENSMUSG00000050310	Rictor	RPTOR independent companion of MTOR, complex 2	ENSG00000164327	RICTOR	https://www.genecards.org/cgi-bin/carddisp.pl?gene=RICTOR	RICTOR
Ripor1	G	0.00374219	0.202146	up	27	ENSMUSG00000038604	Ripor1	RHO family interacting cell polarization regulator 1	ENSG00000039523	RIPOR1	https://www.genecards.org/cgi-bin/carddisp.pl?gene=RIPOR1	RIPOR1
Ripply3	EPG	0.00394911	0.202146	up	130	ENSMUSG00000022941	Ripply3	ripply transcriptional repressor 3	ENSG00000183145	RIPPLY3	https://www.genecards.org/cgi-bin/carddisp.pl?gene=RIPPLY3	RIPPLY3
Rmc1	EPG	0.00327882	0.202146	up	168	ENSMUSG00000024410	Rmc1	regulator of MON1-CCZ1	ENSG00000141452	RMC1	https://www.genecards.org/cgi-bin/carddisp.pl?gene=RMC1	RMC1
Rmdn3	EPG	0.00426658	0.202146	up	104	ENSMUSG00000070730	Rmdn3	regulator of microtubule dynamics 3	ENSG00000137824	RMDN3	https://www.genecards.org/cgi-bin/carddisp.pl?gene=RMDN3	RMDN3
Rnf216	G	0.000579342	0.202146	up	54	ENSMUSG00000045078	Rnf216	ring finger protein 216	ENSG00000011275	RNF216	https://www.genecards.org/cgi-bin/carddisp.pl?gene=RNF216	RNF216
Rnf220	G	0.000173669	0.202146	up	2	ENSMUSG00000028677	Rnf220	ring finger protein 220	ENSG00000187147	RNF220	https://www.genecards.org/cgi-bin/carddisp.pl?gene=RNF220	RNF220
Rnf40	P	0.00672344	0.202146	up	10	ENSMUSG00000030816	Rnf40	ring finger protein 40	ENSG00000103549	RNF40	https://www.genecards.org/cgi-bin/carddisp.pl?gene=RNF40	RNF40
Rnf43	EPG	0.00651008	0.202146	up	187	ENSMUSG00000034177	Rnf43	ring finger protein 43	ENSG00000285897	AC004687.2	https://www.genecards.org/cgi-bin/carddisp.pl?gene=AC004687.2	AC004687.2
Rnf44	EG	0.00172913	0.202146	up	24	ENSMUSG00000034928	Rnf44	ring finger protein 44	ENSG00000146083	RNF44	https://www.genecards.org/cgi-bin/carddisp.pl?gene=RNF44	RNF44
Rngtt	G	0.00641695	0.202146	up	14	ENSMUSG00000028274	Rngtt	RNA guanylyltransferase and 5'-phosphatase	ENSG00000111880	RNGTT	https://www.genecards.org/cgi-bin/carddisp.pl?gene=RNGTT	RNGTT
Rogdi	EPG	0.00527012	0.202146	up	56	ENSMUSG00000022540	Rogdi	rogdi homolog	ENSG00000067836	ROGDI	https://www.genecards.org/cgi-bin/carddisp.pl?gene=ROGDI	ROGDI
Rom1	EPG	0.00184994	0.202146	up	135	ENSMUSG00000071648	Rom1	rod outer segment membrane protein 1	ENSG00000149489	ROM1	https://www.genecards.org/cgi-bin/carddisp.pl?gene=ROM1	ROM1
Rp9	EG	0.00400246	0.202146	up	32	ENSMUSG00000032239	Rp9	retinitis pigmentosa 9 (human)	ENSG00000164610	RP9	https://www.genecards.org/cgi-bin/carddisp.pl?gene=RP9	RP9
Rpa1	G	0.00515606	0.202146	up	29	ENSMUSG00000000751	Rpa1	replication protein A1	ENSG00000132383	RPA1	https://www.genecards.org/cgi-bin/carddisp.pl?gene=RPA1	RPA1
Rpl35	P	0.00619278	0.202146	up	8	ENSMUSG00000062997	Rpl35	ribosomal protein L35	ENSG00000136942	RPL35	https://www.genecards.org/cgi-bin/carddisp.pl?gene=RPL35	RPL35
Rprd1b	EG	0.0066473	0.202146	up	32	ENSMUSG00000027651	Rprd1b	regulation of nuclear pre-mRNA domain containing 1B	ENSG00000101413	RPRD1B	https://www.genecards.org/cgi-bin/carddisp.pl?gene=RPRD1B	RPRD1B
Rps6kc1	G	0.00859948	0.202146	up	7	ENSMUSG00000089872	Rps6kc1	ribosomal protein S6 kinase polypeptide 1	ENSG00000136643	RPS6KC1	https://www.genecards.org/cgi-bin/carddisp.pl?gene=RPS6KC1	RPS6KC1
Rraga	EPG	0.00428887	0.202146	up	75	ENSMUSG00000070934	Rraga	Ras-related GTP binding A	ENSG00000155876	RRAGA	https://www.genecards.org/cgi-bin/carddisp.pl?gene=RRAGA	RRAGA
Rspry1	G	0.00577226	0.202146	up	53	ENSMUSG00000050079	Rspry1	ring finger and SPRY domain containing 1	ENSG00000159579	RSPRY1	https://www.genecards.org/cgi-bin/carddisp.pl?gene=RSPRY1	RSPRY1
Rtbdn	PG	0.00326403	0.202146	up	20	ENSMUSG00000048617	Rtbdn	retbindin	ENSG00000132026	RTBDN	https://www.genecards.org/cgi-bin/carddisp.pl?gene=RTBDN	RTBDN
Rufy3	G	0.00617883	0.202146	up	18	ENSMUSG00000029291	Rufy3	RUN and FYVE domain containing 3	ENSG00000018189	RUFY3	https://www.genecards.org/cgi-bin/carddisp.pl?gene=RUFY3	RUFY3
Runx1	G	0.000494749	0.202146	up	119	ENSMUSG00000022952	Runx1	runt related transcription factor 1	ENSG00000159216	RUNX1	https://www.genecards.org/cgi-bin/carddisp.pl?gene=RUNX1	RUNX1
Rybp	P	0.00992572	0.203623	up	15	ENSMUSG00000072872	Rybp	RING1 and YY1 binding protein	ENSG00000163602	RYBP	https://www.genecards.org/cgi-bin/carddisp.pl?gene=RYBP	RYBP
Ryr1	G	0.000403048	0.202146	up	15	ENSMUSG00000030592	Ryr1	ryanodine receptor 1, skeletal muscle	ENSG00000196218	RYR1	https://www.genecards.org/cgi-bin/carddisp.pl?gene=RYR1	RYR1
S1pr1	PG	0.00642529	0.202146	up	24	ENSMUSG00000045092	S1pr1	sphingosine-1-phosphate receptor 1	ENSG00000170989	S1PR1	https://www.genecards.org/cgi-bin/carddisp.pl?gene=S1PR1	S1PR1
S1pr4	EG	0.005303	0.202146	up	72	ENSMUSG00000044199	S1pr4	sphingosine-1-phosphate receptor 4	ENSG00000125910	S1PR4	https://www.genecards.org/cgi-bin/carddisp.pl?gene=S1PR4	S1PR4
Samd14	G	0.000822016	0.202146	up	19	ENSMUSG00000047181	Samd14	sterile alpha motif domain containing 14	ENSG00000167100	SAMD14	https://www.genecards.org/cgi-bin/carddisp.pl?gene=SAMD14	SAMD14
Samm50	G	0.00173004	0.202146	up	22	ENSMUSG00000022437	Samm50	SAMM50 sorting and assembly machinery component	ENSG00000100347	SAMM50	https://www.genecards.org/cgi-bin/carddisp.pl?gene=SAMM50	SAMM50
Samsn1	G	0.00676722	0.202146	up	15	ENSMUSG00000022876	Samsn1	SAM domain, SH3 domain and nuclear localization signals, 1	ENSG00000155307	SAMSN1	https://www.genecards.org/cgi-bin/carddisp.pl?gene=SAMSN1	SAMSN1
Sash3	G	0.00117969	0.202146	up	12	ENSMUSG00000031101	Sash3	SAM and SH3 domain containing 3	ENSG00000122122	SASH3	https://www.genecards.org/cgi-bin/carddisp.pl?gene=SASH3	SASH3
Sbno2	G	0.00717312	0.202146	up	12	ENSMUSG00000035673	Sbno2	strawberry notch 2	ENSG00000064932	SBNO2	https://www.genecards.org/cgi-bin/carddisp.pl?gene=SBNO2	SBNO2
Scai	G	0.000613994	0.202146	up	10	ENSMUSG00000035236	Scai	suppressor of cancer cell invasion	ENSG00000173611	SCAI	https://www.genecards.org/cgi-bin/carddisp.pl?gene=SCAI	SCAI
Scarna13	P	0.000422635	0.202146	up	14	ENSMUSG00000088789	Scarna13	small Cajal body-specific RNA 1	ENSG00000252481	SCARNA13	https://www.genecards.org/cgi-bin/carddisp.pl?gene=SCARNA13	SCARNA13
Scd2	G	0.00489387	0.202146	up	2	ENSMUSG00000025203	Scd2	stearoyl-Coenzyme A desaturase 2	ENSG00000099194	SCD	https://www.genecards.org/cgi-bin/carddisp.pl?gene=SCD	SCD
Scube2	G	0.00988661	0.203623	up	53	ENSMUSG00000007279	Scube2	signal peptide, CUB domain, EGF-like 2	ENSG00000175356	SCUBE2	https://www.genecards.org/cgi-bin/carddisp.pl?gene=SCUBE2	SCUBE2
Sdccag8	EPG	0.00440753	0.202146	up	72	ENSMUSG00000026504	Sdccag8	serologically defined colon cancer antigen 8	ENSG00000054282	SDCCAG8	https://www.genecards.org/cgi-bin/carddisp.pl?gene=SDCCAG8	SDCCAG8
Sdk2	G	0.0018379	0.202146	up	4	ENSMUSG00000041592	Sdk2	sidekick cell adhesion molecule 2	ENSG00000069188	SDK2	https://www.genecards.org/cgi-bin/carddisp.pl?gene=SDK2	SDK2
Sdsl	G	0.00355706	0.202146	up	23	ENSMUSG00000029596	Sdsl	serine dehydratase-like	ENSG00000139410	SDSL	https://www.genecards.org/cgi-bin/carddisp.pl?gene=SDSL	SDSL
Sec1	G	0.00705741	0.202146	up	17	ENSMUSG00000040364	Sec1	secretory blood group 1
Sec23ip	G	0.000992206	0.202146	up	14	ENSMUSG00000055319	Sec23ip	Sec23 interacting protein	ENSG00000107651	SEC23IP	https://www.genecards.org/cgi-bin/carddisp.pl?gene=SEC23IP	SEC23IP
Seh1l	G	0.00456716	0.202146	up	7	ENSMUSG00000079614	Seh1l	SEH1-like (S. cerevisiae	ENSG00000085415	SEH1L	https://www.genecards.org/cgi-bin/carddisp.pl?gene=SEH1L	SEH1L
Selenbp1	EG	0.00245349	0.202146	up	22	ENSMUSG00000068874	Selenbp1	selenium binding protein 1	ENSG00000143416	SELENBP1	https://www.genecards.org/cgi-bin/carddisp.pl?gene=SELENBP1	SELENBP1
Selenbp2	EG	0.00854842	0.202146	up	8	ENSMUSG00000068877	Selenbp2	selenium binding protein 2	ENSG00000143416	SELENBP1	https://www.genecards.org/cgi-bin/carddisp.pl?gene=SELENBP1	SELENBP1
Sema4b	G	0.000437542	0.202146	up	35	ENSMUSG00000030539	Sema4b	sema domain, immunoglobulin domain (Ig), transmembrane domain (TM) and short cytoplasmic domain, (semaphorin) 4B	ENSG00000185033	SEMA4B	https://www.genecards.org/cgi-bin/carddisp.pl?gene=SEMA4B	SEMA4B
Sept1	EPG	0.00722334	0.202146	up	100	ENSMUSG00000000486	Sept1	septin 1	ENSG00000180096	SEPT1	https://www.genecards.org/cgi-bin/carddisp.pl?gene=SEPT1	SEPT1
Sept11	P	0.00704799	0.202146	up	25	ENSMUSG00000058013	Sept11	septin 11	ENSG00000138758	SEPT11	https://www.genecards.org/cgi-bin/carddisp.pl?gene=SEPT11	SEPT11
Sept8	G	0.00870506	0.202146	up	18	ENSMUSG00000018398	Sept8	septin 8	ENSG00000164402	SEPT8	https://www.genecards.org/cgi-bin/carddisp.pl?gene=SEPT8	SEPT8
Sergef	EG	0.00443833	0.202146	up	20	ENSMUSG00000030839	Sergef	secretion regulating guanine nucleotide exchange factor	ENSG00000129158	SERGEF	https://www.genecards.org/cgi-bin/carddisp.pl?gene=SERGEF	SERGEF
Sertad1	PG	0.00735501	0.202146	up	8	ENSMUSG00000008384	Sertad1	SERTA domain containing 1	ENSG00000197019	SERTAD1	https://www.genecards.org/cgi-bin/carddisp.pl?gene=SERTAD1	SERTAD1
Sertad2	G	0.00312898	0.202146	up	10	ENSMUSG00000049800	Sertad2	SERTA domain containing 2	ENSG00000179833	SERTAD2	https://www.genecards.org/cgi-bin/carddisp.pl?gene=SERTAD2	SERTAD2
Setd7	G	0.0097004	0.203514	up	8	ENSMUSG00000037111	Setd7	SET domain containing (lysine methyltransferase) 7	ENSG00000145391	SETD7	https://www.genecards.org/cgi-bin/carddisp.pl?gene=SETD7	SETD7
Sfxn3	EPG	0.00867929	0.202146	up	90	ENSMUSG00000025212	Sfxn3	sideroflexin 3	ENSG00000107819	SFXN3	https://www.genecards.org/cgi-bin/carddisp.pl?gene=SFXN3	SFXN3
Sgms1	G	0.000995836	0.202146	up	86	ENSMUSG00000040451	Sgms1	sphingomyelin synthase 1	ENSG00000198964	SGMS1	https://www.genecards.org/cgi-bin/carddisp.pl?gene=SGMS1	SGMS1
Sgpl1	EG	0.00797155	0.202146	up	44	ENSMUSG00000020097	Sgpl1	sphingosine phosphate lyase 1	ENSG00000166224	SGPL1	https://www.genecards.org/cgi-bin/carddisp.pl?gene=SGPL1	SGPL1
Sh3d19	EG	0.00592795	0.202146	up	63	ENSMUSG00000028082	Sh3d19	SH3 domain protein D19	ENSG00000109686	SH3D19	https://www.genecards.org/cgi-bin/carddisp.pl?gene=SH3D19	SH3D19
Sh3glb1	EG	0.00175259	0.202146	up	28	ENSMUSG00000037062	Sh3glb1	SH3-domain GRB2-like B1 (endophilin)	ENSG00000097033	SH3GLB1	https://www.genecards.org/cgi-bin/carddisp.pl?gene=SH3GLB1	SH3GLB1
Shf	G	0.00120833	0.202146	up	14	ENSMUSG00000033256	Shf	Src homology 2 domain containing F	ENSG00000138606	SHF	https://www.genecards.org/cgi-bin/carddisp.pl?gene=SHF	SHF
Shkbp1	PG	0.00675073	0.202146	up	40	ENSMUSG00000089832	Shkbp1	Sh3kbp1 binding protein 1	ENSG00000160410	SHKBP1	https://www.genecards.org/cgi-bin/carddisp.pl?gene=SHKBP1	SHKBP1
Shld1	EPG	0.00173018	0.202146	up	50	ENSMUSG00000044991	Shld1	shieldin complex subunit 1	ENSG00000171984	SHLD1	https://www.genecards.org/cgi-bin/carddisp.pl?gene=SHLD1	SHLD1
Shmt2	PG	0.0060073	0.202146	up	36	ENSMUSG00000025403	Shmt2	serine hydroxymethyltransferase 2 (mitochondrial)	ENSG00000182199	SHMT2	https://www.genecards.org/cgi-bin/carddisp.pl?gene=SHMT2	SHMT2
Shoc2	G	0.00728097	0.202146	up	23	ENSMUSG00000024976	Shoc2	Shoc2, leucine rich repeat scaffold protein	ENSG00000108061	SHOC2	https://www.genecards.org/cgi-bin/carddisp.pl?gene=SHOC2	SHOC2
Shq1	PG	0.00787182	0.202146	up	56	ENSMUSG00000035378	Shq1	SHQ1 homolog (S. cerevisiae)	ENSG00000144736	SHQ1	https://www.genecards.org/cgi-bin/carddisp.pl?gene=SHQ1	SHQ1
Sidt1	G	0.00128081	0.202146	up	12	ENSMUSG00000022696	Sidt1	SID1 transmembrane family, member 1	ENSG00000072858	SIDT1	https://www.genecards.org/cgi-bin/carddisp.pl?gene=SIDT1	SIDT1
Siglec15	G	0.00526158	0.202146	up	13	ENSMUSG00000091055	Siglec15	sialic acid binding Ig-like lectin 15	ENSG00000197046	SIGLEC15	https://www.genecards.org/cgi-bin/carddisp.pl?gene=SIGLEC15	SIGLEC15
Sik3	G	0.00980328	0.203623	up	11	ENSMUSG00000034135	Sik3	SIK family kinase 3	ENSG00000160584	SIK3	https://www.genecards.org/cgi-bin/carddisp.pl?gene=SIK3	SIK3
Sil1	G	0.00909184	0.202146	up	30	ENSMUSG00000024357	Sil1	endoplasmic reticulum chaperone SIL1 homolog (S. cerevisiae)	ENSG00000120725	SIL1	https://www.genecards.org/cgi-bin/carddisp.pl?gene=SIL1	SIL1
Sipa1	P	0.0093276	0.202543	up	104	ENSMUSG00000056917	Sipa1	signal-induced proliferation associated gene 1	ENSG00000213445	SIPA1	https://www.genecards.org/cgi-bin/carddisp.pl?gene=SIPA1	SIPA1
Sipa1l3	EPG	0.0031367	0.202146	up	66	ENSMUSG00000030583	Sipa1l3	signal-induced proliferation-associated 1 like 3	ENSG00000105738	SIPA1L3	https://www.genecards.org/cgi-bin/carddisp.pl?gene=SIPA1L3	SIPA1L3
Sla2	G	0.00681275	0.202146	up	15	ENSMUSG00000027636	Sla2	Src-like-adaptor 2	ENSG00000101082	SLA2	https://www.genecards.org/cgi-bin/carddisp.pl?gene=SLA2	SLA2
Slc11a2	G	0.00512495	0.202146	up	25	ENSMUSG00000023030	Slc11a2	solute carrier family 11 (proton-coupled divalent metal ion transporters), member 2	ENSG00000110911	SLC11A2	https://www.genecards.org/cgi-bin/carddisp.pl?gene=SLC11A2	SLC11A2
Slc12a4	PG	0.00070792	0.202146	up	70	ENSMUSG00000017765	Slc12a4	solute carrier family 12, member 4	ENSG00000124067	SLC12A4	https://www.genecards.org/cgi-bin/carddisp.pl?gene=SLC12A4	SLC12A4
Slc12a9	EG	0.00843314	0.202146	up	24	ENSMUSG00000037344	Slc12a9	solute carrier family 12 (potassium/chloride transporters), member 9	ENSG00000146828	SLC12A9	https://www.genecards.org/cgi-bin/carddisp.pl?gene=SLC12A9	SLC12A9
Slc16a10	G	0.00621603	0.202146	up	42	ENSMUSG00000019838	Slc16a10	solute carrier family 16 (monocarboxylic acid transporters), member 10	ENSG00000112394	SLC16A10	https://www.genecards.org/cgi-bin/carddisp.pl?gene=SLC16A10	SLC16A10
Slc22a3	G	0.00464883	0.202146	up	13	ENSMUSG00000023828	Slc22a3	solute carrier family 22 (organic cation transporter), member 3	ENSG00000146477	SLC22A3	https://www.genecards.org/cgi-bin/carddisp.pl?gene=SLC22A3	SLC22A3
Slc22a8	G	0.00153756	0.202146	up	13	ENSMUSG00000063796	Slc22a8	solute carrier family 22 (organic anion transporter), member 8	ENSG00000149452	SLC22A8	https://www.genecards.org/cgi-bin/carddisp.pl?gene=SLC22A8	SLC22A8
Slc25a45	EG	0.00071077	0.202146	up	36	ENSMUSG00000024818	Slc25a45	solute carrier family 25, member 45	ENSG00000162241	SLC25A45	https://www.genecards.org/cgi-bin/carddisp.pl?gene=SLC25A45	SLC25A45
Slc38a10	G	0.00153518	0.202146	up	13	ENSMUSG00000061306	Slc38a10	solute carrier family 38, member 10	ENSG00000157637	SLC38A10	https://www.genecards.org/cgi-bin/carddisp.pl?gene=SLC38A10	SLC38A10
Slc39a6	EG	0.00272814	0.202146	up	40	ENSMUSG00000024270	Slc39a6	solute carrier family 39 (metal ion transporter), member 6	ENSG00000141424	SLC39A6	https://www.genecards.org/cgi-bin/carddisp.pl?gene=SLC39A6	SLC39A6
Slc3a2	PG	0.00208905	0.202146	up	87	ENSMUSG00000010095	Slc3a2	solute carrier family 3 (activators of dibasic and neutral amino acid transport), member 2	ENSG00000168003	SLC3A2	https://www.genecards.org/cgi-bin/carddisp.pl?gene=SLC3A2	SLC3A2
Slc40a1	EPG	0.00558308	0.202146	up	78	ENSMUSG00000025993	Slc40a1	solute carrier family 40 (iron-regulated transporter), member 1	ENSG00000138449	SLC40A1	https://www.genecards.org/cgi-bin/carddisp.pl?gene=SLC40A1	SLC40A1
Slc41a3	PG	0.00292855	0.202146	up	53	ENSMUSG00000030089	Slc41a3	solute carrier family 41, member 3	ENSG00000114544	SLC41A3	https://www.genecards.org/cgi-bin/carddisp.pl?gene=SLC41A3	SLC41A3
Slc43a1	G	0.00145075	0.202146	up	15	ENSMUSG00000027075	Slc43a1	solute carrier family 43, member 1	ENSG00000149150	SLC43A1	https://www.genecards.org/cgi-bin/carddisp.pl?gene=SLC43A1	SLC43A1
Slc43a3	EPG	0.000565986	0.202146	up	294	ENSMUSG00000027074	Slc43a3	solute carrier family 43, member 3	ENSG00000134802	SLC43A3	https://www.genecards.org/cgi-bin/carddisp.pl?gene=SLC43A3	SLC43A3
Slc46a3	G	0.006971	0.202146	up	12	ENSMUSG00000029650	Slc46a3	solute carrier family 46, member 3	ENSG00000139508	SLC46A3	https://www.genecards.org/cgi-bin/carddisp.pl?gene=SLC46A3	SLC46A3
Slc48a1	PG	0.00778195	0.202146	up	64	ENSMUSG00000081534	Slc48a1	solute carrier family 48 (heme transporter), member 1	ENSG00000211584	SLC48A1	https://www.genecards.org/cgi-bin/carddisp.pl?gene=SLC48A1	SLC48A1
Slc5a11	G	0.00803322	0.202146	up	10	ENSMUSG00000030769	Slc5a11	solute carrier family 5 (sodium/glucose cotransporter), member 11	ENSG00000158865	SLC5A11	https://www.genecards.org/cgi-bin/carddisp.pl?gene=SLC5A11	SLC5A11
Slc6a9	PG	0.00454909	0.202146	up	30	ENSMUSG00000028542	Slc6a9	solute carrier family 6 (neurotransmitter transporter, glycine), member 9	ENSG00000196517	SLC6A9	https://www.genecards.org/cgi-bin/carddisp.pl?gene=SLC6A9	SLC6A9
Slc7a5	PG	0.0054688	0.202146	up	42	ENSMUSG00000040010	Slc7a5	solute carrier family 7 (cationic amino acid transporter, y+ system), member 5	ENSG00000103257	SLC7A5	https://www.genecards.org/cgi-bin/carddisp.pl?gene=SLC7A5	SLC7A5
Slc7a7	G	0.00142111	0.202146	up	15	ENSMUSG00000000958	Slc7a7	solute carrier family 7 (cationic amino acid transporter, y+ system), member 7	ENSG00000155465	SLC7A7	https://www.genecards.org/cgi-bin/carddisp.pl?gene=SLC7A7	SLC7A7
Slc8a2	G	0.00353913	0.202146	up	4	ENSMUSG00000030376	Slc8a2	solute carrier family 8 (sodium/calcium exchanger), member 2	ENSG00000118160	SLC8A2	https://www.genecards.org/cgi-bin/carddisp.pl?gene=SLC8A2	SLC8A2
Slc9a1	G	0.00213313	0.202146	up	57	ENSMUSG00000028854	Slc9a1	solute carrier family 9 (sodium/hydrogen exchanger), member 1	ENSG00000090020	SLC9A1	https://www.genecards.org/cgi-bin/carddisp.pl?gene=SLC9A1	SLC9A1
Slfn14	EPG	0.00132285	0.202146	up	72	ENSMUSG00000082101	Slfn14	schlafen 14	ENSG00000236320	SLFN14	https://www.genecards.org/cgi-bin/carddisp.pl?gene=SLFN14	SLFN14
Slmap	EPG	0.00431505	0.202146	up	80	ENSMUSG00000021870	Slmap	sarcolemma associated protein	ENSG00000163681	SLMAP	https://www.genecards.org/cgi-bin/carddisp.pl?gene=SLMAP	SLMAP
Smad3	P	0.00581967	0.202146	up	11	ENSMUSG00000032402	Smad3	SMAD family member 3	ENSG00000166949	SMAD3	https://www.genecards.org/cgi-bin/carddisp.pl?gene=SMAD3	SMAD3
Smarca2	G	0.0087184	0.202146	up	8	ENSMUSG00000024921	Smarca2	SWI/SNF related, matrix associated, actin dependent regulator of chromatin, subfamily a, member 2	ENSG00000080503	SMARCA2	https://www.genecards.org/cgi-bin/carddisp.pl?gene=SMARCA2	SMARCA2
Smarcc1	G	0.00653191	0.202146	up	8	ENSMUSG00000032481	Smarcc1	SWI/SNF related, matrix associated, actin dependent regulator of chromatin, subfamily c, member 1	ENSG00000173473	SMARCC1	https://www.genecards.org/cgi-bin/carddisp.pl?gene=SMARCC1	SMARCC1
Smim1	EPG	0.00177465	0.202146	up	336	ENSMUSG00000078350	Smim1	small integral membrane protein 1	ENSG00000235169	SMIM1	https://www.genecards.org/cgi-bin/carddisp.pl?gene=SMIM1	SMIM1
Smim5	G	0.00225091	0.202146	up	13	ENSMUSG00000048442	Smim5	small integral membrane protein 5	ENSG00000204323	SMIM5	https://www.genecards.org/cgi-bin/carddisp.pl?gene=SMIM5	SMIM5
Smim6	EPG	0.00715876	0.202146	up	78	ENSMUSG00000075420	Smim6	small integral membrane protein 6
Smpd4	EG	0.00174987	0.202146	up	38	ENSMUSG00000005899	Smpd4	sphingomyelin phosphodiesterase 4	ENSG00000136699	SMPD4	https://www.genecards.org/cgi-bin/carddisp.pl?gene=SMPD4	SMPD4
Smpdl3b	G	0.005617	0.202146	up	15	ENSMUSG00000028885	Smpdl3b	sphingomyelin phosphodiesterase, acid-like 3B	ENSG00000130768	SMPDL3B	https://www.genecards.org/cgi-bin/carddisp.pl?gene=SMPDL3B	SMPDL3B
Smtnl1	EG	0.000701043	0.202146	up	46	ENSMUSG00000027077	Smtnl1	smoothelin-like 1	ENSG00000214872	SMTNL1	https://www.genecards.org/cgi-bin/carddisp.pl?gene=SMTNL1	SMTNL1
Snapin	EPG	0.00451845	0.202146	up	54	ENSMUSG00000001018	Snapin	SNAP-associated protein	ENSG00000143553	SNAPIN	https://www.genecards.org/cgi-bin/carddisp.pl?gene=SNAPIN	SNAPIN
Snhg10	P	0.000422635	0.202146	up	14	ENSMUSG00000113722	Snhg10	small nucleolar RNA host gene 10
Snord1a	P	0.00545648	0.202146	up	22	ENSMUSG00000065094	Snord1a	small nucleolar RNA, C/D box 1A	ENSG00000278261	SNORD1A	https://www.genecards.org/cgi-bin/carddisp.pl?gene=SNORD1A	SNORD1A
Snord1b	P	0.00545648	0.202146	up	22	ENSMUSG00000077604	Snord1b	small nucleolar RNA, C/D box 1B	ENSG00000274091	SNORD1C	https://www.genecards.org/cgi-bin/carddisp.pl?gene=SNORD1C	SNORD1C
Snord1c	P	0.00545648	0.202146	up	22	ENSMUSG00000065640	Snord1c	small nucleolar RNA, C/D box 1C	ENSG00000274091	SNORD1C	https://www.genecards.org/cgi-bin/carddisp.pl?gene=SNORD1C	SNORD1C
Snrpe	EPG	0.00506618	0.202146	up	30	ENSMUSG00000090553	Snrpe	small nuclear ribonucleoprotein E
Snx16	P	0.00127748	0.202146	up	18	ENSMUSG00000027534	Snx16	sorting nexin 16	ENSG00000104497	SNX16	https://www.genecards.org/cgi-bin/carddisp.pl?gene=SNX16	SNX16
Snx3	G	0.00381193	0.202146	up	35	ENSMUSG00000019804	Snx3	sorting nexin 3	ENSG00000112335	SNX3	https://www.genecards.org/cgi-bin/carddisp.pl?gene=SNX3	SNX3
Soat2	EPG	0.00662191	0.202146	up	42	ENSMUSG00000023045	Soat2	sterol O-acyltransferase 2	ENSG00000167780	SOAT2	https://www.genecards.org/cgi-bin/carddisp.pl?gene=SOAT2	SOAT2
Soga1	EG	0.00516896	0.202146	up	60	ENSMUSG00000055485	Soga1	suppressor of glucose, autophagy associated 1	ENSG00000149639	SOGA1	https://www.genecards.org/cgi-bin/carddisp.pl?gene=SOGA1	SOGA1
Sorbs1	G	0.00235309	0.202146	up	5	ENSMUSG00000025006	Sorbs1	sorbin and SH3 domain containing 1	ENSG00000095637	SORBS1	https://www.genecards.org/cgi-bin/carddisp.pl?gene=SORBS1	SORBS1
Sord	EPG	0.00693446	0.202146	up	78	ENSMUSG00000027227	Sord	sorbitol dehydrogenase	ENSG00000140263	SORD	https://www.genecards.org/cgi-bin/carddisp.pl?gene=SORD	SORD
Sox6	G	0.00417081	0.202146	up	27	ENSMUSG00000051910	Sox6	SRY (sex determining region Y)-box 6	ENSG00000110693	SOX6	https://www.genecards.org/cgi-bin/carddisp.pl?gene=SOX6	SOX6
Sp100	G	0.00877129	0.202146	up	8	ENSMUSG00000026222	Sp100	nuclear antigen Sp100	ENSG00000079263	SP140	https://www.genecards.org/cgi-bin/carddisp.pl?gene=SP140	SP140
Spaca9	P	0.00496311	0.202146	up	54	ENSMUSG00000026809	Spaca9	sperm acrosome associated 9	ENSG00000165698	SPACA9	https://www.genecards.org/cgi-bin/carddisp.pl?gene=SPACA9	SPACA9
Spata5	G	0.00728822	0.202146	up	3	ENSMUSG00000027722	Spata5	spermatogenesis associated 5	ENSG00000145375	SPATA5	https://www.genecards.org/cgi-bin/carddisp.pl?gene=SPATA5	SPATA5
Specc1	G	0.000107545	0.202146	up	26	ENSMUSG00000042331	Specc1	sperm antigen with calponin homology and coiled-coil domains 1	ENSG00000128487	SPECC1	https://www.genecards.org/cgi-bin/carddisp.pl?gene=SPECC1	SPECC1
Sphk1	EG	0.00467675	0.202146	up	84	ENSMUSG00000061878	Sphk1	sphingosine kinase 1	ENSG00000176170	SPHK1	https://www.genecards.org/cgi-bin/carddisp.pl?gene=SPHK1	SPHK1
Spire1	G	0.00601474	0.202146	up	38	ENSMUSG00000024533	Spire1	spire type actin nucleation factor 1	ENSG00000134278	SPIRE1	https://www.genecards.org/cgi-bin/carddisp.pl?gene=SPIRE1	SPIRE1
Spopl	G	0.00657072	0.202146	up	44	ENSMUSG00000026771	Spopl	speckle-type POZ protein-like	ENSG00000144228	SPOPL	https://www.genecards.org/cgi-bin/carddisp.pl?gene=SPOPL	SPOPL
Spta1	EPG	0.00767164	0.202146	up	84	ENSMUSG00000026532	Spta1	spectrin alpha, erythrocytic 1	ENSG00000163554	SPTA1	https://www.genecards.org/cgi-bin/carddisp.pl?gene=SPTA1	SPTA1
Sptb	G	0.00189288	0.202146	up	40	ENSMUSG00000021061	Sptb	spectrin beta, erythrocytic	ENSG00000070182	SPTB	https://www.genecards.org/cgi-bin/carddisp.pl?gene=SPTB	SPTB
Srebf2	G	0.000740633	0.202146	up	8	ENSMUSG00000022463	Srebf2	sterol regulatory element binding factor 2	ENSG00000198911	SREBF2	https://www.genecards.org/cgi-bin/carddisp.pl?gene=SREBF2	SREBF2
Srp72	G	0.00337672	0.202146	up	12	ENSMUSG00000036323	Srp72	signal recognition particle 72	ENSG00000174780	SRP72	https://www.genecards.org/cgi-bin/carddisp.pl?gene=SRP72	SRP72
Srpk1	EG	0.00882134	0.202146	up	52	ENSMUSG00000004865	Srpk1	serine/arginine-rich protein specific kinase 1	ENSG00000096063	SRPK1	https://www.genecards.org/cgi-bin/carddisp.pl?gene=SRPK1	SRPK1
Srxn1	EPG	0.0073215	0.202146	up	3	ENSMUSG00000032802	Srxn1	sulfiredoxin 1 homolog (S. cerevisiae)	ENSG00000271303	SRXN1	https://www.genecards.org/cgi-bin/carddisp.pl?gene=SRXN1	SRXN1
Ss18l2	P	0.0051269	0.202146	up	11	ENSMUSG00000032526	Ss18l2	SS18, nBAF chromatin remodeling complex subunit like 2	ENSG00000008324	SS18L2	https://www.genecards.org/cgi-bin/carddisp.pl?gene=SS18L2	SS18L2
Ssbp3	EPG	0.0031663	0.202146	up	59	ENSMUSG00000061887	Ssbp3	single-stranded DNA binding protein 3	ENSG00000157216	SSBP3	https://www.genecards.org/cgi-bin/carddisp.pl?gene=SSBP3	SSBP3
Ssh2	G	0.00338018	0.202146	up	15	ENSMUSG00000037926	Ssh2	slingshot protein phosphatase 2	ENSG00000141298	SSH2	https://www.genecards.org/cgi-bin/carddisp.pl?gene=SSH2	SSH2
St3gal1	G	0.00254738	0.202146	up	30	ENSMUSG00000013846	St3gal1	ST3 beta-galactoside alpha-2,3-sialyltransferase 1	ENSG00000008513	ST3GAL1	https://www.genecards.org/cgi-bin/carddisp.pl?gene=ST3GAL1	ST3GAL1
St3gal2	G	0.00226943	0.202146	up	54	ENSMUSG00000031749	St3gal2	ST3 beta-galactoside alpha-2,3-sialyltransferase 2	ENSG00000157350	ST3GAL2	https://www.genecards.org/cgi-bin/carddisp.pl?gene=ST3GAL2	ST3GAL2
St3gal4	PG	0.00752338	0.202146	up	32	ENSMUSG00000032038	St3gal4	ST3 beta-galactoside alpha-2,3-sialyltransferase 4	ENSG00000110080	ST3GAL4	https://www.genecards.org/cgi-bin/carddisp.pl?gene=ST3GAL4	ST3GAL4
St3gal5	G	0.00254815	0.202146	up	47	ENSMUSG00000056091	St3gal5	ST3 beta-galactoside alpha-2,3-sialyltransferase 5	ENSG00000115525	ST3GAL5	https://www.genecards.org/cgi-bin/carddisp.pl?gene=ST3GAL5	ST3GAL5
St3gal6	G	0.0034099	0.202146	up	28	ENSMUSG00000022747	St3gal6	ST3 beta-galactoside alpha-2,3-sialyltransferase 6	ENSG00000064225	ST3GAL6	https://www.genecards.org/cgi-bin/carddisp.pl?gene=ST3GAL6	ST3GAL6
St6galnac3	G	0.00477836	0.202146	up	58	ENSMUSG00000052544	St6galnac3	ST6 (alpha-N-acetyl-neuraminyl-2,3-beta-galactosyl-1,3)-N-acetylgalactosaminide alpha-2,6-sialyltransferase 3	ENSG00000184005	ST6GALNAC3	https://www.genecards.org/cgi-bin/carddisp.pl?gene=ST6GALNAC3	ST6GALNAC3
St7	G	0.00660281	0.202146	up	20	ENSMUSG00000029534	St7	suppression of tumorigenicity 7	ENSG00000004866	ST7	https://www.genecards.org/cgi-bin/carddisp.pl?gene=ST7	ST7
Stag1	G	0.00449976	0.202146	up	20	ENSMUSG00000037286	Stag1	stromal antigen 1	ENSG00000118007	STAG1	https://www.genecards.org/cgi-bin/carddisp.pl?gene=STAG1	STAG1
Stat2	EPG	0.00617868	0.202146	up	48	ENSMUSG00000040033	Stat2	signal transducer and activator of transcription 2	ENSG00000170581	STAT2	https://www.genecards.org/cgi-bin/carddisp.pl?gene=STAT2	STAT2
Steap3	G	0.00230165	0.202146	up	16	ENSMUSG00000026389	Steap3	STEAP family member 3	ENSG00000115107	STEAP3	https://www.genecards.org/cgi-bin/carddisp.pl?gene=STEAP3	STEAP3
Stk11	EG	0.00971817	0.203516	up	36	ENSMUSG00000003068	Stk11	serine/threonine kinase 11	ENSG00000118046	STK11	https://www.genecards.org/cgi-bin/carddisp.pl?gene=STK11	STK11
Stk17b	PG	0.00856334	0.202146	up	22	ENSMUSG00000026094	Stk17b	serine/threonine kinase 17b (apoptosis-inducing)	ENSG00000081320	STK17B	https://www.genecards.org/cgi-bin/carddisp.pl?gene=STK17B	STK17B
Stk24	G	0.00131715	0.202146	up	31	ENSMUSG00000063410	Stk24	serine/threonine kinase 24	ENSG00000102572	STK24	https://www.genecards.org/cgi-bin/carddisp.pl?gene=STK24	STK24
Stk25	G	0.00554445	0.202146	up	33	ENSMUSG00000026277	Stk25	serine/threonine kinase 25 (yeast)	ENSG00000115694	STK25	https://www.genecards.org/cgi-bin/carddisp.pl?gene=STK25	STK25
Stn1	G	0.00398621	0.202146	up	46	ENSMUSG00000042694	Stn1	STN1, CST complex subunit	ENSG00000107960	STN1	https://www.genecards.org/cgi-bin/carddisp.pl?gene=STN1	STN1
Stom	EPG	0.00150819	0.202146	up	66	ENSMUSG00000026880	Stom	stomatin	ENSG00000148175	STOM	https://www.genecards.org/cgi-bin/carddisp.pl?gene=STOM	STOM
Strada	PG	0.00572199	0.202146	up	28	ENSMUSG00000069631	Strada	STE20-related kinase adaptor alpha	ENSG00000266173	STRADA	https://www.genecards.org/cgi-bin/carddisp.pl?gene=STRADA	STRADA
Stx3	G	0.00663367	0.202146	up	8	ENSMUSG00000041488	Stx3	syntaxin 3	ENSG00000166900	STX3	https://www.genecards.org/cgi-bin/carddisp.pl?gene=STX3	STX3
Stx7	G	0.00288116	0.202146	up	18	ENSMUSG00000019998	Stx7	syntaxin 7	ENSG00000079950	STX7	https://www.genecards.org/cgi-bin/carddisp.pl?gene=STX7	STX7
Sufu	EG	0.00148816	0.202146	up	30	ENSMUSG00000025231	Sufu	SUFU negative regulator of hedgehog signaling	ENSG00000107882	SUFU	https://www.genecards.org/cgi-bin/carddisp.pl?gene=SUFU	SUFU
Sugp2	G	0.00352063	0.202146	up	16	ENSMUSG00000036054	Sugp2	SURP and G patch domain containing 2	ENSG00000064607	SUGP2	https://www.genecards.org/cgi-bin/carddisp.pl?gene=SUGP2	SUGP2
Supt3	G	0.00329692	0.202146	up	28	ENSMUSG00000038954	Supt3	suppressor of Ty 3	ENSG00000196284	SUPT3H	https://www.genecards.org/cgi-bin/carddisp.pl?gene=SUPT3H	SUPT3H
Susd1	EPG	0.00329105	0.202146	up	67	ENSMUSG00000038578	Susd1	sushi domain containing 1	ENSG00000106868	SUSD1	https://www.genecards.org/cgi-bin/carddisp.pl?gene=SUSD1	SUSD1
Svil	EG	0.000940814	0.202146	up	48	ENSMUSG00000024236	Svil	supervillin	ENSG00000197321	SVIL	https://www.genecards.org/cgi-bin/carddisp.pl?gene=SVIL	SVIL
Syne1	G	0.00819339	0.202146	up	38	ENSMUSG00000096054	Syne1	spectrin repeat containing, nuclear envelope 1	ENSG00000131018	SYNE1	https://www.genecards.org/cgi-bin/carddisp.pl?gene=SYNE1	SYNE1
Syngap1	EG	0.00909764	0.202146	up	28	ENSMUSG00000067629	Syngap1	synaptic Ras GTPase activating protein 1 homolog (rat)	ENSG00000197283	SYNGAP1	https://www.genecards.org/cgi-bin/carddisp.pl?gene=SYNGAP1	SYNGAP1
Syngr1	P	0.00302082	0.202146	up	46	ENSMUSG00000022415	Syngr1	synaptogyrin 1	ENSG00000100321	SYNGR1	https://www.genecards.org/cgi-bin/carddisp.pl?gene=SYNGR1	SYNGR1
Synj1	G	0.00879825	0.202146	up	15	ENSMUSG00000022973	Synj1	synaptojanin 1	ENSG00000159082	SYNJ1	https://www.genecards.org/cgi-bin/carddisp.pl?gene=SYNJ1	SYNJ1
Syvn1	PG	0.00732411	0.202146	up	6	ENSMUSG00000024807	Syvn1	synovial apoptosis inhibitor 1, synoviolin	ENSG00000162298	SYVN1	https://www.genecards.org/cgi-bin/carddisp.pl?gene=SYVN1	SYVN1
Tab1	P	0.00599778	0.202146	up	23	ENSMUSG00000022414	Tab1	TGF-beta activated kinase 1/MAP3K7 binding protein 1	ENSG00000100324	TAB1	https://www.genecards.org/cgi-bin/carddisp.pl?gene=TAB1	TAB1
Tab3	EG	0.00460917	0.202146	up	16	ENSMUSG00000035476	Tab3	TGF-beta activated kinase 1/MAP3K7 binding protein 3	ENSG00000157625	TAB3	https://www.genecards.org/cgi-bin/carddisp.pl?gene=TAB3	TAB3
Tacc1	G	0.00559001	0.202146	up	11	ENSMUSG00000065954	Tacc1	transforming, acidic coiled-coil containing protein 1	ENSG00000147526	TACC1	https://www.genecards.org/cgi-bin/carddisp.pl?gene=TACC1	TACC1
Tada3	G	0.00365562	0.202146	up	3	ENSMUSG00000048930	Tada3	transcriptional adaptor 3	ENSG00000171148	TADA3	https://www.genecards.org/cgi-bin/carddisp.pl?gene=TADA3	TADA3
Taf12	G	0.00889613	0.202146	up	11	ENSMUSG00000028899	Taf12	TATA-box binding protein associated factor 12	ENSG00000120656	TAF12	https://www.genecards.org/cgi-bin/carddisp.pl?gene=TAF12	TAF12
Taf1c	EPG	0.00889695	0.202146	up	65	ENSMUSG00000031832	Taf1c	TATA-box binding protein associated factor, RNA polymerase I, C	ENSG00000103168	TAF1C	https://www.genecards.org/cgi-bin/carddisp.pl?gene=TAF1C	TAF1C
Tango2	G	0.00239013	0.202146	up	16	ENSMUSG00000013539	Tango2	transport and golgi organization 2	ENSG00000183597	TANGO2	https://www.genecards.org/cgi-bin/carddisp.pl?gene=TANGO2	TANGO2
Tapt1	G	0.00101268	0.202146	up	14	ENSMUSG00000046985	Tapt1	transmembrane anterior posterior transformation 1	ENSG00000169762	TAPT1	https://www.genecards.org/cgi-bin/carddisp.pl?gene=TAPT1	TAPT1
Tarbp1	PG	0.00134611	0.202146	up	14	ENSMUSG00000090290	Tarbp1	TAR RNA binding protein 1	ENSG00000059588	TARBP1	https://www.genecards.org/cgi-bin/carddisp.pl?gene=TARBP1	TARBP1
Tbc1d14	EG	0.00272668	0.202146	up	44	ENSMUSG00000029192	Tbc1d14	TBC1 domain family, member 14	ENSG00000132405	TBC1D14	https://www.genecards.org/cgi-bin/carddisp.pl?gene=TBC1D14	TBC1D14
Tbc1d2	G	0.00817049	0.202146	up	2	ENSMUSG00000039813	Tbc1d2	TBC1 domain family, member 2	ENSG00000095383	TBC1D2	https://www.genecards.org/cgi-bin/carddisp.pl?gene=TBC1D2	TBC1D2
Tbc1d2b	G	0.00376933	0.202146	up	30	ENSMUSG00000037410	Tbc1d2b	TBC1 domain family, member 2B	ENSG00000167202	TBC1D2B	https://www.genecards.org/cgi-bin/carddisp.pl?gene=TBC1D2B	TBC1D2B
Tbcel	EPG	0.00476124	0.202146	up	119	ENSMUSG00000037287	Tbcel	tubulin folding cofactor E-like	ENSG00000154114	TBCEL	https://www.genecards.org/cgi-bin/carddisp.pl?gene=TBCEL	TBCEL
Tbck	G	0.00303071	0.202146	up	10	ENSMUSG00000028030	Tbck	TBC1 domain containing kinase	ENSG00000145348	TBCK	https://www.genecards.org/cgi-bin/carddisp.pl?gene=TBCK	TBCK
Tbk1	PG	0.00415175	0.202146	up	81	ENSMUSG00000020115	Tbk1	TANK-binding kinase 1	ENSG00000183735	TBK1	https://www.genecards.org/cgi-bin/carddisp.pl?gene=TBK1	TBK1
Tbl1xr1	G	0.00961822	0.203148	up	12	ENSMUSG00000027630	Tbl1xr1	transducin (beta)-like 1X-linked receptor 1	ENSG00000177565	TBL1XR1	https://www.genecards.org/cgi-bin/carddisp.pl?gene=TBL1XR1	TBL1XR1
Tbr1	EPG	0.0071773	0.202146	up	33	ENSMUSG00000035033	Tbr1	T-box brain gene 1	ENSG00000136535	TBR1	https://www.genecards.org/cgi-bin/carddisp.pl?gene=TBR1	TBR1
Tbxas1	G	0.00348344	0.202146	up	43	ENSMUSG00000029925	Tbxas1	thromboxane A synthase 1, platelet	ENSG00000059377	TBXAS1	https://www.genecards.org/cgi-bin/carddisp.pl?gene=TBXAS1	TBXAS1
Tdrd3	G	0.00996563	0.203623	up	29	ENSMUSG00000022019	Tdrd3	tudor domain containing 3	ENSG00000083544	TDRD3	https://www.genecards.org/cgi-bin/carddisp.pl?gene=TDRD3	TDRD3
Tesmin	G	0.00237472	0.202146	up	13	ENSMUSG00000024905	Tesmin	testis expressed metallothionein like	ENSG00000132749	TESMIN	https://www.genecards.org/cgi-bin/carddisp.pl?gene=TESMIN	TESMIN
Tet1	G	0.00432566	0.202146	up	11	ENSMUSG00000047146	Tet1	tet methylcytosine dioxygenase 1	ENSG00000138336	TET1	https://www.genecards.org/cgi-bin/carddisp.pl?gene=TET1	TET1
Tex2	G	0.00219358	0.202146	up	25	ENSMUSG00000040548	Tex2	testis expressed gene 2	ENSG00000136478	TEX2	https://www.genecards.org/cgi-bin/carddisp.pl?gene=TEX2	TEX2
Tfb1m	G	0.00038228	0.202146	up	4	ENSMUSG00000036983	Tfb1m	transcription factor B1, mitochondrial	ENSG00000029639	TFB1M	https://www.genecards.org/cgi-bin/carddisp.pl?gene=TFB1M	TFB1M
Tfdp1	G	0.00606554	0.202146	up	16	ENSMUSG00000038482	Tfdp1	transcription factor Dp 1	ENSG00000198176	TFDP1	https://www.genecards.org/cgi-bin/carddisp.pl?gene=TFDP1	TFDP1
Tfdp2	G	0.00291263	0.202146	up	11	ENSMUSG00000032411	Tfdp2	transcription factor Dp 2	ENSG00000114126	TFDP2	https://www.genecards.org/cgi-bin/carddisp.pl?gene=TFDP2	TFDP2
Tfr2	EPG	0.00165046	0.202146	up	171	ENSMUSG00000029716	Tfr2	transferrin receptor 2	ENSG00000106327	TFR2	https://www.genecards.org/cgi-bin/carddisp.pl?gene=TFR2	TFR2
Tgfb1	P	0.00635395	0.202146	up	15	ENSMUSG00000002603	Tgfb1	transforming growth factor, beta 1	ENSG00000105329	TGFB1	https://www.genecards.org/cgi-bin/carddisp.pl?gene=TGFB1	TGFB1
Thada	G	0.00370994	0.202146	up	2	ENSMUSG00000024251	Thada	thyroid adenoma associated	ENSG00000115970	THADA	https://www.genecards.org/cgi-bin/carddisp.pl?gene=THADA	THADA
Thap4	G	0.00882068	0.202146	up	13	ENSMUSG00000026279	Thap4	THAP domain containing 4	ENSG00000176946	THAP4	https://www.genecards.org/cgi-bin/carddisp.pl?gene=THAP4	THAP4
Thrap3	G	0.00912754	0.202146	up	10	ENSMUSG00000043962	Thrap3	thyroid hormone receptor associated protein 3	ENSG00000054118	THRAP3	https://www.genecards.org/cgi-bin/carddisp.pl?gene=THRAP3	THRAP3
Tiam1	G	0.00500212	0.202146	up	24	ENSMUSG00000002489	Tiam1	T cell lymphoma invasion and metastasis 1	ENSG00000156299	TIAM1	https://www.genecards.org/cgi-bin/carddisp.pl?gene=TIAM1	TIAM1
Timm13	EPG	0.00436872	0.202146	up	39	ENSMUSG00000020219	Timm13	translocase of inner mitochondrial membrane 13	ENSG00000099800	TIMM13	https://www.genecards.org/cgi-bin/carddisp.pl?gene=TIMM13	TIMM13
Tkt	G	0.00131469	0.202146	up	17	ENSMUSG00000021957	Tkt	transketolase	ENSG00000163931	TKT	https://www.genecards.org/cgi-bin/carddisp.pl?gene=TKT	TKT
Tle4	PG	0.00279791	0.202146	up	48	ENSMUSG00000024642	Tle4	transducin-like enhancer of split 4	ENSG00000106829	TLE4	https://www.genecards.org/cgi-bin/carddisp.pl?gene=TLE4	TLE4
Tmbim1	EG	0.00228218	0.202146	up	38	ENSMUSG00000006301	Tmbim1	transmembrane BAX inhibitor motif containing 1	ENSG00000135926	TMBIM1	https://www.genecards.org/cgi-bin/carddisp.pl?gene=TMBIM1	TMBIM1
Tmc2	G	0.00265692	0.202146	up	14	ENSMUSG00000060332	Tmc2	transmembrane channel-like gene family 2	ENSG00000149488	TMC2	https://www.genecards.org/cgi-bin/carddisp.pl?gene=TMC2	TMC2
Tmcc2	EPG	0.00202279	0.202146	up	61	ENSMUSG00000042066	Tmcc2	transmembrane and coiled-coil domains 2	ENSG00000133069	TMCC2	https://www.genecards.org/cgi-bin/carddisp.pl?gene=TMCC2	TMCC2
Tmem101	EPG	0.00491288	0.202146	up	68	ENSMUSG00000020921	Tmem101	transmembrane protein 101	ENSG00000091947	TMEM101	https://www.genecards.org/cgi-bin/carddisp.pl?gene=TMEM101	TMEM101
Tmem116	PG	0.00907883	0.202146	up	30	ENSMUSG00000029452	Tmem116	transmembrane protein 116	ENSG00000198270	TMEM116	https://www.genecards.org/cgi-bin/carddisp.pl?gene=TMEM116	TMEM116
Tmem120b	EPG	0.00397789	0.202146	up	95	ENSMUSG00000054434	Tmem120b	transmembrane protein 120B	ENSG00000188735	TMEM120B	https://www.genecards.org/cgi-bin/carddisp.pl?gene=TMEM120B	TMEM120B
Tmem131	G	0.00207292	0.202146	up	42	ENSMUSG00000026116	Tmem131	transmembrane protein 131	ENSG00000075568	TMEM131	https://www.genecards.org/cgi-bin/carddisp.pl?gene=TMEM131	TMEM131
Tmem131l	G	0.006246	0.202146	up	8	ENSMUSG00000033767	Tmem131l	transmembrane 131 like	ENSG00000121210	TMEM131L	https://www.genecards.org/cgi-bin/carddisp.pl?gene=TMEM131L	TMEM131L
Tmem135	G	0.000859263	0.202146	up	9	ENSMUSG00000039428	Tmem135	transmembrane protein 135	ENSG00000166575	TMEM135	https://www.genecards.org/cgi-bin/carddisp.pl?gene=TMEM135	TMEM135
Tmem140	PG	0.00405094	0.202146	up	36	ENSMUSG00000057137	Tmem140	transmembrane protein 140	ENSG00000146859	TMEM140	https://www.genecards.org/cgi-bin/carddisp.pl?gene=TMEM140	TMEM140
Tmem14c	G	0.00669904	0.202146	up	13	ENSMUSG00000021361	Tmem14c	transmembrane protein 14C	ENSG00000111843	TMEM14C	https://www.genecards.org/cgi-bin/carddisp.pl?gene=TMEM14C	TMEM14C
Tmem168	P	0.00770921	0.202146	up	72	ENSMUSG00000029569	Tmem168	transmembrane protein 168	ENSG00000146802	TMEM168	https://www.genecards.org/cgi-bin/carddisp.pl?gene=TMEM168	TMEM168
Tmem184a	EG	0.00350059	0.202146	up	64	ENSMUSG00000036687	Tmem184a	transmembrane protein 184a	ENSG00000164855	TMEM184A	https://www.genecards.org/cgi-bin/carddisp.pl?gene=TMEM184A	TMEM184A
Tmem208	P	0.00172578	0.202146	up	18	ENSMUSG00000014856	Tmem208	transmembrane protein 208	ENSG00000168701	TMEM208	https://www.genecards.org/cgi-bin/carddisp.pl?gene=TMEM208	TMEM208
Tmem231	G	0.00856225	0.202146	up	12	ENSMUSG00000031951	Tmem231	transmembrane protein 231	ENSG00000205084	TMEM231	https://www.genecards.org/cgi-bin/carddisp.pl?gene=TMEM231	TMEM231
Tmem245	G	0.000121202	0.202146	up	7	ENSMUSG00000055296	Tmem245	transmembrane protein 245	ENSG00000106771	TMEM245	https://www.genecards.org/cgi-bin/carddisp.pl?gene=TMEM245	TMEM245
Tmem250-ps	EPG	0.00813576	0.202146	up	147	ENSMUSG00000087679	Tmem250-ps	transmembrane protein 250, pseudogene
Tmem258	EPG	0.0071542	0.202146	up	96	ENSMUSG00000036372	Tmem258	transmembrane protein 258	ENSG00000134825	TMEM258	https://www.genecards.org/cgi-bin/carddisp.pl?gene=TMEM258	TMEM258
Tmem59	G	0.0047874	0.202146	up	8	ENSMUSG00000028618	Tmem59	transmembrane protein 59	ENSG00000116209	TMEM59	https://www.genecards.org/cgi-bin/carddisp.pl?gene=TMEM59	TMEM59
Tmem63c	PG	0.00237758	0.202146	up	12	ENSMUSG00000034145	Tmem63c	transmembrane protein 63c	ENSG00000165548	TMEM63C	https://www.genecards.org/cgi-bin/carddisp.pl?gene=TMEM63C	TMEM63C
Tmem8	EPG	0.000522294	0.202146	up	46	ENSMUSG00000024180	Tmem8	transmembrane protein 8	ENSG00000129925	TMEM8A	https://www.genecards.org/cgi-bin/carddisp.pl?gene=TMEM8A	TMEM8A
Tmem86b	EPG	0.00444966	0.202146	up	96	ENSMUSG00000045282	Tmem86b	transmembrane protein 86B	ENSG00000180089	TMEM86B	https://www.genecards.org/cgi-bin/carddisp.pl?gene=TMEM86B	TMEM86B
Tmem88b	P	0.00460281	0.202146	up	20	ENSMUSG00000073680	Tmem88b	transmembrane protein 88B	ENSG00000205116	TMEM88B	https://www.genecards.org/cgi-bin/carddisp.pl?gene=TMEM88B	TMEM88B
Tmem9	PG	0.00849774	0.202146	up	84	ENSMUSG00000026411	Tmem9	transmembrane protein 9	ENSG00000116857	TMEM9	https://www.genecards.org/cgi-bin/carddisp.pl?gene=TMEM9	TMEM9
Tmem95	P	0.00360666	0.202146	up	11	ENSMUSG00000094845	Tmem95	transmembrane protein 95	ENSG00000182896	TMEM95	https://www.genecards.org/cgi-bin/carddisp.pl?gene=TMEM95	TMEM95
Tmod3	G	0.0052338	0.202146	up	25	ENSMUSG00000058587	Tmod3	tropomodulin 3	ENSG00000138594	TMOD3	https://www.genecards.org/cgi-bin/carddisp.pl?gene=TMOD3	TMOD3
Tnfaip2	PG	0.00199882	0.202146	up	45	ENSMUSG00000021281	Tnfaip2	tumor necrosis factor, alpha-induced protein 2	ENSG00000185215	TNFAIP2	https://www.genecards.org/cgi-bin/carddisp.pl?gene=TNFAIP2	TNFAIP2
Tnfrsf21	G	0.00492538	0.202146	up	9	ENSMUSG00000023915	Tnfrsf21	tumor necrosis factor receptor superfamily, member 21	ENSG00000146072	TNFRSF21	https://www.genecards.org/cgi-bin/carddisp.pl?gene=TNFRSF21	TNFRSF21
Tnk1	EG	0.00642256	0.202146	up	28	ENSMUSG00000001583	Tnk1	tyrosine kinase, non-receptor, 1	ENSG00000174292	TNK1	https://www.genecards.org/cgi-bin/carddisp.pl?gene=TNK1	TNK1
Tnk2	EPG	0.00298832	0.202146	up	142	ENSMUSG00000022791	Tnk2	tyrosine kinase, non-receptor, 2	ENSG00000061938	TNK2	https://www.genecards.org/cgi-bin/carddisp.pl?gene=TNK2	TNK2
Tnk2os	EPG	0.00298832	0.202146	up	42	ENSMUSG00000075265	Tnk2os	tyrosine kinase, non-receptor 2, opposite strand
Tnnc1	P	0.007774	0.202146	up	12	ENSMUSG00000091898	Tnnc1	troponin C, cardiac/slow skeletal	ENSG00000114854	TNNC1	https://www.genecards.org/cgi-bin/carddisp.pl?gene=TNNC1	TNNC1
Tnnt1	EG	0.00905404	0.202146	up	28	ENSMUSG00000064179	Tnnt1	troponin T1, skeletal, slow	ENSG00000105048	TNNT1	https://www.genecards.org/cgi-bin/carddisp.pl?gene=TNNT1	TNNT1
Tnrc18	G	0.00533377	0.202146	up	14	ENSMUSG00000039477	Tnrc18	trinucleotide repeat containing 18	ENSG00000182095	TNRC18	https://www.genecards.org/cgi-bin/carddisp.pl?gene=TNRC18	TNRC18
Tnrc6b	G	0.00409528	0.202146	up	40	ENSMUSG00000047888	Tnrc6b	trinucleotide repeat containing 6b	ENSG00000100354	TNRC6B	https://www.genecards.org/cgi-bin/carddisp.pl?gene=TNRC6B	TNRC6B
Tns3	G	0.00402424	0.202146	up	11	ENSMUSG00000020422	Tns3	tensin 3	ENSG00000136205	TNS3	https://www.genecards.org/cgi-bin/carddisp.pl?gene=TNS3	TNS3
Tom1l1	EPG	0.00871897	0.202146	up	84	ENSMUSG00000020541	Tom1l1	target of myb1-like 1 (chicken)	ENSG00000141198	TOM1L1	https://www.genecards.org/cgi-bin/carddisp.pl?gene=TOM1L1	TOM1L1
Top3b	EPG	0.00552937	0.202146	up	108	ENSMUSG00000022779	Top3b	topoisomerase (DNA) III beta	ENSG00000100038	TOP3B	https://www.genecards.org/cgi-bin/carddisp.pl?gene=TOP3B	TOP3B
Tph1	EPG	0.00924219	0.202146	up	66	ENSMUSG00000040046	Tph1	tryptophan hydroxylase 1	ENSG00000129167	TPH1	https://www.genecards.org/cgi-bin/carddisp.pl?gene=TPH1	TPH1
Tpm1	G	0.00303288	0.202146	up	20	ENSMUSG00000032366	Tpm1	tropomyosin 1, alpha	ENSG00000140416	TPM1	https://www.genecards.org/cgi-bin/carddisp.pl?gene=TPM1	TPM1
Tpm4	G	0.00475978	0.202146	up	1	ENSMUSG00000031799	Tpm4	tropomyosin 4
Traf4	P	0.00481652	0.202146	up	28	ENSMUSG00000017386	Traf4	TNF receptor associated factor 4	ENSG00000076604	TRAF4	https://www.genecards.org/cgi-bin/carddisp.pl?gene=TRAF4	TRAF4
Traf7	EPG	0.00825021	0.202146	up	192	ENSMUSG00000052752	Traf7	TNF receptor-associated factor 7	ENSG00000131653	TRAF7	https://www.genecards.org/cgi-bin/carddisp.pl?gene=TRAF7	TRAF7
Trak2	G	0.00342762	0.202146	up	68	ENSMUSG00000026028	Trak2	trafficking protein, kinesin binding 2	ENSG00000115993	TRAK2	https://www.genecards.org/cgi-bin/carddisp.pl?gene=TRAK2	TRAK2
Trappc9	G	0.00567433	0.202146	up	17	ENSMUSG00000047921	Trappc9	trafficking protein particle complex 9	ENSG00000167632	TRAPPC9	https://www.genecards.org/cgi-bin/carddisp.pl?gene=TRAPPC9	TRAPPC9
Treml4	EG	0.00529171	0.202146	up	34	ENSMUSG00000051682	Treml4	triggering receptor expressed on myeloid cells-like 4	ENSG00000188056	TREML4	https://www.genecards.org/cgi-bin/carddisp.pl?gene=TREML4	TREML4
Trex1	EPG	0.00821433	0.202146	up	54	ENSMUSG00000049734	Trex1	three prime repair exonuclease 1	ENSG00000213689	TREX1	https://www.genecards.org/cgi-bin/carddisp.pl?gene=TREX1	TREX1
Trim10	EPG	0.00171022	0.202146	up	39	ENSMUSG00000073400	Trim10	tripartite motif-containing 10	ENSG00000204613	TRIM10	https://www.genecards.org/cgi-bin/carddisp.pl?gene=TRIM10	TRIM10
Trim14	G	0.00424919	0.202146	up	21	ENSMUSG00000039853	Trim14	tripartite motif-containing 14	ENSG00000106785	TRIM14	https://www.genecards.org/cgi-bin/carddisp.pl?gene=TRIM14	TRIM14
Trim15	P	0.00171022	0.202146	up	26	ENSMUSG00000050747	Trim15	tripartite motif-containing 15	ENSG00000204610	TRIM15	https://www.genecards.org/cgi-bin/carddisp.pl?gene=TRIM15	TRIM15
Trim25	EG	0.00487259	0.202146	up	40	ENSMUSG00000000275	Trim25	tripartite motif-containing 25	ENSG00000121060	TRIM25	https://www.genecards.org/cgi-bin/carddisp.pl?gene=TRIM25	TRIM25
Trim26	G	0.0057744	0.202146	up	18	ENSMUSG00000024457	Trim26	tripartite motif-containing 26	ENSG00000234127	TRIM26	https://www.genecards.org/cgi-bin/carddisp.pl?gene=TRIM26	TRIM26
Trim56	EPG	0.00335162	0.202146	up	75	ENSMUSG00000043279	Trim56	tripartite motif-containing 56	ENSG00000169871	TRIM56	https://www.genecards.org/cgi-bin/carddisp.pl?gene=TRIM56	TRIM56
Trim59	P	0.00956209	0.203087	up	15	ENSMUSG00000034317	Trim59	tripartite motif-containing 59	ENSG00000213186	TRIM59	https://www.genecards.org/cgi-bin/carddisp.pl?gene=TRIM59	TRIM59
Trio	EG	0.0053356	0.202146	up	107	ENSMUSG00000022263	Trio	triple functional domain (PTPRF interacting)	ENSG00000038382	TRIO	https://www.genecards.org/cgi-bin/carddisp.pl?gene=TRIO	TRIO
Trmt10c	EPG	0.00511332	0.202146	up	24	ENSMUSG00000044763	Trmt10c	tRNA methyltransferase 10C	ENSG00000174173	TRMT10C	https://www.genecards.org/cgi-bin/carddisp.pl?gene=TRMT10C	TRMT10C
Trp53	PG	0.00570974	0.202146	up	42	ENSMUSG00000059552	Trp53	transformation related protein 53	ENSG00000141510	TP53	https://www.genecards.org/cgi-bin/carddisp.pl?gene=TP53	TP53
Trp53bp1	EG	0.00808071	0.202146	up	26	ENSMUSG00000043909	Trp53bp1	transformation related protein 53 binding protein 1	ENSG00000067369	TP53BP1	https://www.genecards.org/cgi-bin/carddisp.pl?gene=TP53BP1	TP53BP1
Trp53rkb	EPG	0.00808099	0.202146	up	39	ENSMUSG00000042854	Trp53rkb	transformation related protein 53 regulating kinase B	ENSG00000172315	TP53RK	https://www.genecards.org/cgi-bin/carddisp.pl?gene=TP53RK	TP53RK
Trpv2	EPG	0.00087683	0.202146	up	86	ENSMUSG00000018507	Trpv2	transient receptor potential cation channel, subfamily V, member 2	ENSG00000187688	TRPV2	https://www.genecards.org/cgi-bin/carddisp.pl?gene=TRPV2	TRPV2
Tsc2	EG	0.00653881	0.202146	up	66	ENSMUSG00000002496	Tsc2	tuberous sclerosis 2	ENSG00000103197	TSC2	https://www.genecards.org/cgi-bin/carddisp.pl?gene=TSC2	TSC2
Tspan32	EPG	0.00386882	0.202146	up	650	ENSMUSG00000000244	Tspan32	tetraspanin 32	ENSG00000064201	TSPAN32	https://www.genecards.org/cgi-bin/carddisp.pl?gene=TSPAN32	TSPAN32
Tspan33	G	0.00516638	0.202146	up	15	ENSMUSG00000001763	Tspan33	tetraspanin 33	ENSG00000158457	TSPAN33	https://www.genecards.org/cgi-bin/carddisp.pl?gene=TSPAN33	TSPAN33
Tspo	G	0.00149784	0.202146	up	17	ENSMUSG00000041736	Tspo	translocator protein	ENSG00000100300	TSPO	https://www.genecards.org/cgi-bin/carddisp.pl?gene=TSPO	TSPO
Tspo2	EPG	0.00884364	0.202146	up	96	ENSMUSG00000023995	Tspo2	translocator protein 2	ENSG00000112212	TSPO2	https://www.genecards.org/cgi-bin/carddisp.pl?gene=TSPO2	TSPO2
Tspyl3	EG	0.00819874	0.202146	up	46	ENSMUSG00000074671	Tspyl3	TSPY-like 3
Ttc13	EPG	0.00843397	0.202146	up	168	ENSMUSG00000037300	Ttc13	tetratricopeptide repeat domain 13	ENSG00000143643	TTC13	https://www.genecards.org/cgi-bin/carddisp.pl?gene=TTC13	TTC13
Ttc23	G	0.00877648	0.202146	up	4	ENSMUSG00000030555	Ttc23	tetratricopeptide repeat domain 23	ENSG00000103852	TTC23	https://www.genecards.org/cgi-bin/carddisp.pl?gene=TTC23	TTC23
Ttc39a	G	0.006789	0.202146	up	14	ENSMUSG00000028555	Ttc39a	tetratricopeptide repeat domain 39A	ENSG00000085831	TTC39A	https://www.genecards.org/cgi-bin/carddisp.pl?gene=TTC39A	TTC39A
Ttc7b	G	0.00593682	0.202146	up	28	ENSMUSG00000033530	Ttc7b	tetratricopeptide repeat domain 7B	ENSG00000165914	TTC7B	https://www.genecards.org/cgi-bin/carddisp.pl?gene=TTC7B	TTC7B
Ttll1	G	0.00537981	0.202146	up	26	ENSMUSG00000022442	Ttll1	tubulin tyrosine ligase-like 1	ENSG00000100271	TTLL1	https://www.genecards.org/cgi-bin/carddisp.pl?gene=TTLL1	TTLL1
Ttyh3	G	0.00399852	0.202146	up	25	ENSMUSG00000036565	Ttyh3	tweety family member 3	ENSG00000136295	TTYH3	https://www.genecards.org/cgi-bin/carddisp.pl?gene=TTYH3	TTYH3
Tubb1	G	0.00841911	0.202146	up	21	ENSMUSG00000016255	Tubb1	tubulin, beta 1 class VI	ENSG00000101162	TUBB1	https://www.genecards.org/cgi-bin/carddisp.pl?gene=TUBB1	TUBB1
Tulp4	G	0.000983078	0.202146	up	17	ENSMUSG00000034377	Tulp4	tubby like protein 4	ENSG00000130338	TULP4	https://www.genecards.org/cgi-bin/carddisp.pl?gene=TULP4	TULP4
Tut7	EG	0.00388846	0.202146	up	124	ENSMUSG00000035248	Tut7	terminal uridylyl transferase 7	ENSG00000083223	TUT7	https://www.genecards.org/cgi-bin/carddisp.pl?gene=TUT7	TUT7
Txndc11	P	0.00955991	0.203087	up	100	ENSMUSG00000022498	Txndc11	thioredoxin domain containing 11	ENSG00000153066	TXNDC11	https://www.genecards.org/cgi-bin/carddisp.pl?gene=TXNDC11	TXNDC11
Txnl1	P	0.00808393	0.202146	up	24	ENSMUSG00000024583	Txnl1	thioredoxin-like 1	ENSG00000091164	TXNL1	https://www.genecards.org/cgi-bin/carddisp.pl?gene=TXNL1	TXNL1
Txnrd2	EPG	0.00188855	0.202146	up	120	ENSMUSG00000075704	Txnrd2	thioredoxin reductase 2	ENSG00000184470	TXNRD2	https://www.genecards.org/cgi-bin/carddisp.pl?gene=TXNRD2	TXNRD2
Tyk2	G	0.00373842	0.202146	up	12	ENSMUSG00000032175	Tyk2	tyrosine kinase 2	ENSG00000105397	TYK2	https://www.genecards.org/cgi-bin/carddisp.pl?gene=TYK2	TYK2
Uap1	EG	0.00164216	0.202146	up	145	ENSMUSG00000026670	Uap1	UDP-N-acetylglucosamine pyrophosphorylase 1	ENSG00000117143	UAP1	https://www.genecards.org/cgi-bin/carddisp.pl?gene=UAP1	UAP1
Uap1l1	EPG	0.00789101	0.202146	up	24	ENSMUSG00000026956	Uap1l1	UDP-N-acteylglucosamine pyrophosphorylase 1-like 1	ENSG00000197355	UAP1L1	https://www.genecards.org/cgi-bin/carddisp.pl?gene=UAP1L1	UAP1L1
Uba2	EPG	0.00295584	0.202146	up	57	ENSMUSG00000052997	Uba2	ubiquitin-like modifier activating enzyme 2	ENSG00000126261	UBA2	https://www.genecards.org/cgi-bin/carddisp.pl?gene=UBA2	UBA2
Uba7	EPG	0.00927139	0.202146	up	112	ENSMUSG00000032596	Uba7	ubiquitin-like modifier activating enzyme 7	ENSG00000182179	UBA7	https://www.genecards.org/cgi-bin/carddisp.pl?gene=UBA7	UBA7
Ubac1	G	0.00694272	0.202146	up	25	ENSMUSG00000036352	Ubac1	ubiquitin associated domain containing 1	ENSG00000130560	UBAC1	https://www.genecards.org/cgi-bin/carddisp.pl?gene=UBAC1	UBAC1
Ubap1	EG	0.00506479	0.202146	up	28	ENSMUSG00000028437	Ubap1	ubiquitin-associated protein 1	ENSG00000165006	UBAP1	https://www.genecards.org/cgi-bin/carddisp.pl?gene=UBAP1	UBAP1
Ubash3b	G	0.0081487	0.202146	up	16	ENSMUSG00000032020	Ubash3b	ubiquitin associated and SH3 domain containing, B	ENSG00000154127	UBASH3B	https://www.genecards.org/cgi-bin/carddisp.pl?gene=UBASH3B	UBASH3B
Ubc	EPG	0.00302131	0.202146	up	100	ENSMUSG00000008348	Ubc	ubiquitin C	ENSG00000150991	UBC	https://www.genecards.org/cgi-bin/carddisp.pl?gene=UBC	UBC
Ube2l3	G	0.0062717	0.202146	up	8	ENSMUSG00000038965	Ube2l3	ubiquitin-conjugating enzyme E2L 3	ENSG00000185651	UBE2L3	https://www.genecards.org/cgi-bin/carddisp.pl?gene=UBE2L3	UBE2L3
Ube2l6	EPG	0.00223285	0.202146	up	66	ENSMUSG00000027078	Ube2l6	ubiquitin-conjugating enzyme E2L 6	ENSG00000156587	UBE2L6	https://www.genecards.org/cgi-bin/carddisp.pl?gene=UBE2L6	UBE2L6
Ube2o	EPG	0.00210332	0.202146	up	92	ENSMUSG00000020802	Ube2o	ubiquitin-conjugating enzyme E2O	ENSG00000175931	UBE2O	https://www.genecards.org/cgi-bin/carddisp.pl?gene=UBE2O	UBE2O
Ublcp1	EPG	0.00607485	0.202146	up	84	ENSMUSG00000041231	Ublcp1	ubiquitin-like domain containing CTD phosphatase 1	ENSG00000164332	UBLCP1	https://www.genecards.org/cgi-bin/carddisp.pl?gene=UBLCP1	UBLCP1
Ubp1	EG	0.00110522	0.202146	up	42	ENSMUSG00000009741	Ubp1	upstream binding protein 1	ENSG00000153560	UBP1	https://www.genecards.org/cgi-bin/carddisp.pl?gene=UBP1	UBP1
Ubr3	EG	0.000823223	0.202146	up	41	ENSMUSG00000044308	Ubr3	ubiquitin protein ligase E3 component n-recognin 3	ENSG00000144357	UBR3	https://www.genecards.org/cgi-bin/carddisp.pl?gene=UBR3	UBR3
Uchl3	P	0.00487454	0.202146	up	12	ENSMUSG00000022111	Uchl3	ubiquitin carboxyl-terminal esterase L3 (ubiquitin thiolesterase)	ENSG00000118939	UCHL3	https://www.genecards.org/cgi-bin/carddisp.pl?gene=UCHL3	UCHL3
Uggt1	EG	0.00674615	0.202146	up	24	ENSMUSG00000037470	Uggt1	UDP-glucose glycoprotein glucosyltransferase 1	ENSG00000136731	UGGT1	https://www.genecards.org/cgi-bin/carddisp.pl?gene=UGGT1	UGGT1
Ugt8a	G	0.00285458	0.202146	up	2	ENSMUSG00000032854	Ugt8a	UDP galactosyltransferase 8A	ENSG00000174607	UGT8	https://www.genecards.org/cgi-bin/carddisp.pl?gene=UGT8	UGT8
Uhrf1bp1l	G	0.00825567	0.202146	up	16	ENSMUSG00000019951	Uhrf1bp1l	UHRF1 (ICBP90) binding protein 1-like	ENSG00000111647	UHRF1BP1L	https://www.genecards.org/cgi-bin/carddisp.pl?gene=UHRF1BP1L	UHRF1BP1L
Ulk2	P	0.00781093	0.202146	up	2	ENSMUSG00000004798	Ulk2	unc-51 like kinase 2	ENSG00000083290	ULK2	https://www.genecards.org/cgi-bin/carddisp.pl?gene=ULK2	ULK2
Uros	EPG	0.000407113	0.202146	up	72	ENSMUSG00000030979	Uros	uroporphyrinogen III synthase	ENSG00000188690	UROS	https://www.genecards.org/cgi-bin/carddisp.pl?gene=UROS	UROS
Usp15	PG	0.00474369	0.202146	up	77	ENSMUSG00000020124	Usp15	ubiquitin specific peptidase 15	ENSG00000135655	USP15	https://www.genecards.org/cgi-bin/carddisp.pl?gene=USP15	USP15
Usp24	G	0.00800756	0.202146	up	15	ENSMUSG00000028514	Usp24	ubiquitin specific peptidase 24	ENSG00000162402	USP24	https://www.genecards.org/cgi-bin/carddisp.pl?gene=USP24	USP24
Usp33	PG	0.00655066	0.202146	up	50	ENSMUSG00000025437	Usp33	ubiquitin specific peptidase 33	ENSG00000077254	USP33	https://www.genecards.org/cgi-bin/carddisp.pl?gene=USP33	USP33
Usp39	PG	0.000592405	0.202146	up	6	ENSMUSG00000056305	Usp39	ubiquitin specific peptidase 39	ENSG00000168883	USP39	https://www.genecards.org/cgi-bin/carddisp.pl?gene=USP39	USP39
Usp40	EG	0.00846332	0.202146	up	96	ENSMUSG00000005501	Usp40	ubiquitin specific peptidase 40	ENSG00000085982	USP40	https://www.genecards.org/cgi-bin/carddisp.pl?gene=USP40	USP40
Usp49	G	0.00894606	0.202146	up	23	ENSMUSG00000090115	Usp49	ubiquitin specific peptidase 49	ENSG00000164663	USP49	https://www.genecards.org/cgi-bin/carddisp.pl?gene=USP49	USP49
Usp7	G	0.00716108	0.202146	up	9	ENSMUSG00000022710	Usp7	ubiquitin specific peptidase 7	ENSG00000187555	USP7	https://www.genecards.org/cgi-bin/carddisp.pl?gene=USP7	USP7
Utp23	EPG	0.00288004	0.202146	up	12	ENSMUSG00000022313	Utp23	UTP23 small subunit processome component	ENSG00000147679	UTP23	https://www.genecards.org/cgi-bin/carddisp.pl?gene=UTP23	UTP23
Uxs1	G	0.00811171	0.202146	up	11	ENSMUSG00000057363	Uxs1	UDP-glucuronate decarboxylase 1	ENSG00000115652	UXS1	https://www.genecards.org/cgi-bin/carddisp.pl?gene=UXS1	UXS1
Vamp8	EPG	0.00309747	0.202146	up	132	ENSMUSG00000050732	Vamp8	vesicle-associated membrane protein 8	ENSG00000118640	VAMP8	https://www.genecards.org/cgi-bin/carddisp.pl?gene=VAMP8	VAMP8
Vasp	EG	0.00136812	0.202146	up	34	ENSMUSG00000030403	Vasp	vasodilator-stimulated phosphoprotein	ENSG00000125753	VASP	https://www.genecards.org/cgi-bin/carddisp.pl?gene=VASP	VASP
Vcl	EG	0.00378676	0.202146	up	30	ENSMUSG00000021823	Vcl	vinculin	ENSG00000035403	VCL	https://www.genecards.org/cgi-bin/carddisp.pl?gene=VCL	VCL
Vipas39	EPG	0.00911719	0.202146	up	126	ENSMUSG00000021038	Vipas39	VPS33B interacting protein, apical-basolateral polarity regulator, spe-39 homolog	ENSG00000151445	VIPAS39	https://www.genecards.org/cgi-bin/carddisp.pl?gene=VIPAS39	VIPAS39
Vmp1	EG	0.00771774	0.202146	up	52	ENSMUSG00000018171	Vmp1	vacuole membrane protein 1	ENSG00000062716	VMP1	https://www.genecards.org/cgi-bin/carddisp.pl?gene=VMP1	VMP1
Vopp1	EG	0.00388177	0.202146	up	26	ENSMUSG00000037788	Vopp1	vesicular, overexpressed in cancer, prosurvival protein 1	ENSG00000154978	VOPP1	https://www.genecards.org/cgi-bin/carddisp.pl?gene=VOPP1	VOPP1
Vpreb1	P	0.00552937	0.202146	up	18	ENSMUSG00000059305	Vpreb1	pre-B lymphocyte gene 1	ENSG00000169575	VPREB1	https://www.genecards.org/cgi-bin/carddisp.pl?gene=VPREB1	VPREB1
Vps13b	G	0.00175964	0.202146	up	7	ENSMUSG00000037646	Vps13b	vacuolar protein sorting 13B	ENSG00000132549	VPS13B	https://www.genecards.org/cgi-bin/carddisp.pl?gene=VPS13B	VPS13B
Vps13c	EG	0.0085071	0.202146	up	64	ENSMUSG00000035284	Vps13c	vacuolar protein sorting 13C	ENSG00000129003	VPS13C	https://www.genecards.org/cgi-bin/carddisp.pl?gene=VPS13C	VPS13C
Vps13d	G	0.00601335	0.202146	up	49	ENSMUSG00000020220	Vps13d	vacuolar protein sorting 13D	ENSG00000048707	VPS13D	https://www.genecards.org/cgi-bin/carddisp.pl?gene=VPS13D	VPS13D
Vps33b	EPG	0.00899711	0.202146	up	55	ENSMUSG00000030534	Vps33b	vacuolar protein sorting 33B	ENSG00000284946	AC068831.7	https://www.genecards.org/cgi-bin/carddisp.pl?gene=AC068831.7	AC068831.7
Vps36	G	0.00775714	0.202146	up	15	ENSMUSG00000031479	Vps36	vacuolar protein sorting 36	ENSG00000136100	VPS36	https://www.genecards.org/cgi-bin/carddisp.pl?gene=VPS36	VPS36
Vps37b	G	0.00595905	0.202146	up	8	ENSMUSG00000066278	Vps37b	vacuolar protein sorting 37B	ENSG00000139722	VPS37B	https://www.genecards.org/cgi-bin/carddisp.pl?gene=VPS37B	VPS37B
Vps50	G	0.00844541	0.202146	up	9	ENSMUSG00000001376	Vps50	VPS50 EARP/GARPII complex subunit	ENSG00000004766	VPS50	https://www.genecards.org/cgi-bin/carddisp.pl?gene=VPS50	VPS50
Vps8	G	0.00942828	0.202975	up	16	ENSMUSG00000033653	Vps8	VPS8 CORVET complex subunit	ENSG00000156931	VPS8	https://www.genecards.org/cgi-bin/carddisp.pl?gene=VPS8	VPS8
Vrk1	G	0.00966929	0.20328	up	11	ENSMUSG00000021115	Vrk1	vaccinia related kinase 1	ENSG00000100749	VRK1	https://www.genecards.org/cgi-bin/carddisp.pl?gene=VRK1	VRK1
Vwa5b2	EG	0.00221675	0.202146	up	28	ENSMUSG00000046613	Vwa5b2	von Willebrand factor A domain containing 5B2	ENSG00000145198	VWA5B2	https://www.genecards.org/cgi-bin/carddisp.pl?gene=VWA5B2	VWA5B2
Vwa7	EG	0.00907438	0.202146	up	180	ENSMUSG00000007030	Vwa7	von Willebrand factor A domain containing 7	ENSG00000204396	VWA7	https://www.genecards.org/cgi-bin/carddisp.pl?gene=VWA7	VWA7
Vwce	G	0.00856656	0.202146	up	38	ENSMUSG00000043789	Vwce	von Willebrand factor C and EGF domains	ENSG00000167992	VWCE	https://www.genecards.org/cgi-bin/carddisp.pl?gene=VWCE	VWCE
Wdfy3	G	0.00303703	0.202146	up	34	ENSMUSG00000043940	Wdfy3	WD repeat and FYVE domain containing 3	ENSG00000163625	WDFY3	https://www.genecards.org/cgi-bin/carddisp.pl?gene=WDFY3	WDFY3
Wdr60	G	0.00132937	0.202146	up	6	ENSMUSG00000042050	Wdr60	WD repeat domain 60	ENSG00000126870	WDR60	https://www.genecards.org/cgi-bin/carddisp.pl?gene=WDR60	WDR60
Wdr7	EG	0.00862951	0.202146	up	54	ENSMUSG00000040560	Wdr7	WD repeat domain 7	ENSG00000091157	WDR7	https://www.genecards.org/cgi-bin/carddisp.pl?gene=WDR7	WDR7
Wif1	P	0.000404577	0.202146	up	1	ENSMUSG00000020218	Wif1	Wnt inhibitory factor 1	ENSG00000156076	WIF1	https://www.genecards.org/cgi-bin/carddisp.pl?gene=WIF1	WIF1
Wipf1	G	0.00246292	0.202146	up	16	ENSMUSG00000075284	Wipf1	WAS/WASL interacting protein family, member 1	ENSG00000115935	WIPF1	https://www.genecards.org/cgi-bin/carddisp.pl?gene=WIPF1	WIPF1
Wipi2	EG	0.00289023	0.202146	up	59	ENSMUSG00000029578	Wipi2	WD repeat domain, phosphoinositide interacting 2	ENSG00000157954	WIPI2	https://www.genecards.org/cgi-bin/carddisp.pl?gene=WIPI2	WIPI2
Wnt3a	G	0.00893952	0.202146	up	12	ENSMUSG00000009900	Wnt3a	wingless-type MMTV integration site family, member 3A	ENSG00000154342	WNT3A	https://www.genecards.org/cgi-bin/carddisp.pl?gene=WNT3A	WNT3A
Wnt5b	G	0.00470043	0.202146	up	12	ENSMUSG00000030170	Wnt5b	wingless-type MMTV integration site family, member 5B	ENSG00000111186	WNT5B	https://www.genecards.org/cgi-bin/carddisp.pl?gene=WNT5B	WNT5B
Wwp2	EPG	0.00626947	0.202146	up	105	ENSMUSG00000031930	Wwp2	WW domain containing E3 ubiquitin protein ligase 2	ENSG00000198373	WWP2	https://www.genecards.org/cgi-bin/carddisp.pl?gene=WWP2	WWP2
Xpnpep1	EPG	0.0024383	0.202146	up	152	ENSMUSG00000025027	Xpnpep1	X-prolyl aminopeptidase (aminopeptidase P) 1, soluble	ENSG00000108039	XPNPEP1	https://www.genecards.org/cgi-bin/carddisp.pl?gene=XPNPEP1	XPNPEP1
Xpo5	EPG	0.00900451	0.202146	up	42	ENSMUSG00000067150	Xpo5	exportin 5	ENSG00000124571	XPO5	https://www.genecards.org/cgi-bin/carddisp.pl?gene=XPO5	XPO5
Xpo7	G	0.00115872	0.202146	up	13	ENSMUSG00000022100	Xpo7	exportin 7	ENSG00000130227	XPO7	https://www.genecards.org/cgi-bin/carddisp.pl?gene=XPO7	XPO7
Xpr1	G	0.00736703	0.202146	up	12	ENSMUSG00000026469	Xpr1	xenotropic and polytropic retrovirus receptor 1	ENSG00000143324	XPR1	https://www.genecards.org/cgi-bin/carddisp.pl?gene=XPR1	XPR1
Ypel1	P	0.00324035	0.202146	up	48	ENSMUSG00000022773	Ypel1	yippee like 1	ENSG00000100027	YPEL1	https://www.genecards.org/cgi-bin/carddisp.pl?gene=YPEL1	YPEL1
Ypel5	EPG	0.00600618	0.202146	up	52	ENSMUSG00000039770	Ypel5	yippee like 5	ENSG00000119801	YPEL5	https://www.genecards.org/cgi-bin/carddisp.pl?gene=YPEL5	YPEL5
Zbtb1	P	0.00595098	0.202146	up	18	ENSMUSG00000033454	Zbtb1	zinc finger and BTB domain containing 1	ENSG00000126804	ZBTB1	https://www.genecards.org/cgi-bin/carddisp.pl?gene=ZBTB1	ZBTB1
Zbtb21	G	0.003718	0.202146	up	8	ENSMUSG00000046962	Zbtb21	zinc finger and BTB domain containing 21	ENSG00000173276	ZBTB21	https://www.genecards.org/cgi-bin/carddisp.pl?gene=ZBTB21	ZBTB21
Zbtb25	EPG	0.00595098	0.202146	up	90	ENSMUSG00000056459	Zbtb25	zinc finger and BTB domain containing 25	ENSG00000089775	ZBTB25	https://www.genecards.org/cgi-bin/carddisp.pl?gene=ZBTB25	ZBTB25
Zbtb37	G	0.00441286	0.202146	up	5	ENSMUSG00000043467	Zbtb37	zinc finger and BTB domain containing 37	ENSG00000185278	ZBTB37	https://www.genecards.org/cgi-bin/carddisp.pl?gene=ZBTB37	ZBTB37
Zbtb46	G	0.00178439	0.202146	up	21	ENSMUSG00000027583	Zbtb46	zinc finger and BTB domain containing 46	ENSG00000130584	ZBTB46	https://www.genecards.org/cgi-bin/carddisp.pl?gene=ZBTB46	ZBTB46
Zbtb8os	G	0.00337912	0.202146	up	10	ENSMUSG00000057572	Zbtb8os	zinc finger and BTB domain containing 8 opposite strand	ENSG00000176261	ZBTB8OS	https://www.genecards.org/cgi-bin/carddisp.pl?gene=ZBTB8OS	ZBTB8OS
Zc3h18	G	0.00718533	0.202146	up	5	ENSMUSG00000017478	Zc3h18	zinc finger CCCH-type containing 18	ENSG00000158545	ZC3H18	https://www.genecards.org/cgi-bin/carddisp.pl?gene=ZC3H18	ZC3H18
Zc3hav1	G	0.00883694	0.202146	up	25	ENSMUSG00000029826	Zc3hav1	zinc finger CCCH type, antiviral 1	ENSG00000105939	ZC3HAV1	https://www.genecards.org/cgi-bin/carddisp.pl?gene=ZC3HAV1	ZC3HAV1
Zcchc7	G	0.00676613	0.202146	up	25	ENSMUSG00000035649	Zcchc7	zinc finger, CCHC domain containing 7	ENSG00000147905	ZCCHC7	https://www.genecards.org/cgi-bin/carddisp.pl?gene=ZCCHC7	ZCCHC7
Zdhhc14	G	0.00308221	0.202146	up	35	ENSMUSG00000034265	Zdhhc14	zinc finger, DHHC domain containing 14	ENSG00000175048	ZDHHC14	https://www.genecards.org/cgi-bin/carddisp.pl?gene=ZDHHC14	ZDHHC14
Zdhhc16	EPG	0.00535355	0.202146	up	48	ENSMUSG00000025157	Zdhhc16	zinc finger, DHHC domain containing 16	ENSG00000171307	ZDHHC16	https://www.genecards.org/cgi-bin/carddisp.pl?gene=ZDHHC16	ZDHHC16
Zdhhc19	EG	0.000957833	0.202146	up	102	ENSMUSG00000052363	Zdhhc19	zinc finger, DHHC domain containing 19	ENSG00000163958	ZDHHC19	https://www.genecards.org/cgi-bin/carddisp.pl?gene=ZDHHC19	ZDHHC19
Zdhhc20	EG	0.00211688	0.202146	up	26	ENSMUSG00000021969	Zdhhc20	zinc finger, DHHC domain containing 20	ENSG00000180776	ZDHHC20	https://www.genecards.org/cgi-bin/carddisp.pl?gene=ZDHHC20	ZDHHC20
Zdhhc5	G	0.00376724	0.202146	up	13	ENSMUSG00000034075	Zdhhc5	zinc finger, DHHC domain containing 5	ENSG00000156599	ZDHHC5	https://www.genecards.org/cgi-bin/carddisp.pl?gene=ZDHHC5	ZDHHC5
Zdhhc6	G	0.00134767	0.202146	up	18	ENSMUSG00000024982	Zdhhc6	zinc finger, DHHC domain containing 6	ENSG00000023041	ZDHHC6	https://www.genecards.org/cgi-bin/carddisp.pl?gene=ZDHHC6	ZDHHC6
Zeb1	G	0.00568598	0.202146	up	14	ENSMUSG00000024238	Zeb1	zinc finger E-box binding homeobox 1	ENSG00000148516	ZEB1	https://www.genecards.org/cgi-bin/carddisp.pl?gene=ZEB1	ZEB1
Zer1	EG	0.0037738	0.202146	up	52	ENSMUSG00000039686	Zer1	zyg-11 related, cell cycle regulator	ENSG00000160445	ZER1	https://www.genecards.org/cgi-bin/carddisp.pl?gene=ZER1	ZER1
Zfand6	G	0.00896126	0.202146	up	23	ENSMUSG00000030629	Zfand6	zinc finger, AN1-type domain 6	ENSG00000086666	ZFAND6	https://www.genecards.org/cgi-bin/carddisp.pl?gene=ZFAND6	ZFAND6
Zfp146	EPG	0.00787342	0.202146	up	75	ENSMUSG00000037029	Zfp146	zinc finger protein 146	ENSG00000167635	ZNF146	https://www.genecards.org/cgi-bin/carddisp.pl?gene=ZNF146	ZNF146
Zfp217	G	0.00395833	0.202146	up	32	ENSMUSG00000052056	Zfp217	zinc finger protein 217	ENSG00000171940	ZNF217	https://www.genecards.org/cgi-bin/carddisp.pl?gene=ZNF217	ZNF217
Zfp263	EPG	0.00893962	0.202146	up	78	ENSMUSG00000022529	Zfp263	zinc finger protein 263	ENSG00000006194	ZNF263	https://www.genecards.org/cgi-bin/carddisp.pl?gene=ZNF263	ZNF263
Zfp36l2	EG	0.00316218	0.202146	up	2	ENSMUSG00000045817	Zfp36l2	zinc finger protein 36, C3H type-like 2	ENSG00000152518	ZFP36L2	https://www.genecards.org/cgi-bin/carddisp.pl?gene=ZFP36L2	ZFP36L2
Zfp472	EPG	0.00541147	0.202146	up	36	ENSMUSG00000053600	Zfp472	zinc finger protein 472
Zfp553	G	0.00640084	0.202146	up	4	ENSMUSG00000045598	Zfp553	zinc finger protein 553	ENSG00000180035	ZNF48	https://www.genecards.org/cgi-bin/carddisp.pl?gene=ZNF48	ZNF48
Zfp560	EPG	0.00337102	0.202146	up	18	ENSMUSG00000045519	Zfp560	zinc finger protein 560	ENSG00000197961	ZNF121	https://www.genecards.org/cgi-bin/carddisp.pl?gene=ZNF121	ZNF121
Zfp608	G	0.00385987	0.202146	up	1	ENSMUSG00000052713	Zfp608	zinc finger protein 608	ENSG00000168916	ZNF608	https://www.genecards.org/cgi-bin/carddisp.pl?gene=ZNF608	ZNF608
Zfp609	G	0.00329967	0.202146	up	26	ENSMUSG00000040524	Zfp609	zinc finger protein 609	ENSG00000180357	ZNF609	https://www.genecards.org/cgi-bin/carddisp.pl?gene=ZNF609	ZNF609
Zfp62	G	0.0055827	0.202146	up	14	ENSMUSG00000046311	Zfp62	zinc finger protein 62	ENSG00000196670	ZFP62	https://www.genecards.org/cgi-bin/carddisp.pl?gene=ZFP62	ZFP62
Zfp637	G	0.00441771	0.202146	up	8	ENSMUSG00000059689	Zfp637	zinc finger protein 637	ENSG00000169740	ZNF32	https://www.genecards.org/cgi-bin/carddisp.pl?gene=ZNF32	ZNF32
Zfp652os	G	0.000545136	0.202146	up	6	ENSMUSG00000086191	Zfp652os	zinc finger protein 652, opposite strand
Zfp949	G	0.00969187	0.203514	up	10	ENSMUSG00000032425	Zfp949	zinc finger protein 949
Zfp963	PG	0.00639776	0.202146	up	28	ENSMUSG00000092260	Zfp963	zinc finger protein 963	ENSG00000257446	ZNF878	https://www.genecards.org/cgi-bin/carddisp.pl?gene=ZNF878	ZNF878
Zfpm1	G	0.00122536	0.202146	up	98	ENSMUSG00000049577	Zfpm1	zinc finger protein, multitype 1	ENSG00000179588	ZFPM1	https://www.genecards.org/cgi-bin/carddisp.pl?gene=ZFPM1	ZFPM1
Zfr	G	0.00493844	0.202146	up	19	ENSMUSG00000022201	Zfr	zinc finger RNA binding protein	ENSG00000056097	ZFR	https://www.genecards.org/cgi-bin/carddisp.pl?gene=ZFR	ZFR
Zfyve1	G	0.00202434	0.202146	up	29	ENSMUSG00000042628	Zfyve1	zinc finger, FYVE domain containing 1	ENSG00000165861	ZFYVE1	https://www.genecards.org/cgi-bin/carddisp.pl?gene=ZFYVE1	ZFYVE1
Zfyve27	EG	0.0044396	0.202146	up	52	ENSMUSG00000018820	Zfyve27	zinc finger, FYVE domain containing 27	ENSG00000155256	ZFYVE27	https://www.genecards.org/cgi-bin/carddisp.pl?gene=ZFYVE27	ZFYVE27
Zmiz1	G	0.00786154	0.202146	up	16	ENSMUSG00000007817	Zmiz1	zinc finger, MIZ-type containing 1	ENSG00000108175	ZMIZ1	https://www.genecards.org/cgi-bin/carddisp.pl?gene=ZMIZ1	ZMIZ1
Znfx1	EPG	0.00156665	0.202146	up	51	ENSMUSG00000039501	Znfx1	zinc finger, NFX1-type containing 1	ENSG00000124201	ZNFX1	https://www.genecards.org/cgi-bin/carddisp.pl?gene=ZNFX1	ZNFX1
Znrf2	G	0.00597725	0.202146	up	3	ENSMUSG00000058446	Znrf2	zinc and ring finger 2	ENSG00000180233	ZNRF2	https://www.genecards.org/cgi-bin/carddisp.pl?gene=ZNRF2	ZNRF2
Zswim7	G	0.00485909	0.202146	up	12	ENSMUSG00000014243	Zswim7	zinc finger SWIM-type containing 7	ENSG00000214941	ZSWIM7	https://www.genecards.org/cgi-bin/carddisp.pl?gene=ZSWIM7	ZSWIM7
