# Supplementary material for: Nuclear interacting SET domain protein 1 inactivation impairs GATA1-regulated erythroid differentiation and causes erythroleukemia
Source: Nat Commun. 2020 Jun 12;11:2807. doi: 10.1038/s41467-020-16179-8 (PMC7293310; doi:10.1038/s41467-020-16179-8)
Supplement: Supplementary file 9 — Supplementary Data 7 [file 41467_2020_16179_MOESM9_ESM.xlsx]

## Sheet: Table10 H3k36me3 WT24h_vs_SET24
Supplementary Data 7: Addback of SET mutated Nsd1 into Nsd1-/- vs addback of wildtype Nsd1 into Nsd1-/-. Differential binding of H3K36me3 ChIP-seq after 24h in differentiation medium
gene_symbol	all_gene_types	PValue	FDR	direction	all_nWindows	ensembl_gene_id	mgi_symbol	mgi_description	hsapiens_homolog_ensembl_gene	hsapiens_homolog_associated_gene_name	link	genecards
4933428G20Rik	EPG	0.0018776	0.846103	up	5715	ENSMUSG00000047988	4933428G20Rik	RIKEN cDNA 4933428G20 gene
6030407O03Rik	G	0.000416986	0.323838	up	11	ENSMUSG00000100301	6030407O03Rik	RIKEN cDNA 6030407O03 gene
9530053A07Rik	G	0.000103608	0.130407	up	5	ENSMUSG00000078776	9530053A07Rik	RIKEN cDNA 9530053A07 gene
A930033H14Rik	P	0.00112876	0.614939	down	26	ENSMUSG00000090622	A930033H14Rik	RIKEN cDNA A930033H14 gene
Abcb10	EG	0.000704821	0.443563	up	7969	ENSMUSG00000031974	Abcb10	ATP-binding cassette, sub-family B (MDR/TAP), member 10	ENSG00000135776	ABCB10	https://www.genecards.org/cgi-bin/carddisp.pl?gene=ABCB10	ABCB10
Abhd6	G	6.07343e-05	0.0906451	up	5	ENSMUSG00000025277	Abhd6	abhydrolase domain containing 6	ENSG00000163686	ABHD6	https://www.genecards.org/cgi-bin/carddisp.pl?gene=ABHD6	ABHD6
Acod1	G	0.00854864	1	up	8	ENSMUSG00000022126	Acod1	aconitate decarboxylase 1	ENSG00000102794	ACOD1	https://www.genecards.org/cgi-bin/carddisp.pl?gene=ACOD1	ACOD1
Ankrd44	G	0.0037749	1	down	1	ENSMUSG00000052331	Ankrd44	ankyrin repeat domain 44	ENSG00000065413	ANKRD44	https://www.genecards.org/cgi-bin/carddisp.pl?gene=ANKRD44	ANKRD44
Anxa2	EG	0.00483218	1	down	242	ENSMUSG00000032231	Anxa2	annexin A2	ENSG00000182718	ANXA2	https://www.genecards.org/cgi-bin/carddisp.pl?gene=ANXA2	ANXA2
Arhgap23	EPG	0.0018776	0.846103	up	26289	ENSMUSG00000049807	Arhgap23	Rho GTPase activating protein 23	ENSG00000275832	ARHGAP23	https://www.genecards.org/cgi-bin/carddisp.pl?gene=ARHGAP23	ARHGAP23
Art4	GE	4.8627e-06	0.0136533	up	84	ENSMUSG00000030217	Art4	ADP-ribosyltransferase 4	ENSG00000111339	ART4	https://www.genecards.org/cgi-bin/carddisp.pl?gene=ART4	ART4
B3galt4	EPG	0.00841087	1	up	846	ENSMUSG00000067370	B3galt4	UDP-Gal:betaGlcNAc beta 1,3-galactosyltransferase, polypeptide 4	ENSG00000235863	B3GALT4	https://www.genecards.org/cgi-bin/carddisp.pl?gene=B3GALT4	B3GALT4
BC052040	EG	0.00142552	0.699797	down	55	ENSMUSG00000040282	BC052040	cDNA sequence BC052040	ENSG00000186073	C15orf41	https://www.genecards.org/cgi-bin/carddisp.pl?gene=C15orf41	C15orf41
Cabyr	EG	0.00126527	0.653208	up	2544	ENSMUSG00000024430	Cabyr	calcium-binding tyrosine-(Y)-phosphorylation regulated (fibrousheathin 2)	ENSG00000154040	CABYR	https://www.genecards.org/cgi-bin/carddisp.pl?gene=CABYR	CABYR
Card9	EPG	2.23593e-10	4.08068e-06	up	364	ENSMUSG00000026928	Card9	caspase recruitment domain family, member 9	ENSG00000187796	CARD9	https://www.genecards.org/cgi-bin/carddisp.pl?gene=CARD9	CARD9
Cdc42bpa	EG	0.00112579	0.614939	down	141	ENSMUSG00000026490	Cdc42bpa	CDC42 binding protein kinase alpha	ENSG00000143776	CDC42BPA	https://www.genecards.org/cgi-bin/carddisp.pl?gene=CDC42BPA	CDC42BPA
Cdkl4	P	0.000329203	0.27704	up	68	ENSMUSG00000033966	Cdkl4	cyclin-dependent kinase-like 4	ENSG00000205111	CDKL4	https://www.genecards.org/cgi-bin/carddisp.pl?gene=CDKL4	CDKL4
Celf4	EG	0.000520422	0.372469	up	550	ENSMUSG00000024268	Celf4	CUGBP, Elav-like family member 4	ENSG00000101489	CELF4	https://www.genecards.org/cgi-bin/carddisp.pl?gene=CELF4	CELF4
Cep164	EG	0.000967657	0.570918	up	642	ENSMUSG00000043987	Cep164	centrosomal protein 164	ENSG00000110274	CEP164	https://www.genecards.org/cgi-bin/carddisp.pl?gene=CEP164	CEP164
Cerk	EG	0.00353515	1	down	18	ENSMUSG00000035891	Cerk	ceramide kinase	ENSG00000100422	CERK	https://www.genecards.org/cgi-bin/carddisp.pl?gene=CERK	CERK
Chchd5	EG	0.00186044	0.846103	up	110	ENSMUSG00000037938	Chchd5	coiled-coil-helix-coiled-coil-helix domain containing 5	ENSG00000125611	CHCHD5	https://www.genecards.org/cgi-bin/carddisp.pl?gene=CHCHD5	CHCHD5
Cltb	G	0.00385754	1	down	3	ENSMUSG00000047547	Cltb	clathrin, light polypeptide (Lcb)	ENSG00000175416	CLTB	https://www.genecards.org/cgi-bin/carddisp.pl?gene=CLTB	CLTB
Col4a6	G	0.00313211	1	up	5	ENSMUSG00000031273	Col4a6	collagen, type IV, alpha 6	ENSG00000197565	COL4A6	https://www.genecards.org/cgi-bin/carddisp.pl?gene=COL4A6	COL4A6
Ctdspl	G	0.00744742	1	down	6	ENSMUSG00000047409	Ctdspl	CTD (carboxy-terminal domain, RNA polymerase II, polypeptide A) small phosphatase-like	ENSG00000144677	CTDSPL	https://www.genecards.org/cgi-bin/carddisp.pl?gene=CTDSPL	CTDSPL
D030025E07Rik	G	0.00404999	1	up	5	ENSMUSG00000105816	D030025E07Rik	RIKEN cDNA D030025E07 gene
D330045A20Rik	GE	4.53345e-06	0.0136533	down	892	ENSMUSG00000042498	D330045A20Rik	RIKEN cDNA D330045A20 gene	ENSG00000147231	RADX	https://www.genecards.org/cgi-bin/carddisp.pl?gene=RADX	RADX
Dach1	G	0.00957809	1	down	7	ENSMUSG00000055639	Dach1	dachshund family transcription factor 1	ENSG00000276644	DACH1	https://www.genecards.org/cgi-bin/carddisp.pl?gene=DACH1	DACH1
Dennd6a	EG	0.00487526	1	up	681	ENSMUSG00000040818	Dennd6a	DENN/MADD domain containing 6A	ENSG00000174839	DENND6A	https://www.genecards.org/cgi-bin/carddisp.pl?gene=DENND6A	DENND6A
Dglucy	G	0.000315588	0.274268	up	11	ENSMUSG00000021185	Dglucy	D-glutamate cyclase	ENSG00000133943	DGLUCY	https://www.genecards.org/cgi-bin/carddisp.pl?gene=DGLUCY	DGLUCY
Dkc1	EG	0.00975051	1	up	9165	ENSMUSG00000031403	Dkc1	dyskeratosis congenita 1, dyskerin	ENSG00000130826	DKC1	https://www.genecards.org/cgi-bin/carddisp.pl?gene=DKC1	DKC1
Dnlz	P	1.7428e-09	2.12047e-05	up	105	ENSMUSG00000075467	Dnlz	DNL-type zinc finger	ENSG00000213221	DNLZ	https://www.genecards.org/cgi-bin/carddisp.pl?gene=DNLZ	DNLZ
Dop1b	G	2.20771e-06	0.00909745	up	8	ENSMUSG00000022946	Dop1b	DOP1 leucine zipper like protein B	ENSG00000142197	DOP1B	https://www.genecards.org/cgi-bin/carddisp.pl?gene=DOP1B	DOP1B
Dusp10	EG	0.00300168	1	down	4	ENSMUSG00000039384	Dusp10	dual specificity phosphatase 10	ENSG00000143507	DUSP10	https://www.genecards.org/cgi-bin/carddisp.pl?gene=DUSP10	DUSP10
Eda2r	G	3.18248e-05	0.0645354	up	3	ENSMUSG00000034457	Eda2r	ectodysplasin A2 receptor	ENSG00000131080	EDA2R	https://www.genecards.org/cgi-bin/carddisp.pl?gene=EDA2R	EDA2R
Efna5	G	3.84656e-15	1.40403e-10	up	5	ENSMUSG00000048915	Efna5	ephrin A5	ENSG00000184349	EFNA5	https://www.genecards.org/cgi-bin/carddisp.pl?gene=EFNA5	EFNA5
Ell2	G	0.00220702	0.936727	up	2	ENSMUSG00000001542	Ell2	elongation factor RNA polymerase II 2	ENSG00000118985	ELL2	https://www.genecards.org/cgi-bin/carddisp.pl?gene=ELL2	ELL2
Erdr1	EPG	0.0057299	1	up	5445							0
Fam166a	EG	0.00607276	1	up	232	ENSMUSG00000026969	Fam166a	family with sequence similarity 166, member A	ENSG00000188163	FAM166A	https://www.genecards.org/cgi-bin/carddisp.pl?gene=FAM166A	FAM166A
Fam45a	EG	5.38533e-05	0.08935	up	6446	ENSMUSG00000024993	Fam45a	family with sequence similarity 45, member A	ENSG00000119979	FAM45A	https://www.genecards.org/cgi-bin/carddisp.pl?gene=FAM45A	FAM45A
Fbrsl1	EG	0.00409785	1	down	8	ENSMUSG00000043323	Fbrsl1	fibrosin-like 1	ENSG00000112787	FBRSL1	https://www.genecards.org/cgi-bin/carddisp.pl?gene=FBRSL1	FBRSL1
Fer	PGE	0.00179968	0.831523	down	708	ENSMUSG00000000127	Fer	fer (fms/fps related) protein kinase	ENSG00000151422	FER	https://www.genecards.org/cgi-bin/carddisp.pl?gene=FER	FER
Fgf2	G	0.00468319	1	down	32	ENSMUSG00000037225	Fgf2	fibroblast growth factor 2	ENSG00000138685	FGF2	https://www.genecards.org/cgi-bin/carddisp.pl?gene=FGF2	FGF2
Fnbp1l	G	0.00119432	0.641087	down	9	ENSMUSG00000039735	Fnbp1l	formin binding protein 1-like	ENSG00000137942	FNBP1L	https://www.genecards.org/cgi-bin/carddisp.pl?gene=FNBP1L	FNBP1L
G530011O06Rik	EPG	1.72424e-06	0.00899091	up	2372	ENSMUSG00000072844	G530011O06Rik	RIKEN cDNA G530011O06 gene
Gfod1	G	0.000552182	0.380286	down	55	ENSMUSG00000051335	Gfod1	glucose-fructose oxidoreductase domain containing 1	ENSG00000145990	GFOD1	https://www.genecards.org/cgi-bin/carddisp.pl?gene=GFOD1	GFOD1
Gm3604	EG	0.00493666	1	up	8	ENSMUSG00000094942	Gm3604	predicted gene 3604
Gm5141	EG	0.00530888	1	down	129	ENSMUSG00000091183	Gm5141	predicted gene 5141
Gm6093	EG	0.000617018	0.402174	down	332	ENSMUSG00000112963	Gm6093	predicted gene 6093
Gphn	EG	0.00939209	1	down	16	ENSMUSG00000047454	Gphn	gephyrin	ENSG00000171723	GPHN	https://www.genecards.org/cgi-bin/carddisp.pl?gene=GPHN	GPHN
Grik5	G	0.000309257	0.274268	down	14	ENSMUSG00000003378	Grik5	glutamate receptor, ionotropic, kainate 5 (gamma 2)	ENSG00000105737	GRIK5	https://www.genecards.org/cgi-bin/carddisp.pl?gene=GRIK5	GRIK5
Inka1	EPG	0.00231357	0.948848	up	537	ENSMUSG00000042106	Inka1	inka box actin regulator 1	ENSG00000185614	INKA1	https://www.genecards.org/cgi-bin/carddisp.pl?gene=INKA1	INKA1
Itpr2	EG	0.00299687	1	down	17	ENSMUSG00000030287	Itpr2	inositol 1,4,5-triphosphate receptor 2	ENSG00000123104	ITPR2	https://www.genecards.org/cgi-bin/carddisp.pl?gene=ITPR2	ITPR2
Kcna4	EG	0.00636757	1	down	10	ENSMUSG00000042604	Kcna4	potassium voltage-gated channel, shaker-related subfamily, member 4	ENSG00000182255	KCNA4	https://www.genecards.org/cgi-bin/carddisp.pl?gene=KCNA4	KCNA4
Kctd5	P	0.000333957	0.27704	up	737	ENSMUSG00000016946	Kctd5	potassium channel tetramerisation domain containing 5	ENSG00000167977	KCTD5	https://www.genecards.org/cgi-bin/carddisp.pl?gene=KCTD5	KCTD5
Kif26b	G	0.0098349	1	up	5	ENSMUSG00000026494	Kif26b	kinesin family member 26B	ENSG00000162849	KIF26B	https://www.genecards.org/cgi-bin/carddisp.pl?gene=KIF26B	KIF26B
Laptm5	EG	0.000187755	0.195807	up	3480	ENSMUSG00000028581	Laptm5	lysosomal-associated protein transmembrane 5	ENSG00000162511	LAPTM5	https://www.genecards.org/cgi-bin/carddisp.pl?gene=LAPTM5	LAPTM5
Lrp1b	G	0.00285989	1	up	5	ENSMUSG00000049252	Lrp1b	low density lipoprotein-related protein 1B (deleted in tumors)	ENSG00000168702	LRP1B	https://www.genecards.org/cgi-bin/carddisp.pl?gene=LRP1B	LRP1B
Lyst	EG	0.00672743	1	down	12662	ENSMUSG00000019726	Lyst	lysosomal trafficking regulator	ENSG00000143669	LYST	https://www.genecards.org/cgi-bin/carddisp.pl?gene=LYST	LYST
Map3k5	G	0.00234667	0.948956	down	19	ENSMUSG00000071369	Map3k5	mitogen-activated protein kinase kinase kinase 5	ENSG00000197442	MAP3K5	https://www.genecards.org/cgi-bin/carddisp.pl?gene=MAP3K5	MAP3K5
Mfap2	P	7.01224e-05	0.0947977	up	10	ENSMUSG00000060572	Mfap2	microfibrillar-associated protein 2	ENSG00000117122	MFAP2	https://www.genecards.org/cgi-bin/carddisp.pl?gene=MFAP2	MFAP2
Mir1951	P	0.00761804	1	down	13	ENSMUSG00000088606	Mir1951	microRNA 1951
Mir34a	EPG	0.00507095	1	up	1323	ENSMUSG00000065493	Mir34a	microRNA 34a
Mpp1	EG	0.00975051	1	up	8554	ENSMUSG00000031402	Mpp1	membrane protein, palmitoylated	ENSG00000130830	MPP1	https://www.genecards.org/cgi-bin/carddisp.pl?gene=MPP1	MPP1
Mrpl16	EPG	0.00976538	1	up	1516	ENSMUSG00000024683	Mrpl16	mitochondrial ribosomal protein L16	ENSG00000166902	MRPL16	https://www.genecards.org/cgi-bin/carddisp.pl?gene=MRPL16	MRPL16
Myh10	G	0.00224365	0.941326	up	4	ENSMUSG00000020900	Myh10	myosin, heavy polypeptide 10, non-muscle	ENSG00000133026	MYH10	https://www.genecards.org/cgi-bin/carddisp.pl?gene=MYH10	MYH10
Ndrg1	GE	2.24315e-06	0.00909745	down	22	ENSMUSG00000005125	Ndrg1	N-myc downstream regulated gene 1	ENSG00000104419	NDRG1	https://www.genecards.org/cgi-bin/carddisp.pl?gene=NDRG1	NDRG1
Nedd9	EG	0.00172834	0.812876	down	680	ENSMUSG00000021365	Nedd9	neural precursor cell expressed, developmentally down-regulated gene 9	ENSG00000111859	NEDD9	https://www.genecards.org/cgi-bin/carddisp.pl?gene=NEDD9	NEDD9
Nme7	EG	0.0060531	1	down	6	ENSMUSG00000026575	Nme7	NME/NM23 family member 7	ENSG00000143156	NME7	https://www.genecards.org/cgi-bin/carddisp.pl?gene=NME7	NME7
Nnt	EG	0.000985394	0.570918	down	494	ENSMUSG00000025453	Nnt	nicotinamide nucleotide transhydrogenase	ENSG00000112992	NNT	https://www.genecards.org/cgi-bin/carddisp.pl?gene=NNT	NNT
Nox1	G	0.000156006	0.178175	up	5	ENSMUSG00000031257	Nox1	NADPH oxidase 1	ENSG00000007952	NOX1	https://www.genecards.org/cgi-bin/carddisp.pl?gene=NOX1	NOX1
Ntn4	EG	0.00133488	0.676729	up	1608	ENSMUSG00000020019	Ntn4	netrin 4	ENSG00000074527	NTN4	https://www.genecards.org/cgi-bin/carddisp.pl?gene=NTN4	NTN4
Nup133	P	0.000704821	0.443563	up	1226	ENSMUSG00000039509	Nup133	nucleoporin 133	ENSG00000069248	NUP133	https://www.genecards.org/cgi-bin/carddisp.pl?gene=NUP133	NUP133
Nxpe2	G	0.00959257	1	up	5	ENSMUSG00000032028	Nxpe2	neurexophilin and PC-esterase domain family, member 2	ENSG00000204361	NXPE2	https://www.genecards.org/cgi-bin/carddisp.pl?gene=NXPE2	NXPE2
Nxpe4	G	0.00959257	1	up	5	ENSMUSG00000044229	Nxpe4	neurexophilin and PC-esterase domain family, member 4	ENSG00000137634	NXPE4	https://www.genecards.org/cgi-bin/carddisp.pl?gene=NXPE4	NXPE4
Osbpl1a	EG	0.00126527	0.653208	up	5512	ENSMUSG00000044252	Osbpl1a	oxysterol binding protein-like 1A	ENSG00000141447	OSBPL1A	https://www.genecards.org/cgi-bin/carddisp.pl?gene=OSBPL1A	OSBPL1A
Pald1	G	0.00610031	1	up	4	ENSMUSG00000020092	Pald1	phosphatase domain containing, paladin 1	ENSG00000107719	PALD1	https://www.genecards.org/cgi-bin/carddisp.pl?gene=PALD1	PALD1
Parvg	EPG	3.58601e-06	0.0118994	up	1727	ENSMUSG00000022439	Parvg	parvin, gamma	ENSG00000138964	PARVG	https://www.genecards.org/cgi-bin/carddisp.pl?gene=PARVG	PARVG
Pcca	G	0.00915881	1	down	34	ENSMUSG00000041650	Pcca	propionyl-Coenzyme A carboxylase, alpha polypeptide	ENSG00000175198	PCCA	https://www.genecards.org/cgi-bin/carddisp.pl?gene=PCCA	PCCA
Pde7b	G	0.000383712	0.311241	up	5	ENSMUSG00000019990	Pde7b	phosphodiesterase 7B	ENSG00000171408	PDE7B	https://www.genecards.org/cgi-bin/carddisp.pl?gene=PDE7B	PDE7B
Pdpk1	EG	0.000333957	0.27704	up	11055	ENSMUSG00000024122	Pdpk1	3-phosphoinositide dependent protein kinase 1	ENSG00000140992	PDPK1	https://www.genecards.org/cgi-bin/carddisp.pl?gene=PDPK1	PDPK1
Pfdn6	P	0.00841087	1	up	564	ENSMUSG00000024309	Pfdn6	prefoldin subunit 6	ENSG00000204220	PFDN6	https://www.genecards.org/cgi-bin/carddisp.pl?gene=PFDN6	PFDN6
Plag1	EG	0.00651612	1	down	297	ENSMUSG00000003282	Plag1	pleiomorphic adenoma gene 1	ENSG00000181690	PLAG1	https://www.genecards.org/cgi-bin/carddisp.pl?gene=PLAG1	PLAG1
Plaur	EG	0.00264811	1	down	1712	ENSMUSG00000046223	Plaur	plasminogen activator, urokinase receptor	ENSG00000011422	PLAUR	https://www.genecards.org/cgi-bin/carddisp.pl?gene=PLAUR	PLAUR
Polr3k	EG	5.915e-05	0.0906451	up	936	ENSMUSG00000038628	Polr3k	polymerase (RNA) III (DNA directed) polypeptide K	ENSG00000161980	POLR3K	https://www.genecards.org/cgi-bin/carddisp.pl?gene=POLR3K	POLR3K
Popdc2	EG	0.00749328	1	up	32	ENSMUSG00000022803	Popdc2	popeye domain containing 2	ENSG00000121577	POPDC2	https://www.genecards.org/cgi-bin/carddisp.pl?gene=POPDC2	POPDC2
Ppp1r9a	G	0.000290111	0.264733	up	10	ENSMUSG00000032827	Ppp1r9a	protein phosphatase 1, regulatory subunit 9A	ENSG00000158528	PPP1R9A	https://www.genecards.org/cgi-bin/carddisp.pl?gene=PPP1R9A	PPP1R9A
Ppp2r2b	G	0.00236583	0.948956	up	5	ENSMUSG00000024500	Ppp2r2b	protein phosphatase 2, regulatory subunit B, beta	ENSG00000156475	PPP2R2B	https://www.genecards.org/cgi-bin/carddisp.pl?gene=PPP2R2B	PPP2R2B
Prelid2	G	0.00969097	1	up	15	ENSMUSG00000056671	Prelid2	PRELI domain containing 2	ENSG00000186314	PRELID2	https://www.genecards.org/cgi-bin/carddisp.pl?gene=PRELID2	PRELID2
Prn	G	0.00725553	1	down	24	ENSMUSG00000098754	Prn	prion protein readthrough transcript	ENSG00000171864	PRND	https://www.genecards.org/cgi-bin/carddisp.pl?gene=PRND	PRND
Prnp	EG	0.00725553	1	down	48	ENSMUSG00000079037	Prnp	prion protein	ENSG00000171867	PRNP	https://www.genecards.org/cgi-bin/carddisp.pl?gene=PRNP	PRNP
Ptprs	EG	0.000263197	0.252815	down	180	ENSMUSG00000013236	Ptprs	protein tyrosine phosphatase, receptor type, S	ENSG00000105426	PTPRS	https://www.genecards.org/cgi-bin/carddisp.pl?gene=PTPRS	PTPRS
Pxylp1	G	1.15688e-05	0.0281515	up	6	ENSMUSG00000043587	Pxylp1	2-phosphoxylose phosphatase 1	ENSG00000155893	PXYLP1	https://www.genecards.org/cgi-bin/carddisp.pl?gene=PXYLP1	PXYLP1
Rbms1	G	0.00290179	1	down	16	ENSMUSG00000026970	Rbms1	RNA binding motif, single stranded interacting protein 1	ENSG00000153250	RBMS1	https://www.genecards.org/cgi-bin/carddisp.pl?gene=RBMS1	RBMS1
Rgs1	EPG	0.00708998	1	down	505	ENSMUSG00000026358	Rgs1	regulator of G-protein signaling 1	ENSG00000090104	RGS1	https://www.genecards.org/cgi-bin/carddisp.pl?gene=RGS1	RGS1
Rgs14	EPG	0.00778179	1	down	4522	ENSMUSG00000052087	Rgs14	regulator of G-protein signaling 14	ENSG00000169220	RGS14	https://www.genecards.org/cgi-bin/carddisp.pl?gene=RGS14	RGS14
Rhobtb1	GE	0.00112876	0.614939	down	60	ENSMUSG00000019944	Rhobtb1	Rho-related BTB domain containing 1	ENSG00000072422	RHOBTB1	https://www.genecards.org/cgi-bin/carddisp.pl?gene=RHOBTB1	RHOBTB1
Rnf128	EG	0.00632576	1	down	2010	ENSMUSG00000031438	Rnf128	ring finger protein 128	ENSG00000133135	RNF128	https://www.genecards.org/cgi-bin/carddisp.pl?gene=RNF128	RNF128
Rpl35	EPG	0.00818742	1	up	520	ENSMUSG00000062997	Rpl35	ribosomal protein L35	ENSG00000136942	RPL35	https://www.genecards.org/cgi-bin/carddisp.pl?gene=RPL35	RPL35
Rpl41	EPG	0.00824082	1	up	192	ENSMUSG00000093674	Rpl41	ribosomal protein L41
Rps18	EPG	0.00841087	1	up	2256	ENSMUSG00000008668	Rps18	ribosomal protein S18	ENSG00000231500	RPS18	https://www.genecards.org/cgi-bin/carddisp.pl?gene=RPS18	RPS18
Samd5	G	0.00370297	1	up	4	ENSMUSG00000060487	Samd5	sterile alpha motif domain containing 5	ENSG00000203727	SAMD5	https://www.genecards.org/cgi-bin/carddisp.pl?gene=SAMD5	SAMD5
Sbk1	EG	0.00714167	1	down	14	ENSMUSG00000042978	Sbk1	SH3-binding kinase 1	ENSG00000188322	SBK1	https://www.genecards.org/cgi-bin/carddisp.pl?gene=SBK1	SBK1
Scamp1	EG	2.71075e-05	0.058203	down	808	ENSMUSG00000021687	Scamp1	secretory carrier membrane protein 1	ENSG00000085365	SCAMP1	https://www.genecards.org/cgi-bin/carddisp.pl?gene=SCAMP1	SCAMP1
Sfxn4	EG	5.38533e-05	0.08935	up	1758	ENSMUSG00000063698	Sfxn4	sideroflexin 4	ENSG00000183605	SFXN4	https://www.genecards.org/cgi-bin/carddisp.pl?gene=SFXN4	SFXN4
Shisa5	PG	0.00289466	1	down	36	ENSMUSG00000025647	Shisa5	shisa family member 5	ENSG00000164054	SHISA5	https://www.genecards.org/cgi-bin/carddisp.pl?gene=SHISA5	SHISA5
Slc22a23	G	0.00460009	1	up	20	ENSMUSG00000038267	Slc22a23	solute carrier family 22, member 23	ENSG00000137266	SLC22A23	https://www.genecards.org/cgi-bin/carddisp.pl?gene=SLC22A23	SLC22A23
Slc38a1	EG	0.00891524	1	up	21258	ENSMUSG00000023169	Slc38a1	solute carrier family 38, member 1	ENSG00000111371	SLC38A1	https://www.genecards.org/cgi-bin/carddisp.pl?gene=SLC38A1	SLC38A1
Sos2	EG	0.00747661	1	up	13024	ENSMUSG00000034801	Sos2	SOS Ras/Rho guanine nucleotide exchange factor 2	ENSG00000100485	SOS2	https://www.genecards.org/cgi-bin/carddisp.pl?gene=SOS2	SOS2
Stk3	G	0.0053121	1	down	3	ENSMUSG00000022329	Stk3	serine/threonine kinase 3	ENSG00000104375	STK3	https://www.genecards.org/cgi-bin/carddisp.pl?gene=STK3	STK3
Stk32c	G	0.00617686	1	down	2	ENSMUSG00000015981	Stk32c	serine/threonine kinase 32C	ENSG00000165752	STK32C	https://www.genecards.org/cgi-bin/carddisp.pl?gene=STK32C	STK32C
Stx3	EG	0.00976538	1	up	4927	ENSMUSG00000041488	Stx3	syntaxin 3	ENSG00000166900	STX3	https://www.genecards.org/cgi-bin/carddisp.pl?gene=STX3	STX3
Tex21	G	4.60679e-05	0.0885012	up	1	ENSMUSG00000021056	Tex21	testis expressed gene 21
Tnfaip2	EG	0.000579594	0.391773	up	2899	ENSMUSG00000021281	Tnfaip2	tumor necrosis factor, alpha-induced protein 2	ENSG00000185215	TNFAIP2	https://www.genecards.org/cgi-bin/carddisp.pl?gene=TNFAIP2	TNFAIP2
Tnfrsf21	G	0.00308019	1	up	21	ENSMUSG00000023915	Tnfrsf21	tumor necrosis factor receptor superfamily, member 21	ENSG00000146072	TNFRSF21	https://www.genecards.org/cgi-bin/carddisp.pl?gene=TNFRSF21	TNFRSF21
Tnfsf4	G	0.0060821	1	up	14	ENSMUSG00000026700	Tnfsf4	tumor necrosis factor (ligand) superfamily, member 4	ENSG00000117586	TNFSF4	https://www.genecards.org/cgi-bin/carddisp.pl?gene=TNFSF4	TNFSF4
Tns1	EPG	0.00909008	1	down	10108	ENSMUSG00000055322	Tns1	tensin 1	ENSG00000079308	TNS1	https://www.genecards.org/cgi-bin/carddisp.pl?gene=TNS1	TNS1
Trp53cor1	G	0.00443417	1	up	40	ENSMUSG00000085912	Trp53cor1	tumor protein p53 pathway corepressor 1
Tubb4b	EPG	0.00607276	1	up	290	ENSMUSG00000036752	Tubb4b	tubulin, beta 4B class IVB	ENSG00000188229	TUBB4B	https://www.genecards.org/cgi-bin/carddisp.pl?gene=TUBB4B	TUBB4B
Uba7	EPG	0.00231357	0.948848	up	6623	ENSMUSG00000032596	Uba7	ubiquitin-like modifier activating enzyme 7	ENSG00000182179	UBA7	https://www.genecards.org/cgi-bin/carddisp.pl?gene=UBA7	UBA7
Ugt8a	EG	3.74282e-07	0.00323517	up	9	ENSMUSG00000032854	Ugt8a	UDP galactosyltransferase 8A	ENSG00000174607	UGT8	https://www.genecards.org/cgi-bin/carddisp.pl?gene=UGT8	UGT8
Usp54	G	0.00200295	0.89158	down	13	ENSMUSG00000034235	Usp54	ubiquitin specific peptidase 54	ENSG00000166348	USP54	https://www.genecards.org/cgi-bin/carddisp.pl?gene=USP54	USP54
Vcpkmt	P	0.00747661	1	up	1628	ENSMUSG00000049882	Vcpkmt	valosin containing protein lysine (K) methyltransferase	ENSG00000100483	VCPKMT	https://www.genecards.org/cgi-bin/carddisp.pl?gene=VCPKMT	VCPKMT
Vps45	EG	7.00088e-05	0.0947977	down	444	ENSMUSG00000015747	Vps45	vacuolar protein sorting 45	ENSG00000136631	VPS45	https://www.genecards.org/cgi-bin/carddisp.pl?gene=VPS45	VPS45
Vps52	P	0.00841087	1	up	564	ENSMUSG00000024319	Vps52	VPS52 GARP complex subunit	ENSG00000223501	VPS52	https://www.genecards.org/cgi-bin/carddisp.pl?gene=VPS52	VPS52
Wdr38	EG	0.00818742	1	up	832	ENSMUSG00000035295	Wdr38	WD repeat domain 38	ENSG00000136918	WDR38	https://www.genecards.org/cgi-bin/carddisp.pl?gene=WDR38	WDR38
Wdr46	EPG	0.00841087	1	up	3948	ENSMUSG00000024312	Wdr46	WD repeat domain 46	ENSG00000227057	WDR46	https://www.genecards.org/cgi-bin/carddisp.pl?gene=WDR46	WDR46
Xkrx	EG	0.000156006	0.178175	up	10	ENSMUSG00000031258	Xkrx	X-linked Kx blood group related, X-linked	ENSG00000182489	XKRX	https://www.genecards.org/cgi-bin/carddisp.pl?gene=XKRX	XKRX
Zbtb16	GE	0.000113306	0.137859	down	35	ENSMUSG00000066687	Zbtb16	zinc finger and BTB domain containing 16	ENSG00000109906	ZBTB16	https://www.genecards.org/cgi-bin/carddisp.pl?gene=ZBTB16	ZBTB16
Zc3h10	P	0.00824082	1	up	24	ENSMUSG00000039810	Zc3h10	zinc finger CCCH type containing 10	ENSG00000135482	ZC3H10	https://www.genecards.org/cgi-bin/carddisp.pl?gene=ZC3H10	ZC3H10
Zfp619	EG	0.0021409	0.926563	down	42	ENSMUSG00000068959	Zfp619	zinc finger protein 619	ENSG00000267041	ZNF850	https://www.genecards.org/cgi-bin/carddisp.pl?gene=ZNF850	ZNF850
