# Supplementary material for: Nuclear interacting SET domain protein 1 inactivation impairs GATA1-regulated erythroid differentiation and causes erythroleukemia
Source: Nat Commun. 2020 Jun 12;11:2807. doi: 10.1038/s41467-020-16179-8 (PMC7293310; doi:10.1038/s41467-020-16179-8)
Supplement: Supplementary file 10 — Supplementary Data 8 [file 41467_2020_16179_MOESM10_ESM.xlsx]

## Sheet: TableS11 H3k27ac WT24h_vs_SET24
Supplementary Data 8: Addback of SET mutated Nsd1 into Nsd1-/- vs addback of wildtype Nsd1 into Nsd1-/-. Differential binding of H3K27ac ChIP-seq after 24h in differentiation medium
gene_symbol	all_gene_types	PValue	FDR	direction	all_nWindows	ensembl_gene_id	mgi_symbol	mgi_description	hsapiens_homolog_ensembl_gene	hsapiens_homolog_associated_gene_name	link	genecards
5930438M14Rik	G	0.000192891	0.235312	down	6	ENSMUSG00000114590	5930438M14Rik	RIKEN cDNA 5930438M14 gene
Acss2	G	0.00121558	0.988613	up	89	ENSMUSG00000027605	Acss2	acyl-CoA synthetase short-chain family member 2	ENSG00000131069	ACSS2	https://www.genecards.org/cgi-bin/carddisp.pl?gene=ACSS2	ACSS2
Adgra3	G	0.00798694	1	up	10	ENSMUSG00000029090	Adgra3	adhesion G protein-coupled receptor A3	ENSG00000152990	ADGRA3	https://www.genecards.org/cgi-bin/carddisp.pl?gene=ADGRA3	ADGRA3
Ankrd44	G	0.00885622	1	up	2	ENSMUSG00000052331	Ankrd44	ankyrin repeat domain 44	ENSG00000065413	ANKRD44	https://www.genecards.org/cgi-bin/carddisp.pl?gene=ANKRD44	ANKRD44
Art4	EPG	0.0072915	1	up	364	ENSMUSG00000030217	Art4	ADP-ribosyltransferase 4	ENSG00000111339	ART4	https://www.genecards.org/cgi-bin/carddisp.pl?gene=ART4	ART4
Atp9a	G	0.00199156	1	down	6	ENSMUSG00000027546	Atp9a	ATPase, class II, type 9A	ENSG00000054793	ATP9A	https://www.genecards.org/cgi-bin/carddisp.pl?gene=ATP9A	ATP9A
Batf	G	0.0044275	1	up	5	ENSMUSG00000034266	Batf	basic leucine zipper transcription factor, ATF-like	ENSG00000156127	BATF	https://www.genecards.org/cgi-bin/carddisp.pl?gene=BATF	BATF
Btbd35f10	G	0.00674143	1	up	29	ENSMUSG00000095716	Btbd35f10	BTB domain containing 35, family member 10
Card9	EPG	0.00532793	1	up	126	ENSMUSG00000026928	Card9	caspase recruitment domain family, member 9	ENSG00000187796	CARD9	https://www.genecards.org/cgi-bin/carddisp.pl?gene=CARD9	CARD9
Ccdc92	G	0.00284419	1	up	124	ENSMUSG00000037979	Ccdc92	coiled-coil domain containing 92	ENSG00000119242	CCDC92	https://www.genecards.org/cgi-bin/carddisp.pl?gene=CCDC92	CCDC92
Cd80	EPG	0.00990165	1	up	240	ENSMUSG00000075122	Cd80	CD80 antigen	ENSG00000121594	CD80	https://www.genecards.org/cgi-bin/carddisp.pl?gene=CD80	CD80
Cd82	G	0.000450005	0.407808	up	4	ENSMUSG00000027215	Cd82	CD82 antigen	ENSG00000085117	CD82	https://www.genecards.org/cgi-bin/carddisp.pl?gene=CD82	CD82
Celf4	EG	0.0087848	1	up	213	ENSMUSG00000024268	Celf4	CUGBP, Elav-like family member 4	ENSG00000101489	CELF4	https://www.genecards.org/cgi-bin/carddisp.pl?gene=CELF4	CELF4
Cep128	G	0.0026581	1	up	13	ENSMUSG00000061533	Cep128	centrosomal protein 128	ENSG00000100629	CEP128	https://www.genecards.org/cgi-bin/carddisp.pl?gene=CEP128	CEP128
Csf2ra	EPG	0.00169235	1	up	55	ENSMUSG00000059326	Csf2ra	colony stimulating factor 2 receptor, alpha, low-affinity (granulocyte-macrophage)	ENSG00000198223	CSF2RA	https://www.genecards.org/cgi-bin/carddisp.pl?gene=CSF2RA	CSF2RA
Cyb561a3	G	0.0062614	1	up	10	ENSMUSG00000034445	Cyb561a3	cytochrome b561 family, member A3	ENSG00000162144	CYB561A3	https://www.genecards.org/cgi-bin/carddisp.pl?gene=CYB561A3	CYB561A3
Cyba	G	0.00203342	1	up	12	ENSMUSG00000006519	Cyba	cytochrome b-245, alpha polypeptide	ENSG00000051523	CYBA	https://www.genecards.org/cgi-bin/carddisp.pl?gene=CYBA	CYBA
Dna2	EPG	0.00209938	1	up	410	ENSMUSG00000036875	Dna2	DNA replication helicase/nuclease 2	ENSG00000138346	DNA2	https://www.genecards.org/cgi-bin/carddisp.pl?gene=DNA2	DNA2
Dnmt3a	G	0.000183679	0.233037	up	41	ENSMUSG00000020661	Dnmt3a	DNA methyltransferase 3A	ENSG00000119772	DNMT3A	https://www.genecards.org/cgi-bin/carddisp.pl?gene=DNMT3A	DNMT3A
Elovl5	G	0.000408274	0.392413	up	44	ENSMUSG00000032349	Elovl5	ELOVL family member 5, elongation of long chain fatty acids (yeast)	ENSG00000012660	ELOVL5	https://www.genecards.org/cgi-bin/carddisp.pl?gene=ELOVL5	ELOVL5
Eng	EPG	0.000209761	0.246414	up	488	ENSMUSG00000026814	Eng	endoglin	ENSG00000106991	ENG	https://www.genecards.org/cgi-bin/carddisp.pl?gene=ENG	ENG
Fam131a	EPG	0.00120693	0.988613	up	232	ENSMUSG00000050821	Fam131a	family with sequence similarity 131, member A	ENSG00000175182	FAM131A	https://www.genecards.org/cgi-bin/carddisp.pl?gene=FAM131A	FAM131A
Fbxo9	EG	0.00408029	1	up	108	ENSMUSG00000001366	Fbxo9	f-box protein 9	ENSG00000112146	FBXO9	https://www.genecards.org/cgi-bin/carddisp.pl?gene=FBXO9	FBXO9
Gm3604	EPG	0.00380586	1	up	63	ENSMUSG00000094942	Gm3604	predicted gene 3604
Gpam	G	0.00386003	1	up	44	ENSMUSG00000024978	Gpam	glycerol-3-phosphate acyltransferase, mitochondrial	ENSG00000119927	GPAM	https://www.genecards.org/cgi-bin/carddisp.pl?gene=GPAM	GPAM
Gsk3b	G	0.00215385	1	up	10	ENSMUSG00000022812	Gsk3b	glycogen synthase kinase 3 beta	ENSG00000082701	GSK3B	https://www.genecards.org/cgi-bin/carddisp.pl?gene=GSK3B	GSK3B
Igf1r	G	0.00358429	1	up	18	ENSMUSG00000005533	Igf1r	insulin-like growth factor I receptor	ENSG00000140443	IGF1R	https://www.genecards.org/cgi-bin/carddisp.pl?gene=IGF1R	IGF1R
Itgb2	EG	0.000124258	0.191415	up	42	ENSMUSG00000000290	Itgb2	integrin beta 2	ENSG00000160255	ITGB2	https://www.genecards.org/cgi-bin/carddisp.pl?gene=ITGB2	ITGB2
Itgb3	PG	0.000166392	0.229461	up	46	ENSMUSG00000020689	Itgb3	integrin beta 3	ENSG00000259207	ITGB3	https://www.genecards.org/cgi-bin/carddisp.pl?gene=ITGB3	ITGB3
Itpripl2	EPG	1.72226e-05	0.0496605	up	51	ENSMUSG00000095115	Itpripl2	inositol 1,4,5-triphosphate receptor interacting protein-like 2	ENSG00000205730	ITPRIPL2	https://www.genecards.org/cgi-bin/carddisp.pl?gene=ITPRIPL2	ITPRIPL2
Kank1	G	1.36508e-05	0.0469654	up	86	ENSMUSG00000032702	Kank1	KN motif and ankyrin repeat domains 1	ENSG00000107104	KANK1	https://www.genecards.org/cgi-bin/carddisp.pl?gene=KANK1	KANK1
Lhfpl2	G	1.30448e-05	0.0469654	down	15	ENSMUSG00000045312	Lhfpl2	lipoma HMGIC fusion partner-like 2	ENSG00000145685	LHFPL2	https://www.genecards.org/cgi-bin/carddisp.pl?gene=LHFPL2	LHFPL2
Lin54	G	0.0028509	1	up	29	ENSMUSG00000035310	Lin54	lin-54 homolog (C. elegans)	ENSG00000189308	LIN54	https://www.genecards.org/cgi-bin/carddisp.pl?gene=LIN54	LIN54
Map3k5	EPG	0.00886598	1	down	248	ENSMUSG00000071369	Map3k5	mitogen-activated protein kinase kinase kinase 5	ENSG00000197442	MAP3K5	https://www.genecards.org/cgi-bin/carddisp.pl?gene=MAP3K5	MAP3K5
Mga	EPG	6.66941e-05	0.1511	up	66	ENSMUSG00000033943	Mga	MAX gene associated	ENSG00000174197	MGA	https://www.genecards.org/cgi-bin/carddisp.pl?gene=MGA	MGA
Mir3084-1	G	1.36508e-05	0.0469654	up	130	ENSMUSG00000104890	Mir3084-1	microRNA 3084-1
Nek11	G	0.00260793	1	down	4	ENSMUSG00000035032	Nek11	NIMA (never in mitosis gene a)-related expressed kinase 11	ENSG00000114670	NEK11	https://www.genecards.org/cgi-bin/carddisp.pl?gene=NEK11	NEK11
Nxpe2	EG	1.68877e-07	0.00267823	up	22	ENSMUSG00000032028	Nxpe2	neurexophilin and PC-esterase domain family, member 2	ENSG00000204361	NXPE2	https://www.genecards.org/cgi-bin/carddisp.pl?gene=NXPE2	NXPE2
Nxpe4	EPG	1.68877e-07	0.00267823	up	980	ENSMUSG00000044229	Nxpe4	neurexophilin and PC-esterase domain family, member 4	ENSG00000137634	NXPE4	https://www.genecards.org/cgi-bin/carddisp.pl?gene=NXPE4	NXPE4
P4ha2	EPG	0.0043887	1	down	18	ENSMUSG00000018906	P4ha2	procollagen-proline, 2-oxoglutarate 4-dioxygenase (proline 4-hydroxylase), alpha II polypeptide	ENSG00000072682	P4HA2	https://www.genecards.org/cgi-bin/carddisp.pl?gene=P4HA2	P4HA2
Pak6	EPG	0.00167335	1	up	212	ENSMUSG00000074923	Pak6	p21 (RAC1) activated kinase 6	ENSG00000137843	PAK6	https://www.genecards.org/cgi-bin/carddisp.pl?gene=PAK6	PAK6
Pax6	EPG	3.32741e-05	0.0879489	up	5244	ENSMUSG00000027168	Pax6	paired box 6	ENSG00000007372	PAX6	https://www.genecards.org/cgi-bin/carddisp.pl?gene=PAX6	PAX6
Pax6os1	EPG	3.32741e-05	0.0879489	up	1656	ENSMUSG00000086029	Pax6os1	paired box 6 opposite strand 1
Pcbd2	G	0.000755666	0.665784	up	26	ENSMUSG00000021496	Pcbd2	pterin 4 alpha carbinolamine dehydratase/dimerization cofactor of hepatocyte nuclear factor 1 alpha (TCF1) 2	ENSG00000132570	PCBD2	https://www.genecards.org/cgi-bin/carddisp.pl?gene=PCBD2	PCBD2
Plxnc1	G	1.48072e-05	0.0469654	up	47	ENSMUSG00000074785	Plxnc1	plexin C1	ENSG00000136040	PLXNC1	https://www.genecards.org/cgi-bin/carddisp.pl?gene=PLXNC1	PLXNC1
Ppm1h	G	8.0647e-07	0.0063949	up	1	ENSMUSG00000034613	Ppm1h	protein phosphatase 1H (PP2C domain containing)	ENSG00000111110	PPM1H	https://www.genecards.org/cgi-bin/carddisp.pl?gene=PPM1H	PPM1H
Prelid2	G	0.00149234	1	up	3	ENSMUSG00000056671	Prelid2	PRELI domain containing 2	ENSG00000186314	PRELID2	https://www.genecards.org/cgi-bin/carddisp.pl?gene=PRELID2	PRELID2
Scai	EG	0.00560481	1	up	234	ENSMUSG00000035236	Scai	suppressor of cancer cell invasion	ENSG00000173611	SCAI	https://www.genecards.org/cgi-bin/carddisp.pl?gene=SCAI	SCAI
Serpinf1	EG	0.00833069	1	up	34	ENSMUSG00000000753	Serpinf1	serine (or cysteine) peptidase inhibitor, clade F, member 1	ENSG00000132386	SERPINF1	https://www.genecards.org/cgi-bin/carddisp.pl?gene=SERPINF1	SERPINF1
Setd4	G	0.000991872	0.850275	up	2	ENSMUSG00000022948	Setd4	SET domain containing 4	ENSG00000185917	SETD4	https://www.genecards.org/cgi-bin/carddisp.pl?gene=SETD4	SETD4
Sh3rf1	P	0.00344189	1	down	6	ENSMUSG00000031642	Sh3rf1	SH3 domain containing ring finger 1	ENSG00000154447	SH3RF1	https://www.genecards.org/cgi-bin/carddisp.pl?gene=SH3RF1	SH3RF1
Siglecf	G	0.00568072	1	up	17	ENSMUSG00000039013	Siglecf	sialic acid binding Ig-like lectin F	ENSG00000105383	CD33	https://www.genecards.org/cgi-bin/carddisp.pl?gene=CD33	CD33
Sik3	EG	0.00982666	1	up	32	ENSMUSG00000034135	Sik3	SIK family kinase 3	ENSG00000160584	SIK3	https://www.genecards.org/cgi-bin/carddisp.pl?gene=SIK3	SIK3
Slc25a16	EG	0.00209938	1	up	164	ENSMUSG00000071253	Slc25a16	solute carrier family 25 (mitochondrial carrier, Graves disease autoantigen), member 16	ENSG00000122912	SLC25A16	https://www.genecards.org/cgi-bin/carddisp.pl?gene=SLC25A16	SLC25A16
Sp110	G	0.00898821	1	up	3	ENSMUSG00000070034	Sp110	Sp110 nuclear body protein	ENSG00000135899	SP110	https://www.genecards.org/cgi-bin/carddisp.pl?gene=SP110	SP110
Spag9	G	0.00895219	1	up	5	ENSMUSG00000020859	Spag9	sperm associated antigen 9	ENSG00000008294	SPAG9	https://www.genecards.org/cgi-bin/carddisp.pl?gene=SPAG9	SPAG9
Srebf2	G	0.000449399	0.407808	up	50	ENSMUSG00000022463	Srebf2	sterol regulatory element binding factor 2	ENSG00000198911	SREBF2	https://www.genecards.org/cgi-bin/carddisp.pl?gene=SREBF2	SREBF2
Tle4	G	0.00727392	1	up	49	ENSMUSG00000024642	Tle4	transducin-like enhancer of split 4	ENSG00000106829	TLE4	https://www.genecards.org/cgi-bin/carddisp.pl?gene=TLE4	TLE4
Tmcc1	EPG	0.000143386	0.206724	up	207	ENSMUSG00000030126	Tmcc1	transmembrane and coiled coil domains 1	ENSG00000172765	TMCC1	https://www.genecards.org/cgi-bin/carddisp.pl?gene=TMCC1	TMCC1
Ttc23	G	0.00222991	1	up	1	ENSMUSG00000030555	Ttc23	tetratricopeptide repeat domain 23	ENSG00000103852	TTC23	https://www.genecards.org/cgi-bin/carddisp.pl?gene=TTC23	TTC23
Ubash3a	EPG	0.00010875	0.191415	up	92	ENSMUSG00000042345	Ubash3a	ubiquitin associated and SH3 domain containing, A	ENSG00000160185	UBASH3A	https://www.genecards.org/cgi-bin/carddisp.pl?gene=UBASH3A	UBASH3A
Ugt8a	EPG	0.00197004	1	up	772	ENSMUSG00000032854	Ugt8a	UDP galactosyltransferase 8A	ENSG00000174607	UGT8	https://www.genecards.org/cgi-bin/carddisp.pl?gene=UGT8	UGT8
Uqcc1	G	0.00186555	1	up	43	ENSMUSG00000005882	Uqcc1	ubiquinol-cytochrome c reductase complex assembly factor 1	ENSG00000101019	UQCC1	https://www.genecards.org/cgi-bin/carddisp.pl?gene=UQCC1	UQCC1
Wdfy4	EPG	4.00798e-06	0.0250496	up	45	ENSMUSG00000051506	Wdfy4	WD repeat and FYVE domain containing 4	ENSG00000128815	WDFY4	https://www.genecards.org/cgi-bin/carddisp.pl?gene=WDFY4	WDFY4
Zfp580	EPG	6.43284e-10	2.04037e-05	down	66	ENSMUSG00000055633	Zfp580	zinc finger protein 580	ENSG00000213015	ZNF580	https://www.genecards.org/cgi-bin/carddisp.pl?gene=ZNF580	ZNF580
