# Supplementary material for: Nuclear interacting SET domain protein 1 inactivation impairs GATA1-regulated erythroid differentiation and causes erythroleukemia
Source: Nat Commun. 2020 Jun 12;11:2807. doi: 10.1038/s41467-020-16179-8 (PMC7293310; doi:10.1038/s41467-020-16179-8)
Supplement: Supplementary file 11 — Supplementary Data 9 [file 41467_2020_16179_MOESM11_ESM.xlsx]

## Sheet: TableS12 GATA1 IP WT_vs_SET
Supplementary Data 9: Addback of SET mutated Nsd1 into Nsd1-/- vs addback of wildtype functional Nsd1 into Nsd1-/-. Differential protein expression following IP of GATA1 after 24h in differentiation medium (removing in the model from each the IgG IP control)
Gene symbol	logFC	AveExpr	t	P.Value	adj.P.Val	B
Ski	-1.96429	633.16	-10.0989	1.08329e-07	0.000162386	-4.57748
Mbd2	-1.19357	1733.97	-6.9263	8.24546e-06	0.00617997	-4.57972
Rbbp4	-1.07521	10382.3	-6.59814	1.38376e-05	0.00691421	-4.58009
Slu7	-0.766407	743.001	-5.97139	3.87489e-05	0.0122504	-4.58091
Slc25a12	-0.919466	4534.86	-5.93994	4.08618e-05	0.0122504	-4.58096
Svil	-5.36371	402.652	-5.65066	6.70277e-05	0.0167458	-4.5814
Arid1a	-1.32235	466.926	-5.28666	0.00012701	0.0186189	-4.58202
Ndufc2	-1.12138	930.821	-5.2181	0.000143549	0.0186189	-4.58215
Hdac3	-1.67595	418.084	-5.15442	0.000160922	0.0186189	-4.58227
Mrpl19	-1.2778	441.603	-5.14448	0.000163827	0.0186189	-4.58229
Bcl2l13	2.21936	185.658	5.09569	0.00017889	0.0186189	-4.58238
Sart1	-0.674926	13832	-5.07818	0.000184643	0.0186189	-4.58241
Gata1	-0.726665	358030	-5.05773	0.000191606	0.0186189	-4.58245
Atad3	-1.23092	6916.24	-5.04732	0.000195253	0.0186189	-4.58247
Cox5a	-0.626602	3732.32	-5.01797	0.000205933	0.0186189	-4.58253
Zfpm1	-1.33942	4869.01	-5.00349	0.000211425	0.0186189	-4.58256
Tal1	-1.3217	2343.72	-4.99445	0.000214931	0.0186189	-4.58258
Gatad2b	-1.36561	3019.11	-4.97279	0.000223575	0.0186189	-4.58262
Coa3	-1.04893	2477.86	-4.84133	0.000284414	0.0224387	-4.58289
Cox5b	-1.06575	4467.51	-4.77611	0.000320739	0.0234193	-4.58303
Eif3a	-1.12459	1397.55	-4.73682	0.000344917	0.0234193	-4.58311
Ppan	-2.40418	131.717	-4.71952	0.000356152	0.0234193	-4.58315
Gatad2a	-1.05295	4089.67	-4.71472	0.000359336	0.0234193	-4.58316
Runx1	-2.02921	867.395	-4.63215	0.000418981	0.0261689	-4.58334
Tyw1	-1.10642	141.767	-4.55233	0.000486392	0.0291641	-4.58352
Ppih	-2.12905	118.077	-4.51494	0.000521742	0.029662	-4.5836
Mcm7	-0.552365	6871.65	-4.49517	0.000541494	0.029662	-4.58365
Yme1l1	-0.810747	1040.32	-4.48297	0.000554059	0.029662	-4.58368
Sltm	-1.11318	4079.6	-4.45568	0.00058328	0.0296767	-4.58374
Naf1	-1.78878	48.6041	-4.41765	0.000626676	0.0296767	-4.58383
Nkap	-0.764761	774.496	-4.41543	0.000629308	0.0296767	-4.58384
Acin1	-0.741265	3531.13	-4.39413	0.000655163	0.0296767	-4.58389
Tax1bp1	-1.80726	1772.85	-4.39345	0.000656016	0.0296767	-4.58389
Pfn1	-2.631	190.284	-4.37545	0.000678748	0.0296767	-4.58393
Lgals3bp	2.51015	202.574	4.35133	0.00071048	0.0296767	-4.58399
Cdc5l	-0.484915	10680.5	-4.34968	0.000712716	0.0296767	-4.58399
Rps19bp1	-1.10316	760.575	-4.28475	0.000806277	0.0323604	-4.58415
Ncor1	-1.68813	19923.8	-4.27566	0.000820343	0.0323604	-4.58418
Smarce1	-1.18384	128.985	-4.21516	0.000920668	0.0353867	-4.58433
Abhd16a	-1.43642	171.861	-4.1834	0.000978293	0.035514	-4.58441
Usp39	-1.3857	934.212	-4.17788	0.000988687	0.035514	-4.58442
Luc7l	-0.967145	1140.06	-4.1481	0.0010467	0.035514	-4.5845
Ebna1bp2	-1.23088	236.482	-4.14479	0.00105337	0.035514	-4.58451
Colgalt1	-1.52074	217.078	-4.14031	0.00106245	0.035514	-4.58452
Thoc7	-0.947743	299.793	-4.1274	0.00108908	0.035514	-4.58455
Rbm27	-0.821839	1984.71	-4.12099	0.00110256	0.035514	-4.58457
Eral1	-1.45342	262.74	-4.11584	0.00111352	0.035514	-4.58458
Atp5f1	-0.563424	3262.79	-4.0763	0.00120139	0.0375185	-4.58469
Mta1	-0.886302	584.349	-4.03209	0.00130808	0.0400167	-4.5848
Bcl11a	-1.01241	2660.61	-4.00721	0.00137236	0.040145	-4.58487
Ruvbl1	-0.729561	4415.26	-3.98	0.00144636	0.040145	-4.58494
Rpn1	-0.72282	9508.84	-3.9688	0.00147798	0.040145	-4.58497
Foxk1	-1.89939	737.981	-3.96706	0.00148295	0.040145	-4.58498
Capza1	-1.72859	1630.36	-3.96607	0.0014858	0.040145	-4.58498
Spta1	-1.7655	3799.2	-3.96544	0.00148761	0.040145	-4.58498
Pcbp2	-1.11658	1473.25	-3.96123	0.00149975	0.040145	-4.58499
Rbbp7	-1.18834	8912.93	-3.93975	0.00156336	0.0406209	-4.58505
Eef1d	-1.63239	2826.39	-3.92849	0.00159778	0.0406209	-4.58508
Mta2	-0.761055	5905.85	-3.91844	0.00162916	0.0406209	-4.58511
Sipa1l1	-2.47739	248.566	-3.91135	0.0016517	0.0406209	-4.58513
Vapa	-0.868445	1709.68	-3.90473	0.001673	0.0406209	-4.58515
Gcn1	-1.38836	308.249	-3.90254	0.00168012	0.0406209	-4.58516
Dpf2	-1.84444	221.661	-3.89138	0.00171684	0.0408499	-4.58519
Prpf4	-0.815037	3110.83	-3.86463	0.0018082	0.0423515	-4.58526
Mrpl27	-0.906931	565.26	-3.84071	0.00189412	0.0430491	-4.58533
Srrm2	-0.783092	46749.2	-3.84036	0.00189543	0.0430491	-4.58533
Rab1b	-0.727064	730.925	-3.82824	0.00194055	0.0434162	-4.58536
Sgpl1	2.2406	556.392	3.81894	0.00197595	0.043558	-4.58539
Ddx17	-0.825465	3862.09	-3.79647	0.00206416	0.0446703	-4.58545
Mlec	-1.50327	1162.3	-3.79105	0.002086	0.0446703	-4.58547
Pc	2.72782	599.669	3.75617	0.0022325	0.0461698	-4.58557
Tbl1xr1	-0.89368	4366.08	-3.75567	0.0022347	0.0461698	-4.58557
Dhx15	-0.797084	4362.24	-3.75252	0.00224843	0.0461698	-4.58558
Osbpl8	2.14534	381.04	3.73785	0.00231359	0.0468659	-4.58562
Pex14	-1.98367	130.439	-3.72272	0.00238285	0.0470085	-4.58567
Pycr2	-1.05251	4959.29	-3.72261	0.00238336	0.0470085	-4.58567
Rps8	-0.930857	18829.3	-3.68642	0.00255762	0.0497905	-4.58577
Mrps34	-0.771657	1999.44	-3.67453	0.00261765	0.050306	-4.58581
Pnpla6	0.955206	164.237	3.64758	0.00275905	0.0511377	-4.58589
Nsun2	-1.07317	1166.07	-3.6379	0.0028117	0.0511377	-4.58592
Rac2	-0.835243	3562.76	-3.63561	0.00282431	0.0511377	-4.58592
Mrpl15	-0.84494	724.32	-3.62557	0.00288025	0.0511377	-4.58595
Rpl6	-0.802271	16302.5	-3.62429	0.00288746	0.0511377	-4.58596
Mcm2	-0.514641	4867	-3.62236	0.00289839	0.0511377	-4.58596
Rrp12	-0.663488	471.596	-3.62212	0.00289973	0.0511377	-4.58596
Cox7a2	-1.30085	278.923	-3.60304	0.00300995	0.0524095	-4.58602
Ubac2	1.31316	197.773	3.59766	0.00304178	0.0524095	-4.58604
Ppp1ca	-1.31199	1144.34	-3.58337	0.003128	0.0528789	-4.58608
Cbfa2t3	-1.03725	1353.93	-3.57374	0.00318743	0.0528789	-4.58611
Gart	-1.5953	60.34	-3.571	0.00320459	0.0528789	-4.58612
Atp6v1b2	-2.23721	104.112	-3.57012	0.00321013	0.0528789	-4.58612
Myl6	-1.90642	2405.31	-3.563	0.00325514	0.0530376	-4.58614
Sqstm1	-0.701725	666.754	-3.53779	0.00341981	0.0548092	-4.58622
Rrp15	-1.54856	148.262	-3.53123	0.00346399	0.0548092	-4.58624
Cdk11b	-1.26843	173.556	-3.52879	0.00348063	0.0548092	-4.58625
Mcm3	-0.45829	9411.75	-3.52448	0.00351013	0.0548092	-4.58626
Rfc2	-0.981033	352.733	-3.50194	0.00366855	0.0560252	-4.58633
Fxr1	-1.01868	632.221	-3.49063	0.00375075	0.0560252	-4.58636
Nop14	-1.01415	321.788	-3.48863	0.00376549	0.0560252	-4.58637
Mrpl21	-1.19463	619.894	-3.48826	0.00376821	0.0560252	-4.58637
Snrpb	-1.34114	7172.76	-3.48695	0.00377787	0.0560252	-4.58637
Tmx1	-1.32882	112.997	-3.47748	0.00384865	0.0560252	-4.5864
Plk1	-0.994746	1008.94	-3.47635	0.00385716	0.0560252	-4.58641
Xrn2	-0.870325	1799.38	-3.47242	0.00388701	0.0560252	-4.58642
Brd4	-1.15043	599.042	-3.43649	0.00417066	0.0590732	-4.58653
Rbm5	-0.749038	1005.88	-3.4219	0.00429172	0.0590732	-4.58658
Eif3d	-0.850775	1175.29	-3.41481	0.00435188	0.0590732	-4.5866
Rbm17	-1.094	1698.21	-3.41416	0.00435743	0.0590732	-4.5866
Immt	-0.365737	19186.9	-3.40851	0.00440592	0.0590732	-4.58662
Rcc2	-0.940171	2366.51	-3.40634	0.00442473	0.0590732	-4.58663
Ice1	-1.17924	181.373	-3.40629	0.00442515	0.0590732	-4.58663
Smarcc1	-0.964319	1055.7	-3.4052	0.0044347	0.0590732	-4.58663
Arhgef2	-3.15364	134.845	-3.40308	0.00445315	0.0590732	-4.58664
Nop2	-1.85921	269.402	-3.3978	0.0044995	0.0591645	-4.58665
Plec	-0.645154	1507.85	-3.3915	0.00455547	0.0592516	-4.58667
Cherp	-0.818212	4290.34	-3.38493	0.00461459	0.0592516	-4.5867
Thoc1	-1.04211	1557.38	-3.3818	0.00464303	0.0592516	-4.58671
Arpc1b	-1.10839	217.267	-3.37588	0.00469729	0.0592516	-4.58672
Slc16a10	0.960466	307.405	3.37148	0.004738	0.0592516	-4.58674
Mcm6	-0.702785	5142.19	-3.37091	0.00474329	0.0592516	-4.58674
Tmpo	5.45537	8241.35	3.36308	0.00481675	0.0593256	-4.58676
Ylpm1	-0.955239	854.546	-3.35637	0.00488061	0.0593256	-4.58679
Wdhd1	-0.95641	325.878	-3.35466	0.00489697	0.0593256	-4.58679
Tbl1x	-1.03592	1529.88	-3.35357	0.00490752	0.0593256	-4.5868
Rpl11	-0.962941	8180.06	-3.34712	0.00496998	0.0596	-4.58682
Hba	-1.40859	12598.6	-3.3304	0.00513586	0.0611004	-4.58687
Cox4i1	-0.597176	7914.37	-3.32553	0.00518513	0.0611254	-4.58689
Mcm5	-0.745169	4704.55	-3.32088	0.00523269	0.0611254	-4.5869
Hnrnpm	-0.68913	71235.1	-3.31375	0.00530643	0.0611254	-4.58692
Rad50	-1.0046	312.363	-3.31229	0.00532162	0.0611254	-4.58693
Tprn	-1.6192	259.731	-3.31036	0.00534185	0.0611254	-4.58693
Ddx41	-1.34886	351.013	-3.28036	0.00566597	0.0637689	-4.58703
Tmem258	-1.40784	88.7877	-3.27773	0.0056953	0.0637689	-4.58704
Sec22b	-0.903013	1553	-3.27726	0.00570049	0.0637689	-4.58704
Alox5	-6.61992	1044.58	-3.26436	0.00584672	0.0646315	-4.58708
Dnaja1	-1.21402	1671.89	-3.25964	0.00590115	0.0646315	-4.5871
Rps27a	-0.851249	11193.7	-3.25593	0.00594433	0.0646315	-4.58711
Flna	-2.31327	868.11	-3.25544	0.00595006	0.0646315	-4.58711
Hnrnpab	-0.973658	2718.43	-3.24535	0.00606908	0.0650985	-4.58715
Tfip11	-0.796064	2288.55	-3.23993	0.00613408	0.0650985	-4.58716
Nup188	0.609948	174.052	3.23814	0.00615564	0.0650985	-4.58717
Tpst2	-1.92454	74.708	-3.23638	0.00617696	0.0650985	-4.58718
Ruvbl2	-0.902094	12258.8	-3.23193	0.00623117	0.0650985	-4.58719
Gspt1	-2.44728	84.8137	-3.23009	0.00625362	0.0650985	-4.5872
Atad1	-1.01387	686.528	-3.20158	0.00661366	0.0683716	-4.58729
Tbrg1	-1.46558	160.525	-3.19491	0.00670089	0.0687989	-4.58731
Tmem40	-2.45319	116.742	-3.18699	0.00680586	0.0694013	-4.58734
Cct5	-1.28099	3480.43	-3.17953	0.00690624	0.069949	-4.58736
Nsun5	-1.75511	64.6262	-3.16029	0.00717209	0.0721541	-4.58743
Aifm1	-0.639347	3426.48	-3.14703	0.00736111	0.0725983	-4.58747
CX056	-0.783286	326.603	-3.14535	0.00738543	0.0725983	-4.58748
Tcof1	-1.09576	403.492	-3.14225	0.00743052	0.0725983	-4.58749
Coro1c	-1.30802	1160.43	-3.13832	0.007488	0.0725983	-4.5875
Cct3	-1.18023	4379.55	-3.13566	0.00752724	0.0725983	-4.58751
Cpt1a	0.980523	237.35	3.12605	0.00767057	0.0725983	-4.58754
Znf106	-1.61902	36.2604	-3.12378	0.00770482	0.0725983	-4.58755
Hp1bp3	-2.58842	84.6246	-3.12354	0.00770834	0.0725983	-4.58755
Calm1	-1.31826	2442.44	-3.12288	0.00771844	0.0725983	-4.58755
Capzb	-1.30978	173.382	-3.12243	0.00772521	0.0725983	-4.58756
Tnip1	-2.86576	55.6495	-3.12086	0.00774898	0.0725983	-4.58756
Fbl	-0.835854	3857.34	-3.10672	0.00796702	0.0741774	-4.58761
Ncl	-1.29096	7164.06	-3.08557	0.00830452	0.0763076	-4.58768
Mrps15	-0.680807	519.518	-3.08509	0.0083123	0.0763076	-4.58768
Dgcr14	-0.722768	450.571	-3.08166	0.00836835	0.0763076	-4.58769
Ndufa13	-0.803832	1180.72	-3.07977	0.00839944	0.0763076	-4.5877
Rab11b	-1.47757	2577.9	-3.0677	0.00860065	0.0768509	-4.58774
Asph	1.46123	924.753	3.06606	0.00862826	0.0768509	-4.58775
Iars	-1.55018	325.107	-3.06519	0.00864297	0.0768509	-4.58775
Phf5a	-0.751087	1889.94	-3.06394	0.00866431	0.0768509	-4.58775
Mbd3	-1.34332	111.961	-3.05915	0.00874596	0.0771188	-4.58777
Scrib	-1.4464	270.444	-3.0536	0.00884171	0.077294	-4.58779
Pno1	-1.19445	173.863	-3.05203	0.00886896	0.077294	-4.5878
Pes1	-0.650628	733.095	-3.04834	0.00893339	0.0774055	-4.58781
Hax1	0.5879	717.363	3.03728	0.00912916	0.0782786	-4.58785
Nup50	-0.612806	981.597	-3.03675	0.0091386	0.0782786	-4.58785
Hspa8	-1.01645	50767.1	-3.02698	0.00931518	0.0791838	-4.58788
Mrps22	-1.12778	2001.98	-3.02508	0.00934992	0.0791838	-4.58789
Myl12b	-2.19591	631.057	-3.02124	0.00942057	0.0793339	-4.5879
Cbx3	-0.84312	2009.99	-3.01704	0.00949841	0.0795426	-4.58792
Sec63	-1.17609	64.9691	-3.01039	0.00962295	0.0801378	-4.58794
Sugp1	-0.940649	1049	-3.00634	0.00969951	0.0803291	-4.58795
Them6	1.22637	123.161	3.00352	0.00975329	0.0803307	-4.58796
Tcf3	-1.03107	891.983	-2.99831	0.00985322	0.0807102	-4.58798
Tamm41	-1.4465	251.361	-2.99425	0.00993189	0.0809126	-4.58799
Ftsj3	-0.786746	1067.17	-2.98969	0.010021	0.0811973	-4.58801
Rab7a	-0.830247	4214.99	-2.9861	0.0100916	0.0813298	-4.58802
Chd4	-1.14549	2744.13	-2.97665	0.0102801	0.0824056	-4.58806
Rcn2	-1.0161	670.626	-2.96124	0.0105948	0.0844769	-4.58811
Rpl18	-0.901063	14010.8	-2.94076	0.011028	0.0868111	-4.58818
Agpat5	-0.5628	202.815	-2.9404	0.0110358	0.0868111	-4.58818
Fads3	3.99411	74.8659	2.93921	0.0110613	0.0868111	-4.58819
Far1	-1.16866	189.19	-2.93369	0.0111815	0.0872969	-4.58821
Csnk2a1	-0.803565	1350.39	-2.91956	0.0114946	0.0892765	-4.58826
Ddx21	-1.05422	5348.39	-2.91033	0.0117038	0.0904332	-4.58829
Cbx5	-1.84504	273.644	-2.90512	0.0118235	0.0908465	-4.58831
Smarcd2	-1.14355	982.593	-2.90204	0.011895	0.0908465	-4.58832
Dhfr	-1.4002	104.134	-2.90014	0.0119391	0.0908465	-4.58832
Snrpd3	-1.00929	9353.31	-2.89355	0.0120937	0.0915579	-4.58835
Eif4a1	-1.1567	14900.2	-2.8892	0.0121969	0.0918749	-4.58836
Ndufs7	-0.665748	820.466	-2.88228	0.0123628	0.0923053	-4.58839
Gnl2	-0.673189	436.4	-2.87918	0.012438	0.0923053	-4.5884
Acad9	-0.942447	518.793	-2.87719	0.0124862	0.0923053	-4.58841
Ep400	-0.681104	988.023	-2.87468	0.0125477	0.0923053	-4.58841
Lars	-1.70279	347.832	-2.8741	0.0125619	0.0923053	-4.58842
Tbl3	-1.24742	66.1499	-2.87099	0.0126383	0.0924138	-4.58843
Rpl3	-0.833912	10316.8	-2.86492	0.0127889	0.0930101	-4.58845
Rpl27	-1.25953	10691.9	-2.86272	0.012844	0.0930101	-4.58846
Rps9	-1.28381	4909.38	-2.85426	0.0130576	0.0941026	-4.58849
Ctcf	-0.587112	621.591	-2.83073	0.0136706	0.0980487	-4.58857
Stip1	-1.41916	1228.21	-2.81685	0.0140453	0.0998266	-4.58862
Sf3a1	-0.642265	14153.9	-2.81662	0.0140516	0.0998266	-4.58862
Stx7	-0.569613	250.677	-2.81086	0.01421	0.100476	-4.58864
Fyttd1	-0.708513	2714.25	-2.79559	0.0146389	0.103022	-4.5887
Rab2a	-1.17166	472.683	-2.78503	0.0149428	0.104669	-4.58873
Prkaa1	-1.24841	277.878	-2.78188	0.0150348	0.104824	-4.58875
Aplp2	0.703587	143.072	2.76341	0.0155842	0.107397	-4.58881
Clpp	-0.661306	510.845	-2.76187	0.0156312	0.107397	-4.58882
Mrpl43	-1.25865	162.847	-2.76052	0.0156722	0.107397	-4.58882
Znf326	-0.514295	1985.35	-2.75992	0.0156905	0.107397	-4.58883
Gars	-1.26191	1036.18	-2.7527	0.015912	0.108124	-4.58885
Ube2v1	-1.32946	557.821	-2.75177	0.015941	0.108124	-4.58885
Sptb	-1.02212	1550.86	-2.74083	0.016283	0.109625	-4.58889
Ppil1	-0.7775	864.785	-2.74003	0.0163085	0.109625	-4.5889
CI078	-0.799103	90.5811	-2.73131	0.0165867	0.110596	-4.58893
Cers2	-0.818932	1786.49	-2.72956	0.0166433	0.110596	-4.58894
Atic	-1.88993	499.752	-2.72616	0.0167534	0.110596	-4.58895
Rps3	-0.928297	22093.5	-2.7256	0.0167715	0.110596	-4.58895
Ppie	-0.666134	696.897	-2.72406	0.0168218	0.110596	-4.58896
Pabpc1	-1.44369	6989.7	-2.72077	0.0169294	0.110817	-4.58897
Mrpl4	-0.84898	111.383	-2.71822	0.0170134	0.110883	-4.58898
Rpl4	-0.909408	16182.6	-2.70966	0.0172983	0.111912	-4.58901
Fkbp4	-1.49165	543.622	-2.70754	0.0173694	0.111912	-4.58902
Ldb1	-0.80403	423.108	-2.70677	0.0173953	0.111912	-4.58902
No66	-1.24666	165.94	-2.7026	0.0175364	0.1122	-4.58903
Cdk9	-1.08437	640.527	-2.70104	0.0175897	0.1122	-4.58904
Psmd2	-1.35046	1845.46	-2.69516	0.017791	0.112803	-4.58906
Acly	-1.26011	235.867	-2.6939	0.0178347	0.112803	-4.58906
Rbm10	-0.464059	1694.27	-2.68809	0.0180365	0.11342	-4.58909
Eif3i	-0.994322	624.174	-2.68674	0.0180836	0.11342	-4.58909
Clspn	-0.70296	646.882	-2.68284	0.0182205	0.113802	-4.58911
Myh9	-1.3627	38144.9	-2.67904	0.0183551	0.114167	-4.58912
Lbr	-0.477024	10250.6	-2.67331	0.01856	0.114595	-4.58914
Cdc37	-1.30572	583.588	-2.67284	0.0185767	0.114595	-4.58914
Ercc3	-1.37686	111.722	-2.66711	0.0187838	0.114645	-4.58916
Rrs1	-0.906663	770.429	-2.66698	0.0187885	0.114645	-4.58916
Rhot1	-0.894682	218.434	-2.66627	0.0188143	0.114645	-4.58917
Hist1h4a	-1.02663	30018.3	-2.66068	0.0190188	0.115422	-4.58919
Pitrm1	-0.499815	1058.38	-2.65439	0.0192513	0.115648	-4.58921
Snw1	-0.375959	10728.8	-2.65352	0.0192838	0.115648	-4.58921
Letm1	-0.868374	805.256	-2.65203	0.0193395	0.115648	-4.58922
Rbmx	-1.33674	243.324	-2.65136	0.0193647	0.115648	-4.58922
Dnmt1	-1.22234	962.106	-2.64842	0.019475	0.115846	-4.58923
Slc25a21	1.14628	2577.27	2.64438	0.0196273	0.11629	-4.58925
Tln1	-1.88357	2997.27	-2.6359	0.0199515	0.117624	-4.58928
Ccdc12	-0.624834	2510.69	-2.6344	0.0200094	0.117624	-4.58928
Ncor2	-1.332	3045.4	-2.63083	0.0201477	0.117648	-4.5893
Cpsf2	-0.78622	873.308	-2.63025	0.0201705	0.117648	-4.5893
Supt16h	-0.957347	503.605	-2.62663	0.0203119	0.118014	-4.58931
Mtatp8	-1.19899	6095.56	-2.60651	0.0211154	0.122068	-4.58939
FAM120A	-0.352037	1166.8	-2.60511	0.0211726	0.122068	-4.58939
Myo1c	-1.39696	243.541	-2.60107	0.0213381	0.122551	-4.58941
Pklr	2.57676	188.652	2.58935	0.021825	0.123981	-4.58945
Rps3a	-0.883391	19909.6	-2.58842	0.0218641	0.123981	-4.58945
Stom	-0.464182	2319.06	-2.58827	0.0218708	0.123981	-4.58945
Nvl	-0.601244	327.973	-2.58561	0.021983	0.123981	-4.58946
Coro1a	-4.33862	111.151	-2.58423	0.0220413	0.123981	-4.58947
Ddx42	-0.61653	1819.75	-2.57888	0.0222692	0.123981	-4.58949
Rab38	-6.39105	15.493	-2.5783	0.0222944	0.123981	-4.58949
Glipr2	-1.01117	1665.18	-2.57376	0.0224896	0.123981	-4.58951
Ncbp3	-0.490254	2076.47	-2.57301	0.0225221	0.123981	-4.58951
Mtss1	4.75595	25.608	2.57079	0.0226187	0.123981	-4.58952
Smarca4	-0.926132	1094.84	-2.56933	0.0226825	0.123981	-4.58952
Cdk12	-1.17541	78.04	-2.56883	0.0227041	0.123981	-4.58953
Ddx5	-0.906621	48218.1	-2.56823	0.0227303	0.123981	-4.58953
Gins3	-1.31728	342.326	-2.56789	0.0227451	0.123981	-4.58953
Vamp5	-1.75302	4305.93	-2.56153	0.0230248	0.125051	-4.58955
Rpl35a	-1.31186	3924.89	-2.55513	0.02331	0.126143	-4.58958
Mrpl28	-1.15036	235.725	-2.54809	0.0236272	0.127321	-4.5896
Pfkp	-1.2121	136.391	-2.54654	0.0236975	0.127321	-4.58961
Ik	-0.349554	4940.81	-2.54336	0.0238425	0.127643	-4.58962
Usp7	-0.858674	261.857	-2.53639	0.0241636	0.128901	-4.58965
Eif3c	-1.08102	1427.36	-2.53206	0.024365	0.129515	-4.58966
H2-K1	-1.90048	620.209	-2.52949	0.0244855	0.129695	-4.58967
Gse1	-0.717086	101.198	-2.52501	0.0246969	0.130176	-4.58969
Me2	-2.70534	64.8756	-2.52389	0.02475	0.130176	-4.58969
Nop16	-1.39687	111.203	-2.52037	0.0249175	0.130599	-4.58971
Opa1	-0.583515	193.635	-2.51553	0.0251495	0.130753	-4.58972
Psmc1	-1.32006	627.585	-2.51482	0.0251839	0.130753	-4.58973
Rhoa	-1.36323	681.381	-2.51346	0.0252497	0.130753	-4.58973
Ftl1	0.927543	356.254	2.5125	0.0252957	0.130753	-4.58974
Lmnb1	-0.517529	15454.8	-2.50841	0.0254949	0.130993	-4.58975
Crnkl1	-0.495645	4175.35	-2.50796	0.0255169	0.130993	-4.58975
Hdlbp	-0.63427	1067.22	-2.50569	0.025628	0.131114	-4.58976
Gapdh	-1.01093	37187.8	-2.50248	0.025786	0.1312	-4.58977
Rpl7a	-1.04042	20977.2	-2.50179	0.0258199	0.1312	-4.58978
Stim1	-2.20453	301.447	-2.49846	0.0259849	0.131593	-4.58979
Prps1	-1.9889	142.158	-2.49622	0.0260964	0.131712	-4.5898
Kif5c	-1.44713	74.4981	-2.48874	0.0264727	0.132849	-4.58982
Ndufs4	-0.816547	463.21	-2.48822	0.026499	0.132849	-4.58983
Rmdn3	-0.618139	547.513	-2.4839	0.0267186	0.133504	-4.58984
Frg1	-0.982387	478.271	-2.48096	0.0268693	0.133811	-4.58985
Rab14	-0.646761	1863.65	-2.47541	0.0271556	0.134089	-4.58987
Snd1	-0.712285	2604.86	-2.47456	0.0271997	0.134089	-4.58988
Vapb	-0.891057	1019.98	-2.47284	0.0272893	0.134089	-4.58988
Rcor1	-0.82542	406.572	-2.47255	0.0273041	0.134089	-4.58988
Rpl13a	-0.805633	4728.03	-2.47124	0.0273724	0.134089	-4.58989
Uqcrb	-0.979146	276.224	-2.46603	0.0276462	0.134878	-4.58991
Nup214	-0.504362	1884.96	-2.46373	0.0277676	0.134878	-4.58992
Pqbp1	-0.76371	856.696	-2.46306	0.0278033	0.134878	-4.58992
Ccnb2	-0.849493	47.6887	-2.45961	0.0279869	0.135119	-4.58993
Cct8	-0.955952	2818.45	-2.45415	0.0282798	0.135119	-4.58995
Eif6	-1.06576	361.047	-2.45382	0.0282976	0.135119	-4.58996
Rprd2	-1.04904	203.431	-2.45243	0.0283729	0.135119	-4.58996
Top2a	-1.28542	1145.54	-2.44981	0.0285146	0.135119	-4.58997
Afg3l2	-0.651793	991.352	-2.44939	0.0285376	0.135119	-4.58997
Nop9	-1.35056	183.986	-2.44938	0.0285382	0.135119	-4.58997
Vps16	-0.807703	177.366	-2.44872	0.0285742	0.135119	-4.58997
Rpl19	-0.69801	4819.44	-2.44096	0.0289997	0.136609	-4.59
Zbtb7a	-1.17911	282.856	-2.43966	0.0290715	0.136609	-4.59001
Dek	-1.30827	806.831	-2.43497	0.0293323	0.137208	-4.59003
Snrnp40	-0.570181	3132.58	-2.43408	0.0293821	0.137208	-4.59003
Pdia3	-0.403368	1951.14	-2.42809	0.0297191	0.138351	-4.59005
Nsf	-0.744083	1824.41	-2.42521	0.0298821	0.138442	-4.59006
Asun	-0.863904	131.805	-2.42336	0.0299874	0.138442	-4.59007
Psmc2	-1.35095	1356.31	-2.42206	0.0300617	0.138442	-4.59007
Ccdc94	-0.996467	54.0788	-2.42018	0.0301692	0.138442	-4.59008
Hint1	-1.35825	863.662	-2.41963	0.0302008	0.138442	-4.59008
Hbb-b1	-1.5994	6848.61	-2.41803	0.0302928	0.138442	-4.59009
Mapre2	-1.26759	667.047	-2.41217	0.030632	0.139214	-4.59011
Ubxn1	-1.53239	101.525	-2.41174	0.0306571	0.139214	-4.59011
Psmd9	-1.18365	272.341	-2.41031	0.0307404	0.139214	-4.59012
Mrpl18	-1.04004	406.024	-2.40582	0.0310037	0.139984	-4.59014
Ddx39a	-0.679889	5263.81	-2.40067	0.0313084	0.140254	-4.59016
Hnrnpf	-0.6402	14285.7	-2.3996	0.0313722	0.140254	-4.59016
Zranb2	-0.869543	351.278	-2.39895	0.0314109	0.140254	-4.59016
Actn4	-1.60221	783.253	-2.39739	0.0315039	0.140254	-4.59017
Cct2	-0.825507	3543.75	-2.39592	0.0315919	0.140254	-4.59017
Tcp1	-0.990694	3975.88	-2.39537	0.0316249	0.140254	-4.59018
Prpf6	-0.259974	5928.17	-2.39317	0.0317574	0.140287	-4.59018
Mtco2	-0.844687	1138.09	-2.39213	0.0318195	0.140287	-4.59019
Mrpl12	-0.922178	635.203	-2.3876	0.0320941	0.141082	-4.5902
Trim28	-0.726929	3192.7	-2.38101	0.0324976	0.142065	-4.59023
Tmod3	-1.37629	143.052	-2.38085	0.0325072	0.142065	-4.59023
Rfc1	-0.845322	321.243	-2.37853	0.0326507	0.142277	-4.59024
Prpf3	-0.556388	2965.97	-2.3756	0.0328326	0.142567	-4.59025
Adgrg1	-1.32565	68.6942	-2.37439	0.0329074	0.142567	-4.59025
Psmc6	-0.712264	638.32	-2.36958	0.0332089	0.143459	-4.59027
Rbm8a	0.73565	1539.16	2.36798	0.0333097	0.14348	-4.59028
Rpl17	-1.05757	5186.65	-2.36167	0.0337091	0.144653	-4.5903
Son	-0.344216	10009.2	-2.36034	0.0337942	0.144653	-4.59031
Ccar1	-0.615807	1444.54	-2.35741	0.0339821	0.144653	-4.59032
Dkc1	-0.927089	593.598	-2.35561	0.034098	0.144653	-4.59033
Eif4g2	-1.14118	570.798	-2.35477	0.0341521	0.144653	-4.59033
Cfl1	-1.36881	7603.04	-2.35325	0.0342501	0.144653	-4.59033
Tecr	-0.437484	1773.52	-2.35314	0.0342575	0.144653	-4.59034
Smarcb1	-1.03765	547.239	-2.34411	0.0348469	0.146729	-4.59037
Rab6a	-0.642705	1770.57	-2.34218	0.0349741	0.146852	-4.59038
Rsl1d1	-0.752277	4306.79	-2.34007	0.0351138	0.147027	-4.59038
Timm50	-0.622504	4474.45	-2.33759	0.0352779	0.147164	-4.59039
Vtn	-1.11649	157.842	-2.33617	0.035373	0.147164	-4.5904
Thrap3	-0.434211	8087.82	-2.33425	0.0355012	0.147164	-4.59041
Smchd1	-0.605395	1313.17	-2.33325	0.0355686	0.147164	-4.59041
Cdk1	-1.03856	227.841	-2.33222	0.0356375	0.147164	-4.59041
Mrpl48	-1.83359	300.601	-2.33053	0.0357508	0.147227	-4.59042
Bub3	-1.11369	917.058	-2.31895	0.0365401	0.150065	-4.59046
Rnps1	-0.722892	3123.31	-2.31611	0.0367357	0.150456	-4.59048
Esyt1	-0.800064	1254.58	-2.31262	0.0369783	0.151037	-4.59049
Trmt112	-0.93431	332.736	-2.308	0.0373008	0.151564	-4.59051
Fermt3	-2.24137	1092.34	-2.30657	0.0374012	0.151564	-4.59051
Clptm1	-0.588827	1100.5	-2.30521	0.037497	0.151564	-4.59052
Cct6a	-0.99816	3309.55	-2.305	0.0375119	0.151564	-4.59052
Abcb6	2.38522	53.6325	2.30351	0.0376172	0.151581	-4.59052
Ptbp3	-0.707094	590.014	-2.29673	0.0381	0.153115	-4.59055
Klf1	-0.78684	167.962	-2.2921	0.0384325	0.154038	-4.59057
Eif3e	-0.911182	368.729	-2.28768	0.0387532	0.15416	-4.59058
Psmc5	-0.898514	362.909	-2.28767	0.0387538	0.15416	-4.59058
Pcna	-0.58402	746.877	-2.28743	0.0387714	0.15416	-4.59058
Mrpl2	-0.505966	1070.35	-2.28212	0.0391597	0.154942	-4.5906
Rbm25	-0.172551	5391.02	-2.28191	0.0391748	0.154942	-4.59061
Tpm3	-2.07777	865.014	-2.27607	0.0396066	0.156216	-4.59063
Pcbp1	-0.725108	3946.27	-2.27405	0.0397571	0.156216	-4.59064
Eny2	-1.08771	175.952	-2.27334	0.0398096	0.156216	-4.59064
Fech	-0.882565	1756.91	-2.2706	0.0400144	0.156576	-4.59065
Ndufa6	-0.969981	1210.2	-2.26933	0.0401101	0.156576	-4.59065
Srpra	-0.726854	343.795	-2.26291	0.0405957	0.157783	-4.59068
Rars2	1.00234	61.2367	2.26245	0.04063	0.157783	-4.59068
Uqcrc1	-0.765243	3721.22	-2.26052	0.040777	0.157945	-4.59069
Psmd4	-1.26903	261.364	-2.24232	0.0421889	0.162993	-4.59076
Muc13	-4.15798	430.786	-2.22926	0.0432305	0.166587	-4.59081
Ddx46	-0.722655	2894.61	-2.22102	0.0438998	0.168733	-4.59084
Gnai2	-0.870033	3731.43	-2.21307	0.0445547	0.170812	-4.59087
Pgrmc2	0.739089	307.098	2.1982	0.0458049	0.175157	-4.59092
Wbp11	-0.552185	623.236	-2.19443	0.0461267	0.175304	-4.59094
Bcas2	-0.293175	1048.74	-2.19427	0.0461407	0.175304	-4.59094
Snrpd2	-0.495274	7188.72	-2.19364	0.0461941	0.175304	-4.59094
Cdc23	-0.558507	127.805	-2.19051	0.0464636	0.175881	-4.59095
Fasn	-1.17388	295.452	-2.18779	0.046699	0.176327	-4.59096
Eef1g	-1.03569	4547.39	-2.18096	0.0472951	0.178129	-4.59099
Rpl5	-0.955284	3686.04	-2.17839	0.0475205	0.178529	-4.591
Tufm	-0.554911	7981.94	-2.17398	0.0479106	0.179042	-4.59102
Pnisr	-0.630228	51.2757	-2.1727	0.0480251	0.179042	-4.59102
Tcf12	-0.681537	1223.83	-2.16956	0.048305	0.179042	-4.59103
Wdr33	-0.461787	1460.58	-2.1675	0.0484898	0.179042	-4.59104
Dlat	-1.21768	804.588	-2.16537	0.0486814	0.179042	-4.59105
Chmp4b	-0.928825	235.744	-2.16324	0.0488737	0.179042	-4.59106
Atp5j	-0.956522	8082.56	-2.16229	0.04896	0.179042	-4.59106
Gosr2	-0.894717	148.586	-2.16093	0.0490828	0.179042	-4.59107
Syf2	-0.406842	2188.81	-2.16063	0.0491105	0.179042	-4.59107
Hdac1	-0.507456	3159.16	-2.1599	0.0491769	0.179042	-4.59107
Mcm10	-0.427103	554.665	-2.15989	0.0491777	0.179042	-4.59107
Txnl1	-1.2263	1102.03	-2.1582	0.0493311	0.179042	-4.59108
Tsr1	-0.77301	146.366	-2.1577	0.0493774	0.179042	-4.59108
Nifk	-0.761551	939.461	-2.15667	0.049471	0.179042	-4.59108
Atp5b	-0.687442	73129.6	-2.15605	0.049528	0.179042	-4.59109
Akr1b1	-1.30583	195.03	-2.15561	0.0495681	0.179042	-4.59109
Sp1	-1.18416	155.632	-2.15259	0.0498465	0.179615	-4.5911
Ncoa5	-0.350536	1590.14	-2.14848	0.0502265	0.18055	-4.59111
Utp18	-1.31873	177.252	-2.13786	0.0512206	0.183589	-4.59115
Zc3hav1	-0.771834	1787.33	-2.13684	0.0513168	0.183589	-4.59116
Rnf2	-0.855782	104.765	-2.12664	0.052291	0.186629	-4.5912
Ywhaq	-0.653315	400.642	-2.12433	0.0525141	0.18698	-4.59121
Dhx30	-1.84093	47.1453	-2.12236	0.0527052	0.187216	-4.59121
Sfxn1	-0.561229	8944.41	-2.12037	0.052899	0.18746	-4.59122
L3hypdh	-0.882357	1434.79	-2.11719	0.0532088	0.188085	-4.59123
Mat2b	-1.62378	124.074	-2.116	0.0533263	0.188085	-4.59124
Atp5i	-0.752503	7920.24	-2.10983	0.0539346	0.189784	-4.59126
Top2b	-1.31959	85.1984	-2.10612	0.054303	0.19026	-4.59128
Atp5a1	-0.733238	88661.3	-2.10592	0.0543236	0.19026	-4.59128
Hist1h2bc	-1.42401	60916.9	-2.10253	0.0546632	0.190645	-4.59129
Snrpd1	-0.868562	2667.4	-2.10153	0.0547636	0.190645	-4.59129
Actg1	-1.49116	201165	-2.10101	0.0548152	0.190645	-4.5913
Nars	-0.836695	119.093	-2.09572	0.0553506	0.191942	-4.59132
Paics	-1.59072	1926.08	-2.0948	0.0554442	0.191942	-4.59132
Scfd1	-0.723689	123.045	-2.08921	0.0560157	0.193474	-4.59134
Ptcd3	-0.799443	183.462	-2.08724	0.056218	0.193726	-4.59135
Smc1a	-0.440385	2517.44	-2.08431	0.0565208	0.194157	-4.59136
Cd2bp2	-0.346605	841.262	-2.08352	0.056602	0.194157	-4.59136
Rpf2	-0.71097	231.66	-2.07916	0.0570566	0.195269	-4.59138
Atp2a2	-0.45083	4593.72	-2.0773	0.0572509	0.195367	-4.59139
Suclg2	-0.600745	674.79	-2.07604	0.0573832	0.195367	-4.59139
Lap3	-1.82595	114.849	-2.07478	0.0575151	0.195367	-4.5914
Impdh2	-0.726896	2017.26	-2.07391	0.0576067	0.195367	-4.5914
Eif2s2	-0.985957	128.321	-2.07093	0.057922	0.195993	-4.59141
Sf1	-0.466611	4268.31	-2.06172	0.0589049	0.19887	-4.59145
Ndufa2	-0.883304	1967.9	-2.05816	0.0592894	0.199197	-4.59146
Nudt21	-0.657084	2188.71	-2.0575	0.0593614	0.199197	-4.59146
Ttll12	-0.857772	77.4425	-2.05536	0.0595936	0.199197	-4.59147
Sf3a3	-0.491447	3686.56	-2.0541	0.0597299	0.199197	-4.59147
Supt6h	0.372348	233.122	2.05391	0.0597512	0.199197	-4.59148
Psmd14	-1.81126	162.238	-2.05278	0.0598741	0.199197	-4.59148
Znf592	-0.57431	143.679	-2.05225	0.0599319	0.199197	-4.59148
Stx4	-0.582323	106.994	-2.05099	0.0600701	0.199215	-4.59149
U2surp	-0.591812	6415.95	-2.04755	0.0604481	0.200026	-4.5915
Agk	-1.39907	101.731	-2.0405	0.0612296	0.202044	-4.59153
Rpl36	-1.319	2954.43	-2.03962	0.0613277	0.202044	-4.59153
Dhx8	-0.492171	588.098	-2.03761	0.061553	0.202342	-4.59154
Psmc3	-1.00848	925.945	-2.03206	0.0621773	0.203947	-4.59156
Rpl30	-0.732721	1473.57	-2.02058	0.0634875	0.207626	-4.5916
Smc2	-0.646799	2368.66	-2.01982	0.0635759	0.207626	-4.59161
Mmtag2	-0.68547	336.396	-2.01861	0.0637158	0.20763	-4.59161
Hnrnpd	-0.77673	6376.59	-2.01342	0.0643184	0.209139	-4.59163
Sub1	-1.40855	291.455	-2.01111	0.0645884	0.209563	-4.59164
Vcp	-0.660798	7578.93	-2.00511	0.0652945	0.210881	-4.59166
Scamp3	-1.80419	657.224	-2.00426	0.0653945	0.210881	-4.59166
Rps2	-1.14229	5745.44	-2.00318	0.0655235	0.210881	-4.59167
Ppp2r1a	-0.662922	445.785	-2.00289	0.0655573	0.210881	-4.59167
Nol7	-0.974685	58.7605	-1.99888	0.066035	0.211963	-4.59168
U2af2	-0.578188	3637.84	-1.99651	0.066319	0.212364	-4.59169
Tomm70	-0.71118	1415.29	-1.99547	0.0664433	0.212364	-4.5917
Sfswap	-0.570819	122.705	-1.98812	0.0673324	0.214685	-4.59173
Srsf1	-0.643962	45225.1	-1.98369	0.0678727	0.214685	-4.59174
Ythdf2	-0.759969	380.686	-1.98368	0.0678747	0.214685	-4.59174
Iba57	-0.835598	171.196	-1.98366	0.0678766	0.214685	-4.59174
Skiv2l2	-0.530827	731.681	-1.98359	0.0678858	0.214685	-4.59174
Rplp0	-0.550049	2736.03	-1.97997	0.0683304	0.215636	-4.59176
Psmd11	-1.22825	610.833	-1.97802	0.068571	0.215941	-4.59176
Mif	-1.43866	1180.11	-1.97428	0.0690358	0.216669	-4.59178
Cad	-0.710115	1175.88	-1.97305	0.0691889	0.216669	-4.59178
Mrps21	-0.553101	908.285	-1.97132	0.069405	0.216669	-4.59179
Srsf2	-0.392928	12216.9	-1.9706	0.0694952	0.216669	-4.59179
Rps14	-0.919838	13950.4	-1.97036	0.0695249	0.216669	-4.59179
Parp1	-0.40136	288.312	-1.96741	0.0698953	0.217372	-4.5918
Dnajc7	-1.00191	93.7527	-1.9619	0.0705925	0.219085	-4.59183
Lias	-1.66621	33.2098	-1.95705	0.0712113	0.220549	-4.59184
Lgals9	1.26474	3072.94	1.95553	0.0714054	0.220694	-4.59185
Cct4	-0.83684	3546.58	-1.95394	0.0716097	0.22087	-4.59186
Ndufs3	-0.566654	840.03	-1.9525	0.0717951	0.220987	-4.59186
Washc3	-2.23582	13.7202	-1.94832	0.0723371	0.222199	-4.59188
Glrx5	0.834112	435.992	1.94554	0.0726989	0.222854	-4.59189
Vps13b	-0.658474	397.485	-1.94426	0.0728652	0.222908	-4.59189
Trap1	-0.395409	1814.02	-1.94098	0.0732957	0.22346	-4.5919
Khdrbs1	-0.277689	4726.19	-1.94061	0.0733437	0.22346	-4.59191
Larp4	-1.15994	114.927	-1.93828	0.0736512	0.223547	-4.59192
Hnrnpul2	0.329012	11347.1	1.93813	0.0736706	0.223547	-4.59192
Atp2b4	2.68375	308.666	1.93266	0.0743967	0.225294	-4.59194
Rpl34	-0.712695	7858.61	-1.93042	0.0746962	0.22566	-4.59194
Ilf3	-0.659781	307.885	-1.9295	0.0748184	0.22566	-4.59195
Upf1	-0.665108	534.498	-1.92732	0.075112	0.22609	-4.59196
Rfc4	-0.530807	491.932	-1.92448	0.0754937	0.226784	-4.59197
Rragb	-0.892919	79.6212	-1.92143	0.0759062	0.227567	-4.59198
Aldh9a1	-0.916987	173.187	-1.91217	0.0771725	0.230901	-4.59201
Ndufs5	-1.54624	756.995	-1.911	0.0773341	0.230924	-4.59202
Steap3	-0.8091	2071.46	-1.90564	0.0780775	0.232469	-4.59204
Ndufb4	-0.345528	1777.57	-1.90503	0.0781618	0.232469	-4.59204
Luc7l3	-0.482216	1893.64	-1.90252	0.0785124	0.23305	-4.59205
Mrps17	-0.630507	93.2391	-1.89772	0.0791865	0.234586	-4.59207
Mki67	-0.818097	1194.41	-1.89264	0.0799052	0.236248	-4.59209
Etfb	-0.959586	2132.43	-1.88872	0.0804653	0.237436	-4.5921
Mrpl41	-0.563752	585.418	-1.88347	0.0812192	0.23919	-4.59212
F2	-1.40384	255.526	-1.87771	0.0820547	0.241176	-4.59214
Thbs1	-1.21706	3252.28	-1.86931	0.0832848	0.244103	-4.59218
Tomm20	-0.646174	2315.41	-1.86869	0.0833761	0.244103	-4.59218
Adnp	-0.511094	1166.36	-1.86748	0.0835557	0.244152	-4.59218
Stxbp2	-1.21693	61.1817	-1.86576	0.0838111	0.244422	-4.59219
Actb	-0.697192	8364.01	-1.86262	0.0842773	0.245304	-4.5922
Uba1	-0.972044	719.189	-1.86112	0.0845015	0.24548	-4.59221
Bzw1	-1.35218	59.3598	-1.85958	0.084733	0.245677	-4.59221
Aup1	-0.435619	519.579	-1.85629	0.0852272	0.246632	-4.59223
Rpl10	-1.06196	4406.49	-1.85475	0.0854593	0.246827	-4.59223
Pgk1	-1.50519	2223.39	-1.85324	0.0856866	0.247008	-4.59224
Mtch2	-0.376968	685.314	-1.84886	0.0863526	0.24845	-4.59225
Vars	-0.650528	5142.99	-1.84652	0.0867105	0.249002	-4.59226
Tpr	-0.423265	1286.36	-1.8432	0.0872199	0.249986	-4.59227
Psmd5	-2.12743	27.6661	-1.84046	0.0876423	0.250717	-4.59228
Stat5a	-0.543183	109.673	-1.83718	0.0881496	0.251688	-4.5923
Rrbp1	-0.79586	5887.8	-1.83417	0.0886183	0.252545	-4.59231
Mtdh	-1.0754	1102.81	-1.83007	0.0892605	0.253893	-4.59232
Rpl14	-0.827113	9069.28	-1.82688	0.0897622	0.254836	-4.59234
2009-09-01	-1.27995	64.4075	-1.82195	0.0905441	0.25657	-4.59235
Atp6v1g1	-0.59317	137.042	-1.81752	0.0912502	0.258083	-4.59237
Psmd1	-1.73125	181.539	-1.80972	0.0925087	0.26115	-4.5924
Pdlim5	-2.0339	216.689	-1.80423	0.0934013	0.263174	-4.59242
Cebpz	-0.670572	64.3102	-1.79943	0.0941898	0.264898	-4.59244
Oxa1l	-0.472603	1536.13	-1.79401	0.0950873	0.265968	-4.59246
Myef2	-1.06767	656.465	-1.79398	0.0950911	0.265968	-4.59246
Polr1e	-0.75534	64.8654	-1.79391	0.0951027	0.265968	-4.59246
Ppp1r9b	-0.663682	4103.49	-1.78928	0.0958758	0.267631	-4.59248
Dars	-1.10092	1438.38	-1.77823	0.0977414	0.271831	-4.59252
Ubr5	0.169756	70.3936	-1.77822	0.0977432	0.271831	-4.59252
Snu13	-0.573281	351.938	-1.77535	0.0982323	0.272351	-4.59253
Hnrnph2	0.686777	258.648	1.775	0.0982935	0.272351	-4.59253
Zc3h4	-0.651078	155.751	-1.7736	0.0985335	0.272512	-4.59254
Lsg1	-0.988484	1273.75	-1.76852	0.0994079	0.273922	-4.59255
Rprd1b	1.01849	44.1421	1.76695	0.0996785	0.273922	-4.59256
Smc4	-0.619961	2099.43	-1.76634	0.0997854	0.273922	-4.59256
Ddost	-0.404667	2498.59	-1.76605	0.0998361	0.273922	-4.59256
Ppia	-1.6914	7196.63	-1.76449	0.100107	0.273922	-4.59257
Ran	-0.592108	5373.45	-1.76326	0.10032	0.273922	-4.59257
Eftud2	-0.329993	6191.22	-1.76325	0.100323	0.273922	-4.59257
Ero1a	1.36661	108.353	1.7581	0.101224	0.275695	-4.59259
Abcf1	-1.0842	963.216	-1.75744	0.101339	0.275695	-4.5926
Pdlim1	-1.57486	110.652	-1.7544	0.101876	0.276343	-4.59261
Cyc1	-0.476449	2391.29	-1.754	0.101946	0.276343	-4.59261
Csde1	-0.915324	336.216	-1.75173	0.102348	0.27693	-4.59262
Nop56	-0.745543	1600.2	-1.75064	0.102541	0.276954	-4.59262
Srsf10	-0.483148	6952.5	-1.7483	0.102959	0.277479	-4.59263
Usp14	-0.663328	124.102	-1.74747	0.103106	0.277479	-4.59263
Ints5	-0.733462	43.2033	-1.74529	0.103495	0.277888	-4.59264
Tuba4a	-0.870405	922.458	-1.74368	0.103785	0.277888	-4.59265
Ranbp1	-1.33199	1801.56	-1.74352	0.103814	0.277888	-4.59265
Surf4	-1.26855	97.9018	-1.73872	0.104678	0.279702	-4.59266
Snx5	-0.866703	244.316	-1.73293	0.105732	0.282015	-4.59269
Ppp1r10	-0.75294	208.668	-1.73105	0.106075	0.282426	-4.59269
Bclaf1	-0.332629	2258.18	-1.71939	0.108229	0.287652	-4.59274
Plrg1	-0.181481	4091.16	-1.71714	0.10865	0.288259	-4.59274
Farsa	-0.329475	497.827	-1.71574	0.108912	0.288444	-4.59275
Copa	-0.596747	756.775	-1.70975	0.110039	0.290915	-4.59277
Nkrf	-0.582548	289.644	-1.7075	0.110465	0.291369	-4.59278
Psmd3	-1.04875	159.624	-1.70613	0.110726	0.291369	-4.59279
Rpsa	-0.580649	3194.12	-1.70577	0.110794	0.291369	-4.59279
Nup43	-0.654841	545.324	-1.70357	0.111214	0.291594	-4.59279
Rpl15	-0.47597	5770.41	-1.70328	0.111269	0.291594	-4.5928
N4bp2l2	-0.868253	38.1654	-1.70167	0.111577	0.291716	-4.5928
Fads1	-0.691697	819.585	-1.69976	0.111942	0.291716	-4.59281
Phgdh	-0.903668	2447.27	-1.69935	0.112022	0.291716	-4.59281
Khsrp	-0.777092	3044.4	-1.69762	0.112355	0.291716	-4.59282
Rps16	-1.27337	39004.4	-1.69731	0.112413	0.291716	-4.59282
Nisch	-0.504968	185.49	-1.69695	0.112483	0.291716	-4.59282
Ppm1g	-0.521551	123.21	-1.69362	0.113126	0.292714	-4.59283
Tssc4	-0.859771	41.6754	-1.69294	0.113258	0.292714	-4.59283
Ncbp1	0.299385	234.532	1.69162	0.113514	0.292871	-4.59284
Rbm22	-0.522881	1262.85	-1.68949	0.113929	0.293437	-4.59285
Thoc5	-0.626069	265.478	-1.688	0.114221	0.293683	-4.59285
Slc25a3	-0.288051	19652	-1.68591	0.114629	0.294049	-4.59286
Gadd45gip1	-0.549788	673.931	-1.68527	0.114755	0.294049	-4.59286
Rpl7	-0.52081	7012.1	-1.6826	0.115279	0.294886	-4.59287
C3	-0.840175	322.146	-1.68065	0.115665	0.295125	-4.59288
Rps15	-0.843957	620.191	-1.67974	0.115845	0.295125	-4.59288
Aip	-1.16101	109.47	-1.67914	0.115963	0.295125	-4.59288
Tubb4b	-0.527933	11042.2	-1.67517	0.116752	0.29663	-4.5929
Rfc5	-0.379982	867.099	-1.67409	0.116967	0.296673	-4.5929
Lyrm4	-0.621359	277.211	-1.66637	0.118515	0.300092	-4.59293
Vamp8	-0.67142	1061.11	-1.66535	0.118722	0.300108	-4.59294
Ndufb8	-1.06522	488.827	-1.66354	0.119089	0.300529	-4.59294
Aco2	-0.538242	4788.23	-1.65527	0.120773	0.303772	-4.59297
Stub1	-0.578084	48.7607	-1.65525	0.120779	0.303772	-4.59297
Atp1a1	-0.517503	2866.8	-1.64312	0.12329	0.309567	-4.59302
Mat2a	-1.02212	1169.82	-1.64169	0.123589	0.309799	-4.59302
Slc25a13	1.26839	150.736	1.64043	0.123852	0.309941	-4.59303
Ahcy	-1.6968	354.956	-1.63093	0.125859	0.314437	-4.59306
Mta3	-1.584	350.498	-1.62483	0.127161	0.316811	-4.59308
Sin3a	-0.380356	670.781	-1.62449	0.127235	0.316811	-4.59308
Rgn	-0.180182	63.0932	-1.62352	0.127443	0.316811	-4.59309
Creb1	-0.349215	904.17	-1.61999	0.128203	0.318172	-4.5931
Mrps27	-0.359188	1199.64	-1.61681	0.128892	0.319354	-4.59311
Prpf4b	-0.247776	2830.68	-1.6156	0.129155	0.319408	-4.59312
Mrps33	-1.29893	2288.27	-1.61475	0.12934	0.319408	-4.59312
Akap8	0.522892	177.038	1.61297	0.129727	0.319671	-4.59313
Atp6v1f	-1.11354	60.8042	-1.61231	0.129873	0.319671	-4.59313
Pom121	0.252124	1114.39	1.60659	0.131126	0.321838	-4.59315
Idi1	-1.73514	24.024	-1.60595	0.131268	0.321838	-4.59315
Srsf3	-0.520258	28859.7	-1.60536	0.131397	0.321838	-4.59315
Srsf9	-0.450303	3170.4	-1.60302	0.131915	0.322579	-4.59316
Paxip1	-0.315946	589.155	-1.60088	0.13239	0.323214	-4.59317
Raly	-0.483119	16475.6	-1.59803	0.133025	0.324236	-4.59318
Paxbp1	-0.192677	816	-1.59309	0.13413	0.326095	-4.5932
Rpl18a	-0.898431	4385.32	-1.59268	0.134223	0.326095	-4.5932
Zcchc10	-0.451936	120.273	-1.58874	0.135111	0.32772	-4.59321
Atp6v0a1	-0.408059	243.524	-1.5831	0.13639	0.330158	-4.59323
Hsd17b12	-0.338069	529.51	-1.58237	0.136556	0.330158	-4.59324
Uqcr10	-0.530666	144.23	-1.57544	0.138146	0.333462	-4.59326
Rps12	-0.572688	916.518	-1.57428	0.138413	0.33357	-4.59327
Ppig	-0.586127	1620.53	-1.57108	0.139153	0.334404	-4.59328
Idh3g	-0.809851	930.93	-1.57023	0.139351	0.334404	-4.59328
Mcm4	-0.482236	4275.81	-1.56927	0.139573	0.334404	-4.59328
Suclg1	-1.21122	6440.17	-1.56894	0.139651	0.334404	-4.59328
Pdcd11	-0.628152	159.636	-1.56406	0.14079	0.336593	-4.5933
Ythdc1	-0.558487	181.662	-1.5568	0.142499	0.340137	-4.59333
Eprs	-0.426396	3394.51	-1.55404	0.143154	0.341157	-4.59334
Mrpl9	-0.429301	509.047	-1.54727	0.144768	0.344456	-4.59336
Nol9	-0.380083	317.753	-1.54535	0.145229	0.345005	-4.59337
C1qb	1.17388	760.325	1.54368	0.145632	0.345415	-4.59338
Pole	-0.461027	183.261	-1.54172	0.146105	0.345829	-4.59338
Hsd17b4	-1.66416	196.714	-1.54003	0.146515	0.345829	-4.59339
Snrpc	-0.482418	5396.12	-1.53874	0.146827	0.345829	-4.59339
Rpl8	-0.476543	13260.8	-1.53855	0.146873	0.345829	-4.59339
Mrpl16	-1.14323	1201.4	-1.53819	0.14696	0.345829	-4.59339
Lgals1	1.37256	309.763	1.53143	0.14861	0.349163	-4.59342
Nup107	-0.257084	2782.76	-1.52907	0.14919	0.349963	-4.59343
Tmem160	0.647426	161.045	1.52815	0.149417	0.349963	-4.59343
Rtn4	-1.04397	321.93	-1.52566	0.150032	0.350533	-4.59344
Nup37	-0.698428	78.149	-1.52527	0.150128	0.350533	-4.59344
Rbbp6	-0.394883	1048.35	-1.52379	0.150494	0.350608	-4.59345
Anp32b	-0.576955	989.487	-1.52325	0.150628	0.350608	-4.59345
Myh10	-0.892628	7705.24	-1.5206	0.151287	0.351082	-4.59346
Ncapd2	-0.847248	62.3333	-1.52054	0.151302	0.351082	-4.59346
Trrap	-0.530355	419.545	-1.51778	0.151989	0.351082	-4.59347
Hsph1	-0.431197	314.246	-1.51753	0.152052	0.351082	-4.59347
Ccdc51	-1.41025	81.4881	-1.51748	0.152064	0.351082	-4.59347
Prkar2b	-0.644167	104.132	-1.51679	0.152237	0.351082	-4.59347
Prpf31	-0.250864	2461.95	-1.51026	0.153879	0.354324	-4.59349
Golim4	-0.387087	547.278	-1.50883	0.154242	0.354614	-4.5935
Dnajb12	-0.477806	193.37	-1.50741	0.1546	0.354894	-4.5935
CSN2	1.64882	1370.62	1.50386	0.155504	0.355888	-4.59352
Mrps31	0.207071	960.697	1.50384	0.155508	0.355888	-4.59352
Atp5o	-0.832007	25142.4	-1.50088	0.156264	0.35687	-4.59353
Csnk2a2	-0.389756	275.997	-1.5003	0.156413	0.35687	-4.59353
Adk	-0.4322	372.049	-1.4967	0.157337	0.358432	-4.59354
Ddx20	-0.473773	193.944	-1.49378	0.15809	0.359601	-4.59355
Trmt10c	0.846359	202	1.49193	0.158568	0.360141	-4.59356
Selenos	-0.55072	360.737	-1.48916	0.159287	0.361227	-4.59357
Zc3h18	-0.38038	1850.03	-1.48812	0.159558	0.361296	-4.59357
Nup133	-0.27207	2854.56	-1.47947	0.161824	0.365875	-4.5936
Ndufa9	0.49796	427.073	1.4775	0.162345	0.365992	-4.59361
Zc3h11a	-0.35853	8363.35	-1.47742	0.162365	0.365992	-4.59361
Supv3l1	-0.34666	80.6196	-1.47351	0.1634	0.367374	-4.59362
Endod1	-0.465488	288.168	-1.47326	0.163468	0.367374	-4.59362
Col3a1	-1.40106	1226.12	-1.46723	0.165078	0.370114	-4.59364
Tuba1b	-0.564528	23923.7	-1.46684	0.165181	0.370114	-4.59365
Dnajc11	-0.546736	938.911	-1.46592	0.16543	0.370118	-4.59365
Myo19	-1.09822	18.3366	-1.46144	0.166636	0.372261	-4.59366
Mars	-0.952	811.268	-1.4585	0.167432	0.372963	-4.59367
Mavs	-0.584859	445.952	-1.45844	0.167448	0.372963	-4.59368
Ndufb7	-0.848433	652.682	-1.45276	0.168994	0.375849	-4.59369
Clta	-0.760626	477.263	-1.45136	0.169376	0.376119	-4.5937
Smarca5	-0.442704	2694.13	-1.44817	0.170251	0.376119	-4.59371
Snap23	-0.692841	318.448	-1.44807	0.170279	0.376119	-4.59371
CSN1S1	0.874273	7193.79	1.44738	0.170469	0.376119	-4.59371
CSN1S2	1.03952	1143.84	1.44625	0.170781	0.376119	-4.59372
Eef1a1	-1.14468	61569.6	-1.44595	0.170863	0.376119	-4.59372
Acaa1a	-0.518695	1105.68	-1.44592	0.170872	0.376119	-4.59372
Ywhah	-0.890919	405.868	-1.43904	0.172778	0.379353	-4.59374
Bend3	-0.539128	129.77	-1.4373	0.173262	0.379353	-4.59375
Safb2	-0.328339	1705.77	-1.43706	0.17333	0.379353	-4.59375
Nup54	1.26157	44.8204	1.43693	0.173366	0.379353	-4.59375
Strbp	2.19613	73.3566	1.43607	0.173607	0.379353	-4.59375
Rps21	-0.49629	355.968	-1.43169	0.174834	0.381479	-4.59377
Nasp	-0.572762	158.654	-1.42737	0.176051	0.383576	-4.59378
Elavl1	-0.218691	3450.38	-1.42344	0.177166	0.385446	-4.5938
Aqr	-0.297863	1008.63	-1.42053	0.177995	0.386382	-4.59381
Edc4	-0.539718	1203.5	-1.41959	0.178263	0.386382	-4.59381
Plgrkt	-0.30424	361.209	-1.41921	0.17837	0.386382	-4.59381
Rsrc1	-0.190516	362.233	-1.41772	0.178798	0.38675	-4.59382
Prpf19	-0.260737	3110.31	-1.41497	0.179585	0.387678	-4.59383
Aldh2	-0.388988	4892.98	-1.41442	0.179744	0.387678	-4.59383
Ssr4	-0.293866	1267.62	-1.41317	0.180103	0.387895	-4.59383
Prdx2	-1.78293	382.827	-1.41112	0.180697	0.388615	-4.59384
Srsf6	-0.409777	22102.8	-1.4073	0.181802	0.390432	-4.59385
Smu1	-0.319826	823.798	-1.40542	0.18235	0.391048	-4.59386
Uhrf1	-0.322344	2347.3	-1.40209	0.18332	0.392566	-4.59387
Sf3b1	-0.333893	20190.2	-1.39825	0.184446	0.394415	-4.59388
Ybx3	0.5028	315.124	1.39417	0.185649	0.39595	-4.5939
Ddx28	-0.931023	2021.98	-1.39402	0.185692	0.39595	-4.5939
Mre11	-0.553119	59.4709	-1.39185	0.186333	0.396751	-4.5939
Etf1	-0.953687	56.449	-1.3902	0.186822	0.39723	-4.59391
Mrps23	-0.233197	1151.17	-1.37697	0.190788	0.405086	-4.59395
Dlst	-0.565416	356.736	-1.37362	0.1918	0.406432	-4.59397
Lig1	-0.600388	936.438	-1.37308	0.191964	0.406432	-4.59397
Rpl22	-0.551356	2045.63	-1.3697	0.192994	0.408036	-4.59398
Polr2j	3.01068	13.7763	1.36696	0.19383	0.408785	-4.59399
Snrnp70	-0.360437	23229	-1.36675	0.193893	0.408785	-4.59399
Ywhae	-1.21176	465.082	-1.36097	0.195672	0.411187	-4.59401
Pum3	-0.993184	443.791	-1.36073	0.195745	0.411187	-4.59401
Actc1	-2.0312	778.699	-1.36031	0.195875	0.411187	-4.59401
Kiaa1429	0.457973	43.0903	1.35948	0.19613	0.411187	-4.59401
Decr1	1.31822	316.478	1.35284	0.198192	0.414712	-4.59404
Aurkaip1	-0.671613	1536.09	-1.35228	0.198365	0.414712	-4.59404
Aatf	-0.544863	275.926	-1.34737	0.199902	0.417344	-4.59405
Slc25a11	-0.954954	1682.85	-1.34267	0.201383	0.419595	-4.59407
Wiz	-0.415176	256.029	-1.34154	0.20174	0.419595	-4.59407
Slc25a4	-1.03091	105.068	-1.34087	0.201951	0.419595	-4.59408
Snrpe	-0.295105	4431.92	-1.33901	0.202539	0.419595	-4.59408
Cwc15	-0.247647	3724.3	-1.33885	0.202592	0.419595	-4.59408
Rtcb	-1.33365	444.319	-1.33789	0.202895	0.419595	-4.59409
Rpl23	-0.951142	6864.37	-1.33775	0.20294	0.419595	-4.59409
Crem	1.4959	88.6115	1.33215	0.204724	0.422219	-4.5941
Cltc	-0.720317	6780.1	-1.332	0.204772	0.422219	-4.59411
Vasp	-1.55218	395.24	-1.32867	0.205842	0.423842	-4.59412
Zc3h14	-0.232888	2416.68	-1.32758	0.206192	0.42398	-4.59412
Sun1	0.655231	293.26	1.32649	0.206542	0.424119	-4.59412
Thoc3	-0.473517	68.1714	-1.32384	0.207399	0.424807	-4.59413
Mrpl39	0.703998	57.1112	1.3237	0.207444	0.424807	-4.59413
Rrm1	0.602024	219.247	1.32188	0.208033	0.425432	-4.59414
Nop58	-0.507187	1568.24	-1.3205	0.208482	0.425769	-4.59414
Gbas	0.747768	47.5646	1.31574	0.21003	0.428347	-4.59416
Gtf2h2	-1.0597	20.4279	-1.31324	0.21085	0.429435	-4.59417
Cox6b1	-0.859826	866.467	-1.30687	0.212945	0.43264	-4.59419
Cdc40	-0.22729	1390.11	-1.3056	0.213364	0.43264	-4.59419
Hnrnpll	-1.0164	515.869	-1.30541	0.213426	0.43264	-4.59419
Snrnp27	-0.870027	791.277	-1.30448	0.213734	0.43264	-4.5942
Vim	1.17232	17276.2	1.30308	0.214198	0.43264	-4.5942
Mogs	-0.936691	1411	-1.30292	0.214253	0.43264	-4.5942
Hnrnpk	-0.48452	26694.5	-1.30234	0.214444	0.43264	-4.5942
Cox6c	-0.424552	1886.98	-1.30086	0.214937	0.433051	-4.59421
Rbm45	-0.456834	240.559	-1.29786	0.215936	0.433926	-4.59422
Rpa3	-0.729918	50.5812	-1.29782	0.21595	0.433926	-4.59422
Rbmxl1	-0.335928	42193.4	-1.2961	0.216525	0.4345	-4.59422
Tcerg1	-0.39718	144.46	-1.29357	0.217374	0.43562	-4.59423
Eif3m	2.39788	75.9769	1.29157	0.218047	0.436191	-4.59424
Mrps5	-0.178139	1341.12	-1.29099	0.218241	0.436191	-4.59424
Sytl1	-0.863299	165.437	-1.28321	0.220876	0.44087	-4.59427
Canx	-0.508306	6752.1	-1.2797	0.222072	0.442222	-4.59428
Vprbp	-1.63809	23.5916	-1.27949	0.222144	0.442222	-4.59428
Rps24	-1.09696	5794.08	-1.27588	0.223378	0.443609	-4.59429
Ndufs1	-0.480202	3571.44	-1.27572	0.223432	0.443609	-4.59429
Abcb7	2.9608	9.70444	1.27259	0.224511	0.445162	-4.5943
Vti1a	-0.196159	82.8862	-1.26799	0.2261	0.447719	-4.59432
Ccnb1	0.0516058	103.054	-1.26685	0.226495	0.447911	-4.59432
Rps20	-1.03361	12522.3	-1.26462	0.227269	0.448849	-4.59433
B2m	0.584894	39.2522	1.25763	0.229712	0.453078	-4.59435
Iqgap1	2.33578	15.6601	1.25455	0.230797	0.454373	-4.59436
Polr2c	0.345728	1070.84	1.25388	0.23103	0.454373	-4.59436
Rps5	-0.440517	4535.33	-1.25318	0.231279	0.454373	-4.59436
Snrpf	-0.317674	1015.57	-1.24778	0.23319	0.457149	-4.59438
G3bp1	-0.662699	757.792	-1.24746	0.233301	0.457149	-4.59438
Fastkd1	-1.44189	10.3306	-1.24539	0.234038	0.457993	-4.59439
Mybbp1a	-1.07849	16602.9	-1.24011	0.235927	0.460528	-4.5944
Rap1b	-0.655731	286.261	-1.24005	0.235948	0.460528	-4.5944
Psmg1	-0.953059	33.3383	-1.23613	0.237355	0.462672	-4.59442
Pelp1	-0.26332	239.452	-1.23209	0.238813	0.46458	-4.59443
Gata2	0.488799	331.656	1.2317	0.238953	0.46458	-4.59443
Srgn	-0.206738	130.937	-1.22701	0.240656	0.467284	-4.59445
Mthfd1l	-0.528218	754.922	-1.22154	0.242654	0.470555	-4.59446
Luc7l2	-0.455459	5207.16	-1.22053	0.243024	0.470663	-4.59447
Blm	-0.562399	74.7755	-1.21414	0.245376	0.474605	-4.59449
Uqcrc2	-0.204759	6546.71	-1.21278	0.24588	0.474967	-4.59449
Cpsf6	-0.304336	2218.06	-1.20832	0.247534	0.477547	-4.59451
Ddx51	-1.65265	228.025	-1.20685	0.248083	0.477991	-4.59451
Tagln2	-0.958885	589.689	-1.1985	0.251208	0.483391	-4.59454
Ndufa8	-0.236537	3512.68	-1.19457	0.252691	0.485621	-4.59455
Amfr	0.418743	506.365	1.18601	0.255944	0.491055	-4.59457
Setd2	0.621065	102.03	1.18522	0.256249	0.491055	-4.59458
Rps4x	-1.09101	26994	-1.18403	0.256701	0.491055	-4.59458
Stoml2	-0.322985	5199.59	-1.1837	0.256829	0.491055	-4.59458
Nupl2	-0.226981	230.772	-1.17907	0.258605	0.493819	-4.5946
Hist1h3a	-0.826498	17564.6	-1.17657	0.25957	0.495032	-4.5946
Ankrd17	-0.177771	217.054	-1.17433	0.260435	0.49605	-4.59461
Cct7	-0.975333	690.753	-1.17268	0.261074	0.496637	-4.59462
Rps10	-0.906902	8580.51	-1.16878	0.26259	0.498889	-4.59463
Sf3b3	-0.320502	5127.38	-1.16664	0.263425	0.499841	-4.59463
Ywhag	0.60772	96.5424	1.16565	0.263811	0.499941	-4.59464
Polr2e	-0.335127	285.756	-1.16204	0.265224	0.500448	-4.59465
Epb41	-0.613481	2138.87	-1.16183	0.265307	0.500448	-4.59465
Eif2s3x	-0.960753	802.657	-1.16177	0.265333	0.500448	-4.59465
Tap2	-0.320002	78.9147	-1.16137	0.265488	0.500448	-4.59465
Acss1	-0.530083	194.703	-1.16071	0.265748	0.500448	-4.59465
Rbm26	-0.419493	377.115	-1.1595	0.266224	0.500672	-4.59466
Nudcd2	1.02331	100.784	-1.15823	0.266725	0.500672	-4.59466
Sdha	-0.139016	4649.69	-1.15786	0.266869	0.500672	-4.59466
Bud31	0.308105	408.178	1.15493	0.268029	0.501647	-4.59467
Slc25a5	-0.503401	92980.4	-1.15473	0.268107	0.501647	-4.59467
Safb	-0.230959	15591.5	-1.15323	0.268702	0.501647	-4.59468
Seh1l	-0.342689	1096.33	-1.15316	0.268727	0.501647	-4.59468
Polr1c	-0.42058	88.3999	-1.15229	0.269073	0.501668	-4.59468
Wars	-0.619508	266.882	-1.15137	0.269438	0.501724	-4.59468
Hsp90ab1	-0.998375	40398	-1.14963	0.270131	0.50238	-4.59469
Srsf4	0.251075	2208.36	1.1487	0.270501	0.50238	-4.59469
Npm1	-0.377696	12527.1	-1.14783	0.27085	0.50238	-4.59469
Abcb10	-0.447445	1538.79	-1.14712	0.271131	0.50238	-4.59469
Npm3	1.83225	614.935	1.14574	0.271682	0.502779	-4.5947
Rps15a	-1.37124	1748.47	-1.13614	0.275541	0.509292	-4.59473
Cat	-0.333578	515.871	-1.13455	0.276185	0.509854	-4.59473
Nup88	-0.296605	859.192	-1.1334	0.27665	0.510084	-4.59474
Eif3b	-0.387046	961.426	-1.12697	0.279264	0.514271	-4.59476
Mtx1	-0.262254	232.616	-1.12284	0.280955	0.516751	-4.59477
Mrpl23	-0.108689	492.814	-1.11436	0.284448	0.522534	-4.59479
Tmco1	0.634933	1042.93	1.11297	0.285027	0.522957	-4.5948
Las1l	-0.335797	498.514	-1.10906	0.286649	0.524655	-4.59481
Rpa1	-0.6559	69.8415	-1.10905	0.286653	0.524655	-4.59481
Apoe	-0.752714	623.886	-1.10528	0.288226	0.525904	-4.59482
Gnb1	0.967649	167.611	1.10503	0.28833	0.525904	-4.59482
Ddx1	-0.336212	320.012	-1.10451	0.28855	0.525904	-4.59482
Mrps28	-0.307827	618.977	-1.10391	0.288801	0.525904	-4.59482
Dync1h1	-0.347089	1560.76	-1.10322	0.289089	0.525904	-4.59483
Eci1	-0.720316	2937.31	-1.1009	0.290061	0.527031	-4.59483
Vps72	-0.686476	42.0307	-1.09882	0.290938	0.527986	-4.59484
Dpm1	-0.538964	1528.14	-1.09549	0.29234	0.528713	-4.59485
Gnai3	-0.248453	231.195	-1.09533	0.292408	0.528713	-4.59485
Atp5h	-0.209383	4440.15	-1.09484	0.292615	0.528713	-4.59485
Fip1l1	-0.39589	7521.23	-1.09452	0.29275	0.528713	-4.59485
Parl	0.762198	353.796	1.09326	0.293283	0.529039	-4.59486
Mrpl46	-0.740705	764.208	-1.08949	0.294884	0.531288	-4.59487
Rpl27a	-1.20183	19795.8	-1.08843	0.295335	0.531461	-4.59487
Kpna3	0.370121	432.485	1.08421	0.297138	0.533348	-4.59488
Uso1	-0.613638	48.4094	-1.08337	0.297498	0.533348	-4.59488
Atl2	-0.504146	439.03	-1.08184	0.298152	0.533348	-4.59489
Gemin2	0.328789	53.7687	-1.08085	0.298574	0.533348	-4.59489
Csnk2b	-0.407993	242.432	-1.07979	0.299031	0.533348	-4.5949
Myo1d	-0.412808	221.352	-1.07923	0.29927	0.533348	-4.5949
Farsb	-0.546231	52.9598	-1.07855	0.299563	0.533348	-4.5949
Bdh1	0.360394	1060.94	1.07824	0.299698	0.533348	-4.5949
Fn1	-1.64693	7042.7	-1.07765	0.299951	0.533348	-4.5949
Sec61g	1.32432	87.8617	1.07689	0.300281	0.533348	-4.5949
Tmed10	-0.253276	928.282	-1.07669	0.300364	0.533348	-4.5949
Hccs	-0.243204	291.691	-1.07602	0.300653	0.533348	-4.59491
Dnajc2	-0.387912	88.674	-1.07415	0.301464	0.53359	-4.59491
Polr2i	0.491296	24.6116	1.07406	0.301502	0.53359	-4.59491
Nup210	-0.196771	511.489	-1.06764	0.304288	0.537886	-4.59493
Cst7	-3.1227	109.222	-1.06652	0.304772	0.538108	-4.59493
Wdr91	-2.1666	5655.48	-1.06445	0.305676	0.539069	-4.59494
Nbr1	-0.427156	57.7564	-1.063	0.306312	0.539556	-4.59494
Apaf1	0.449016	1302.82	1.06123	0.307084	0.539793	-4.59495
Ank1	-0.693278	128.805	-1.06104	0.307167	0.539793	-4.59495
Hemgn	-0.392007	1719.16	-1.05702	0.308936	0.542266	-4.59496
Cdk2ap2	-0.638382	165.894	-1.055	0.309826	0.543192	-4.59497
Atp2a3	-4.45398	17.7086	-1.05415	0.310201	0.543215	-4.59497
Utp14a	-0.558351	124.85	-1.04057	0.31624	0.551357	-4.59501
Sacm1l	-0.485155	46.2073	-1.03891	0.316982	0.551357	-4.59501
Eif5b	-1.00698	556.945	-1.03863	0.317107	0.551357	-4.59501
Matr3	0.120294	8477.23	1.03854	0.317149	0.551357	-4.59501
Rack1	-1.22159	822.485	-1.03749	0.317618	0.551357	-4.59502
Golm1	0.401134	1209.03	1.03668	0.317984	0.551357	-4.59502
Cox10	-0.928491	187.63	-1.0364	0.31811	0.551357	-4.59502
Hnrnpdl	-0.496921	209.302	-1.03631	0.31815	0.551357	-4.59502
Exosc4	-0.545144	205.47	-1.03629	0.318161	0.551357	-4.59502
Ssbp3	2.06284	7.89036	1.03473	0.318861	0.551932	-4.59502
Psmc4	0.292605	162.577	-1.0331	0.319598	0.552298	-4.59503
Gstp1	-0.993395	612.468	-1.03229	0.31996	0.552298	-4.59503
Arglu1	-0.386126	3010.01	-1.03181	0.320178	0.552298	-4.59503
Sptbn1	-5.64198	51.9997	-1.02705	0.322336	0.555381	-4.59505
Glud1	-0.470598	63.1723	-1.0257	0.322948	0.555797	-4.59505
Ndufs6	-0.278151	1111.45	-1.02097	0.325104	0.558865	-4.59506
Ddb1	1.42354	209.078	1.01189	0.329273	0.565384	-4.59509
Slc3a2	-0.544412	2644.76	-1.00995	0.330167	0.56627	-4.59509
Srsf7	-0.428589	8419.46	-1.00715	0.331462	0.56721	-4.5951
Atp5c1	-0.312603	12756.3	-1.00713	0.331471	0.56721	-4.5951
Bsg	-0.348851	3811.77	-1.00551	0.332223	0.567847	-4.59511
Pabpn1	-1.04095	756.964	-1.00331	0.333245	0.568946	-4.59511
Cpsf1	-0.366432	278.383	-0.997065	0.33616	0.573269	-4.59513
Acsl1	-0.315131	231.129	-0.994438	0.337391	0.574715	-4.59514
Syncrip	-0.723536	3642.86	-0.990076	0.339442	0.577181	-4.59515
Wdr5	0.549718	84.1735	0.989723	0.339609	0.577181	-4.59515
Stx16	-1.16967	15.8295	-0.986151	0.341296	0.579391	-4.59516
Wdr3	-1.01342	19.6944	-0.985241	0.341726	0.579466	-4.59516
Ndufv1	-0.475682	283.199	-0.983857	0.342382	0.579922	-4.59517
Pwp2	0.581027	91.8904	0.982336	0.343104	0.580489	-4.59517
Etfa	-0.461242	734.526	-0.980533	0.343961	0.581283	-4.59518
Srrt	0.13233	1739.49	0.978942	0.344719	0.581794	-4.59518
Eif4a3	-0.181415	4023.7	-0.978268	0.34504	0.581794	-4.59518
Hmgcs1	2.103	68.2855	-0.97615	0.346051	0.582843	-4.59519
Trpv2	0.721031	72.4755	0.968673	0.349636	0.588221	-4.59521
Lonp1	0.2971	1413.11	0.966169	0.350843	0.58959	-4.59521
Chchd3	-0.157964	14404	-0.96338	0.352191	0.591191	-4.59522
H2-D1	0.562023	544.927	0.958643	0.354488	0.594381	-4.59523
Rpl13	-0.938336	47594.3	-0.95639	0.355584	0.595553	-4.59524
Flot2	2.3504	11.1836	0.954673	0.356421	0.595755	-4.59525
Hmgb3	-0.753354	122.82	-0.954513	0.356499	0.595755	-4.59525
Rfc3	0.417869	70.0138	0.95106	0.358187	0.597908	-4.59525
Top1	-0.602002	4829.03	-0.946522	0.360413	0.599919	-4.59527
Ndufa7	-0.299957	4779.66	-0.94576	0.360788	0.599919	-4.59527
Znf32	0.788385	76.0744	0.945478	0.360927	0.599919	-4.59527
Supt5h	-0.164601	775.461	-0.945346	0.360992	0.599919	-4.59527
Erlin2	-0.461779	989.626	-0.941948	0.362667	0.602035	-4.59528
Ssr3	-0.476952	949.428	-0.940606	0.36333	0.602371	-4.59528
Alg2	0.302764	117.341	0.939401	0.363927	0.602371	-4.59529
Emd	-0.152757	2766.37	-0.939101	0.364075	0.602371	-4.59529
Armc10	0.792715	66.9171	0.936316	0.365456	0.603989	-4.59529
Rps19	-0.680457	22276.3	-0.934779	0.366219	0.604161	-4.5953
Rbbp5	-0.102662	98.4444	-0.934484	0.366366	0.604161	-4.5953
Hmbs	3.71011	7.97645	0.929611	0.368795	0.607499	-4.59531
Tars2	-0.571458	223.675	-0.927485	0.369858	0.608582	-4.59532
Med31	0.756086	31.906	0.9193	0.373972	0.614675	-4.59534
Lyar	-0.607063	547.732	-0.918287	0.374483	0.614841	-4.59534
Prpf8	-0.105413	10318.4	-0.915297	0.375995	0.615938	-4.59535
Ddx27	-1.24078	235.882	-0.914077	0.376613	0.615938	-4.59535
Uqcrfs1	-0.665025	3038.27	-0.913962	0.376671	0.615938	-4.59535
Cyb5b	0.302171	478.217	0.913718	0.376795	0.615938	-4.59535
Hnrnpu	-0.210603	126497	-0.910825	0.378264	0.617119	-4.59536
Afg3l1	-0.139791	253.971	-0.910675	0.37834	0.617119	-4.59536
Mbd1	-0.213433	437.349	-0.909824	0.378773	0.617153	-4.59536
Tpi1	-0.583303	1403.13	-0.903207	0.382151	0.62198	-4.59538
Emc2	-0.280998	125.818	-0.901497	0.383027	0.6224	-4.59538
Ptbp1	0.605397	398.172	0.900925	0.38332	0.6224	-4.59539
Kpna2	-0.147101	4426.38	-0.900275	0.383654	0.6224	-4.59539
Cisd2	0.000297169	114.087	-0.897974	0.384836	0.62297	-4.59539
Mrps16	-0.125446	380.434	-0.896975	0.38535	0.62297	-4.5954
Gtf3c5	-0.76544	96.3476	-0.895832	0.385939	0.62297	-4.5954
Nol10	-0.442247	82.5852	-0.895622	0.386048	0.62297	-4.5954
Gnl3	-0.123892	1338.74	-0.895552	0.386083	0.62297	-4.5954
Comt	1.47377	57.0705	0.893969	0.3869	0.623617	-4.5954
Prpf40a	-0.128384	4857.61	-0.892109	0.387861	0.624494	-4.59541
Srp68	0.382828	1036.28	0.889826	0.389043	0.624956	-4.59541
Rps28	-0.560697	2528.56	-0.888706	0.389624	0.624956	-4.59542
Fam213a	-1.83216	158.717	-0.888584	0.389687	0.624956	-4.59542
Lyn	-0.600882	167.274	-0.888337	0.389816	0.624956	-4.59542
Rbm39	-0.331405	8200.01	-0.882533	0.392836	0.629124	-4.59543
Picalm	1.42494	60.2817	0.878952	0.394707	0.631401	-4.59544
Pds5a	-0.22362	403.745	-0.878201	0.3951	0.631401	-4.59544
Tardbp	0.443328	7126.14	0.877312	0.395566	0.631473	-4.59545
Tmem209	0.193793	490.001	0.874564	0.397007	0.6331	-4.59545
Psip1	-1.55434	531.143	-0.873706	0.397458	0.633146	-4.59545
Rhag	0.652457	398.167	0.872623	0.398028	0.63338	-4.59546
Sfxn3	-0.418408	1821.96	-0.870926	0.398922	0.633458	-4.59546
Espn	2.92807	13.6421	0.870925	0.398922	0.633458	-4.59546
Cstf1	-0.126398	185.149	-0.868835	0.400025	0.634537	-4.59547
Myo1g	-0.631966	117.841	-0.867227	0.400875	0.635213	-4.59547
Kif22	-0.260308	465.979	-0.862964	0.403134	0.638118	-4.59548
Plp2	0.847711	267.561	0.859586	0.404929	0.640284	-4.59549
Rhog	-0.179212	3274.99	-0.856644	0.406497	0.640818	-4.5955
Cdkn2aip	-0.252007	475.932	-0.856238	0.406714	0.640818	-4.5955
Itih2	-0.881373	3306.54	-0.856058	0.40681	0.640818	-4.5955
Sp3	0.499587	319.356	0.855745	0.406977	0.640818	-4.5955
Rplp1	0.686205	883.043	0.852866	0.408517	0.642568	-4.59551
Nap1l4	-0.733883	565.894	-0.850611	0.409726	0.643794	-4.59551
Arl6ip4	0.454948	67.7268	0.849455	0.410346	0.644093	-4.59551
Fkbp8	-0.150774	3445.15	-0.847455	0.411422	0.645106	-4.59552
Mafg	-0.579763	136.746	-0.843004	0.413821	0.64819	-4.59553
Cacybp	2.74698	33.1755	-0.841658	0.414548	0.648651	-4.59553
Mrpl55	-0.370097	651.803	-0.837889	0.41659	0.651166	-4.59554
Polr1d	-0.440851	170.634	-0.835329	0.41798	0.651987	-4.59555
Rpl12	-0.525039	5970.87	-0.835319	0.417985	0.651987	-4.59555
Uap1l1	-0.522428	250.849	-0.832889	0.419308	0.653015	-4.59555
Usmg5	-0.326267	662.014	-0.832508	0.419515	0.653015	-4.59556
Mtfr1l	-0.162699	234.626	-0.831696	0.419958	0.653026	-4.59556
Taf4b	-0.276443	78.1686	-0.828377	0.42177	0.655165	-4.59557
Bud13	-0.255004	231	-0.826066	0.423036	0.65645	-4.59557
Tbl2	0.395247	118.801	0.820611	0.426031	0.660415	-4.59558
Magoh	-0.206564	654.001	-0.816833	0.428115	0.662959	-4.59559
Clpx	-0.15541	791.063	-0.813055	0.430204	0.665506	-4.5956
Praf2	-0.707032	210.595	-0.807429	0.433328	0.669648	-4.59561
Pgrmc1	-0.213799	477.126	-0.800395	0.437254	0.675019	-4.59563
Sars	-0.383104	264.678	-0.798839	0.438126	0.675669	-4.59563
Lrrc8c	0.731706	338.886	0.794829	0.440377	0.678366	-4.59564
Col1a1	-0.640227	15422	-0.793541	0.441101	0.678366	-4.59565
Kpna4	0.335571	262.94	0.792424	0.441731	0.678366	-4.59565
Ndufb9	-0.132703	242.856	-0.791281	0.442375	0.678366	-4.59565
Mrpl33	-1.64303	16231.2	-0.790962	0.442555	0.678366	-4.59565
Znf740	-0.252127	330.68	-0.7909	0.44259	0.678366	-4.59565
Rangap1	-0.120368	3595.37	-0.789375	0.443451	0.678627	-4.59566
Nedd4	0.247461	300.417	0.787912	0.444278	0.678627	-4.59566
Rps25	-0.806234	9121.54	-0.786933	0.444831	0.678627	-4.59566
Ubxn4	0.722064	7.64122	0.786606	0.445016	0.678627	-4.59566
Rpl22l1	-0.777719	432.539	-0.786594	0.445024	0.678627	-4.59566
Rpl32	-1.27335	9222.14	-0.784377	0.44628	0.679851	-4.59567
Vat1	0.619196	1307.52	0.783523	0.446764	0.679898	-4.59567
Ddx47	-0.504018	265.665	-0.780685	0.448376	0.681659	-4.59568
Emc1	-0.254522	152.907	-0.779379	0.44912	0.682098	-4.59568
Nelfa	-0.139182	87.8029	-0.772983	0.452771	0.686947	-4.59569
Cenpv	-0.610396	176.353	-0.771584	0.453572	0.687055	-4.5957
Bag2	0.769582	343.258	0.770448	0.454223	0.687055	-4.5957
Mmgt1	0.35014	140.115	0.769813	0.454588	0.687055	-4.5957
Dcaf7	0.682505	15.2887	0.76966	0.454676	0.687055	-4.5957
Srprb	-0.159719	836.087	-0.763454	0.458245	0.691309	-4.59572
Aaas	0.2366	129.62	0.762964	0.458528	0.691309	-4.59572
Vps18	-0.196153	46.0294	-0.762364	0.458874	0.691309	-4.59572
Srsf5	-0.406691	3959.86	-0.760514	0.459942	0.692222	-4.59572
Ppil2	0.35948	204.509	0.758203	0.46128	0.69335	-4.59573
Tomm22	0.784002	1659.83	0.75762	0.461617	0.69335	-4.59573
Stt3a	-0.399351	621.886	-0.756228	0.462424	0.693855	-4.59573
Klf16	-0.74245	259.669	-0.755232	0.463002	0.693855	-4.59573
Nup98	-0.0870913	3877.41	-0.754647	0.463341	0.693855	-4.59574
Stx5	0.315605	278.086	0.752618	0.464521	0.694511	-4.59574
Rps17	-0.162827	3540.45	-0.752298	0.464706	0.694511	-4.59574
Cdc45	-0.18403	129.014	-0.747505	0.467499	0.697589	-4.59575
Mfap1a	-0.118163	2842.94	-0.747167	0.467697	0.697589	-4.59575
Nhp2	0.205421	148.487	0.745699	0.468555	0.698175	-4.59575
Snx27	-0.378519	62.6638	-0.744218	0.469421	0.698752	-4.59576
Dcp1a	-0.107237	85.7939	-0.743086	0.470084	0.698752	-4.59576
Sdhb	-0.252277	166.718	-0.742006	0.470717	0.698752	-4.59576
Thoc6	0.21912	231.611	0.741853	0.470807	0.698752	-4.59576
Phb	-0.194875	19349.3	-0.739582	0.472139	0.699489	-4.59577
Emg1	-0.388181	119.313	-0.739417	0.472237	0.699489	-4.59577
Znf638	-0.13735	770.3	-0.73754	0.47334	0.700326	-4.59577
Cdk5rap3	-0.238274	58.2106	-0.736867	0.473736	0.700326	-4.59577
Nfrkb	-0.619226	188.252	-0.732297	0.476431	0.703085	-4.59578
Jagn1	0.651027	105.876	0.731897	0.476667	0.703085	-4.59579
Timm13	-0.49731	116.141	-0.731317	0.47701	0.703085	-4.59579
Ints4	-0.172976	73.6006	-0.729511	0.478078	0.703967	-4.59579
Nup62	0.114386	23.141	0.72589	0.480224	0.706328	-4.5958
Rpl9	-1.328	11393.6	-0.724814	0.480863	0.706328	-4.5958
Cpsf3	-0.163442	445.186	-0.724424	0.481095	0.706328	-4.5958
Tomm34	0.513676	36.1311	-0.717196	0.485401	0.711953	-4.59582
Pml	-0.3926	2369.59	-0.71574	0.486272	0.712533	-4.59582
Mbnl1	-0.591897	297.728	-0.708636	0.490531	0.717759	-4.59583
Znf385a	-3.10915	1025.55	-0.708196	0.490796	0.717759	-4.59584
Aurkb	0.300055	85.9644	0.70427	0.49316	0.720514	-4.59584
Lman1	-0.221495	1756.82	-0.702896	0.493989	0.721022	-4.59585
Mrps18b	-0.0350612	470.034	-0.701528	0.494815	0.721525	-4.59585
Rplp2	-0.879023	1070.77	-0.700423	0.495483	0.721797	-4.59585
Sumo1	-0.321168	260.366	-0.698157	0.496855	0.723093	-4.59586
Isy1	-0.139362	542.895	-0.697153	0.497463	0.723275	-4.59586
Snx3	-0.864369	122.02	-0.696226	0.498025	0.723351	-4.59586
Gnl3l	0.0501732	40.5619	-0.695477	0.49848	0.723351	-4.59586
Ndufa4	-0.313758	2173.49	-0.692977	0.499998	0.724853	-4.59587
Zcchc8	0.0884318	355.535	0.690132	0.50173	0.726661	-4.59587
Nolc1	-0.280671	666.51	-0.688073	0.502986	0.727776	-4.59588
Tysnd1	0.558606	28.3122	0.685484	0.504567	0.729359	-4.59588
Brd7	0.224495	83.9457	0.682786	0.506218	0.731041	-4.59589
Ndufv2	-0.344377	590.837	-0.681546	0.506978	0.731434	-4.59589
Nup35	-0.0767105	2938.51	-0.675327	0.510799	0.736034	-4.5959
Sf3b4	-0.130758	534.051	-0.674759	0.511148	0.736034	-4.5959
Zc3h13	-0.15448	515.926	-0.671918	0.5129	0.737847	-4.59591
Pkm	-1.15613	8530.12	-0.667785	0.515454	0.740811	-4.59592
rp9	-0.174359	149.016	-0.665384	0.516942	0.742238	-4.59592
Sf3a2	-0.0740004	1265.3	-0.662733	0.518587	0.743458	-4.59593
Jup	-1.89497	1556.97	-0.661408	0.51941	0.743458	-4.59593
Sarnp	-0.549261	1291.76	-0.661328	0.51946	0.743458	-4.59593
Psrc1	-1.27528	2918.81	-0.660733	0.51983	0.743458	-4.59593
Nup93	0.0846134	3477.1	0.660023	0.520272	0.743458	-4.59593
Tapbp	0.459204	277.756	0.655216	0.523268	0.747028	-4.59594
Asns	1.03997	118.401	0.650878	0.525981	0.750186	-4.59595
Rps29	-0.379933	5456.16	-0.649035	0.527135	0.751117	-4.59596
Ctnnbl1	-0.0806331	787.279	-0.646875	0.52849	0.752333	-4.59596
Csnk1d	-0.261161	388.122	-0.644611	0.529913	0.753462	-4.59596
Ilf2	-0.442157	583.512	-0.644014	0.530288	0.753462	-4.59596
Nat10	0.287828	92.0075	0.637965	0.534101	0.756669	-4.59598
Ddx3x	-0.0745106	13789.8	-0.637492	0.534401	0.756669	-4.59598
Eif4b	-0.165881	564.388	-0.636695	0.534904	0.756669	-4.59598
Hist2h2aa1	-1.07057	72390.8	-0.635644	0.535569	0.756669	-4.59598
Ccna2	0.4909	215.406	0.634739	0.536141	0.756669	-4.59598
Pbrm1	0.305775	155.822	0.634323	0.536405	0.756669	-4.59598
Pspc1	-0.897065	888.351	-0.633858	0.536699	0.756669	-4.59598
Hsp90b1	-0.300774	1860.15	-0.63385	0.536704	0.756669	-4.59598
Ociad1	0.196996	804.57	0.633243	0.537089	0.756669	-4.59599
Rpl24	-1.27536	77713.6	-0.630855	0.538603	0.757479	-4.59599
Rpl37a	-0.528574	19194.1	-0.630743	0.538674	0.757479	-4.59599
Xpnpep1	0.87424	30.1794	0.622605	0.543853	0.764045	-4.59601
Ddx19a	0.543619	110.206	0.619756	0.545672	0.765862	-4.59601
Bax	0.847881	925.405	0.61898	0.546168	0.765862	-4.59601
Dhx9	0.254311	20114.4	0.614298	0.549168	0.769348	-4.59602
Xab2	-0.0807808	1466.45	-0.612247	0.550484	0.76987	-4.59602
Tubb5	-0.663236	47203.9	-0.612117	0.550567	0.76987	-4.59603
Myo18a	-0.216234	203.928	-0.608115	0.553142	0.772367	-4.59603
Eif3h	-0.168493	287.965	-0.607739	0.553384	0.772367	-4.59603
Nucb1	-0.652108	205.711	-0.603877	0.555874	0.775122	-4.59604
Emc10	2.18829	44.7669	0.599611	0.558633	0.777978	-4.59605
Por	-1.00208	310.653	-0.599104	0.558961	0.777978	-4.59605
Sf3b6	0.0812182	1289.03	0.596953	0.560355	0.778505	-4.59605
Zfr	-0.105871	2176.78	-0.596852	0.560421	0.778505	-4.59605
Higd1a	0.602018	1319.3	0.596117	0.560898	0.778505	-4.59605
Ccdc167	1.58515	96.8047	0.594992	0.561628	0.778797	-4.59606
Cdc20	-0.209226	36.062	-0.593685	0.562477	0.779254	-4.59606
CD003	0.346307	383.763	0.588716	0.565711	0.782711	-4.59607
Mrpl47	-0.121908	147.999	-0.588181	0.56606	0.782711	-4.59607
Ndufs8	-0.209923	368.901	-0.587276	0.56665	0.782711	-4.59607
Timm17a	1.44819	39.0117	0.586004	0.56748	0.782711	-4.59607
Ndufaf7	0.460192	160.326	0.585847	0.567583	0.782711	-4.59607
H2afz	-1.68424	1484.89	-0.583622	0.569037	0.782901	-4.59608
Tex10	-0.291228	185.93	-0.583549	0.569085	0.782901	-4.59608
Emc8	0.0807342	120.443	-0.583239	0.569288	0.782901	-4.59608
Dnaja2	-0.148124	384.757	-0.579889	0.571481	0.785035	-4.59608
Brca1	0.116498	517.627	0.57927	0.571887	0.785035	-4.59608
U2af1	-0.156336	717.182	-0.577525	0.573032	0.785887	-4.59609
Hspa9	-0.373863	101014	-0.573621	0.575597	0.788684	-4.59609
Hspa5	-0.313892	27395.2	-0.572369	0.576421	0.789091	-4.5961
Glul	-0.343973	340.493	-0.567289	0.579771	0.792953	-4.59611
H2afx	-0.637566	85.1363	-0.563977	0.58196	0.795221	-4.59611
Zw10	1.08248	102.153	0.562836	0.582715	0.795528	-4.59611
Lemd3	-0.30305	149.656	-0.557881	0.586001	0.799287	-4.59612
Rpn2	0.24079	1071.14	0.553301	0.589047	0.80271	-4.59613
Mad1l1	-0.148745	143.44	-0.54537	0.59434	0.809187	-4.59614
Idh2	-0.083692	53.5534	-0.543874	0.59534	0.809649	-4.59614
Mthfd1	-0.283004	4333.84	-0.541936	0.596639	0.809649	-4.59615
Aldoa	0.0170265	1859.36	-0.541666	0.59682	0.809649	-4.59615
Ints12	-0.527406	1941.37	-0.541076	0.597216	0.809649	-4.59615
Fam162a	0.36854	1074.44	0.540831	0.59738	0.809649	-4.59615
Pdk3	-0.70414	310.568	-0.538715	0.5988	0.810159	-4.59615
Timm23	-0.0537272	459.303	-0.53866	0.598836	0.810159	-4.59615
Dpysl2	-0.488255	53.4795	-0.536118	0.600545	0.811737	-4.59616
Sap18	-0.0695123	1824.4	-0.535207	0.601158	0.811833	-4.59616
Pnn	-0.321806	6608.99	-0.532283	0.603126	0.813759	-4.59616
Lpcat1	1.16639	7.06247	0.528505	0.605675	0.815294	-4.59617
Rps26	-1.16049	40789.8	-0.528059	0.605976	0.815294	-4.59617
Tkt	-0.981624	1557.14	-0.527556	0.606316	0.815294	-4.59617
Rae1	-0.196376	1120.77	-0.527373	0.606439	0.815294	-4.59617
Ipo7	-4.16332	122.503	-0.522328	0.609853	0.819149	-4.59618
Phb2	-0.0993897	20066.8	-0.521266	0.610573	0.819381	-4.59618
Rpl21	-1.08644	28039.3	-0.519521	0.611757	0.820236	-4.59618
Pax6	-0.29391	170.604	-0.517824	0.612909	0.821046	-4.59619
Col1a2	-0.466266	6405.44	-0.512959	0.616218	0.824742	-4.59619
Unc13d	-0.886276	171.291	-0.511139	0.617459	0.825665	-4.5962
Alkbh5	0.24615	131.225	0.506852	0.620384	0.828838	-4.5962
Timeless	-1.11832	2037.68	-0.50402	0.622321	0.829308	-4.59621
Pisd	0.932519	14.7734	0.503901	0.622403	0.829308	-4.59621
Rbm42	-0.205014	254.812	-0.503819	0.622458	0.829308	-4.59621
Gfi1b	0.241934	1664.43	0.502606	0.623289	0.829308	-4.59621
Slc16a1	-0.0405897	1047.33	-0.502295	0.623502	0.829308	-4.59621
Kars	1.06183	232.717	0.500648	0.624631	0.830024	-4.59621
Rab18	-0.0890548	2012.67	-0.499894	0.625148	0.830024	-4.59622
Fmr1	0.0956032	100.107	-0.494846	0.628615	0.833888	-4.59622
Psmd12	0.548493	42.8577	-0.490331	0.631723	0.83727	-4.59623
Npl	0.68564	43.296	-0.488595	0.63292	0.837496	-4.59623
Aars	-0.451815	603.252	-0.488464	0.633011	0.837496	-4.59623
Hspd1	-0.458731	62314.8	-0.48675	0.634194	0.838321	-4.59624
Pa2g4	-1.63543	2315.86	-0.481203	0.638029	0.842649	-4.59624
Cs	0.339634	446.604	-0.476623	0.641205	0.846097	-4.59625
Rsrc2	-0.244668	265.577	-0.474007	0.643022	0.847256	-4.59625
Tmem9	0.161203	255.606	0.473732	0.643213	0.847256	-4.59625
Mrps7	-0.034522	1281.86	-0.472868	0.643814	0.847302	-4.59626
Ak2	-1.30403	145.309	-0.471008	0.645108	0.847582	-4.59626
Smim1	0.191842	841.771	0.470368	0.645553	0.847582	-4.59626
Vdac1	-0.0586408	4783.74	-0.469154	0.646399	0.847582	-4.59626
Tomm40	-0.0651491	287.917	-0.468548	0.646821	0.847582	-4.59626
Sucla2	-0.355143	72.2125	-0.468501	0.646854	0.847582	-4.59626
Cdc73	-0.274176	448.342	-0.465185	0.649167	0.848717	-4.59627
Tfrc	0.200539	2906.78	0.464806	0.649432	0.848717	-4.59627
Clint1	-0.0546245	636.521	-0.464142	0.649896	0.848717	-4.59627
Eif2s1	-0.433642	543.767	-0.463731	0.650182	0.848717	-4.59627
Chtop	1.49019	179958	0.463043	0.650663	0.848717	-4.59627
Rps13	-0.791192	25825.8	-0.462246	0.65122	0.848717	-4.59627
Tra2a	-0.0777643	1976.34	-0.461584	0.651683	0.848717	-4.59627
Blvrb	0.275474	829.518	0.460582	0.652384	0.848891	-4.59627
Maz	0.383347	253.037	0.458193	0.654056	0.85033	-4.59628
Herc2	0.445011	42.7415	0.454892	0.65637	0.852599	-4.59628
Atp5e	0.29045	666.179	0.453816	0.657125	0.85265	-4.59628
Chchd1	-1.47315	1168.65	-0.453215	0.657547	0.85265	-4.59628
Vdac2	0.176129	4674.41	0.45007	0.659758	0.854171	-4.59629
Pcyt1a	0.618342	173.491	0.449809	0.659941	0.854171	-4.59629
Thoc2	-0.0864569	1064.62	-0.448384	0.660943	0.854171	-4.59629
Snrpa	-0.917404	529.829	-0.447734	0.661401	0.854171	-4.59629
Suds3	1.75241	8.21703	0.446408	0.662335	0.854171	-4.59629
Wtap	-0.135589	502.45	-0.444521	0.663665	0.854171	-4.5963
Pdia6	-0.0973158	462.841	-0.442867	0.664831	0.854171	-4.5963
Hadha	0.22892	3186.43	0.442397	0.665163	0.854171	-4.5963
Trabd	0.451968	126.518	0.441954	0.665475	0.854171	-4.5963
Lrrc59	-0.167198	2221.54	-0.441927	0.665495	0.854171	-4.5963
Rab1A	-0.00805405	1190.69	-0.441603	0.665724	0.854171	-4.5963
Ogdh	-0.0729431	963.006	-0.441217	0.665996	0.854171	-4.5963
Mrps14	-0.03103	167.797	-0.44103	0.666128	0.854171	-4.5963
Pam16	0.215509	656.021	0.437964	0.668294	0.855367	-4.5963
Hist1h1a	-1.76866	1.00905e+06	-0.436847	0.669085	0.855367	-4.59631
Zmat3	-0.21187	103.958	-0.436648	0.669225	0.855367	-4.59631
Calu	-0.21767	390.466	-0.436482	0.669343	0.855367	-4.59631
Def6	-1.78091	188.39	-0.433562	0.671411	0.856648	-4.59631
Acat1	-0.788188	10189.8	-0.433032	0.671786	0.856648	-4.59631
Mrpl14	-0.92193	48410.4	-0.431927	0.67257	0.856648	-4.59631
Chmp1a	-0.38952	19.2274	-0.431203	0.673084	0.856648	-4.59631
Pcm1	0.102711	2764.53	0.430408	0.673648	0.856648	-4.59631
Gnb2	0.0606129	1131.95	-0.430229	0.673775	0.856648	-4.59632
Ube2m	-0.297749	225.167	-0.427508	0.675707	0.857652	-4.59632
Slc25a38	0.19402	28.8257	-0.427362	0.675811	0.857652	-4.59632
Tfam	-1.24026	1470.74	-0.426702	0.67628	0.857652	-4.59632
Cpsf4	-0.0840208	202.965	-0.424336	0.677963	0.859058	-4.59632
Polr1a	-0.186032	676.561	-0.422888	0.678993	0.859137	-4.59632
CS047	0.583127	7873.71	0.422586	0.679208	0.859137	-4.59633
Polr2b	-0.0304289	3110.02	-0.421834	0.679744	0.859137	-4.59633
Ncln	-0.463113	655.295	-0.420006	0.681047	0.860059	-4.59633
Napa	0.234366	228.574	0.419196	0.681625	0.860064	-4.59633
Reep6	0.326904	302.471	0.417578	0.682779	0.860796	-4.59633
Senp1	-0.186859	458.031	-0.414985	0.684631	0.861361	-4.59634
Sec13	-0.297475	222.559	-0.414634	0.684882	0.861361	-4.59634
Mtfr2	0.665462	18.4382	0.414536	0.684952	0.861361	-4.59634
Mrpl52	-0.604021	21.9661	-0.412355	0.686511	0.861756	-4.59634
Uqcc2	0.0643264	257.141	-0.412304	0.686548	0.861756	-4.59634
Ell	0.617903	8.75533	0.411265	0.687292	0.861756	-4.59634
Prpf38a	-0.0287835	746.027	-0.410883	0.687565	0.861756	-4.59634
Hyou1	-0.212445	125.058	-0.407828	0.689754	0.862303	-4.59634
Timm44	-0.378935	62.7524	-0.406994	0.690351	0.862303	-4.59635
Rab5b	0.630901	40.2487	0.406135	0.690968	0.862303	-4.59635
Senp3	0.574623	15.5783	0.406002	0.691063	0.862303	-4.59635
Fam207a	-0.527735	1611.36	-0.405347	0.691533	0.862303	-4.59635
Bcap29	-0.0469663	811.466	-0.404836	0.6919	0.862303	-4.59635
Ighg1	-1.31842	172204	-0.404024	0.692483	0.862303	-4.59635
Dnmt3a	0.147652	132.29	0.403638	0.69276	0.862303	-4.59635
Vps35	0.0889338	147.874	-0.403054	0.693179	0.862303	-4.59635
Hadhb	-0.0942313	1874.11	-0.39734	0.697289	0.866368	-4.59636
Atp8a2	-0.0291634	182.232	-0.396776	0.697695	0.866368	-4.59636
Smarcc2	0.568069	67.8221	-0.396101	0.698181	0.866368	-4.59636
Sf3b5	-0.0119219	3227.3	-0.39205	0.701102	0.868944	-4.59636
Idh3a	-0.209395	2314.81	-0.391479	0.701514	0.868944	-4.59636
Gpatch1	-0.0830104	160.618	-0.389975	0.7026	0.868944	-4.59637
Oat	-0.170646	291.355	-0.38925	0.703123	0.868944	-4.59637
Mrpl45	0.0968675	149.363	0.388701	0.70352	0.868944	-4.59637
Mapkap1	-0.598524	6.17023	-0.386846	0.704862	0.868944	-4.59637
Atf1	-0.0103904	294.649	-0.386486	0.705122	0.868944	-4.59637
Rpl28	-0.82228	53021.2	-0.385465	0.70586	0.868944	-4.59637
Anp32e	-1.78674	272.741	-0.385415	0.705896	0.868944	-4.59637
Fau	-1.27393	106806	-0.38453	0.706537	0.868944	-4.59637
Clic1	-0.111334	1601.49	-0.384397	0.706633	0.868944	-4.59637
Ndst2	2.34182	9.83425	0.382892	0.707723	0.869571	-4.59638
Sdf2	0.460939	16.2784	0.379236	0.710373	0.872113	-4.59638
Zbtb1	0.221395	218.246	0.378245	0.711093	0.87223	-4.59638
Nosip	0.778719	64.4695	0.377501	0.711632	0.87223	-4.59638
Rps27	-0.271104	4937.18	-0.3753	0.713231	0.873475	-4.59638
Timm17b	-0.10737	484.949	-0.371553	0.715955	0.876096	-4.59639
Eef2	-0.722653	7666.39	-0.369383	0.717535	0.877313	-4.59639
Orc2	0.846083	76.7103	-0.367289	0.719061	0.878462	-4.59639
Specc1	-0.81901	135.098	-0.36526	0.720541	0.879552	-4.5964
Mrps26	-0.0303227	2174.76	-0.363868	0.721556	0.880076	-4.5964
Crip2	1.42945	62.575	0.360011	0.724373	0.881092	-4.5964
Rpl36a	-0.784706	19159.7	-0.359969	0.724404	0.881092	-4.5964
Nusap1	-0.552925	711.173	-0.359702	0.724599	0.881092	-4.5964
C1qa	1.20906	1122.29	0.358931	0.725163	0.881092	-4.5964
Srrm1	0.0835233	6972.53	0.358704	0.725329	0.881092	-4.5964
Hnrnpc	-0.0539109	20540.8	-0.357681	0.726078	0.881194	-4.5964
Kpnb1	-0.114448	2642.48	-0.356983	0.726588	0.881194	-4.59641
Rpl10a	-0.993708	1434.92	-0.349839	0.731823	0.886825	-4.59641
Znf830	0.202837	190.608	0.348	0.733173	0.887743	-4.59641
Fubp1	-0.732096	59.3847	-0.345635	0.73491	0.889129	-4.59642
Acads	0.0635975	73.6384	-0.341883	0.73767	0.891053	-4.59642
Snrpa1	-0.68365	2452.75	-0.341855	0.73769	0.891053	-4.59642
Ndufa12	-0.132814	253.211	-0.338206	0.740377	0.89294	-4.59643
Slc7a5	-0.254854	1958.66	-0.338116	0.740444	0.89294	-4.59643
CE024	0.399608	3332.22	0.336584	0.741572	0.893583	-4.59643
Hmgb2	-0.940531	2916.03	-0.332789	0.744372	0.896236	-4.59643
Ywhaz	-1.20811	1793.11	-0.326723	0.748856	0.900911	-4.59644
Ktn1	0.0705081	632.728	0.323897	0.750948	0.902202	-4.59644
Atp5j2	-0.0665687	487.205	-0.323647	0.751133	0.902202	-4.59644
Mrpl58	0.509964	66.6066	0.322019	0.75234	0.902482	-4.59644
Ints3	0.134528	80.1383	0.321708	0.75257	0.902482	-4.59644
Tra2b	0.109602	9692.76	0.319675	0.754077	0.903567	-4.59644
Armc1	0.72761	83.4416	0.318323	0.75508	0.904045	-4.59645
Emilin2	-0.42002	450.25	-0.314857	0.757654	0.90523	-4.59645
Mdh2	-0.0959511	305.536	-0.314305	0.758063	0.90523	-4.59645
Ywhab	-0.932542	867.133	-0.312437	0.759452	0.90523	-4.59645
Rpl38	-0.710403	49390.8	-0.312067	0.759727	0.90523	-4.59645
Ralb	-0.605559	9.5416	-0.311966	0.759802	0.90523	-4.59645
Tmed9	0.0287606	585.088	-0.311682	0.760014	0.90523	-4.59645
Gopc	0.122485	185.271	-0.310257	0.761074	0.90523	-4.59645
Ddx56	-0.193122	128.468	-0.309962	0.761293	0.90523	-4.59645
Bnip1	-0.0284013	183.718	-0.309678	0.761504	0.90523	-4.59645
Rab8b	0.405698	209.579	0.307761	0.762932	0.906208	-4.59646
Cd44	0.255634	129.481	0.30589	0.764325	0.907144	-4.59646
Ube2g2	0.305553	151.44	0.302353	0.766962	0.908936	-4.59646
Sec61b	0.0843021	582.76	-0.301463	0.767626	0.908936	-4.59646
Syne1	0.293778	55.478	0.300193	0.768574	0.908936	-4.59646
Tnpo1	-0.131673	336.873	-0.299801	0.768867	0.908936	-4.59646
Hnrnpl	-0.0550954	25578.4	-0.299117	0.769377	0.908936	-4.59646
Hnrnph1	-0.0912267	7509.7	-0.298989	0.769473	0.908936	-4.59646
Abcg2	-1.75674	183.419	-0.297492	0.770591	0.90954	-4.59647
Rbm33	-0.838282	789.085	-0.296065	0.771657	0.909823	-4.59647
Fus	-0.524323	4313.15	-0.294951	0.77249	0.909823	-4.59647
Ndc1	-0.068151	1257.41	-0.294735	0.772652	0.909823	-4.59647
Rps18	-0.372644	30089.8	-0.291113	0.775362	0.912298	-4.59647
Atp13a1	0.0242467	497.626	0.288561	0.777273	0.913829	-4.59647
Map4	1.68597	4016.63	0.286583	0.778755	0.914382	-4.59648
Cwf19l2	0.214612	83.4396	-0.285865	0.779294	0.914382	-4.59648
Esyt2	0.283531	247.39	0.285492	0.779573	0.914382	-4.59648
Cyb5a	-0.112064	8154.63	-0.281808	0.782337	0.916212	-4.59648
Mrpl3	0.280842	197.743	0.281784	0.782355	0.916212	-4.59648
Mrps2	0.0271631	627.117	-0.278512	0.784813	0.917908	-4.59648
Eif4g1	-0.185446	364.652	-0.278225	0.785029	0.917908	-4.59648
Uqcc3	0.371786	52.4482	-0.275331	0.787205	0.91935	-4.59649
Hnrnpa3	0.0942082	54108.5	0.274954	0.787489	0.91935	-4.59649
Rps23	-0.63974	62380.8	-0.273118	0.78887	0.919392	-4.59649
Prdx1	-1.74977	182.226	-0.27165	0.789975	0.919392	-4.59649
Yif1b	0.0813901	145.225	-0.27165	0.789975	0.919392	-4.59649
Cep131	1.00809	15.1285	0.271509	0.790081	0.919392	-4.59649
Gng5	0.669162	268.596	0.270831	0.790592	0.919392	-4.59649
Atl3	0.807952	113.266	0.267308	0.793247	0.921765	-4.59649
Gins4	-0.200632	110.086	-0.265927	0.794288	0.92226	-4.59649
Stau1	-0.0625493	151.23	-0.264052	0.795703	0.923187	-4.5965
Rab21	-0.358761	385.384	-0.260856	0.798115	0.924631	-4.5965
Baz1a	-0.55699	26.1145	-0.260187	0.798621	0.924631	-4.5965
Adrm1	-0.276397	493.377	-0.259328	0.79927	0.924631	-4.5965
Hist1h1c	-0.725493	698363	-0.259138	0.799414	0.924631	-4.5965
Hsp90aa1	-1.26858	12521.4	-0.256214	0.801624	0.926423	-4.5965
Snrpb2	-0.0839154	553.453	-0.255453	0.8022	0.926423	-4.5965
Micall2	-1.65574	312.932	-0.254443	0.802964	0.926592	-4.5965
Dock11	0.211021	28.3546	-0.251592	0.805122	0.928368	-4.59651
Golga2	0.0464856	248.664	-0.249522	0.80669	0.92946	-4.59651
Alyref	-0.285742	38325.6	-0.245765	0.809538	0.932026	-4.59651
Rpl26	-0.791397	216201	-0.241523	0.812757	0.935013	-4.59651
Prkcsh	-0.144919	346.3	-0.239066	0.814623	0.93584	-4.59652
Dmap1	0.10595	236.768	-0.23875	0.814863	0.93584	-4.59652
Rps6	-0.558953	45363.8	-0.238111	0.815348	0.93584	-4.59652
Puf60	-0.143589	2321.46	-0.23537	0.817432	0.937514	-4.59652
Hist1h1b	-0.968279	365814	-0.234003	0.818472	0.937732	-4.59652
Eif5a	-1.43273	1771.76	-0.233476	0.818873	0.937732	-4.59652
Tdrkh	-0.762855	154.036	-0.232147	0.819884	0.938173	-4.59652
Ankle2	0.67694	103.994	-0.229686	0.821758	0.939599	-4.59652
Cdc42	-0.0964394	272.983	-0.226954	0.823839	0.941196	-4.59652
Rpl23a	-0.799032	65255.2	-0.226097	0.824492	0.941196	-4.59653
Hpcal1	-0.161659	4768.09	-0.225381	0.825037	0.941196	-4.59653
H1f0	0.800005	1845.19	0.219701	0.829371	0.945238	-4.59653
2007-09-01	0.0720181	125.745	0.219084	0.829842	0.945238	-4.59653
Mcl1	-0.204706	147.129	-0.217165	0.831307	0.946067	-4.59653
Lamtor1	-0.0774312	289.492	-0.216478	0.831832	0.946067	-4.59653
Rps7	0.207837	5531.53	0.214222	0.833555	0.947308	-4.59653
H2afj	-2.15356	59765.6	-0.212366	0.834975	0.947493	-4.59653
Rbm7	-0.0315988	518.836	-0.211569	0.835584	0.947493	-4.59654
Ranbp2	0.0689578	13830.3	0.21153	0.835614	0.947493	-4.59654
Rdh11	0.00606838	531.391	-0.208438	0.837979	0.948847	-4.59654
Polr2a	0.0139994	4407.32	-0.20817	0.838185	0.948847	-4.59654
Sfpq	-0.254949	67902.6	-0.20726	0.838881	0.948847	-4.59654
Nup160	-0.0307066	459.446	-0.206057	0.839802	0.948847	-4.59654
Hist1h1e	-0.827116	110302	-0.205833	0.839973	0.948847	-4.59654
Mthfd2	-0.212237	1057.63	-0.20491	0.84068	0.948931	-4.59654
Calr	-0.523194	910.414	-0.201961	0.84294	0.950765	-4.59654
Mrps12	-0.360052	17758.2	-0.196108	0.847429	0.952334	-4.59655
Timm29	1.33219	139.011	0.195699	0.847742	0.952334	-4.59655
Uba52	-0.15805	2718.11	-0.195053	0.848238	0.952334	-4.59655
Rpl39	-0.232523	1556.79	-0.194723	0.848491	0.952334	-4.59655
Mrps9	0.257421	383.713	0.193874	0.849143	0.952334	-4.59655
Ints1	-0.0375327	1309.73	-0.193822	0.849183	0.952334	-4.59655
Itgb1	-0.148821	377.046	-0.193739	0.849247	0.952334	-4.59655
Kif20b	-0.365529	250.155	-0.191675	0.850832	0.952334	-4.59655
Anapc7	0.0640784	80.5791	-0.191264	0.851147	0.952334	-4.59655
Nup155	0.0138446	3171.29	0.191089	0.851282	0.952334	-4.59655
Rps11	-0.636526	133767	-0.18987	0.852218	0.952334	-4.59655
Gmps	0.0122355	25.0802	-0.18986	0.852226	0.952334	-4.59655
Ybx1	0.0699361	2152.69	0.189387	0.85259	0.952334	-4.59655
Ewsr1	-0.398056	3867.16	-0.187591	0.85397	0.953165	-4.59655
Ap2a1	-0.127561	184.297	-0.174657	0.863925	0.963559	-4.59656
Ndufa10	-0.016449	143.008	-0.170644	0.867018	0.964847	-4.59656
Rbm14	-0.423833	22140.4	-0.170006	0.86751	0.964847	-4.59656
H2afy	-1.59869	895.817	-0.169822	0.867653	0.964847	-4.59656
Ccsmst1	0.0494939	251.181	-0.16982	0.867654	0.964847	-4.59656
Noa1	0.00586056	93.6744	-0.167116	0.86974	0.965602	-4.59656
Ahctf1	0.0486286	103.625	0.165686	0.870844	0.965602	-4.59656
Ldhb	-2.69359	158.712	-0.165645	0.870875	0.965602	-4.59656
Prdx6	-1.15621	4218.07	-0.164635	0.871656	0.965602	-4.59656
Rpl29	-0.363733	59594.4	-0.163724	0.872359	0.965602	-4.59656
Slc25a24	-0.204156	11.2054	-0.162649	0.873189	0.965602	-4.59656
Rpl37	0.192724	1512.51	-0.162301	0.873458	0.965602	-4.59656
Pgam5	0.0350538	2239.62	-0.162108	0.873607	0.965602	-4.59656
Hnrnpa1	-0.278065	35288.8	-0.16143	0.874131	0.965602	-4.59656
Erh	-0.228073	24406.1	-0.159387	0.875709	0.966315	-4.59657
Aldh18a1	-0.0793699	4344.85	-0.158499	0.876396	0.966315	-4.59657
Rab8a	0.214636	354.65	0.158092	0.87671	0.966315	-4.59657
Pdhb	-0.00936324	335.032	-0.156021	0.878311	0.967368	-4.59657
Srek1	0.40358	107.497	-0.153972	0.879896	0.967749	-4.59657
Dnaja3	0.0612119	974.942	0.153515	0.880249	0.967749	-4.59657
Pnpt1	-0.0883922	57.2121	-0.151365	0.881912	0.967749	-4.59657
Naca	-0.238755	88.3415	-0.150639	0.882474	0.967749	-4.59657
Faf2	0.153308	693.219	0.150533	0.882556	0.967749	-4.59657
Lrrc45	-0.0880463	1386.52	-0.150128	0.882869	0.967749	-4.59657
Spcs2	0.0327794	1053.62	0.149732	0.883176	0.967749	-4.59657
CH082	0.268987	66.6174	0.147704	0.884746	0.967934	-4.59657
Esd	0.432928	133.105	0.147568	0.884851	0.967934	-4.59657
Sp2	-0.926776	1754.38	-0.147012	0.885282	0.967934	-4.59657
Serf2	0.121672	73.303	0.144513	0.887217	0.969343	-4.59657
Uqcrq	0.00566972	1361.12	0.142083	0.8891	0.970692	-4.59657
P4hb	-0.524184	552.862	-0.140435	0.890377	0.97138	-4.59657
Eno1	-0.901381	5162.42	-0.13773	0.892474	0.972342	-4.59658
Rif1	0.113866	136.592	0.137623	0.892557	0.972342	-4.59658
Nono	-0.138315	55943.8	-0.135038	0.894562	0.973187	-4.59658
Smc3	0.0863552	1298.19	0.134949	0.894631	0.973187	-4.59658
Cdc27	-0.00569315	45.2885	-0.13257	0.896476	0.974488	-4.59658
Rpl31	-0.100626	20138	-0.128488	0.899645	0.975915	-4.59658
Tmx2	0.0900197	575.072	-0.128425	0.899694	0.975915	-4.59658
Hnrnpa0	-0.180578	14317.7	-0.126159	0.901454	0.975915	-4.59658
Ssb	0.0833358	2875.69	0.125994	0.901582	0.975915	-4.59658
Pclaf	-0.241546	3986.86	-0.1242	0.902976	0.975915	-4.59658
Celf1	-0.00782059	232.744	-0.122221	0.904513	0.975915	-4.59658
Mpp1	0.0405659	346.105	0.121779	0.904857	0.975915	-4.59658
Fscn1	-2.5264	71.8786	-0.121751	0.904879	0.975915	-4.59658
Atp5l	0.205024	97.9548	0.121061	0.905415	0.975915	-4.59658
Acaa2	-0.0128711	2326.76	-0.118242	0.907606	0.975915	-4.59658
Ubn2	-0.342575	2448.91	-0.11789	0.90788	0.975915	-4.59658
Eif3g	-2.15013	181.829	-0.117119	0.908479	0.975915	-4.59658
Itgb2	-0.285342	145.491	-0.116963	0.9086	0.975915	-4.59658
Nap1l1	-0.179672	369.822	-0.116573	0.908904	0.975915	-4.59658
S100a4	-2.16361	657.097	-0.116455	0.908995	0.975915	-4.59658
Atp5d	-0.0506846	1998.29	-0.115943	0.909394	0.975915	-4.59658
C1qbp	0.742459	1250.04	0.115615	0.909649	0.975915	-4.59658
Kifc1	-0.0977344	2012.45	-0.115543	0.909705	0.975915	-4.59658
Hmga1	-1.16467	469.361	-0.114959	0.91016	0.975915	-4.59659
Ppox	0.00144511	2852.09	-0.113325	0.91143	0.976579	-4.59659
Fam111a	-1.15318	40.5202	-0.10828	0.915357	0.980085	-4.59659
Anxa2	-1.71196	477.219	-0.105143	0.917799	0.981501	-4.59659
Ptrh2	0.259125	212.157	0.1049	0.917988	0.981501	-4.59659
Rpl35	-0.540309	31200.9	-0.102527	0.919836	0.982646	-4.59659
Aebp2	-0.338466	99.3268	-0.101291	0.920799	0.982646	-4.59659
Spen	-0.971564	767.769	-0.100363	0.921522	0.982646	-4.59659
Hist1h1d	-0.292761	97767.5	-0.100158	0.921681	0.982646	-4.59659
Mp68	-0.115174	8813.77	-0.0985207	0.922958	0.982709	-4.59659
Mzt2	-0.00293548	35.1397	-0.0978269	0.923498	0.982709	-4.59659
Kif2a	0.0116432	287.633	-0.0975588	0.923707	0.982709	-4.59659
Caprin1	-0.0694394	3171.9	-0.0926067	0.927568	0.985565	-4.59659
Slc25a10	-0.0502792	120.378	-0.0924282	0.927707	0.985565	-4.59659
Hdac2	-0.176331	251.731	-0.088729	0.930592	0.98793	-4.59659
Dph2	-0.258707	7.61278	-0.0868194	0.932082	0.988378	-4.59659
Flot1	0.0189119	105.825	-0.0861307	0.932619	0.988378	-4.59659
Ccdc47	0.0367357	821.712	-0.0856529	0.932992	0.988378	-4.59659
RUS1	0.0802999	53.967	0.0832699	0.934851	0.989625	-4.5966
Hnrnpa2b1	0.106563	43989.4	0.0811371	0.936516	0.989625	-4.5966
Mtpn	-1.21537	84.9338	-0.0808496	0.93674	0.989625	-4.5966
Hcfc1	0.159454	1860.98	0.0789995	0.938185	0.989625	-4.5966
Cwc25	0.0625648	234.727	-0.0786812	0.938433	0.989625	-4.5966
Lars2	0.334698	56.6916	0.0782736	0.938752	0.989625	-4.5966
Ddx50	0.0233904	93.7364	-0.0781784	0.938826	0.989625	-4.5966
Abcd3	0.49166	60.7611	0.0764904	0.940144	0.989625	-4.5966
Srp19	0.429173	23.937	0.0759968	0.940529	0.989625	-4.5966
Smc6	-0.308896	507.37	-0.0756874	0.940771	0.989625	-4.5966
Samm50	0.14171	180.72	-0.0732324	0.942688	0.990716	-4.5966
Nfs1	-0.0022149	399.922	-0.0726675	0.94313	0.990716	-4.5966
Poldip3	0.0660794	558779	0.0705462	0.944787	0.991761	-4.5966
Rab10	0.0190182	835.52	-0.0695784	0.945543	0.991861	-4.5966
Vdac3	0.0186422	588.863	-0.0670823	0.947493	0.993212	-4.5966
Ckb	-0.135105	93.9704	-0.0657258	0.948553	0.993628	-4.5966
Uba2	-0.774847	251.954	-0.0646483	0.949396	0.993816	-4.5966
Ass1	-2.25118	648.698	-0.0610312	0.952223	0.99608	-4.5966
Ptges3	-0.901353	306.15	-0.0601387	0.952921	0.996115	-4.5966
Rrp1	-0.11767	163.033	-0.0582983	0.95436	0.996578	-4.5966
S100a6	-0.766502	362.934	-0.0578709	0.954694	0.996578	-4.5966
Dnajb11	0.188186	101.666	0.0545184	0.957316	0.997433	-4.5966
Paf1	-0.00353943	233.102	0.0536336	0.958008	0.997433	-4.5966
Cfl2	-2.29162	1194.57	-0.0531877	0.958356	0.997433	-4.5966
Dap3	-0.0121621	459.71	-0.0530895	0.958433	0.997433	-4.5966
Rpusd4	0.141834	216.146	0.0518243	0.959423	0.997433	-4.5966
Ubl5	0.0145771	85.9562	0.0517187	0.959505	0.997433	-4.5966
Ssrp1	0.545201	113.034	-0.0505582	0.960413	0.997685	-4.5966
Anapc1	0.100451	57.0927	0.0482674	0.962205	0.998279	-4.5966
Gdi1	-2.47396	675.88	-0.0476092	0.96272	0.998279	-4.5966
Dsg1b	-0.876282	1226.5	-0.0472473	0.963004	0.998279	-4.5966
Dpy30	0.083354	362.946	0.0459651	0.964007	0.998279	-4.5966
Lrpprc	-0.0214078	482.554	-0.0455714	0.964315	0.998279	-4.5966
Nrde2	0.0808315	51.3448	-0.044602	0.965073	0.998375	-4.5966
Stx8	0.624637	91.596	0.0431583	0.966203	0.998854	-4.5966
Timm8a1	0.279667	209.264	0.0411755	0.967755	0.999135	-4.5966
Mrpl40	0.312681	991.956	-0.0406721	0.968149	0.999135	-4.5966
Fam76b	0.0712489	132.887	-0.0390822	0.969393	0.999135	-4.5966
Acsl5	0.151779	663.397	-0.0382955	0.970009	0.999135	-4.5966
Hspe1	-0.0954927	914.357	-0.0378315	0.970372	0.999135	-4.5966
Rcc1	-0.0728666	586.57	-0.035832	0.971937	0.999135	-4.5966
Pgam1	-2.94316	1383.47	-0.035018	0.972575	0.999135	-4.5966
Spn	0.361776	113.831	0.0349261	0.972647	0.999135	-4.5966
Prmt1	-1.59399	201.57	-0.0346358	0.972874	0.999135	-4.5966
Ctage5	0.181574	100.21	0.034296	0.97314	0.999135	-4.5966
Emsy	-0.0268649	2259.32	-0.0306756	0.975974	0.999218	-4.5966
Wdr75	0.979371	46.7882	-0.0300348	0.976476	0.999218	-4.5966
Mcm3ap	0.0513531	394.01	-0.0298828	0.976595	0.999218	-4.5966
S100a11	-2.30778	530.522	-0.0291727	0.977151	0.999218	-4.5966
Serbp1	-0.067479	2510.77	-0.028743	0.977487	0.999218	-4.5966
Bcap31	0.125389	8195.43	0.0283696	0.97778	0.999218	-4.5966
Mnt	0.872433	4.80067	0.0267411	0.979055	0.999218	-4.59661
Slc7a1	0.0514073	151.7	0.025605	0.979945	0.999218	-4.59661
Slc4a1	1.33927	270.713	-0.0249176	0.980483	0.999218	-4.59661
Emc4	0.0927009	186.086	0.024767	0.980601	0.999218	-4.59661
CK098	0.025167	1720	0.0241372	0.981094	0.999218	-4.59661
Nxf1	0.070416	1678.94	-0.0228842	0.982075	0.999218	-4.59661
Nsdhl	0.142505	523.646	-0.0225545	0.982334	0.999218	-4.59661
Gtse1	0.107476	459.545	0.0176526	0.986173	0.999218	-4.59661
Snrpg	0.153797	173.079	-0.0176049	0.98621	0.999218	-4.59661
Mrps35	0.0107944	1184.13	0.0170217	0.986667	0.999218	-4.59661
Rab5c	0.0722346	1568.48	-0.0166856	0.98693	0.999218	-4.59661
Ccnt1	0.203588	399.377	-0.0166523	0.986956	0.999218	-4.59661
Atpif1	0.222546	1094.25	0.0166485	0.986959	0.999218	-4.59661
Mark2	-0.125382	682.189	-0.0164811	0.98709	0.999218	-4.59661
Pcid2	-0.636715	6.17658	-0.0150243	0.988231	0.999218	-4.59661
Hist1h3b	-2.29912	7719.04	-0.0147768	0.988425	0.999218	-4.59661
Rcn1	-1.92339	90.3008	-0.0146146	0.988552	0.999218	-4.59661
Mcat	0.0187246	125.47	0.0129212	0.989878	0.999439	-4.59661
Pdcd6	-0.201369	200.946	-0.0125621	0.99016	0.999439	-4.59661
Cd47	0.906151	39.4151	-0.0108717	0.991484	0.999439	-4.59661
Sh3gl1	1.98016	87.4187	0.00715841	0.994393	0.999439	-4.59661
CL073	0.0989981	43.2222	-0.00709214	0.994444	0.999439	-4.59661
Rbm3	0.0427828	2866.47	0.00703448	0.99449	0.999439	-4.59661
Txn	-0.17479	335.947	-0.00700419	0.994513	0.999439	-4.59661
Gpd2	0.0583519	196.13	-0.00535678	0.995804	0.999439	-4.59661
Taf8	0.123696	64.5162	0.00533036	0.995824	0.999439	-4.59661
Vbp1	0.731922	36.7437	0.00444607	0.996517	0.999439	-4.59661
Hprt1	-0.686548	39.3419	-0.00426574	0.996658	0.999439	-4.59661
Hspa1l	0.566229	158.792	0.00398083	0.996882	0.999439	-4.59661
Hnrnpul1	0.0104182	82.6872	-0.00326979	0.997439	0.999439	-4.59661
Arf3	0.80472	84.3508	0.00196144	0.998464	0.999797	-4.59661
IgG_hc	-0.458956	4486.35	-0.000575277	0.999549	0.999831	-4.59661
Fen1	-0.0332968	284.686	0.000216235	0.999831	0.999831	-4.59661
