# Supplementary material for: Nuclear interacting SET domain protein 1 inactivation impairs GATA1-regulated erythroid differentiation and causes erythroleukemia
Source: Nat Commun. 2020 Jun 12;11:2807. doi: 10.1038/s41467-020-16179-8 (PMC7293310; doi:10.1038/s41467-020-16179-8)
Supplement: Supplementary file 12 — Supplementary Data 10 [file 41467_2020_16179_MOESM12_ESM.xlsx]

## Sheet: TableS13 GATA1 IP WT in KO 24h
Supplementary Data 10: Addback of wildtype functional Nsd1 into Nsd1-/-. Differential protein expression following IP of GATA1 after 24h in differentiation medium
proteinName	ac	geneName	proteinDescription	idScore	idQValue	nbPeptides	allAccessions	009_RESCUE_A18	010_RESCUE_A18	011_RESCUE_A18	012_RESCUE_A18	013_RESCUE_A18	014_RESCUE_A18	015_RESCUE_A18	016_RESCUE_A18	medianInt_CTRL_IgG_ADDBACK	medianInt_GATA_NSD1_ADDBACK	cv_CTRL_IgG_ADDBACK	cv_GATA_NSD1_ADDBACK	log2ratio_GATA_NSD1_ADDBACK	fracNAFeatures.CTRL_IgG_ADDBACK	fracNAFeatures.GATA_NSD1_ADDBACK	pValue_GATA_NSD1_ADDBACK	qValue_GATA_NSD1_ADDBACK	FTestPValue	FTestQValue
sp|P01630|KV2A6_MOUSE	P01630	NA	Ig kappa chain V-II region 7S34.1 OS=Mus musculus PE=1 SV=1	165.11	0	1	sp|P01630|KV2A6_MOUSE	505103	426935	504228	593596	226.996	322.126	214.305	294.866	504665	260.931	0.13423	0.197232	-10.9297	0	0.333333	2.93417e-12	4.43353e-09	2.93417e-12	4.43353e-09
sp|A2AJT4|PNISR_MOUSE	A2AJT4	Pnisr	Arginine/serine-rich protein PNISR OS=Mus musculus GN=Pnisr PE=1 SV=1	36.84	0.00953778	1	sp|A2AJT4|PNISR_MOUSE	0.397698	0.397698	0.397698	0.397698	98.4605	89.0947	54.0257	77.1602	0.397698	83.1274	0	0.240939	7.70378	1	0	1.06499e-10	8.04601e-08	1.06499e-10	8.04601e-08
sp|Q9CXU1|MED31_MOUSE	Q9CXU1	Med31	Mediator of RNA polymerase II transcription subunit 31 OS=Mus musculus GN=Med31 PE=1 SV=2	64.2	0.00184332	1	sp|Q9CXU1|MED31_MOUSE	0.397698	0.397698	0.397698	0.397698	62.9014	80.1808	78.2036	35.6064	0.397698	70.5525	0	0.320466	7.46235	1	0	8.99634e-10	4.53116e-07	8.99634e-10	4.53116e-07
sp|P18524|HVM53_MOUSE	P18524	NA	Ig heavy chain V region RF OS=Mus musculus PE=1 SV=1	38.7	0.00825206	1	sp|P18524|HVM53_MOUSE	5145.28	5300.18	3480.88	3079.07	20.238	8.69486	4.57173	11.3791	4313.08	10.037	0.267055	0.590983	-8.7329	0	0	8.13333e-09	2.67686e-06	8.13333e-09	2.67686e-06
sp|Q6DI86|FAKD1_MOUSE	Q6DI86	Fastkd1	FAST kinase domain-containing protein 1, mitochondrial OS=Mus musculus GN=Fastkd1 PE=2 SV=1	42.47	0.00700389	1	sp|Q6DI86|FAKD1_MOUSE	0.397698	0.397698	0.397698	0.397698	10.4237	10.1186	7.24039	13.9148	0.397698	10.2712	0	0.262212	4.69062	1	0	8.85793e-09	2.67686e-06	8.85793e-09	2.67686e-06
sp|P17679|GATA1_MOUSE	P17679	Gata1	Erythroid transcription factor OS=Mus musculus GN=Gata1 PE=1 SV=1	1493.77	0	18	sp|P17679|GATA1_MOUSE	19836.2	17845.9	10195.6	12570	484711	674203	396822	567782	15208	526246	0.296978	0.222896	5.13037	0.117188	0	2.03282e-08	5.11931e-06	2.03282e-08	5.11931e-06
sp|Q64433|CH10_MOUSE	Q64433	Hspe1	10 kDa heat shock protein, mitochondrial OS=Mus musculus GN=Hspe1 PE=1 SV=2	111.53	0	2	sp|Q64433|CH10_MOUSE	1208.19	1293.01	1128.73	1523.58	93.2197	165.562	146.615	110.279	1250.6	128.447	0.132373	0.256395	-3.29713	0	0	2.37396e-07	5.12436e-05	2.37396e-07	5.12436e-05
sp|Q80WC1|UBN2_MOUSE	Q80WC1	Ubn2	Ubinuclein-2 OS=Mus musculus GN=Ubn2 PE=1 SV=2	253.74	0	5	sp|Q80WC1|UBN2_MOUSE	5142.34	3998.72	3673.31	4744.78	464.786	610.468	583.427	302.469	4371.75	524.107	0.153301	0.286139	-3.06431	0.0416667	0	8.82896e-07	0.000166757	8.82896e-07	0.000166757
sp|Q6NZQ4|PAXI1_MOUSE	Q6NZQ4	Paxip1	PAX-interacting protein 1 OS=Mus musculus GN=Paxip1 PE=1 SV=1	230.13	0	5	sp|Q6NZQ4|PAXI1_MOUSE	151.63	105.94	124.732	130.266	871.208	1180.31	712.145	700.976	127.499	791.676	0.146744	0.25792	2.62745	0.2	0	1.2025e-06	0.000201887	1.2025e-06	0.000201887
sp|A2AIV2|VIR_MOUSE	A2AIV2	Kiaa1429	Protein virilizer homolog OS=Mus musculus GN=Kiaa1429 PE=1 SV=1	79.49	0	1	sp|A2AIV2|VIR_MOUSE	6.26328	4.7702	8.31734	4.15881	96.4213	85.0299	50.0952	162.492	5.51674	90.7256	0.314981	0.476994	4.0501	0	0	2.21737e-06	0.00026439	2.21737e-06	0.00026439
sp|Q8BMB0|EMSY_MOUSE	Q8BMB0	Emsy	BRCA2-interacting transcriptional repressor EMSY OS=Mus musculus GN=Emsy PE=1 SV=2	220.65	0	6	sp|Q8BMB0|EMSY_MOUSE	6577	3155.45	2705.44	5974.15	441.976	369.022	273.157	346.811	4564.8	357.917	0.424848	0.194313	-3.60129	0	0	1.9378e-06	0.00026439	1.9378e-06	0.00026439
sp|Q9CQP0|RM33_MOUSE	Q9CQP0	Mrpl33	39S ribosomal protein L33, mitochondrial OS=Mus musculus GN=Mrpl33 PE=1 SV=1	327.1	0	5	sp|Q9CQP0|RM33_MOUSE	15844.9	21965.6	13651.3	26566.9	2236.55	3167.23	2266.9	1758.55	18905.2	2251.73	0.30123	0.249438	-3.05056	0	0	2.17402e-06	0.00026439	2.17402e-06	0.00026439
sp|Q9WTP6|KAD2_MOUSE	Q9WTP6	Ak2	Adenylate kinase 2, mitochondrial OS=Mus musculus GN=Ak2 PE=1 SV=5	51.47	0.00417362	1	sp|Q9WTP6|KAD2_MOUSE	126.931	122.567	148.858	143.717	32.4306	22.8507	28.762	33.9425	135.324	30.5963	0.0939841	0.16733	-2.14481	0	0	2.2747e-06	0.00026439	2.2747e-06	0.00026439
sp|P15864|H12_MOUSE	P15864	Hist1h1c	Histone H1.2 OS=Mus musculus GN=Hist1h1c PE=1 SV=2	1470.08	0	23	sp|P15864|H12_MOUSE	952832	654710	764674	1.47231e+06	93442.4	103547	145418	89348.9	858753	98494.7	0.376988	0.237991	-3.11732	0	0	2.54199e-06	0.000274353	2.54199e-06	0.000274353
sp|Q8BHJ5|TBL1R_MOUSE	Q8BHJ5	Tbl1xr1	F-box-like/WD repeat-containing protein TBL1XR1 OS=Mus musculus GN=Tbl1xr1 PE=1 SV=1	847	0	12	sp|Q8BHJ5|TBL1R_MOUSE	496.614	752.512	463.228	363.053	4889.4	5832.8	3362.38	8481.12	479.921	5361.1	0.319532	0.381007	3.47693	0.296875	0	3.04845e-06	0.000287888	3.04845e-06	0.000287888
sp|Q9DC48|PRP17_MOUSE	Q9DC48	Cdc40	Pre-mRNA-processing factor 17 OS=Mus musculus GN=Cdc40 PE=2 SV=1	224.38	0	5	sp|Q9DC48|PRP17_MOUSE	502.838	287.498	371.252	413.126	2021.96	2485.91	1746.88	2133.81	392.189	2077.88	0.227535	0.14589	2.40703	0.333333	0	2.85825e-06	0.000287888	2.85825e-06	0.000287888
sp|P50543|S10AB_MOUSE	P50543	S100a11	Protein S100-A11 OS=Mus musculus GN=S100a11 PE=1 SV=1	68.17	0.00190295	1	sp|P50543|S10AB_MOUSE	442.219	221.979	104.598	125.928	4.85433	3.07487	10.817	4.63239	173.954	4.74336	0.690172	0.583122	-5.13985	0	0	3.62733e-06	0.000322405	3.62733e-06	0.000322405
sp|P43276|H15_MOUSE	P43276	Hist1h1b	Histone H1.5 OS=Mus musculus GN=Hist1h1b PE=1 SV=2	1076.87	0	15	sp|P43276|H15_MOUSE	429531	311266	350368	848465	41461.5	50470.5	57485.6	49237.4	389949	49854	0.510023	0.132186	-2.96015	0	0	4.22777e-06	0.000342442	4.22777e-06	0.000342442
sp|Q8BG81|PDIP3_MOUSE	Q8BG81	Poldip3	Polymerase delta-interacting protein 3 OS=Mus musculus GN=Poldip3 PE=1 SV=1	2782.31	0	42	sp|Q8BG81|PDIP3_MOUSE	1.36543e+06	1.00787e+06	778082	1.37567e+06	142738	202346	202155	118755	1.18665e+06	172447	0.257366	0.254824	-2.78785	0.0234375	0.0117188	4.30602e-06	0.000342442	4.30602e-06	0.000342442
sp|O35615|FOG1_MOUSE	O35615	Zfpm1	Zinc finger protein ZFPM1 OS=Mus musculus GN=Zfpm1 PE=1 SV=1	808.72	0	18	sp|O35615|FOG1_MOUSE	795.589	829.087	562.275	444.74	4598	6755.01	3303.01	4992.27	678.932	4795.14	0.281421	0.290071	2.84063	0.325	0	4.71319e-06	0.000356082	4.71319e-06	0.000356082
sp|P84228|H32_MOUSE	P84228	Hist1h3b	Histone H3.2 OS=Mus musculus GN=Hist1h3b PE=1 SV=2	232.94	0	1	sp|P84228|H32_MOUSE	1780.75	523.996	614.346	481.014	50.5436	51.329	59.0785	54.7653	569.171	53.0472	0.732879	0.0721648	-3.41971	0.0625	0	5.86764e-06	0.000421314	5.86764e-06	0.000421314
sp|Q8CFI7|RPB2_MOUSE	Q8CFI7	Polr2b	DNA-directed RNA polymerase II subunit RPB2 OS=Mus musculus GN=Polr2b PE=1 SV=2	978.33	0	24	sp|Q8CFI7|RPB2_MOUSE	1066.53	926.752	1159.66	1341.14	5384.19	4032.1	3988.03	5421.16	1113.1	4708.15	0.1547	0.17091	2.06682	0.23	0.01	6.13429e-06	0.000421314	6.13429e-06	0.000421314
sp|P43277|H13_MOUSE	P43277	Hist1h1d	Histone H1.3 OS=Mus musculus GN=Hist1h1d PE=1 SV=2	356.06	0	5	sp|P43277|H13_MOUSE	169138	154754	141491	384203	15137.5	24202.4	24529.6	20597.4	161946	22399.9	0.541875	0.206763	-2.85721	0.03125	0.03125	6.46238e-06	0.00042455	6.46238e-06	0.00042455
sp|O35680|RT12_MOUSE	O35680	Mrps12	28S ribosomal protein S12, mitochondrial OS=Mus musculus GN=Mrps12 PE=2 SV=1	166.96	0	4	sp|O35680|RT12_MOUSE	33369.4	20215.2	14839.9	38326.2	2995.04	3848	2524.87	3120.49	26792.3	3057.76	0.411813	0.175411	-3.08674	0	0	7.10609e-06	0.000429492	7.10609e-06	0.000429492
sp|Q8BJZ4|RT35_MOUSE	Q8BJZ4	Mrps35	28S ribosomal protein S35, mitochondrial OS=Mus musculus GN=Mrps35 PE=1 SV=2	380.18	0	6	sp|Q8BJZ4|RT35_MOUSE	449.931	435.037	608.656	437.788	2018.58	1579.58	1760.52	2066.97	443.859	1889.55	0.17421	0.12302	2.08664	0.34375	0	6.89563e-06	0.000429492	6.89563e-06	0.000429492
sp|Q9CQX4|PAF15_MOUSE	Q9CQX4	Pclaf	PCNA-associated factor OS=Mus musculus GN=Pclaf PE=1 SV=1	262.18	0	4	sp|Q9CQX4|PAF15_MOUSE	4826.9	6205.71	5857.17	6705.74	640.107	1332.76	1207.61	624.046	6031.44	923.86	0.13477	0.391108	-2.77763	0	0	9.47966e-06	0.000550914	9.47966e-06	0.000550914
sp|Q8VD12|Z385A_MOUSE	Q8VD12	Znf385a	Zinc finger protein 385A OS=Mus musculus GN=Znf385a PE=1 SV=2	153.14	0	5	sp|Q8VD12|Z385A_MOUSE	301.759	335.068	295.33	299.27	80.3942	48.1123	87.3624	81.9633	300.514	81.1788	0.0595495	0.23927	-1.88831	0.1	0.3	1.13302e-05	0.000634072	1.13302e-05	0.000634072
sp|Q9CYA6|ZCHC8_MOUSE	Q9CYA6	Zcchc8	Zinc finger CCHC domain-containing protein 8 OS=Mus musculus GN=Zcchc8 PE=1 SV=3	175.14	0	4	sp|Q9CYA6|ZCHC8_MOUSE	155.173	106.558	135.951	168.632	484.796	587.78	557.179	802.393	145.562	572.479	0.190174	0.224619	1.97823	0.1875	0	1.23071e-05	0.000664146	1.23071e-05	0.000664146
Biognosys|iRT	NA	NA	Kit Fusion	1220.41	0	11	Biognosys|iRT	1.33338e+06	1.17038e+06	995008	968379	88234.7	175723	177021	53358.4	1.0827e+06	131979	0.15217	0.506513	-3.11545	0	0	1.37963e-05	0.000672461	1.37963e-05	0.000672461
sp|P27546|MAP4_MOUSE	P27546	Map4	Microtubule-associated protein 4 OS=Mus musculus GN=Map4 PE=1 SV=3	335.82	0	9	sp|P27546|MAP4_MOUSE	13655.4	9776.84	10740.8	7983.38	620.129	1062.58	1546.88	342.348	10258.8	841.353	0.224972	0.590442	-3.6581	0	0	1.37229e-05	0.000672461	1.37229e-05	0.000672461
sp|P29391|FRIL1_MOUSE	P29391	Ftl1	Ferritin light chain 1 OS=Mus musculus GN=Ftl1 PE=1 SV=2	181.61	0	3	sp|P29391|FRIL1_MOUSE	189.686	139.423	165.597	142.216	723.42	979.765	609.622	519.525	153.907	666.521	0.147278	0.281622	2.11349	0.25	0	1.37226e-05	0.000672461	1.37226e-05	0.000672461
sp|P08249|MDHM_MOUSE	P08249	Mdh2	Malate dehydrogenase, mitochondrial OS=Mus musculus GN=Mdh2 PE=1 SV=3	68.05	0.00189934	2	sp|P08249|MDHM_MOUSE	616.494	337.204	424.097	474.622	120.014	103.306	131.846	107.475	449.36	113.744	0.25254	0.111682	-1.98199	0	0	1.57209e-05	0.000699318	1.57209e-05	0.000699318
sp|P15806|TFE2_MOUSE	P15806	Tcf3	Transcription factor E2-alpha OS=Mus musculus GN=Tcf3 PE=1 SV=2	255.57	0	7	sp|P15806|TFE2_MOUSE	222.213	174.024	169.675	120.22	785.194	1254.54	643.779	1260.65	171.849	1019.86	0.242973	0.323357	2.53004	0.178571	0	1.7261e-05	0.000699318	1.7261e-05	0.000699318
sp|P16125|LDHB_MOUSE	P16125	Ldhb	L-lactate dehydrogenase B chain OS=Mus musculus GN=Ldhb PE=1 SV=2	59.03	0.0026455	1	sp|P16125|LDHB_MOUSE	344.978	93.5926	80.2516	105.385	4.19062	3.09435	11.8411	2.3633	99.4887	3.64249	0.809785	0.814805	-4.78552	0	0	1.80493e-05	0.000699318	1.80493e-05	0.000699318
sp|P43275|H11_MOUSE	P43275	Hist1h1a	Histone H1.1 OS=Mus musculus GN=Hist1h1a PE=1 SV=2	1369.18	0	15	sp|P43275|H11_MOUSE	1.5973e+06	602973	761915	1.13569e+06	131045	87814.3	165577	69883.2	948800	109429	0.431815	0.379781	-3.11627	0	0	1.70632e-05	0.000699318	1.70632e-05	0.000699318
sp|P70662|LDB1_MOUSE	P70662	Ldb1	LIM domain-binding protein 1 OS=Mus musculus GN=Ldb1 PE=1 SV=2	53.61	0.00423729	2	sp|P70662|LDB1_MOUSE	98.8288	57.0736	118.228	116.992	475.874	418.454	437.501	621.264	107.91	456.688	0.291981	0.188051	2.08523	0	0	1.67447e-05	0.000699318	1.67447e-05	0.000699318
sp|Q924T2|RT02_MOUSE	Q924T2	Mrps2	28S ribosomal protein S2, mitochondrial OS=Mus musculus GN=Mrps2 PE=1 SV=1	156.53	0	3	sp|Q924T2|RT02_MOUSE	278.824	100.435	189.137	160.786	1175.05	966.522	963	955.906	174.962	964.761	0.407172	0.105124	2.46788	0.1875	0	1.60475e-05	0.000699318	1.60475e-05	0.000699318
sp|Q99N87|RT05_MOUSE	Q99N87	Mrps5	28S ribosomal protein S5, mitochondrial OS=Mus musculus GN=Mrps5 PE=1 SV=1	247.99	0	5	sp|Q99N87|RT05_MOUSE	545.655	684.023	595.897	608.869	1803.48	1652.93	1936.08	1662.33	602.383	1732.91	0.0939682	0.0759596	1.52333	0.15	0	1.80499e-05	0.000699318	1.80499e-05	0.000699318
sp|Q9D168|INT12_MOUSE	Q9D168	Ints12	Integrator complex subunit 12 OS=Mus musculus GN=Ints12 PE=1 SV=1	123.83	0	4	sp|Q9D168|INT12_MOUSE	3800.4	3198.32	2841.1	2931.31	596.57	702.24	1124.91	630.022	3064.82	666.131	0.135476	0.3209	-2.20267	0	0	1.69138e-05	0.000699318	1.69138e-05	0.000699318
sp|P38647|GRP75_MOUSE	P38647	Hspa9	Stress-70 protein, mitochondrial OS=Mus musculus GN=Hspa9 PE=1 SV=3	2787.73	0	44	sp|P38647|GRP75_MOUSE	132527	125789	111501	156282	42526.4	44634.1	45648.9	47588.9	129158	45141.5	0.142089	0.0467506	-1.51621	0.0286885	0.0163934	2.42627e-05	0.000748182	2.42627e-05	0.000748182
sp|P48754|BRCA1_MOUSE	P48754	Brca1	Breast cancer type 1 susceptibility protein homolog OS=Mus musculus GN=Brca1 PE=1 SV=3	213.15	0	6	sp|P48754|BRCA1_MOUSE	109.292	245.553	171.307	218.254	896.987	989.61	710.442	876.979	194.78	886.983	0.320711	0.133836	2.19752	0.125	0	2.19442e-05	0.000748182	2.19442e-05	0.000748182
sp|Q01147|CREB1_MOUSE	Q01147	Creb1	Cyclic AMP-responsive element-binding protein 1 OS=Mus musculus GN=Creb1 PE=1 SV=1	142.43	0	4	sp|Q01147|CREB1_MOUSE	290.754	339.63	270.497	253.693	1308.39	1315.08	798.635	1622.47	280.626	1311.73	0.128931	0.270688	2.22569	0	0	2.00256e-05	0.000748182	2.00256e-05	0.000748182
sp|Q02257|PLAK_MOUSE	Q02257	Jup	Junction plakoglobin OS=Mus musculus GN=Jup PE=1 SV=3	300.06	0	7	sp|Q02257|PLAK_MOUSE	3507.79	3205.93	870.44	2503.74	235.001	202.02	193.638	117.047	2854.84	197.829	0.467345	0.266899	-3.84041	0.107143	0.142857	2.13914e-05	0.000748182	2.13914e-05	0.000748182
sp|Q0VBD2|MCM10_MOUSE	Q0VBD2	Mcm10	Protein MCM10 homolog OS=Mus musculus GN=Mcm10 PE=1 SV=1	189.91	0	4	sp|Q0VBD2|MCM10_MOUSE	232.463	145.095	130.534	113.278	573.001	979.643	658.531	915.927	137.815	787.229	0.341394	0.251446	2.49653	0.4375	0	2.19993e-05	0.000748182	2.19993e-05	0.000748182
sp|Q3TN34|MILK2_MOUSE	Q3TN34	Micall2	MICAL-like protein 2 OS=Mus musculus GN=Micall2 PE=1 SV=1	59.77	0.00265957	2	sp|Q3TN34|MILK2_MOUSE	164.658	275.608	144.642	271.473	25.9854	53.7929	24.3431	23.3367	218.065	25.1643	0.322973	0.460061	-3.07146	0	0	2.29895e-05	0.000748182	2.29895e-05	0.000748182
sp|Q61703|ITIH2_MOUSE	Q61703	Itih2	Inter-alpha-trypsin inhibitor heavy chain H2 OS=Mus musculus GN=Itih2 PE=1 SV=1	168.73	0	5	sp|Q61703|ITIH2_MOUSE	3979.6	5207.1	4150.07	3819.3	1133.88	1070.33	1422.97	730.211	4064.83	1102.1	0.146136	0.26106	-1.88322	0	0	2.24066e-05	0.000748182	2.24066e-05	0.000748182
sp|Q8BX09|RBBP5_MOUSE	Q8BX09	Rbbp5	Retinoblastoma-binding protein 5 OS=Mus musculus GN=Rbbp5 PE=1 SV=2	42.94	0.00703125	1	sp|Q8BX09|RBBP5_MOUSE	22.793	18.6855	8.51423	31.6309	162.671	147.515	165.029	120.427	20.7392	155.093	0.470104	0.137755	2.90809	0.25	0	2.41007e-05	0.000748182	2.41007e-05	0.000748182
sp|Q9D868|PPIH_MOUSE	Q9D868	Ppih	Peptidyl-prolyl cis-trans isomerase H OS=Mus musculus GN=Ppih PE=1 SV=1	53.12	0.00422297	1	sp|Q9D868|PPIH_MOUSE	5.16099	14.971	6.39862	7.33915	84.066	54.728	49.5532	120.81	6.86889	69.397	0.522769	0.423773	3.30714	0	0	2.15206e-05	0.000748182	2.15206e-05	0.000748182
sp|Q9WVF7|DPOE1_MOUSE	Q9WVF7	Pole	DNA polymerase epsilon catalytic subunit A OS=Mus musculus GN=Pole PE=1 SV=3	178.62	0	5	sp|Q9WVF7|DPOE1_MOUSE	68.5671	67.4993	70.0581	42.6012	216.187	278.868	191.334	268.63	68.0332	242.408	0.210603	0.175374	1.82468	0.3	0	2.41257e-05	0.000748182	2.41257e-05	0.000748182
sp|Q80X32|CE024_MOUSE	Q80X32	NA	UPF0461 protein C5orf24 homolog OS=Mus musculus PE=2 SV=1	207.05	0	5	sp|Q80X32|CE024_MOUSE	5887.54	7568.42	4436.38	6452.27	991.772	1907.17	1428.39	1068.47	6169.91	1248.43	0.21407	0.309867	-2.31877	0	0	2.53177e-05	0.000765099	2.53177e-05	0.000765099
sp|P28798|GRN_MOUSE	P28798	Grn	Granulins OS=Mus musculus GN=Grn PE=1 SV=2	339.44	0	5	sp|P28798|GRN_MOUSE	19750.3	13688.1	11689.6	12695.5	2638.88	2833.9	3375.67	1306.34	13191.8	2736.39	0.250602	0.346127	-2.2692	0	0.0357143	2.75367e-05	0.000815841	2.75367e-05	0.000815841
sp|P27699|CREM_MOUSE	P27699	Crem	cAMP-responsive element modulator OS=Mus musculus GN=Crem PE=1 SV=2	44.29	0.00712589	1	sp|P27699|CREM_MOUSE	0.397698	9.89304	0.397698	0.397698	118.575	149.94	199.979	374.593	0.397698	174.959	1.71301	0.542024	8.76623	0.75	0	2.86702e-05	0.000819038	2.86702e-05	0.000819038
sp|Q6A068|CDC5L_MOUSE	Q6A068	Cdc5l	Cell division cycle 5-like protein OS=Mus musculus GN=Cdc5l PE=1 SV=2	1752.72	0	33	sp|Q6A068|CDC5L_MOUSE	4637.09	4327.51	4396.26	5349.04	12810.9	15701.1	11914.2	12893.3	4516.67	12852.1	0.0998342	0.12317	1.50917	0.101351	0	2.93954e-05	0.000819038	2.93954e-05	0.000819038
sp|Q6PFD9|NUP98_MOUSE	Q6PFD9	Nup98	Nuclear pore complex protein Nup98-Nup96 OS=Mus musculus GN=Nup98 PE=1 SV=2	962.5	0	17	sp|Q6PFD9|NUP98_MOUSE	1646.6	2163	1937.81	1910.38	4786.51	6177.79	5196.25	6089.35	1924.1	5642.8	0.110428	0.122479	1.54773	0.125	0	2.97671e-05	0.000819038	2.97671e-05	0.000819038
sp|Q80XC6|NRDE2_MOUSE	Q80XC6	Nrde2	Protein NRDE2 homolog OS=Mus musculus GN=Nrde2 PE=1 SV=3	87.15	0	1	sp|Q80XC6|NRDE2_MOUSE	16.1088	16.3011	9.2106	21.4026	57.2638	73.0073	79.4093	100.384	16.2049	76.2083	0.317657	0.230414	2.23227	0.5	0	2.98127e-05	0.000819038	2.98127e-05	0.000819038
sp|Q6PE01|SNR40_MOUSE	Q6PE01	Snrnp40	U5 small nuclear ribonucleoprotein 40 kDa protein OS=Mus musculus GN=Snrnp40 PE=1 SV=1	600.9	0	13	sp|Q6PE01|SNR40_MOUSE	911.273	1126.68	1044.12	978.166	4473.48	3878.03	2643.73	5670.71	1011.14	4175.75	0.0907142	0.30229	2.04314	0.166667	0	3.25452e-05	0.000862732	3.25452e-05	0.000862732
sp|Q9D7N3|RT09_MOUSE	Q9D7N3	Mrps9	28S ribosomal protein S9, mitochondrial OS=Mus musculus GN=Mrps9 PE=1 SV=3	216.32	0	4	sp|Q9D7N3|RT09_MOUSE	196.631	122.701	102.758	168.265	535.61	495.686	518.414	615.043	145.483	527.012	0.289106	0.0958644	1.8747	0.375	0	3.20183e-05	0.000862732	3.20183e-05	0.000862732
sp|P50396|GDIA_MOUSE	P50396	Gdi1	Rab GDP dissociation inhibitor alpha OS=Mus musculus GN=Gdi1 PE=1 SV=3	63.79	0.00183655	1	sp|P50396|GDIA_MOUSE	595.167	145.47	100.234	99.3901	7.82988	11.391	8.81433	12.3747	122.852	10.1027	1.02538	0.211123	-3.59107	0	0	3.36815e-05	0.000877461	3.36815e-05	0.000877461
sp|Q8CFE3|RCOR1_MOUSE	Q8CFE3	Rcor1	REST corepressor 1 OS=Mus musculus GN=Rcor1 PE=1 SV=3	83.01	0	1	sp|Q8CFE3|RCOR1_MOUSE	34.9868	32.1724	93.8209	91.0407	453.291	385.114	654.333	429.402	63.0138	441.346	0.539893	0.248179	2.96665	0	0	3.49816e-05	0.000895884	3.49816e-05	0.000895884
sp|Q6ZWN5|RS9_MOUSE	Q6ZWN5	Rps9	40S ribosomal protein S9 OS=Mus musculus GN=Rps9 PE=1 SV=3	322.13	0	8	sp|Q6ZWN5|RS9_MOUSE	5180.84	5422.75	5292.89	5806.66	1480.97	1464.13	2304.43	1901.88	5357.82	1691.43	0.0502194	0.223459	-1.67455	0	0.03125	3.77941e-05	0.000951782	3.77941e-05	0.000951782
sp|P22091|TAL1_MOUSE	P22091	Tal1	T-cell acute lymphocytic leukemia protein 1 homolog OS=Mus musculus GN=Tal1 PE=1 SV=1	265.98	0	6	sp|P22091|TAL1_MOUSE	634.885	645.357	545.574	560.211	1909.63	2832.16	1508.76	2620.3	597.548	2264.96	0.0853209	0.277616	1.90721	0.178571	0	3.86664e-05	0.000957786	3.86664e-05	0.000957786
sp|A2BE28|LAS1L_MOUSE	A2BE28	Las1l	Ribosomal biogenesis protein LAS1L OS=Mus musculus GN=Las1l PE=1 SV=1	174.25	0	3	sp|A2BE28|LAS1L_MOUSE	73.1153	197.404	125.128	128.011	807.498	563.963	504.114	720.113	126.569	642.038	0.38958	0.215011	2.33208	0.0833333	0	4.17665e-05	0.00101789	4.17665e-05	0.00101789
sp|Q8BRF7|SCFD1_MOUSE	Q8BRF7	Scfd1	Sec1 family domain-containing protein 1 OS=Mus musculus GN=Scfd1 PE=1 SV=1	74.76	0.00197824	2	sp|Q8BRF7|SCFD1_MOUSE	48.6771	50.68	41.5023	42.2722	122.895	105.905	134.196	148.512	45.4746	128.546	0.100099	0.140857	1.50134	0.375	0	4.46506e-05	0.00103795	4.46506e-05	0.00103795
sp|Q8CIC2|NUPL2_MOUSE	Q8CIC2	Nupl2	Nucleoporin-like protein 2 OS=Mus musculus GN=Nupl2 PE=2 SV=1	106.12	0	3	sp|Q8CIC2|NUPL2_MOUSE	64.6573	95.3186	108.94	95.4679	332.071	382.203	260.09	270.299	95.3933	301.185	0.205795	0.183324	1.65107	0.166667	0	4.37505e-05	0.00103795	4.37505e-05	0.00103795
sp|Q9D1I6|RM14_MOUSE	Q9D1I6	Mrpl14	39S ribosomal protein L14, mitochondrial OS=Mus musculus GN=Mrpl14 PE=1 SV=1	481.77	0	8	sp|Q9D1I6|RM14_MOUSE	61000.8	75398.1	37815.3	63311.9	7176.24	15748.5	13424.6	7686.67	62156.4	10555.6	0.264434	0.385471	-2.613	0	0	4.40472e-05	0.00103795	4.40472e-05	0.00103795
sp|Q60973|RBBP7_MOUSE	Q60973	Rbbp7	Histone-binding protein RBBP7 OS=Mus musculus GN=Rbbp7 PE=1 SV=1	749.12	0	14	sp|Q60973|RBBP7_MOUSE	2414.63	3063.19	2520.05	2504.74	9221.95	7274.57	6346.45	10158.5	2512.4	8248.26	0.112497	0.211818	1.70491	0.0294118	0	4.56675e-05	0.00104407	4.56675e-05	0.00104407
sp|Q9WVA2|TIM8A_MOUSE	Q9WVA2	Timm8a1	Mitochondrial import inner membrane translocase subunit Tim8 A OS=Mus musculus GN=Timm8a1 PE=1 SV=1	39.33	0.00831444	1	sp|Q9WVA2|TIM8A_MOUSE	279.438	256.454	252.556	225.439	93.8244	82.6098	87.1477	112.092	254.505	90.4861	0.0873256	0.138012	-1.49287	0	0	4.62958e-05	0.00104407	4.62958e-05	0.00104407
sp|Q00PI9|HNRL2_MOUSE	Q00PI9	Hnrnpul2	Heterogeneous nuclear ribonucleoprotein U-like protein 2 OS=Mus musculus GN=Hnrnpul2 PE=1 SV=2	1695.56	0	27	sp|Q00PI9|HNRL2_MOUSE	4747.71	5436.8	4527.72	5230.32	20064.3	19536.4	12246.7	27726.6	4989.01	19800.4	0.0842833	0.317906	1.99026	0.110294	0	4.75211e-05	0.00105595	4.75211e-05	0.00105595
sp|Q9CWX4|RUSD4_MOUSE	Q9CWX4	Rpusd4	RNA pseudouridylate synthase domain-containing protein 4 OS=Mus musculus GN=Rpusd4 PE=2 SV=1	34.89	0.00998573	1	sp|Q9CWX4|RUSD4_MOUSE	362.541	381.532	265.917	323.57	43.8105	112.246	50.4466	32.8261	343.055	47.1286	0.153106	0.596498	-2.86502	0	0	5.20936e-05	0.00114077	5.20936e-05	0.00114077
sp|Q9JJY4|DDX20_MOUSE	Q9JJY4	Ddx20	Probable ATP-dependent RNA helicase DDX20 OS=Mus musculus GN=Ddx20 PE=1 SV=2	140.22	0	3	sp|Q9JJY4|DDX20_MOUSE	24.7432	37.6564	43.5017	12.6443	176.564	371.247	335.738	161.352	31.1998	256.151	0.464797	0.412295	2.99573	0.666667	0	5.36222e-05	0.00115747	5.36222e-05	0.00115747
sp|P0C0S6|H2AZ_MOUSE	P0C0S6	H2afz	Histone H2A.Z OS=Mus musculus GN=H2afz PE=1 SV=2	130.05	0	2	sp|P0C0S6|H2AZ_MOUSE	1251.56	918.535	896.248	649.719	227.277	314.366	222.742	279.192	907.392	253.234	0.266017	0.168239	-1.84876	0.25	0.166667	5.47108e-05	0.00116434	5.47108e-05	0.00116434
sp|Q9WVM3|APC7_MOUSE	Q9WVM3	Anapc7	Anaphase-promoting complex subunit 7 OS=Mus musculus GN=Anapc7 PE=1 SV=3	93.24	0	2	sp|Q9WVM3|APC7_MOUSE	44.451	35.3634	22.5485	15.4809	147.762	161.299	116.144	147.796	28.956	147.779	0.439414	0.133764	2.38772	0.625	0	5.67098e-05	0.00119012	5.67098e-05	0.00119012
sp|Q9WU42|NCOR2_MOUSE	Q9WU42	Ncor2	Nuclear receptor corepressor 2 OS=Mus musculus GN=Ncor2 PE=1 SV=3	1162.59	0	27	sp|Q9WU42|NCOR2_MOUSE	643.225	750.474	562.609	557.122	1619.71	2997.99	2163.44	3558.5	602.917	2580.71	0.143909	0.333372	2.08186	0.258621	0.0258621	5.80828e-05	0.00120223	5.80828e-05	0.00120223
sp|P08775|RPB1_MOUSE	P08775	Polr2a	DNA-directed RNA polymerase II subunit RPB1 OS=Mus musculus GN=Polr2a PE=1 SV=3	1285.17	0	22	sp|P08775|RPB1_MOUSE	2087.15	1630.17	2476.24	2317.56	7251.75	5533.22	5438.63	7356.79	2202.36	6392.49	0.173043	0.164408	1.52615	0.14	0	6.11427e-05	0.00120511	6.11427e-05	0.00120511
sp|P51410|RL9_MOUSE	P51410	Rpl9	60S ribosomal protein L9 OS=Mus musculus GN=Rpl9 PE=2 SV=2	371.89	0	7	sp|P51410|RL9_MOUSE	8468.58	18565.2	11038	11832.5	1505.04	2232.97	3808.91	1873.6	11435.2	2053.28	0.345124	0.430433	-2.48216	0	0	6.24576e-05	0.00120511	6.24576e-05	0.00120511
sp|P61021|RAB5B_MOUSE	P61021	Rab5b	Ras-related protein Rab-5B OS=Mus musculus GN=Rab5b PE=1 SV=1	53.1	0.00421941	1	sp|P61021|RAB5B_MOUSE	14.3779	7.29525	21.0185	9.31579	50.51	66.6554	65.1734	61.3789	11.8469	63.2761	0.470595	0.119697	2.45021	0	0	6.18594e-05	0.00120511	6.18594e-05	0.00120511
sp|Q07832|PLK1_MOUSE	Q07832	Plk1	Serine/threonine-protein kinase PLK1 OS=Mus musculus GN=Plk1 PE=1 SV=2	82.21	0	3	sp|Q07832|PLK1_MOUSE	313.247	279.017	270.554	372.702	768.806	1046.77	1274.34	834.147	296.132	940.46	0.150151	0.233167	1.66026	0	0	6.23034e-05	0.00120511	6.23034e-05	0.00120511
sp|Q8VIJ6|SFPQ_MOUSE	Q8VIJ6	Sfpq	Splicing factor, proline- and glutamine-rich OS=Mus musculus GN=Sfpq PE=1 SV=1	1546.82	0	28	sp|Q8VIJ6|SFPQ_MOUSE	66085.9	146185	116086	92467.6	12765.8	26199.3	23716.2	11495.8	104277	18241	0.324212	0.40404	-2.57396	0.0320513	0.025641	6.12114e-05	0.00120511	6.12114e-05	0.00120511
sp|Q9D0P7|PSRC1_MOUSE	Q9D0P7	Psrc1	Proline/serine-rich coiled-coil protein 1 OS=Mus musculus GN=Psrc1 PE=1 SV=2	129.87	0	4	sp|Q9D0P7|PSRC1_MOUSE	2490.53	4349.3	2939.62	5157.3	332.348	880.101	754.993	364.514	3644.46	559.753	0.330944	0.473303	-2.76892	0	0	6.3007e-05	0.00120511	6.3007e-05	0.00120511
sp|O88291|ZN326_MOUSE	O88291	Znf326	DBIRD complex subunit ZNF326 OS=Mus musculus GN=Znf326 PE=1 SV=1	549	0	11	sp|O88291|ZN326_MOUSE	807.771	542.485	708.914	912.602	2587.45	2651.6	1776.61	2614.94	758.343	2601.19	0.211866	0.175073	1.7813	0.159091	0	6.74384e-05	0.00125802	6.74384e-05	0.00125802
sp|Q8R080|GTSE1_MOUSE	Q8R080	Gtse1	G2 and S phase-expressed protein 1 OS=Mus musculus GN=Gtse1 PE=1 SV=2	130.43	0	2	sp|Q8R080|GTSE1_MOUSE	500.685	834.462	529.655	1283.67	67.548	171.633	112.825	56.8825	682.058	90.1863	0.462244	0.511083	-2.92892	0	0	6.71267e-05	0.00125802	6.71267e-05	0.00125802
sp|Q9DBU6|RSRC1_MOUSE	Q9DBU6	Rsrc1	Serine/Arginine-related protein 53 OS=Mus musculus GN=Rsrc1 PE=1 SV=1	82.66	0	2	sp|Q9DBU6|RSRC1_MOUSE	157.534	162.482	209.971	200.079	506.196	452.583	427.435	493.253	181.281	472.918	0.144533	0.0773813	1.38983	0	0	7.02737e-05	0.00127932	7.02737e-05	0.00127932
sp|Q9R0L6|PCM1_MOUSE	Q9R0L6	Pcm1	Pericentriolar material 1 protein OS=Mus musculus GN=Pcm1 PE=1 SV=2	875.06	0	20	sp|Q9R0L6|PCM1_MOUSE	1513.28	988.224	1113.51	1653.23	4271.85	4641.13	3763.94	3488.58	1313.39	4017.89	0.240533	0.127409	1.62716	0.1125	0	6.97028e-05	0.00127932	6.97028e-05	0.00127932
sp|Q6PAL0|BEND3_MOUSE	Q6PAL0	Bend3	BEN domain-containing protein 3 OS=Mus musculus GN=Bend3 PE=1 SV=1	60.7	0.00268336	2	sp|Q6PAL0|BEND3_MOUSE	39.8782	14.0307	26.5164	11.4115	102.802	146.037	138.584	185.927	20.2736	142.311	0.56899	0.237846	2.88274	0	0	7.24577e-05	0.00130338	7.24577e-05	0.00130338
sp|Q8BRG8|TM209_MOUSE	Q8BRG8	Tmem209	Transmembrane protein 209 OS=Mus musculus GN=Tmem209 PE=2 SV=1	188.88	0	5	sp|Q8BRG8|TM209_MOUSE	151.546	212.636	356.204	197.244	786.09	862.285	758.393	807.438	204.94	796.764	0.38544	0.0547612	1.95984	0.15	0	7.42262e-05	0.00130414	7.42262e-05	0.00130414
sp|Q9WUM5|SUCA_MOUSE	Q9WUM5	Suclg1	Succinate--CoA ligase [ADP/GDP-forming] subunit alpha, mitochondrial OS=Mus musculus GN=Suclg1 PE=1 SV=4	282.75	0	8	sp|Q9WUM5|SUCA_MOUSE	6454.69	9037.51	4843.96	6531.54	2442.92	2003.36	2147.62	1847.79	6493.12	2075.49	0.25781	0.11999	-1.64631	0	0	7.37939e-05	0.00130414	7.37939e-05	0.00130414
sp|Q99LC2|CSTF1_MOUSE	Q99LC2	Cstf1	Cleavage stimulation factor subunit 1 OS=Mus musculus GN=Cstf1 PE=1 SV=1	60.15	0.00266904	2	sp|Q99LC2|CSTF1_MOUSE	92.5285	54.4062	100.033	66.1725	282.59	266.742	203.742	288.334	79.3505	274.666	0.275232	0.149141	1.81094	0	0	7.84901e-05	0.0013632	7.84901e-05	0.0013632
sp|P01868|IGHG1_MOUSE	P01868	Ighg1	Ig gamma-1 chain C region secreted form OS=Mus musculus GN=Ighg1 PE=1 SV=1	233.97	0	4	sp|P01868|IGHG1_MOUSE	156317	279038	157446	143914	15884.5	39068.3	46886.3	19029.7	156882	29049	0.344969	0.500722	-2.52447	0	0.0416667	8.12517e-05	0.00137678	8.12517e-05	0.00137678
sp|P62245|RS15A_MOUSE	P62245	Rps15a	40S ribosomal protein S15a OS=Mus musculus GN=Rps15a PE=1 SV=2	135.23	0	4	sp|P62245|RS15A_MOUSE	1314.43	1685.37	1792.96	2021.03	379.81	441.846	738.257	433.848	1739.16	437.847	0.172997	0.325485	-1.98926	0	0	8.08818e-05	0.00137678	8.08818e-05	0.00137678
sp|Q91YD3|DCP1A_MOUSE	Q91YD3	Dcp1a	mRNA-decapping enzyme 1A OS=Mus musculus GN=Dcp1a PE=1 SV=1	90.53	0	2	sp|Q91YD3|DCP1A_MOUSE	19.4176	27.2036	37.344	13.2375	93.7486	134.675	98.5255	178.392	23.3106	116.6	0.428179	0.310448	2.32537	0.25	0	8.20052e-05	0.00137678	8.20052e-05	0.00137678
sp|Q91W39|NCOA5_MOUSE	Q91W39	Ncoa5	Nuclear receptor coactivator 5 OS=Mus musculus GN=Ncoa5 PE=1 SV=1	453.08	0	10	sp|Q91W39|NCOA5_MOUSE	775.27	655.809	675.195	780.705	2841.47	2282.16	1523.54	2313.84	725.233	2298	0.0906992	0.242077	1.66727	0.1	0	8.35628e-05	0.00138751	8.35628e-05	0.00138751
sp|P58468|F207A_MOUSE	P58468	Fam207a	Protein FAM207A OS=Mus musculus GN=Fam207a PE=1 SV=1	120.68	0	3	sp|P58468|F207A_MOUSE	1511.11	2323.06	2461.44	2527	331.308	684.014	691.542	401.195	2392.25	542.605	0.213438	0.356419	-2.19053	0	0	8.59782e-05	0.0014121	8.59782e-05	0.0014121
sp|P52480|KPYM_MOUSE	P52480	Pkm	Pyruvate kinase PKM OS=Mus musculus GN=Pkm PE=1 SV=4	857.28	0	16	sp|P52480|KPYM_MOUSE	8359.26	7836	7793.52	6857.33	2252.35	1538.08	3432.17	2165.1	7814.76	2208.73	0.0810323	0.336763	-1.82326	0.0357143	0.0119048	8.74679e-05	0.00142112	8.74679e-05	0.00142112
sp|Q60972|RBBP4_MOUSE	Q60972	Rbbp4	Histone-binding protein RBBP4 OS=Mus musculus GN=Rbbp4 PE=1 SV=5	318.85	0	6	sp|Q60972|RBBP4_MOUSE	3334.41	4578.56	2531	3255.74	11525.1	11047.9	8050.32	11448.9	3295.08	11248.4	0.24814	0.157674	1.77121	0.09375	0.03125	9.46213e-05	0.00150498	9.46213e-05	0.00150498
sp|Q9D198|SYF2_MOUSE	Q9D198	Syf2	Pre-mRNA-splicing factor SYF2 OS=Mus musculus GN=Syf2 PE=2 SV=1	166.96	0	5	sp|Q9D198|SYF2_MOUSE	989.971	1081.79	595.587	645.126	2300.17	3745.82	2906.35	2616.08	817.548	2761.22	0.294226	0.2146	1.78675	0	0	9.45454e-05	0.00150498	9.45454e-05	0.00150498
sp|P40630|TFAM_MOUSE	P40630	Tfam	Transcription factor A, mitochondrial OS=Mus musculus GN=Tfam PE=1 SV=2	176.33	0	5	sp|P40630|TFAM_MOUSE	1441.17	2755.27	1586.53	736.348	210.246	246.671	303.534	127.233	1513.85	228.458	0.513634	0.332918	-2.73116	0	0	9.67685e-05	0.00150739	9.67685e-05	0.00150739
sp|Q80ZS3|RT26_MOUSE	Q80ZS3	Mrps26	28S ribosomal protein S26, mitochondrial OS=Mus musculus GN=Mrps26 PE=1 SV=1	539.37	0	8	sp|Q80ZS3|RT26_MOUSE	1389.37	974.971	1325.08	1009.89	3266.83	3022.49	2790.12	2976.73	1167.48	2999.61	0.181066	0.0651018	1.3746	0.0277778	0	9.63503e-05	0.00150739	9.63503e-05	0.00150739
sp|P62281|RS11_MOUSE	P62281	Rps11	40S ribosomal protein S11 OS=Mus musculus GN=Rps11 PE=1 SV=3	1046.02	0	22	sp|P62281|RS11_MOUSE	106296	232094	117884	237904	18995	48250.6	28625.2	24658.6	174989	26641.9	0.410032	0.421769	-2.63828	0.00925926	0	0.000103258	0.00159207	0.000103258	0.00159207
sp|Q8VE22|RT23_MOUSE	Q8VE22	Mrps23	28S ribosomal protein S23, mitochondrial OS=Mus musculus GN=Mrps23 PE=1 SV=1	325.26	0	7	sp|Q8VE22|RT23_MOUSE	555.804	217.507	516.347	333.924	1870.98	1362.41	1535.33	1752.78	425.136	1644.05	0.39043	0.138837	1.98209	0.214286	0	0.000105409	0.00160882	0.000105409	0.00160882
sp|D3YXK2|SAFB1_MOUSE	D3YXK2	Safb	Scaffold attachment factor B1 OS=Mus musculus GN=Safb PE=1 SV=2	1591.55	0	34	sp|D3YXK2|SAFB1_MOUSE	7230.32	6532.66	5207.09	7146.44	21014.5	30279.1	14423.5	23620.9	6839.55	22317.7	0.143146	0.293713	1.70521	0.166667	0	0.000108645	0.00162999	0.000108645	0.00162999
sp|Q9D1N9|RM21_MOUSE	Q9D1N9	Mrpl21	39S ribosomal protein L21, mitochondrial OS=Mus musculus GN=Mrpl21 PE=1 SV=1	107.1	0	2	sp|Q9D1N9|RM21_MOUSE	210.224	239.931	182.242	194.601	616.986	465.479	663.177	467.384	202.412	542.185	0.120475	0.184395	1.4087	0	0	0.000108954	0.00162999	0.000108954	0.00162999
sp|Q62189|SNRPA_MOUSE	Q62189	Snrpa	U1 small nuclear ribonucleoprotein A OS=Mus musculus GN=Snrpa PE=1 SV=3	50.55	0	1	sp|Q62189|SNRPA_MOUSE	485.045	972.873	480.574	728.35	79.206	121.422	179.84	49.0128	606.697	100.314	0.351954	0.528174	-2.59952	0	0	0.000114253	0.00169207	0.000114253	0.00169207
sp|Q8R344|CCD12_MOUSE	Q8R344	Ccdc12	Coiled-coil domain-containing protein 12 OS=Mus musculus GN=Ccdc12 PE=1 SV=2	236.22	0	6	sp|Q8R344|CCD12_MOUSE	1016.45	1078.18	1077.94	1102.82	2445.85	3221.59	2495.92	2260.88	1078.06	2470.89	0.0344549	0.162168	1.19652	0.0416667	0	0.000115343	0.00169207	0.000115343	0.00169207
sp|Q9D0B0|SRSF9_MOUSE	Q9D0B0	Srsf9	Serine/arginine-rich splicing factor 9 OS=Mus musculus GN=Srsf9 PE=1 SV=1	572.13	0	14	sp|Q9D0B0|SRSF9_MOUSE	1257.33	1431.41	1207.06	1205.91	4033.98	4383.96	2527.55	4816.22	1232.19	4208.97	0.0836706	0.252453	1.77129	0.0625	0	0.000117185	0.00170257	0.000117185	0.00170257
sp|Q9DCD2|SYF1_MOUSE	Q9DCD2	Xab2	Pre-mRNA-splicing factor SYF1 OS=Mus musculus GN=Xab2 PE=1 SV=1	583.45	0	12	sp|Q9DCD2|SYF1_MOUSE	928.217	546.019	701.921	665.789	2203.74	2262.88	1555.86	2219.38	683.855	2211.56	0.224798	0.163716	1.6938	0.285714	0	0.000120949	0.00174051	0.000120949	0.00174051
sp|P62748|HPCL1_MOUSE	P62748	Hpcal1	Hippocalcin-like protein 1 OS=Mus musculus GN=Hpcal1 PE=1 SV=2	81.43	0	1	sp|P62748|HPCL1_MOUSE	3716.82	7491.6	4921.25	4422.78	482.858	1102.56	1465.61	472.83	4672.01	792.71	0.320149	0.554537	-2.67672	0	0	0.00012782	0.00174722	0.00012782	0.00174722
sp|P63325|RS10_MOUSE	P63325	Rps10	40S ribosomal protein S10 OS=Mus musculus GN=Rps10 PE=1 SV=1	301.28	0	4	sp|P63325|RS10_MOUSE	21684.8	9421.43	13792.6	8376.83	2057.24	3378.89	3292.03	2814.46	11607	3053.25	0.454282	0.209818	-1.90496	0	0	0.000128308	0.00174722	0.000128308	0.00174722
sp|Q05512|MARK2_MOUSE	Q05512	Mark2	Serine/threonine-protein kinase MARK2 OS=Mus musculus GN=Mark2 PE=1 SV=3	102.99	0	3	sp|Q05512|MARK2_MOUSE	1019.62	1565.65	1128.47	1612.25	136.95	325.961	391.593	126.999	1347.06	231.456	0.226202	0.544958	-2.65332	0	0	0.000128044	0.00174722	0.000128044	0.00174722
sp|Q3TRM4|PLPL6_MOUSE	Q3TRM4	Pnpla6	Neuropathy target esterase OS=Mus musculus GN=Pnpla6 PE=1 SV=2	212.33	0	4	sp|Q3TRM4|PLPL6_MOUSE	96.9117	86.9551	77.004	95.3505	376.606	432.825	188.134	300.6	91.1528	338.603	0.10271	0.32617	1.88562	0.1875	0	0.000126984	0.00174722	0.000126984	0.00174722
sp|Q7TPV4|MBB1A_MOUSE	Q7TPV4	Mybbp1a	Myb-binding protein 1A OS=Mus musculus GN=Mybbp1a PE=1 SV=2	1048.62	0	21	sp|Q7TPV4|MBB1A_MOUSE	21120.5	12198	20227.2	16842.1	5930.06	5713.21	6379.57	3814.65	18534.7	5821.64	0.229791	0.207177	-1.66494	0.0217391	0.0108696	0.000130702	0.00174722	0.000130702	0.00174722
sp|Q8BGZ4|CDC23_MOUSE	Q8BGZ4	Cdc23	Cell division cycle protein 23 homolog OS=Mus musculus GN=Cdc23 PE=1 SV=2	146.9	0	3	sp|Q8BGZ4|CDC23_MOUSE	5.56432	10.7361	29.1487	31.7089	132.737	132.635	222.761	235.249	19.9424	177.749	0.677909	0.308789	3.28101	0.583333	0	0.000131822	0.00174722	0.000131822	0.00174722
sp|Q8VE80|THOC3_MOUSE	Q8VE80	Thoc3	THO complex subunit 3 OS=Mus musculus GN=Thoc3 PE=2 SV=1	38.3	0.00820283	1	sp|Q8VE80|THOC3_MOUSE	16.5503	5.60791	20.2144	14.3157	100.484	68.3207	62.8265	142.248	15.433	84.4022	0.43788	0.390657	2.42838	0	0	0.000125043	0.00174722	0.000125043	0.00174722
sp|Q9CQT2|RBM7_MOUSE	Q9CQT2	Rbm7	RNA-binding protein 7 OS=Mus musculus GN=Rbm7 PE=1 SV=1	174.93	0	3	sp|Q9CQT2|RBM7_MOUSE	133.921	153.509	237.488	317.061	780.289	1055.75	638.328	768.157	195.498	774.223	0.399324	0.21661	2.01962	0.0625	0	0.000129558	0.00174722	0.000129558	0.00174722
sp|Q9Z1P6|NDUA7_MOUSE	Q9Z1P6	Ndufa7	NADH dehydrogenase [ubiquinone] 1 alpha subcomplex subunit 7 OS=Mus musculus GN=Ndufa7 PE=1 SV=3	362.12	0	6	sp|Q9Z1P6|NDUA7_MOUSE	7059.03	6406.99	7032.73	4909.58	2408.31	2514.9	2696.42	2670.93	6719.86	2592.92	0.158654	0.0527849	-1.37294	0	0	0.000131681	0.00174722	0.000131681	0.00174722
sp|P40142|TKT_MOUSE	P40142	Tkt	Transketolase OS=Mus musculus GN=Tkt PE=1 SV=1	301.63	0	8	sp|P40142|TKT_MOUSE	1389.99	1277.71	1348.76	1318.65	373.338	305.674	676.394	338.424	1333.7	355.881	0.0355829	0.403518	-1.90762	0.0277778	0	0.00013347	0.00175368	0.00013347	0.00175368
sp|Q62425|NDUA4_MOUSE	Q62425	Ndufa4	Cytochrome c oxidase subunit NDUFA4 OS=Mus musculus GN=Ndufa4 PE=1 SV=2	105.33	0	4	sp|Q62425|NDUA4_MOUSE	2764.94	3531.21	2516.79	2949.18	1045.02	1140.52	1337.55	1277.38	2857.06	1208.95	0.146846	0.110192	-1.24234	0	0	0.000137014	0.00178473	0.000137014	0.00178473
sp|O35143|ATIF1_MOUSE	O35143	Atpif1	ATPase inhibitor, mitochondrial OS=Mus musculus GN=Atpif1 PE=1 SV=2	55.85	0.00429185	1	sp|O35143|ATIF1_MOUSE	2531.71	2857.37	1037.7	1435.7	234.293	385.812	291.135	98.7068	1983.7	262.714	0.441322	0.47554	-2.86786	0	0	0.000140901	0.00181967	0.000140901	0.00181967
sp|O08810|U5S1_MOUSE	O08810	Eftud2	116 kDa U5 small nuclear ribonucleoprotein component OS=Mus musculus GN=Eftud2 PE=1 SV=1	1098.06	0	22	sp|O08810|U5S1_MOUSE	3055	3328.21	3015.97	3173.32	8349.34	6703.32	6391.49	9147.8	3114.16	7526.33	0.0446568	0.172352	1.26469	0.163462	0	0.00014841	0.00188444	0.00014841	0.00188444
sp|P59328|WDHD1_MOUSE	P59328	Wdhd1	WD repeat and HMG-box DNA-binding protein 1 OS=Mus musculus GN=Wdhd1 PE=1 SV=2	139.56	0	4	sp|P59328|WDHD1_MOUSE	76.9345	88.5479	115.713	99.2398	286.294	621.09	252.185	367.702	93.8939	326.998	0.173295	0.436631	1.79126	0.25	0	0.000148383	0.00188444	0.000148383	0.00188444
sp|O70279|DGC14_MOUSE	O70279	Dgcr14	Protein DGCR14 OS=Mus musculus GN=Dgcr14 PE=1 SV=2	176.69	0	4	sp|O70279|DGC14_MOUSE	200.278	181.427	171.92	233.149	414.333	606.42	540.088	446.41	190.852	493.249	0.13732	0.174978	1.36508	0.0625	0	0.000155978	0.00191814	0.000155978	0.00191814
sp|Q9CR88|RT14_MOUSE	Q9CR88	Mrps14	28S ribosomal protein S14, mitochondrial OS=Mus musculus GN=Mrps14 PE=1 SV=1	113.01	0	2	sp|Q9CR88|RT14_MOUSE	80.4203	24.8596	84.188	35.7524	289.485	286.665	267.032	252.52	58.0863	276.848	0.539697	0.0635845	2.36732	0.25	0	0.000156143	0.00191814	0.000156143	0.00191814
sp|Q9ERH4|NUSAP_MOUSE	Q9ERH4	Nusap1	Nucleolar and spindle-associated protein 1 OS=Mus musculus GN=Nusap1 PE=1 SV=1	63.36	0.0018315	2	sp|Q9ERH4|NUSAP_MOUSE	824.788	1682.25	729.963	957.672	145.413	311.569	251.737	124.086	891.23	198.575	0.412512	0.425983	-2.21574	0	0	0.000153041	0.00191814	0.000153041	0.00191814
sp|Q9JKF7|RM39_MOUSE	Q9JKF7	Mrpl39	39S ribosomal protein L39, mitochondrial OS=Mus musculus GN=Mrpl39 PE=1 SV=4	73.36	0.0019685	2	sp|Q9JKF7|RM39_MOUSE	34.8798	18.9657	33.6645	38.3362	101.7	78.3054	113.63	103.358	34.2722	102.529	0.272155	0.150388	1.5811	0	0	0.000153673	0.00191814	0.000153673	0.00191814
sp|Q6P4S8|INT1_MOUSE	Q6P4S8	Ints1	Integrator complex subunit 1 OS=Mus musculus GN=Ints1 PE=1 SV=2	219.61	0	5	sp|Q6P4S8|INT1_MOUSE	1982.97	1580.36	1837.23	2582.64	685.313	871.567	797.745	672.92	1910.1	741.529	0.213029	0.125327	-1.36818	0	0	0.000161393	0.00196666	0.000161393	0.00196666
sp|Q99M28|RNPS1_MOUSE	Q99M28	Rnps1	RNA-binding protein with serine-rich domain 1 OS=Mus musculus GN=Rnps1 PE=1 SV=1	194.08	0	4	sp|Q99M28|RNPS1_MOUSE	1169.34	699.741	1160.69	1168.23	4157.6	2476.73	2982.13	4515.08	1164.46	3569.87	0.222205	0.272173	1.59639	0	0	0.000166645	0.00199841	0.000166645	0.00199841
sp|Q99P88|NU155_MOUSE	Q99P88	Nup155	Nuclear pore complex protein Nup155 OS=Mus musculus GN=Nup155 PE=1 SV=1	794.6	0	13	sp|Q99P88|NU155_MOUSE	1721.52	1263.33	1264.25	1294.94	4183.44	4539.7	3122.77	7131.4	1279.59	4361.57	0.161727	0.358613	1.76806	0.109375	0.015625	0.000166422	0.00199841	0.000166422	0.00199841
sp|P13609|SRGN_MOUSE	P13609	Srgn	Serglycin OS=Mus musculus GN=Srgn PE=1 SV=1	39.66	0.00760456	1	sp|P13609|SRGN_MOUSE	65.7327	37.1452	26.0368	16.8435	181.335	167.193	157.852	147.749	31.591	162.523	0.582323	0.0873184	2.38511	0	0	0.000176486	0.00205234	0.000176486	0.00205234
sp|Q6NS46|RRP5_MOUSE	Q6NS46	Pdcd11	Protein RRP5 homolog OS=Mus musculus GN=Pdcd11 PE=1 SV=2	85.4	0	3	sp|Q6NS46|RRP5_MOUSE	38.7735	13.4302	16.1055	38.6565	172.256	89.4205	276.722	218.786	27.381	195.521	0.518636	0.417953	2.95984	0.416667	0	0.000176574	0.00205234	0.000176574	0.00205234
sp|Q6PIJ4|NFRKB_MOUSE	Q6PIJ4	Nfrkb	Nuclear factor related to kappa-B-binding protein OS=Mus musculus GN=Nfrkb PE=1 SV=1	75.71	0.00198807	2	sp|Q6PIJ4|NFRKB_MOUSE	269.762	279.123	210.949	173.816	49.9211	81.6772	62.768	97.5022	240.355	72.2226	0.213743	0.286708	-1.73624	0.125	0	0.000175343	0.00205234	0.000175343	0.00205234
sp|Q8BHZ4|ZN592_MOUSE	Q8BHZ4	Znf592	Zinc finger protein 592 OS=Mus musculus GN=Znf592 PE=1 SV=3	118.26	0	2	sp|Q8BHZ4|ZN592_MOUSE	35.9369	65.5645	45.0799	64.7798	232.88	168.194	135.594	150.54	54.9299	159.367	0.278655	0.249376	1.55805	0.125	0	0.000175672	0.00205234	0.000175672	0.00205234
sp|P56379|68MP_MOUSE	P56379	Mp68	6.8 kDa mitochondrial proteolipid OS=Mus musculus GN=Mp68 PE=1 SV=1	77.36	0	1	sp|P56379|68MP_MOUSE	14533.7	12687.7	12083.8	9981.81	2603.24	5127.91	3201.37	1626.15	12385.8	2902.3	0.152256	0.470102	-2.10068	0	0	0.000180345	0.00207117	0.000180345	0.00207117
sp|Q8R1M2|H2AJ_MOUSE	Q8R1M2	H2afj	Histone H2A.J OS=Mus musculus GN=H2afj PE=1 SV=1	301.81	0	2	sp|Q8R1M2|H2AJ_MOUSE	133348	26685.1	23727.1	15785.7	2600.96	2615.77	3873.69	1710.97	25206.1	2608.37	1.11916	0.329332	-3.27007	0	0	0.000180936	0.00207117	0.000180936	0.00207117
sp|P97452|BOP1_MOUSE	P97452	Bop1	Ribosome biogenesis protein BOP1 OS=Mus musculus GN=Bop1 PE=1 SV=1	163.68	0	4	sp|P97452|BOP1_MOUSE	238.436	238.331	142.15	265.808	599.27	550.198	894.19	690.442	238.384	644.856	0.245275	0.222362	1.43208	0.15	0	0.000183924	0.00207395	0.000183924	0.00207395
sp|Q6P4T2|U520_MOUSE	Q6P4T2	Snrnp200	U5 small nuclear ribonucleoprotein 200 kDa helicase OS=Mus musculus GN=Snrnp200 PE=1 SV=1	1787.58	0	29	sp|Q6P4T2|U520_MOUSE	5337.69	6459.86	4918.95	6033.43	13149.1	13459.2	11909.2	12173.5	5685.56	12661.3	0.121359	0.0590107	1.15668	0.0641026	0	0.000183767	0.00207395	0.000183767	0.00207395
sp|Q03267|IKZF1_MOUSE	Q03267	Ikzf1	DNA-binding protein Ikaros OS=Mus musculus GN=Ikzf1 PE=1 SV=2	459.72	0	8	sp|Q03267|IKZF1_MOUSE	2119.51	2200.92	1630.59	1891.46	5757.75	7635.19	3822.64	6360.07	2005.49	6058.91	0.1306	0.269303	1.59566	0	0	0.000190094	0.00212765	0.000190094	0.00212765
sp|Q8R307|VPS18_MOUSE	Q8R307	Vps18	Vacuolar protein sorting-associated protein 18 homolog OS=Mus musculus GN=Vps18 PE=1 SV=2	55.84	0	1	sp|Q8R307|VPS18_MOUSE	6.70237	14.4493	15.9905	15.5201	39.2137	109.161	72.6762	55.3379	14.9847	64.007	0.330923	0.434194	2.08231	0	0	0.000191568	0.00212838	0.000191568	0.00212838
sp|P62301|RS13_MOUSE	P62301	Rps13	40S ribosomal protein S13 OS=Mus musculus GN=Rps13 PE=1 SV=2	430.53	0	10	sp|P62301|RS13_MOUSE	22566	84676.5	33590.1	45143.4	3016.36	11303.5	5154.37	4643.88	39366.7	4899.12	0.582284	0.60241	-2.99264	0	0	0.000201324	0.00217286	0.000201324	0.00217286
sp|Q69ZQ2|ISY1_MOUSE	Q69ZQ2	Isy1	Pre-mRNA-splicing factor ISY1 homolog OS=Mus musculus GN=Isy1 PE=1 SV=2	190.46	0	3	sp|Q69ZQ2|ISY1_MOUSE	280.077	239.932	162.558	271.862	810.523	795.869	498.606	760.454	255.897	778.161	0.224533	0.204764	1.60695	0.125	0	0.000200071	0.00217286	0.000200071	0.00217286
sp|Q91VL9|ZBTB1_MOUSE	Q91VL9	Zbtb1	Zinc finger and BTB domain-containing protein 1 OS=Mus musculus GN=Zbtb1 PE=1 SV=1	188.88	0	3	sp|Q91VL9|ZBTB1_MOUSE	84.3409	50.8904	90.003	140.722	301.127	302.796	289.995	305.797	87.1719	301.961	0.405328	0.0230012	1.79318	0.25	0	0.000199089	0.00217286	0.000199089	0.00217286
sp|Q9CXK9|RBM33_MOUSE	Q9CXK9	Rbm33	RNA-binding protein 33 OS=Mus musculus GN=Rbm33 PE=1 SV=2	159.59	0	3	sp|Q9CXK9|RBM33_MOUSE	956.155	1125.46	584.313	836.886	106.768	333.966	199.979	131.698	896.52	165.839	0.25979	0.527385	-2.46259	0.25	0	0.000199133	0.00217286	0.000199133	0.00217286
sp|Q6PGG6|GNL3L_MOUSE	Q6PGG6	Gnl3l	Guanine nucleotide-binding protein-like 3-like protein OS=Mus musculus GN=Gnl3l PE=1 SV=1	47.02	0.00728155	1	sp|Q6PGG6|GNL3L_MOUSE	0.397698	12.1468	0.397698	0.397698	59.1875	50.6357	71.3974	99.8646	0.397698	65.2925	1.7615	0.305812	7.35276	0.75	0	0.00020367	0.00218259	0.00020367	0.00218259
sp|Q8K2B3|SDHA_MOUSE	Q8K2B3	Sdha	Succinate dehydrogenase [ubiquinone] flavoprotein subunit, mitochondrial OS=Mus musculus GN=Sdha PE=1 SV=1	703.6	0	15	sp|Q8K2B3|SDHA_MOUSE	2931.5	2743.12	2692.12	2494.51	6155.54	6207.06	5068.61	6125.44	2717.62	6140.49	0.0661556	0.0930642	1.17607	0.046875	0	0.000214308	0.00228042	0.000214308	0.00228042
sp|Q9CQN7|RM41_MOUSE	Q9CQN7	Mrpl41	39S ribosomal protein L41, mitochondrial OS=Mus musculus GN=Mrpl41 PE=1 SV=1	161.91	0	3	sp|Q9CQN7|RM41_MOUSE	174.406	236.932	244.449	274.821	815.984	590.645	477.107	715.009	240.69	652.827	0.181144	0.226898	1.43312	0.0625	0	0.000224774	0.00237506	0.000224774	0.00237506
sp|P62855|RS26_MOUSE	P62855	Rps26	40S ribosomal protein S26 OS=Mus musculus GN=Rps26 PE=1 SV=3	315.55	0	5	sp|P62855|RS26_MOUSE	25959.3	47932.1	34737.3	63083.4	5217.84	13013.4	10398.5	9731.99	41334.7	10065.2	0.377133	0.337924	-2.02015	0	0	0.00023033	0.00240732	0.00023033	0.00240732
sp|P62900|RL31_MOUSE	P62900	Rpl31	60S ribosomal protein L31 OS=Mus musculus GN=Rpl31 PE=1 SV=1	309.07	0	9	sp|P62900|RL31_MOUSE	21150.4	41901.6	24107.3	36920.1	4877.56	11440.1	8518.73	7183.35	30513.7	7851.04	0.321522	0.342268	-1.93122	0	0	0.000231013	0.00240732	0.000231013	0.00240732
sp|Q9QXE7|TBL1X_MOUSE	Q9QXE7	Tbl1x	F-box-like/WD repeat-containing protein TBL1X OS=Mus musculus GN=Tbl1x PE=1 SV=2	386.69	0	8	sp|Q9QXE7|TBL1X_MOUSE	510.834	263.5	337.806	189.461	1354	1728.66	1002.71	3193.94	300.653	1541.33	0.423049	0.529083	2.35837	0.34375	0	0.000240201	0.00248591	0.000240201	0.00248591
sp|Q6ZQH8|NU188_MOUSE	Q6ZQH8	Nup188	Nucleoporin NUP188 homolog OS=Mus musculus GN=Nup188 PE=1 SV=2	128.83	0	4	sp|Q6ZQH8|NU188_MOUSE	121.31	71.6903	112.791	47.3178	288.46	414.055	269.02	299.196	92.2407	293.828	0.39485	0.206025	1.70798	0.25	0	0.000248754	0.00255027	0.000248754	0.00255027
sp|Q91VJ5|PQBP1_MOUSE	Q91VJ5	Pqbp1	Polyglutamine-binding protein 1 OS=Mus musculus GN=Pqbp1 PE=1 SV=1	84.61	0	2	sp|Q91VJ5|PQBP1_MOUSE	369.534	454.366	361.36	327.972	807.872	833.07	825.374	796.849	365.447	816.623	0.142207	0.0201659	1.16001	0	0	0.000249795	0.00255027	0.000249795	0.00255027
sp|Q9D0W5|PPIL1_MOUSE	Q9D0W5	Ppil1	Peptidyl-prolyl cis-trans isomerase-like 1 OS=Mus musculus GN=Ppil1 PE=1 SV=1	145.47	0	3	sp|Q9D0W5|PPIL1_MOUSE	301.041	381.022	373.356	323.714	1050.78	1144.14	618.868	1185.49	348.535	1097.46	0.112168	0.260189	1.65715	0.25	0.0625	0.000253335	0.00256905	0.000253335	0.00256905
sp|O88983|STX8_MOUSE	O88983	Stx8	Syntaxin-8 OS=Mus musculus GN=Stx8 PE=1 SV=1	106.22	0	1	sp|O88983|STX8_MOUSE	38.5078	65.8238	38.1456	36.0003	98.4783	139.249	146.948	118.397	38.3267	128.823	0.317788	0.173557	1.74424	0.125	0	0.000255508	0.00257382	0.000255508	0.00257382
sp|Q9D1B9|RM28_MOUSE	Q9D1B9	Mrpl28	39S ribosomal protein L28, mitochondrial OS=Mus musculus GN=Mrpl28 PE=1 SV=3	117.82	0	2	sp|Q9D1B9|RM28_MOUSE	69.5413	46.4101	48.2542	48.1174	349.167	117.874	181.26	282.153	48.1858	231.707	0.207339	0.442893	2.23059	0.25	0	0.000258808	0.00258979	0.000258808	0.00258979
sp|Q9JIF0|ANM1_MOUSE	Q9JIF0	Prmt1	Protein arginine N-methyltransferase 1 OS=Mus musculus GN=Prmt1 PE=1 SV=1	56.68	0.00432152	1	sp|Q9JIF0|ANM1_MOUSE	44.3127	25.5754	11.2465	24.3235	5.01192	3.4263	6.53954	3.41758	24.9494	4.21911	0.516124	0.325134	-2.58948	0.25	0	0.000262802	0.00261246	0.000262802	0.00261246
sp|P62984|RL40_MOUSE	P62984	Uba52	Ubiquitin-60S ribosomal protein L40 OS=Mus musculus GN=Uba52 PE=1 SV=2	45.75	0.00721154	1	sp|P62984|RL40_MOUSE	3203.66	4148.74	2409.7	4338.34	556.766	1404.4	1109.91	663.184	3676.2	886.547	0.25361	0.423016	-2.08723	0	0	0.000288526	0.00284943	0.000288526	0.00284943
sp|Q9DBJ1|PGAM1_MOUSE	Q9DBJ1	Pgam1	Phosphoglycerate mutase 1 OS=Mus musculus GN=Pgam1 PE=1 SV=3	68.54	0	1	sp|Q9DBJ1|PGAM1_MOUSE	967.37	299.176	89.2157	95.5353	5.80523	15.7501	18.5687	11.0229	197.356	13.3865	1.14287	0.43792	-3.68155	0	0	0.000294666	0.00289117	0.000294666	0.00289117
sp|Q64337|SQSTM_MOUSE	Q64337	Sqstm1	Sequestosome-1 OS=Mus musculus GN=Sqstm1 PE=1 SV=1	222.62	0	4	sp|Q64337|SQSTM_MOUSE	235.082	150.338	361.026	306.374	813.091	717.062	743.716	1071.51	270.728	778.403	0.346567	0.1936	1.53485	0.0625	0	0.000299638	0.00292099	0.000299638	0.00292099
sp|P55258|RAB8A_MOUSE	P55258	Rab8a	Ras-related protein Rab-8A OS=Mus musculus GN=Rab8a PE=1 SV=2	119.71	0	2	sp|P55258|RAB8A_MOUSE	760.388	636.144	454.791	493.323	169.286	237.021	265.116	163.265	564.734	203.154	0.2387	0.241245	-1.4837	0	0	0.000310159	0.00300417	0.000310159	0.00300417
sp|O55201|SPT5H_MOUSE	O55201	Supt5h	Transcription elongation factor SPT5 OS=Mus musculus GN=Supt5h PE=1 SV=1	440.6	0	9	sp|O55201|SPT5H_MOUSE	352.152	229.127	509.34	325.82	1298.87	862.281	904.81	1438.23	338.986	1101.84	0.328203	0.254221	1.67826	0.166667	0.0555556	0.000314667	0.00302842	0.000314667	0.00302842
sp|P43274|H14_MOUSE	P43274	Hist1h1e	Histone H1.4 OS=Mus musculus GN=Hist1h1e PE=1 SV=2	444.13	0	6	sp|P43274|H14_MOUSE	77576.7	90548.7	137747	392531	11284.3	13375	27494.5	23839.1	114148	18607.1	0.845181	0.41529	-2.64489	0.025	0.025	0.000316897	0.00303058	0.000316897	0.00303058
sp|P16627|HS71L_MOUSE	P16627	Hspa1l	Heat shock 70 kDa protein 1-like OS=Mus musculus GN=Hspa1l PE=1 SV=4	49.91	0.00578035	1	sp|P16627|HS71L_MOUSE	111.911	37.9474	53.4219	50.3613	12.1592	12.3305	21.2215	13.9501	51.8916	13.1403	0.520715	0.287012	-1.98362	0	0	0.000324737	0.00305091	0.000324737	0.00305091
sp|Q9D1J3|SARNP_MOUSE	Q9D1J3	Sarnp	SAP domain-containing ribonucleoprotein OS=Mus musculus GN=Sarnp PE=1 SV=3	172.43	0	4	sp|Q9D1J3|SARNP_MOUSE	1045.59	2220.22	1789.21	1122.5	444.42	430.086	604.06	359.106	1455.85	437.253	0.36312	0.225048	-1.69667	0	0	0.00032508	0.00305091	0.00032508	0.00305091
sp|Q9D2H6|SP2_MOUSE	Q9D2H6	Sp2	Transcription factor Sp2 OS=Mus musculus GN=Sp2 PE=2 SV=2	68.53	0.00191205	2	sp|Q9D2H6|SP2_MOUSE	1760.14	3833.57	1386.28	4166.54	152.83	680.199	279.575	101.784	2796.86	216.202	0.508129	0.862846	-3.65154	0	0	0.000321865	0.00305091	0.000321865	0.00305091
sp|E9PVX6|KI67_MOUSE	E9PVX6	Mki67	Proliferation marker protein Ki-67 OS=Mus musculus GN=Mki67 PE=1 SV=1	222.7	0	6	sp|E9PVX6|KI67_MOUSE	1365.87	1249.7	1699.88	1820.01	450.481	429.162	835.35	458.086	1532.88	454.284	0.175912	0.35913	-1.74601	0.0833333	0	0.000329418	0.00307254	0.000329418	0.00307254
sp|Q9CWZ3|RBM8A_MOUSE	Q9CWZ3	Rbm8a	RNA-binding protein 8A OS=Mus musculus GN=Rbm8a PE=1 SV=4	378.63	0	6	sp|Q9CWZ3|RBM8A_MOUSE	1169.44	385.884	472.302	832.09	3146.34	2601.29	2059.83	2930.75	652.196	2766.02	0.50267	0.176177	2.13895	0.0714286	0	0.000334078	0.003078	0.000334078	0.003078
sp|Q9DBR0|AKAP8_MOUSE	Q9DBR0	Akap8	A-kinase anchor protein 8 OS=Mus musculus GN=Akap8 PE=1 SV=1	174.82	0	3	sp|Q9DBR0|AKAP8_MOUSE	53.7422	154.196	67.5604	60.8507	274.554	271.667	258.969	389.212	64.2056	273.11	0.559877	0.20357	2.09067	0.5	0	0.000333286	0.003078	0.000333286	0.003078
sp|P17182|ENOA_MOUSE	P17182	Eno1	Alpha-enolase OS=Mus musculus GN=Eno1 PE=1 SV=3	470.89	0	9	sp|P17182|ENOA_MOUSE	3463.32	1920.48	2476.69	2176.39	777.804	624.751	1223.17	740.098	2326.54	758.951	0.269192	0.312163	-1.61354	0	0	0.000339562	0.00310956	0.000339562	0.00310956
sp|P62264|RS14_MOUSE	P62264	Rps14	40S ribosomal protein S14 OS=Mus musculus GN=Rps14 PE=1 SV=3	375.78	0	8	sp|P62264|RS14_MOUSE	13102.5	16555.4	13530.6	17908.5	5917.39	7459.77	7590.18	5805	15043	6688.58	0.152782	0.143903	-1.17164	0	0	0.000343123	0.00312324	0.000343123	0.00312324
sp|Q61733|RT31_MOUSE	Q61733	Mrps31	28S ribosomal protein S31, mitochondrial OS=Mus musculus GN=Mrps31 PE=1 SV=1	197.93	0	5	sp|Q61733|RT31_MOUSE	699.944	593.053	610.121	339.022	1400.67	1648.24	1371.72	1511.85	601.587	1456.26	0.276414	0.0846612	1.27452	0	0	0.000348944	0.00312676	0.000348944	0.00312676
sp|Q8R3Y5|CS047_MOUSE	Q8R3Y5	NA	Uncharacterized protein C19orf47 homolog OS=Mus musculus PE=1 SV=2	501.72	0	10	sp|Q8R3Y5|CS047_MOUSE	15864	23009.3	23147.9	11347.6	3972.3	6241.27	5681.75	2425.35	19436.6	4827.02	0.314676	0.377858	-2.00776	0	0	0.000349718	0.00312676	0.000349718	0.00312676
sp|Q9CY57|CHTOP_MOUSE	Q9CY57	Chtop	Chromatin target of PRMT1 protein OS=Mus musculus GN=Chtop PE=1 SV=2	1197.7	0	10	sp|Q9CY57|CHTOP_MOUSE	450864	669185	642780	306482	52720.7	136735	130994	34312.8	546822	91857.2	0.330449	0.594797	-2.69554	0.03125	0.0104167	0.000349077	0.00312676	0.000349077	0.00312676
sp|P61255|RL26_MOUSE	P61255	Rpl26	60S ribosomal protein L26 OS=Mus musculus GN=Rpl26 PE=1 SV=1	1093.1	0	19	sp|P61255|RL26_MOUSE	150762	472795	175826	453970	18225.3	79814.6	33452.8	33645.8	314898	33549.3	0.554443	0.646323	-3.07403	0	0	0.000370943	0.0032288	0.000370943	0.0032288
sp|P62305|RUXE_MOUSE	P62305	Snrpe	Small nuclear ribonucleoprotein E OS=Mus musculus GN=Snrpe PE=1 SV=1	155.92	0	4	sp|P62305|RUXE_MOUSE	1751.85	2592.62	1974.81	1818.29	4585.26	5088.29	4263.29	7396.8	1896.55	4836.78	0.18861	0.265659	1.34994	0.0625	0	0.000363803	0.0032288	0.000363803	0.0032288
sp|Q04750|TOP1_MOUSE	Q04750	Top1	DNA topoisomerase 1 OS=Mus musculus GN=Top1 PE=1 SV=2	325.08	0	9	sp|Q04750|TOP1_MOUSE	5820.22	9889.86	4419.2	7841.85	2723.09	1750.04	2342.37	1513.16	6831.04	2046.21	0.341541	0.264884	-1.73845	0	0	0.000370786	0.0032288	0.000370786	0.0032288
sp|Q99N93|RM16_MOUSE	Q99N93	Mrpl16	39S ribosomal protein L16, mitochondrial OS=Mus musculus GN=Mrpl16 PE=1 SV=1	110.02	0	4	sp|Q99N93|RM16_MOUSE	1206.83	2455.2	1063.39	1577.01	461.069	587.285	493.121	469.81	1391.92	481.466	0.3967	0.115173	-1.51912	0	0	0.00036885	0.0032288	0.00036885	0.0032288
sp|Q9CWU9|NUP37_MOUSE	Q9CWU9	Nup37	Nucleoporin Nup37 OS=Mus musculus GN=Nup37 PE=1 SV=2	47.84	0.00650407	1	sp|Q9CWU9|NUP37_MOUSE	15.324	19.0067	11.551	25.1061	72.2096	102.472	39.8905	133.935	17.1654	87.3408	0.32533	0.462925	2.33352	0	0	0.000371814	0.0032288	0.000371814	0.0032288
sp|Q99K48|NONO_MOUSE	Q99K48	Nono	Non-POU domain-containing octamer-binding protein OS=Mus musculus GN=Nono PE=1 SV=3	2058.32	0	22	sp|Q99K48|NONO_MOUSE	52484.5	130607	101298	67172.9	13152.4	26327.3	28766.6	13935.8	84235.7	20131.5	0.398887	0.396775	-2.10653	0.0208333	0.0208333	0.000383297	0.0033095	0.000383297	0.0033095
sp|P61327|MGN_MOUSE	P61327	Magoh	Protein mago nashi homolog OS=Mus musculus GN=Magoh PE=2 SV=1	154.97	0	4	sp|P61327|MGN_MOUSE	324.102	175.648	293.616	270.556	1171.88	742.236	593.902	1452.11	282.086	957.06	0.240958	0.397624	1.72639	0	0	0.00038894	0.00333914	0.00038894	0.00333914
sp|Q8CIM1|LRC45_MOUSE	Q8CIM1	Lrrc45	Leucine-rich repeat-containing protein 45 OS=Mus musculus GN=Lrrc45 PE=2 SV=2	39.55	0.00835232	1	sp|Q8CIM1|LRC45_MOUSE	2209.12	3923.47	1081.29	2523.91	486.827	680.079	486.705	306.004	2366.51	486.766	0.480618	0.311813	-2.27826	0	0	0.000394708	0.00336951	0.000394708	0.00336951
sp|P70452|STX4_MOUSE	P70452	Stx4	Syntaxin-4 OS=Mus musculus GN=Stx4 PE=1 SV=1	71.15	0.00194175	2	sp|P70452|STX4_MOUSE	59.8219	50.7257	50.5657	40.2301	119.225	92.9186	124.216	158.114	50.6457	121.72	0.159063	0.216663	1.26476	0.375	0	0.000407903	0.00346259	0.000407903	0.00346259
sp|Q61191|HCFC1_MOUSE	Q61191	Hcfc1	Host cell factor 1 OS=Mus musculus GN=Hcfc1 PE=1 SV=2	202.09	0	3	sp|Q61191|HCFC1_MOUSE	2930.22	2274.3	2925.04	3877.44	1334.07	853.157	1228.74	1294.2	2927.63	1261.47	0.219891	0.187316	-1.21511	0	0	0.000414861	0.00350199	0.000414861	0.00350199
sp|O35387|HAX1_MOUSE	O35387	Hax1	HCLS1-associated protein X-1 OS=Mus musculus GN=Hax1 PE=1 SV=1	155.42	0	5	sp|O35387|HAX1_MOUSE	506.46	539.924	351.426	503.741	925.759	1402.92	1167.27	1050.37	505.101	1108.82	0.177252	0.1787	1.13238	0	0	0.000419508	0.00352154	0.000419508	0.00352154
sp|E9Q286|ICE1_MOUSE	E9Q286	Ice1	Little elongation complex subunit 1 OS=Mus musculus GN=Ice1 PE=1 SV=1	146.96	0	4	sp|E9Q286|ICE1_MOUSE	30.8738	73.6132	65.3945	54.1766	202.676	182.9	125.363	181.814	59.7855	182.357	0.331297	0.192241	1.61527	0.25	0	0.000431269	0.00360027	0.000431269	0.00360027
sp|Q61335|BAP31_MOUSE	Q61335	Bcap31	B-cell receptor-associated protein 31 OS=Mus musculus GN=Bcap31 PE=1 SV=4	686.53	0	12	sp|Q61335|BAP31_MOUSE	15087.1	10162.8	9521.94	11459.2	5518.6	4587.27	3863.72	5349.61	10811	4968.44	0.215184	0.157537	-1.1233	0.09375	0.03125	0.000436181	0.00362126	0.000436181	0.00362126
sp|P49312|ROA1_MOUSE	P49312	Hnrnpa1	Heterogeneous nuclear ribonucleoprotein A1 OS=Mus musculus GN=Hnrnpa1 PE=1 SV=2	1040.31	0	17	sp|P49312|ROA1_MOUSE	81271.8	46774.1	31544.3	24574.4	10211.8	13714.2	9721.97	8623.76	39159.2	9966.89	0.548426	0.208185	-1.94676	0.0113636	0.0454545	0.000443285	0.00366013	0.000443285	0.00366013
sp|Q5SXY1|CYTSB_MOUSE	Q5SXY1	Specc1	Cytospin-B OS=Mus musculus GN=Specc1 PE=1 SV=2	51.31	0.00416667	1	sp|Q5SXY1|CYTSB_MOUSE	134.384	294.297	243.646	412.594	52.5669	43.6633	43.3956	10.0445	268.971	43.5295	0.425746	0.500828	-2.62097	0	0	0.000451652	0.00370894	0.000451652	0.00370894
sp|Q9CWT6|DDX28_MOUSE	Q9CWT6	Ddx28	Probable ATP-dependent RNA helicase DDX28 OS=Mus musculus GN=Ddx28 PE=2 SV=2	206.38	0	6	sp|Q9CWT6|DDX28_MOUSE	2427.06	2763.36	1450.56	2843.62	802.074	830.861	1045.17	765.549	2595.21	816.468	0.269786	0.146021	-1.66557	0	0	0.000454417	0.00371148	0.000454417	0.00371148
sp|Q9QWT9|KIFC1_MOUSE	Q9QWT9	Kifc1	Kinesin-like protein KIFC1 OS=Mus musculus GN=Kifc1 PE=1 SV=2	275.02	0	6	sp|Q9QWT9|KIFC1_MOUSE	2129.4	3769.69	2552.47	4654.3	840.712	1424.74	954.465	894.723	3161.08	924.594	0.351612	0.26064	-1.74703	0	0	0.000462641	0.00375833	0.000462641	0.00375833
sp|Q62383|SPT6H_MOUSE	Q62383	Supt6h	Transcription elongation factor SPT6 OS=Mus musculus GN=Supt6h PE=1 SV=2	135.02	0	4	sp|Q62383|SPT6H_MOUSE	130.07	77.7574	111.732	176.15	541.691	255.326	436.647	394.908	120.901	415.778	0.330916	0.291208	1.78433	0.0625	0	0.000466843	0.00377219	0.000466843	0.00377219
sp|Q99KV1|DJB11_MOUSE	Q99KV1	Dnajb11	DnaJ homolog subfamily B member 11 OS=Mus musculus GN=Dnajb11 PE=1 SV=1	78.26	0	1	sp|Q99KV1|DJB11_MOUSE	48.6744	41.9834	75.0692	19.3529	197.02	226.452	160.659	140.826	45.3289	178.84	0.495683	0.210103	1.97661	0	0	0.000473472	0.00380541	0.000473472	0.00380541
sp|P97742|CPT1A_MOUSE	P97742	Cpt1a	Carnitine O-palmitoyltransferase 1, liver isoform OS=Mus musculus GN=Cpt1a PE=1 SV=4	167.8	0	4	sp|P97742|CPT1A_MOUSE	184.91	175.193	201.349	109.374	369.597	373.53	410.587	470.182	180.051	392.059	0.240651	0.114831	1.12157	0.25	0	0.000482412	0.00385674	0.000482412	0.00385674
sp|Q9DC71|RT15_MOUSE	Q9DC71	Mrps15	28S ribosomal protein S15, mitochondrial OS=Mus musculus GN=Mrps15 PE=1 SV=2	235.41	0	5	sp|Q9DC71|RT15_MOUSE	299.915	234.116	270.715	212.932	599.303	466.605	516.286	628.854	252.415	557.794	0.1517	0.135015	1.14373	0.05	0	0.000487237	0.00387482	0.000487237	0.00387482
sp|P01901|HA1B_MOUSE	P01901	H2-K1	H-2 class I histocompatibility antigen, K-B alpha chain OS=Mus musculus GN=H2-K1 PE=1 SV=1	41.68	0.00696594	1	sp|P01901|HA1B_MOUSE	449.226	493.614	385.91	424.026	235.022	216.279	213.218	164.464	436.626	214.749	0.103136	0.145264	-1.02318	0	0	0.00049626	0.00392591	0.00049626	0.00392591
sp|Q06335|APLP2_MOUSE	Q06335	Aplp2	Amyloid-like protein 2 OS=Mus musculus GN=Aplp2 PE=1 SV=4	85.69	0	3	sp|Q06335|APLP2_MOUSE	108.001	40.9341	65.7446	64.1655	392.788	372.891	149.629	253.53	64.955	313.211	0.400695	0.387434	2.24305	0.166667	0	0.000521881	0.00410709	0.000521881	0.00410709
sp|P63154|CRNL1_MOUSE	P63154	Crnkl1	Crooked neck-like protein 1 OS=Mus musculus GN=Crnkl1 PE=1 SV=1	583.82	0	11	sp|P63154|CRNL1_MOUSE	1806.8	2181.41	2319.57	2293.24	4319.96	5065.08	3991.4	4173.8	2237.33	4246.88	0.110068	0.107407	0.924863	0.0961538	0	0.000530846	0.00413458	0.000530846	0.00413458
sp|P70333|HNRH2_MOUSE	P70333	Hnrnph2	Heterogeneous nuclear ribonucleoprotein H2 OS=Mus musculus GN=Hnrnph2 PE=1 SV=1	169.39	0	3	sp|P70333|HNRH2_MOUSE	113.688	112.814	39.5335	87.7077	491.579	371.453	226.821	752.555	100.261	431.516	0.393008	0.483516	2.10294	0.25	0	0.000528848	0.00413458	0.000528848	0.00413458
sp|Q9D937|CK098_MOUSE	Q9D937	NA	Uncharacterized protein C11orf98 homolog OS=Mus musculus PE=1 SV=1	231.37	0	3	sp|Q9D937|CK098_MOUSE	1911.19	5755.6	1755.85	3688.53	362.784	984.007	638.109	440.025	2799.86	539.067	0.570545	0.457353	-2.32499	0.0625	0	0.000552349	0.00428	0.000552349	0.00428
sp|Q9JJF3|NO66_MOUSE	Q9JJF3	No66	Bifunctional lysine-specific demethylase and histidyl-hydroxylase NO66 OS=Mus musculus GN=No66 PE=1 SV=2	61.53	0.00180343	2	sp|Q9JJF3|NO66_MOUSE	27.4976	32.6908	61.569	27.7678	258.261	98.8454	101.005	168.54	30.2293	134.772	0.436069	0.479145	2.11454	0.125	0	0.000557308	0.00429639	0.000557308	0.00429639
sp|Q7TSF1|DSG1B_MOUSE	Q7TSF1	Dsg1b	Desmoglein-1-beta OS=Mus musculus GN=Dsg1b PE=1 SV=1	50.67	0	1	sp|Q7TSF1|DSG1B_MOUSE	11053.7	1495.45	998.74	714.032	127.486	175.811	95.5401	50.4016	1247.1	111.513	1.40306	0.470496	-3.46905	0	0	0.000560796	0.00430133	0.000560796	0.00430133
sp|Q9D0Q7|RM45_MOUSE	Q9D0Q7	Mrpl45	39S ribosomal protein L45, mitochondrial OS=Mus musculus GN=Mrpl45 PE=1 SV=1	103.47	0	3	sp|Q9D0Q7|RM45_MOUSE	12.0625	32.737	63.7518	72.407	241.416	191.048	266.286	263.331	48.2444	252.374	0.617057	0.144674	2.46444	0.416667	0	0.000567716	0.00433242	0.000567716	0.00433242
sp|Q9R1Q7|PLP2_MOUSE	Q9R1Q7	Plp2	Proteolipid protein 2 OS=Mus musculus GN=Plp2 PE=1 SV=1	41.66	0.00696056	1	sp|Q9R1Q7|PLP2_MOUSE	471.258	339.307	428.781	420.108	175.746	229.453	200.585	147.46	424.445	188.165	0.132831	0.185736	-1.17665	0	0	0.000577644	0.00438603	0.000577644	0.00438603
sp|Q6A4J8|UBP7_MOUSE	Q6A4J8	Usp7	Ubiquitin carboxyl-terminal hydrolase 7 OS=Mus musculus GN=Usp7 PE=1 SV=1	118.71	0	4	sp|Q6A4J8|UBP7_MOUSE	62.248	94.8756	114.627	97.6926	266.308	204.958	201.034	387.81	96.2841	235.633	0.23699	0.328801	1.279	0.25	0	0.000625339	0.00472443	0.000625339	0.00472443
sp|Q9R099|TBL2_MOUSE	Q9R099	Tbl2	Transducin beta-like protein 2 OS=Mus musculus GN=Tbl2 PE=1 SV=2	137.39	0	3	sp|Q9R099|TBL2_MOUSE	90.4469	64.9697	78.1985	97.4028	231.812	139.537	198.328	218.99	84.3227	208.659	0.172424	0.207037	1.3092	0.333333	0.166667	0.000631396	0.00474646	0.000631396	0.00474646
sp|P62702|RS4X_MOUSE	P62702	Rps4x	40S ribosomal protein S4, X isoform OS=Mus musculus GN=Rps4x PE=1 SV=2	627.93	0	14	sp|P62702|RS4X_MOUSE	19597	62327.6	28891.9	41799.2	5891.83	12913.9	9950.63	7573.46	35345.5	8762.04	0.485125	0.335712	-2.00113	0.03125	0	0.000649986	0.00486202	0.000649986	0.00486202
sp|P84102|SERF2_MOUSE	P84102	Serf2	Small EDRK-rich factor 2 OS=Mus musculus GN=Serf2 PE=1 SV=1	29.62	0	1	sp|P84102|SERF2_MOUSE	118.522	233.545	76.4694	99.301	12.0793	37.8914	22.618	5.76745	108.912	17.3486	0.52949	0.71686	-2.71444	0	0	0.000659243	0.00488088	0.000659243	0.00488088
sp|Q61545|EWS_MOUSE	Q61545	Ewsr1	RNA-binding protein EWS OS=Mus musculus GN=Ewsr1 PE=1 SV=2	235.39	0	4	sp|Q61545|EWS_MOUSE	14792.9	4525.79	6053.4	3379.69	904.849	1875.19	1250.31	663.353	5289.6	1077.58	0.721613	0.448441	-2.29894	0	0	0.000662198	0.00488088	0.000662198	0.00488088
sp|Q80X85|RT07_MOUSE	Q80X85	Mrps7	28S ribosomal protein S7, mitochondrial OS=Mus musculus GN=Mrps7 PE=1 SV=1	243.81	0	5	sp|Q80X85|RT07_MOUSE	962.166	777.13	837.88	901.117	1769.1	1653.43	1563.62	1662.74	869.498	1658.08	0.0918039	0.0505994	0.932211	0.15	0	0.0006597	0.00488088	0.0006597	0.00488088
sp|Q9QZH3|PPIE_MOUSE	Q9QZH3	Ppie	Peptidyl-prolyl cis-trans isomerase E OS=Mus musculus GN=Ppie PE=1 SV=2	176.41	0	5	sp|Q9QZH3|PPIE_MOUSE	280.796	373.782	306.003	318.08	778.295	745.9	513.45	753.824	312.041	749.862	0.122877	0.177277	1.26514	0.1	0	0.000677007	0.00496581	0.000677007	0.00496581
sp|Q61286|HTF4_MOUSE	Q61286	Tcf12	Transcription factor 12 OS=Mus musculus GN=Tcf12 PE=1 SV=2	318.17	0	6	sp|Q61286|HTF4_MOUSE	502.817	397.509	682.425	636.544	1063.73	1500.55	1201.6	1755.73	569.681	1351.07	0.233644	0.224283	1.247	0.0357143	0	0.000689268	0.00503133	0.000689268	0.00503133
sp|P28740|KIF2A_MOUSE	P28740	Kif2a	Kinesin-like protein KIF2A OS=Mus musculus GN=Kif2a PE=1 SV=2	62.7	0.00181984	1	sp|P28740|KIF2A_MOUSE	523.065	391.709	474.205	369.627	166.315	170.992	253.361	205.19	432.957	188.091	0.162718	0.202005	-1.2022	0	0	0.000709324	0.00515283	0.000709324	0.00515283
sp|Q8K297|GT251_MOUSE	Q8K297	Colgalt1	Procollagen galactosyltransferase 1 OS=Mus musculus GN=Colgalt1 PE=1 SV=2	54.41	0.00425894	2	sp|Q8K297|GT251_MOUSE	84.4112	31.3857	38.3549	50.7714	168.43	153.297	189.394	110.956	44.5631	160.864	0.459265	0.213423	1.86446	0.375	0	0.000715142	0.00517024	0.000715142	0.00517024
sp|O70133|DHX9_MOUSE	O70133	Dhx9	ATP-dependent RNA helicase A OS=Mus musculus GN=Dhx9 PE=1 SV=2	2115.36	0	41	sp|O70133|DHX9_MOUSE	10446.6	14948.3	11609.7	11896.5	32528.1	30511	19556.8	34580.5	11753.1	31519.5	0.157097	0.228741	1.42257	0.0510204	0.0153061	0.000724856	0.00520904	0.000724856	0.00520904
sp|P59235|NUP43_MOUSE	P59235	Nup43	Nucleoporin Nup43 OS=Mus musculus GN=Nup43 PE=1 SV=2	203.88	0	5	sp|P59235|NUP43_MOUSE	125.332	95.7083	193.975	236.096	540.263	623.175	326.165	624.155	159.653	581.719	0.392556	0.265811	1.89584	0.1	0	0.000727405	0.00520904	0.000727405	0.00520904
sp|Q8BR65|SDS3_MOUSE	Q8BR65	Suds3	Sin3 histone deacetylase corepressor complex component SDS3 OS=Mus musculus GN=Suds3 PE=1 SV=1	37.81	0.00814212	1	sp|Q8BR65|SDS3_MOUSE	0.397698	0.397698	4.98	0.397698	16.4663	18.3025	5.82757	36.1612	0.397698	17.3844	1.4846	0.65558	5.44796	0.75	0	0.000732511	0.00522087	0.000732511	0.00522087
sp|Q5SFM8|RBM27_MOUSE	Q5SFM8	Rbm27	RNA-binding protein 27 OS=Mus musculus GN=Rbm27 PE=1 SV=3	337.04	0	8	sp|Q5SFM8|RBM27_MOUSE	2568.07	2320.45	2700.92	2164.09	1047.29	1336.6	1361.86	912.033	2444.26	1191.94	0.0990192	0.189481	-1.04493	0	0	0.00073624	0.00522281	0.00073624	0.00522281
sp|Q9D6J3|CCD94_MOUSE	Q9D6J3	Ccdc94	Coiled-coil domain-containing protein 94 OS=Mus musculus GN=Ccdc94 PE=1 SV=1	62	0.00181159	1	sp|Q9D6J3|CCD94_MOUSE	26.6639	6.72863	14.1797	16.7857	57.6436	94.4238	50.9949	49.2379	15.4827	54.3192	0.511989	0.336272	1.81323	0.25	0	0.000752518	0.00531334	0.000752518	0.00531334
sp|P10852|4F2_MOUSE	P10852	Slc3a2	4F2 cell-surface antigen heavy chain OS=Mus musculus GN=Slc3a2 PE=1 SV=1	218.91	0	5	sp|P10852|4F2_MOUSE	2965.24	2700.94	2846.35	3071.62	1282.96	1249.11	1849.96	1386.82	2905.8	1334.89	0.0550128	0.192812	-1.12301	0.05	0	0.000777489	0.00546412	0.000777489	0.00546412
sp|P58059|RT21_MOUSE	P58059	Mrps21	28S ribosomal protein S21, mitochondrial OS=Mus musculus GN=Mrps21 PE=1 SV=1	185.22	0	3	sp|P58059|RT21_MOUSE	377.659	624.759	371.045	405.948	1135.32	825.333	952.965	1106.83	391.803	1029.9	0.271751	0.143418	1.3912	0.0833333	0	0.000783187	0.00547869	0.000783187	0.00547869
sp|P61963|DCAF7_MOUSE	P61963	Dcaf7	DDB1- and CUL4-associated factor 7 OS=Mus musculus GN=Dcaf7 PE=1 SV=1	39.88	0.00761615	1	sp|P61963|DCAF7_MOUSE	9.43419	7.47366	7.91603	4.9791	25.7526	26.6889	15.1067	54.1367	7.69485	26.2208	0.248208	0.54765	1.76911	0	0	0.00079238	0.00551744	0.00079238	0.00551744
sp|Q80UW8|RPAB1_MOUSE	Q80UW8	Polr2e	DNA-directed RNA polymerases I, II, and III subunit RPABC1 OS=Mus musculus GN=Polr2e PE=1 SV=1	178.73	0	4	sp|Q80UW8|RPAB1_MOUSE	139.115	92.9138	140.216	137.242	409.093	251.147	277.727	579.039	138.179	343.41	0.180611	0.395585	1.28655	0.1875	0	0.000821444	0.00569359	0.000821444	0.00569359
sp|O09167|RL21_MOUSE	O09167	Rpl21	60S ribosomal protein L21 OS=Mus musculus GN=Rpl21 PE=1 SV=3	500.71	0	10	sp|O09167|RL21_MOUSE	23360.7	34826.7	15256.1	60557.3	5147.48	8925.92	5488.08	9065.27	29093.7	7207	0.589376	0.297441	-2.02692	0	0	0.000829667	0.00572433	0.000829667	0.00572433
sp|P35979|RL12_MOUSE	P35979	Rpl12	60S ribosomal protein L12 OS=Mus musculus GN=Rpl12 PE=1 SV=2	469.42	0	8	sp|P35979|RL12_MOUSE	6137.62	8662.27	8926.11	5042.62	2070.91	3008.98	3411.72	2905.46	7399.94	2957.22	0.265034	0.197591	-1.30219	0.0555556	0	0.00083803	0.00575574	0.00083803	0.00575574
sp|Q3U821|WDR75_MOUSE	Q3U821	Wdr75	WD repeat-containing protein 75 OS=Mus musculus GN=Wdr75 PE=1 SV=1	143.99	0	2	sp|Q3U821|WDR75_MOUSE	17.7369	13.5654	25.2859	6.01561	65.6743	42.9137	112.958	61.0361	15.6511	63.3552	0.5143	0.422798	2.02915	0.625	0	0.000852557	0.00580276	0.000852557	0.00580276
sp|Q99PV0|PRP8_MOUSE	Q99PV0	Prpf8	Pre-mRNA-processing-splicing factor 8 OS=Mus musculus GN=Prpf8 PE=1 SV=2	1474	0	33	sp|Q99PV0|PRP8_MOUSE	6952.36	6094.69	6028.69	6972.88	13998.1	13010.4	10349.6	14128.3	6523.52	13504.2	0.0799911	0.136259	1.05185	0.131944	0.0138889	0.000852487	0.00580276	0.000852487	0.00580276
sp|Q9D7S7|RL22L_MOUSE	Q9D7S7	Rpl22l1	60S ribosomal protein L22-like 1 OS=Mus musculus GN=Rpl22l1 PE=1 SV=1	67.96	0.00189573	2	sp|Q9D7S7|RL22L_MOUSE	437.044	725.893	632.706	440.739	139.486	199.525	309.331	149.234	536.722	174.38	0.257428	0.390533	-1.61366	0	0	0.000880521	0.00596622	0.000880521	0.00596622
sp|P15105|GLNA_MOUSE	P15105	Glul	Glutamine synthetase OS=Mus musculus GN=Glul PE=1 SV=6	60.45	0	1	sp|P15105|GLNA_MOUSE	509.233	535.981	447.938	475.024	112.153	197.872	221.522	61.3541	492.129	155.012	0.0783692	0.503129	-1.72315	0	0	0.000893202	0.00599835	0.000893202	0.00599835
sp|P46061|RAGP1_MOUSE	P46061	Rangap1	Ran GTPase-activating protein 1 OS=Mus musculus GN=Rangap1 PE=1 SV=2	558.96	0	10	sp|P46061|RAGP1_MOUSE	2277.54	2016.6	2178.52	2470.89	6312.75	4223.23	3761.5	5083.88	2228.03	4653.56	0.0849932	0.231417	1.05673	0	0	0.000891318	0.00599835	0.000891318	0.00599835
sp|Q8BY02|NKRF_MOUSE	Q8BY02	Nkrf	NF-kappa-B-repressing factor OS=Mus musculus GN=Nkrf PE=2 SV=3	176.19	0	5	sp|Q8BY02|NKRF_MOUSE	121.88	159.093	102.058	123.15	436.447	288.319	210.446	389.805	122.515	339.062	0.187685	0.306535	1.45227	0.25	0	0.000949129	0.00634573	0.000949129	0.00634573
sp|Q9DB20|ATPO_MOUSE	Q9DB20	Atp5o	ATP synthase subunit O, mitochondrial OS=Mus musculus GN=Atp5o PE=1 SV=1	432.76	0	8	sp|Q9DB20|ATPO_MOUSE	40736.8	34764.5	26489.7	15990.9	10220.4	10032.6	11305.3	9726.98	30627.1	10126.5	0.363859	0.0665416	-1.58345	0	0	0.000986839	0.00656878	0.000986839	0.00656878
sp|Q80TM9|NISCH_MOUSE	Q80TM9	Nisch	Nischarin OS=Mus musculus GN=Nisch PE=1 SV=2	141.52	0	3	sp|Q80TM9|NISCH_MOUSE	77.6514	118.709	85.2162	75.0594	142.69	256.841	269.297	220.616	81.4338	238.729	0.226178	0.25628	1.54906	0.416667	0	0.000999725	0.00662537	0.000999725	0.00662537
sp|P35700|PRDX1_MOUSE	P35700	Prdx1	Peroxiredoxin-1 OS=Mus musculus GN=Prdx1 PE=1 SV=1	58.31	0.0026362	2	sp|P35700|PRDX1_MOUSE	332.914	79.0991	47.9843	63.6978	16.3796	12.9195	19.8431	14.0695	71.3985	15.2246	1.0331	0.193234	-2.22521	0.125	0.5	0.0010235	0.00675334	0.0010235	0.00675334
sp|P67871|CSK2B_MOUSE	P67871	Csnk2b	Casein kinase II subunit beta OS=Mus musculus GN=Csnk2b PE=1 SV=1	146.21	0	4	sp|P67871|CSK2B_MOUSE	102.954	99.5244	60.5787	55.8616	400.214	217.875	157.892	482.261	80.0516	309.045	0.312944	0.483357	1.92714	0.1875	0	0.0010423	0.00678845	0.0010423	0.00678845
sp|Q6ZPZ3|ZC3H4_MOUSE	Q6ZPZ3	Zc3h4	Zinc finger CCCH domain-containing protein 4 OS=Mus musculus GN=Zc3h4 PE=1 SV=2	82.48	0	3	sp|Q6ZPZ3|ZC3H4_MOUSE	57.8243	76.2693	41.455	61.6072	111.018	171.221	137.697	256.932	59.7158	154.459	0.241276	0.374977	1.36322	0.333333	0	0.00104167	0.00678845	0.00104167	0.00678845
sp|Q8CDN6|TXNL1_MOUSE	Q8CDN6	Txnl1	Thioredoxin-like protein 1 OS=Mus musculus GN=Txnl1 PE=1 SV=3	126.58	0	3	sp|Q8CDN6|TXNL1_MOUSE	1111.46	1064.67	1780.25	1717.56	390.17	226.263	764.092	370.818	1414.51	380.494	0.269917	0.5241	-1.86093	0.0833333	0	0.00103457	0.00678845	0.00103457	0.00678845
sp|Q9D287|SPF27_MOUSE	Q9D287	Bcas2	Pre-mRNA-splicing factor SPF27 OS=Mus musculus GN=Bcas2 PE=1 SV=1	182.06	0	3	sp|Q9D287|SPF27_MOUSE	658.243	666.966	657.007	792.112	1357.09	1519.25	1152.87	1240.84	662.605	1298.96	0.0949217	0.120209	0.969726	0	0	0.00106715	0.00692044	0.00106715	0.00692044
sp|P84089|ERH_MOUSE	P84089	Erh	Enhancer of rudimentary homolog OS=Mus musculus GN=Erh PE=1 SV=1	371.95	0	5	sp|P84089|ERH_MOUSE	35897.6	77315.4	69359.2	32693.4	8923.52	17125	21076.7	7922.51	52628.4	13024.3	0.423869	0.464	-2.01309	0	0	0.00108872	0.00703017	0.00108872	0.00703017
sp|Q8K2Y7|RM47_MOUSE	Q8K2Y7	Mrpl47	39S ribosomal protein L47, mitochondrial OS=Mus musculus GN=Mrpl47 PE=1 SV=2	102.8	0	3	sp|Q8K2Y7|RM47_MOUSE	101.803	79.6005	62.291	86.999	262.938	148.443	159.655	235.275	83.2998	197.465	0.198696	0.278889	1.21969	0.0833333	0	0.00110509	0.00710551	0.00110509	0.00710551
sp|A2A6Q5|CDC27_MOUSE	A2A6Q5	Cdc27	Cell division cycle protein 27 homolog OS=Mus musculus GN=Cdc27 PE=1 SV=1	40.32	0.00765111	1	sp|A2A6Q5|CDC27_MOUSE	10.2759	18.7252	13.8838	23.2922	77.7778	131.505	42.2317	39.2181	16.3045	60.0048	0.343098	0.590872	1.82966	0	0	0.00112114	0.00714786	0.00112114	0.00714786
sp|Q6PFR5|TRA2A_MOUSE	Q6PFR5	Tra2a	Transformer-2 protein homolog alpha OS=Mus musculus GN=Tra2a PE=1 SV=1	336.31	0	6	sp|Q6PFR5|TRA2A_MOUSE	1260.39	1234.27	1071.34	1244.87	3050.7	3362.95	1769.14	2789.15	1239.57	2919.93	0.0733664	0.251661	1.23466	0.0714286	0	0.00111696	0.00714786	0.00111696	0.00714786
sp|P51881|ADT2_MOUSE	P51881	Slc25a5	ADP/ATP translocase 2 OS=Mus musculus GN=Slc25a5 PE=1 SV=3	1427.17	0	22	sp|P51881|ADT2_MOUSE	107007	147675	86903.8	96943.6	45485.9	60132.9	51828.4	39461.4	101975	48657.1	0.243145	0.179818	-1.06881	0.0403226	0.0241935	0.00113453	0.00714918	0.00113453	0.00714918
sp|P67984|RL22_MOUSE	P67984	Rpl22	60S ribosomal protein L22 OS=Mus musculus GN=Rpl22 PE=1 SV=2	60.65	0.00268097	1	sp|P67984|RL22_MOUSE	1877.01	2138.43	3933.55	2011.67	860.624	624.086	1274.73	694.212	2075.05	777.418	0.388794	0.337731	-1.42402	0	0	0.00113815	0.00714918	0.00113815	0.00714918
sp|Q6P9R1|DDX51_MOUSE	Q6P9R1	Ddx51	ATP-dependent RNA helicase DDX51 OS=Mus musculus GN=Ddx51 PE=1 SV=1	66.21	0	2	sp|Q6P9R1|DDX51_MOUSE	172.405	220.446	175.255	169.242	66.8535	91.3433	107.697	51.3773	173.83	79.0984	0.13127	0.316114	-1.1534	0	0	0.00114027	0.00714918	0.00114027	0.00714918
sp|Q6ZWX6|IF2A_MOUSE	Q6ZWX6	Eif2s1	Eukaryotic translation initiation factor 2 subunit 1 OS=Mus musculus GN=Eif2s1 PE=1 SV=3	68.48	0.00191022	1	sp|Q6ZWX6|IF2A_MOUSE	662.959	466.229	953.831	571.859	285.883	208.087	323.878	168.726	617.409	246.985	0.315568	0.28729	-1.33598	0	0	0.00112777	0.00714918	0.00112777	0.00714918
sp|P62082|RS7_MOUSE	P62082	Rps7	40S ribosomal protein S7 OS=Mus musculus GN=Rps7 PE=2 SV=1	311.28	0	7	sp|P62082|RS7_MOUSE	4841	11904.5	6176.14	9066.08	1845.76	3293.23	3136.84	2246.57	7621.11	2691.7	0.39337	0.265085	-1.49507	0	0	0.00116832	0.00720545	0.00116832	0.00720545
sp|Q6PDM2|SRSF1_MOUSE	Q6PDM2	Srsf1	Serine/arginine-rich splicing factor 1 OS=Mus musculus GN=Srsf1 PE=1 SV=3	1162.15	0	25	sp|Q6PDM2|SRSF1_MOUSE	22548.8	22550.5	17319.8	19326.8	53587.2	67091.9	30642.6	52373.4	20937.8	52980.3	0.12595	0.296066	1.34353	0.0446429	0	0.0011655	0.00720545	0.0011655	0.00720545
sp|Q80WE4|KI20B_MOUSE	Q80WE4	Kif20b	Kinesin-like protein KIF20B OS=Mus musculus GN=Kif20b PE=1 SV=3	53.25	0.00422654	1	sp|Q80WE4|KI20B_MOUSE	340.696	133.197	285.204	313.304	119.546	57.0723	75.8168	41.8526	299.254	66.4445	0.345934	0.45738	-2.18405	0	0	0.00115909	0.00720545	0.00115909	0.00720545
sp|Q9ER69|FL2D_MOUSE	Q9ER69	Wtap	Pre-mRNA-splicing regulator WTAP OS=Mus musculus GN=Wtap PE=1 SV=3	365.03	0	7	sp|Q9ER69|FL2D_MOUSE	239.726	216.136	232.184	247.154	630.15	1023.87	359.134	926.84	235.955	778.495	0.0567458	0.410062	1.69568	0.0625	0	0.0011602	0.00720545	0.0011602	0.00720545
sp|Q3V300|KIF22_MOUSE	Q3V300	Kif22	Kinesin-like protein KIF22 OS=Mus musculus GN=Kif22 PE=2 SV=2	210.42	0	4	sp|Q3V300|KIF22_MOUSE	187.982	238.854	263.606	186.638	476.309	687.804	662.015	350.423	213.418	569.162	0.174518	0.293777	1.40602	0.0625	0	0.00118525	0.00726983	0.00118525	0.00726983
sp|Q9ERU9|RBP2_MOUSE	Q9ERU9	Ranbp2	E3 SUMO-protein ligase RanBP2 OS=Mus musculus GN=Ranbp2 PE=1 SV=2	3049.75	0	59	sp|Q9ERU9|RBP2_MOUSE	9061.95	7526.09	8146.53	9981.61	22315.6	18092.1	13252.5	22720.7	8604.24	20203.8	0.12367	0.23157	1.22563	0.136719	0	0.00118838	0.00726983	0.00118838	0.00726983
sp|P09103|PDIA1_MOUSE	P09103	P4hb	Protein disulfide-isomerase OS=Mus musculus GN=P4hb PE=1 SV=2	105.08	0	3	sp|P09103|PDIA1_MOUSE	1009.16	499.879	273.373	358.412	148.259	127.092	135.882	150.052	429.145	142.07	0.615637	0.0772398	-1.57636	0.25	0	0.0012007	0.00731383	0.0012007	0.00731383
sp|P60867|RS20_MOUSE	P60867	Rps20	40S ribosomal protein S20 OS=Mus musculus GN=Rps20 PE=1 SV=1	260.65	0	5	sp|P60867|RS20_MOUSE	6852.03	13383.4	13326.7	14338.7	3445.5	5064.14	5144.89	4687.25	13355.1	4875.69	0.287834	0.171346	-1.45478	0	0	0.00120526	0.00731383	0.00120526	0.00731383
sp|P47963|RL13_MOUSE	P47963	Rpl13	60S ribosomal protein L13 OS=Mus musculus GN=Rpl13 PE=1 SV=3	1029.69	0	18	sp|P47963|RL13_MOUSE	36508.3	50345.9	41355.6	80243.1	15664.4	23290.2	22687.6	17750.6	45850.7	20219.1	0.376295	0.188094	-1.18509	0	0	0.00123178	0.00737665	0.00123178	0.00737665
sp|Q80SZ7|GBG5_MOUSE	Q80SZ7	Gng5	Guanine nucleotide-binding protein G(I)/G(S)/G(O) subunit gamma-5 OS=Mus musculus GN=Gng5 PE=1 SV=2	45.21	0	1	sp|Q80SZ7|GBG5_MOUSE	280.492	366.164	323.79	274.726	193.213	149.194	141.947	156.8	302.141	152.997	0.136956	0.142068	-0.978455	0	0	0.00123514	0.00737665	0.00123514	0.00737665
sp|Q9CQA6|CHCH1_MOUSE	Q9CQA6	Chchd1	Coiled-coil-helix-coiled-coil-helix domain-containing protein 1 OS=Mus musculus GN=Chchd1 PE=1 SV=1	113.22	0	2	sp|Q9CQA6|CHCH1_MOUSE	3965.65	1107.58	1102.82	500.868	152.211	298.5	223.403	87.6937	1105.2	187.807	0.932904	0.477221	-2.58337	0	0	0.00122933	0.00737665	0.00122933	0.00737665
sp|Q9EP97|SENP3_MOUSE	Q9EP97	Senp3	Sentrin-specific protease 3 OS=Mus musculus GN=Senp3 PE=1 SV=1	80.98	0	1	sp|Q9EP97|SENP3_MOUSE	7.98115	7.23247	8.63059	5.48586	24.6738	12.4414	21.54	41.7366	7.60681	23.1069	0.185092	0.487917	1.60138	0.25	0	0.00122325	0.00737665	0.00122325	0.00737665
sp|P19467|MUC13_MOUSE	P19467	Muc13	Mucin-13 OS=Mus musculus GN=Muc13 PE=2 SV=1	72.86	0.00195886	2	sp|P19467|MUC13_MOUSE	52.2723	283.311	255.604	248.751	13.4974	22.4079	40.1299	39.6665	252.178	31.0372	0.505741	0.455775	-3.08027	0	0	0.00124034	0.00737858	0.00124034	0.00737858
sp|P14131|RS16_MOUSE	P14131	Rps16	40S ribosomal protein S16 OS=Mus musculus GN=Rps16 PE=1 SV=4	742.25	0	13	sp|P14131|RS16_MOUSE	27353.5	62515.7	33785.6	32057.9	10744.3	17811.9	15524.1	12598.9	32921.8	14061.5	0.409939	0.220553	-1.23464	0.0277778	0	0.00125332	0.00738054	0.00125332	0.00738054
sp|P61514|RL37A_MOUSE	P61514	Rpl37a	60S ribosomal protein L37a OS=Mus musculus GN=Rpl37a PE=1 SV=2	417.77	0	5	sp|P61514|RL37A_MOUSE	20659.5	33622	17959.1	40023.3	5525.83	12636.2	6963.33	10333.5	27140.7	8648.4	0.374176	0.36347	-1.63552	0.111111	0.0833333	0.00125533	0.00738054	0.00125533	0.00738054
sp|P62996|TRA2B_MOUSE	P62996	Tra2b	Transformer-2 protein homolog beta OS=Mus musculus GN=Tra2b PE=1 SV=1	612.1	0	12	sp|P62996|TRA2B_MOUSE	7548.81	5901.98	4652.78	5898.37	14063.8	17041.5	9397.71	14516.6	5900.17	14290.2	0.197978	0.231668	1.27602	0.05	0	0.00125065	0.00738054	0.00125065	0.00738054
sp|Q9CPY4|CDKA2_MOUSE	Q9CPY4	Cdk2ap2	Cyclin-dependent kinase 2-associated protein 2 OS=Mus musculus GN=Cdk2ap2 PE=1 SV=1	38.09	0.00817844	1	sp|Q9CPY4|CDKA2_MOUSE	394.026	256.041	133.75	303.161	99.8935	60.8399	92.6877	86.5907	279.601	89.6392	0.398776	0.200012	-1.63686	0	0	0.00126023	0.00738063	0.00126023	0.00738063
sp|O88508|DNM3A_MOUSE	O88508	Dnmt3a	DNA (cytosine-5)-methyltransferase 3A OS=Mus musculus GN=Dnmt3a PE=1 SV=2	120.79	0	3	sp|O88508|DNM3A_MOUSE	121.186	43.6563	53.0217	71.6628	229.4	244.835	154.035	175.654	62.3423	202.527	0.47741	0.214513	1.70332	0	0	0.00128702	0.0074509	0.00128702	0.0074509
sp|P12970|RL7A_MOUSE	P12970	Rpl7a	60S ribosomal protein L7a OS=Mus musculus GN=Rpl7a PE=1 SV=2	679.01	0	16	sp|P12970|RL7A_MOUSE	18667.6	19352.8	19965.2	28559.3	9771.14	10857.9	9704.59	12271	19659	10314.5	0.214719	0.112886	-0.932343	0	0	0.00128437	0.0074509	0.00128437	0.0074509
sp|Q9CR68|UCRI_MOUSE	Q9CR68	Uqcrfs1	Cytochrome b-c1 complex subunit Rieske, mitochondrial OS=Mus musculus GN=Uqcrfs1 PE=1 SV=1	127.56	0	3	sp|Q9CR68|UCRI_MOUSE	3688.87	3226.53	2826.68	2590.85	1540.75	1441.5	1397.25	1886.47	3026.61	1491.13	0.156174	0.14146	-1.01894	0	0	0.00128221	0.0074509	0.00128221	0.0074509
sp|P01942|HBA_MOUSE	P01942	Hba	Hemoglobin subunit alpha OS=Mus musculus GN=Hba PE=1 SV=2	284.19	0	4	sp|P01942|HBA_MOUSE	10489.1	8749.85	11948.3	14431	5567.85	4172.56	6543.61	4753.1	11218.7	5160.48	0.210811	0.19582	-1.12178	0.107143	0	0.00129783	0.00748484	0.00129783	0.00748484
sp|Q9CPX7|RT16_MOUSE	Q9CPX7	Mrps16	28S ribosomal protein S16, mitochondrial OS=Mus musculus GN=Mrps16 PE=1 SV=1	59.5	0.00265252	2	sp|Q9CPX7|RT16_MOUSE	169.527	152.299	255.771	292.098	544.901	466.112	438.337	469.761	212.649	467.937	0.309467	0.0951007	1.16812	0	0	0.00130903	0.00752069	0.00130903	0.00752069
sp|P35922|FMR1_MOUSE	P35922	Fmr1	Synaptic functional regulator FMR1 OS=Mus musculus GN=Fmr1 PE=1 SV=1	85.54	0	1	sp|P35922|FMR1_MOUSE	69.7418	39.5867	58.1505	60.8665	151.703	168.164	91.7406	134.787	59.5085	143.245	0.221998	0.240585	1.26518	0	0	0.00131715	0.00753868	0.00131715	0.00753868
sp|P30276|CCNB2_MOUSE	P30276	Ccnb2	G2/mitotic-specific cyclin-B2 OS=Mus musculus GN=Ccnb2 PE=1 SV=2	46.84	0.00727567	1	sp|P30276|CCNB2_MOUSE	11.6179	24.0305	23.1601	29.3899	46.972	55.7756	53.1461	73.3029	23.5953	54.4609	0.339242	0.197023	1.20654	0	0	0.00134175	0.00765053	0.00134175	0.00765053
sp|P42125|ECI1_MOUSE	P42125	Eci1	Enoyl-CoA delta isomerase 1, mitochondrial OS=Mus musculus GN=Eci1 PE=1 SV=2	331.46	0	4	sp|P42125|ECI1_MOUSE	2989.07	2988.58	2634.68	4128.84	1528.2	1486.2	1694.51	1750.88	2988.82	1611.35	0.204317	0.079064	-0.893231	0	0	0.00142162	0.00807543	0.00142162	0.00807543
sp|P97351|RS3A_MOUSE	P97351	Rps3a	40S ribosomal protein S3a OS=Mus musculus GN=Rps3a PE=1 SV=3	1001.53	0	16	sp|P97351|RS3A_MOUSE	20009.4	24462.4	18272.7	18583.5	10933.7	10841.8	11943.6	10254.1	19296.5	10887.7	0.140444	0.0638056	-0.824659	0	0	0.00144105	0.00810959	0.00144105	0.00810959
sp|Q6PGH1|BUD31_MOUSE	Q6PGH1	Bud31	Protein BUD31 homolog OS=Mus musculus GN=Bud31 PE=1 SV=1	127.01	0	3	sp|Q6PGH1|BUD31_MOUSE	343.555	192.933	223.584	198.469	535.127	703.394	395.943	755.536	211.027	619.26	0.294414	0.274505	1.54224	0	0	0.00144373	0.00810959	0.00144373	0.00810959
sp|Q99KP6|PRP19_MOUSE	Q99KP6	Prpf19	Pre-mRNA-processing factor 19 OS=Mus musculus GN=Prpf19 PE=1 SV=1	635.15	0	13	sp|Q99KP6|PRP19_MOUSE	1745.25	1636.93	1828.36	2212.25	3909.21	3556.97	2968.99	5089.31	1786.8	3733.09	0.134878	0.230339	1.06177	0.116667	0	0.00143372	0.00810959	0.00143372	0.00810959
sp|Q99LZ3|SLD5_MOUSE	Q99LZ3	Gins4	DNA replication complex GINS protein SLD5 OS=Mus musculus GN=Gins4 PE=1 SV=1	104.93	0	3	sp|Q99LZ3|SLD5_MOUSE	46.0339	63.5355	20.5687	39.4439	143.112	202.489	83.4326	302.901	42.7389	172.8	0.418692	0.511306	1.99817	0.5	0	0.00147593	0.00825974	0.00147593	0.00825974
sp|Q62465|VAT1_MOUSE	Q62465	Vat1	Synaptic vesicle membrane protein VAT-1 homolog OS=Mus musculus GN=Vat1 PE=1 SV=3	115.27	0	3	sp|Q62465|VAT1_MOUSE	2504.27	2601.89	2571.45	1917.12	1382.73	1105.51	1143.23	669.547	2537.86	1124.37	0.134917	0.27624	-1.17457	0	0	0.00149225	0.00831761	0.00149225	0.00831761
sp|Q8QZV7|ASUN_MOUSE	Q8QZV7	Asun	Protein asunder homolog OS=Mus musculus GN=Asun PE=1 SV=2	107.41	0	3	sp|Q8QZV7|ASUN_MOUSE	31.5385	62.0716	62.1756	69.1529	164.898	106.711	124.433	176.111	62.1236	144.666	0.298647	0.229663	1.20526	0.0833333	0	0.00149728	0.00831761	0.00149728	0.00831761
sp|P62852|RS25_MOUSE	P62852	Rps25	40S ribosomal protein S25 OS=Mus musculus GN=Rps25 PE=1 SV=1	294.7	0	7	sp|P62852|RS25_MOUSE	7901.56	23409.3	10205.7	8798.9	2689.73	4652.11	4284.91	2259.69	9502.32	3487.32	0.578929	0.338183	-1.48095	0	0	0.00152664	0.00842871	0.00152664	0.00842871
sp|Q9D0F3|LMAN1_MOUSE	Q9D0F3	Lman1	Protein ERGIC-53 OS=Mus musculus GN=Lman1 PE=1 SV=1	239.3	0	5	sp|Q9D0F3|LMAN1_MOUSE	3018.21	2317.58	1829.44	2016.8	1194.6	1040.49	1208.44	1123.8	2167.19	1159.2	0.227433	0.0674888	-0.899885	0	0	0.00152844	0.00842871	0.00152844	0.00842871
sp|P62270|RS18_MOUSE	P62270	Rps18	40S ribosomal protein S18 OS=Mus musculus GN=Rps18 PE=1 SV=3	780.53	0	16	sp|P62270|RS18_MOUSE	25484.9	108667	37041.3	36756.1	7159.9	17874	9769	9289.92	36898.7	9529.46	0.734176	0.426907	-1.95355	0.0131579	0	0.00153624	0.00843748	0.00153624	0.00843748
sp|Q8K4P0|WDR33_MOUSE	Q8K4P0	Wdr33	pre-mRNA 3' end processing protein WDR33 OS=Mus musculus GN=Wdr33 PE=1 SV=1	251.92	0	7	sp|Q8K4P0|WDR33_MOUSE	642.032	959.061	485.829	773.528	1653.37	2189.32	1210.42	1744.33	707.78	1698.85	0.280647	0.236183	1.26892	0.15625	0	0.00154119	0.00843748	0.00154119	0.00843748
sp|P11103|PARP1_MOUSE	P11103	Parp1	Poly [ADP-ribose] polymerase 1 OS=Mus musculus GN=Parp1 PE=1 SV=3	196.86	0	4	sp|P11103|PARP1_MOUSE	195.665	162.546	155.202	146.587	279.952	392.16	269.734	402.364	158.874	336.056	0.130052	0.211051	1.06081	0.0625	0	0.00157872	0.00859218	0.00157872	0.00859218
sp|Q9R0I7|YLPM1_MOUSE	Q9R0I7	Ylpm1	YLP motif-containing protein 1 OS=Mus musculus GN=Ylpm1 PE=2 SV=2	227.1	0	6	sp|Q9R0I7|YLPM1_MOUSE	300.967	514.944	336.579	374.408	843.617	938.05	816.246	618.009	355.493	829.932	0.245567	0.167309	1.22502	0.0416667	0	0.00158082	0.00859218	0.00158082	0.00859218
sp|O54790|MAFG_MOUSE	O54790	Mafg	Transcription factor MafG OS=Mus musculus GN=Mafg PE=1 SV=1	71.79	0.00194742	1	sp|O54790|MAFG_MOUSE	98.1838	249.514	190.371	128.523	45.5709	53.106	76.5099	58.8408	159.447	55.9734	0.403586	0.225185	-1.4845	0	0	0.00159325	0.0086134	0.00159325	0.0086134
sp|Q9CX48|ZCH10_MOUSE	Q9CX48	Zcchc10	Zinc finger CCHC domain-containing protein 10 OS=Mus musculus GN=Zcchc10 PE=2 SV=1	99.36	0	1	sp|Q9CX48|ZCH10_MOUSE	7.26241	45.6132	23.7702	47.3957	99.426	141.893	146.115	238.272	34.6917	144.004	0.616957	0.37395	2.12858	0.5	0.5	0.00159613	0.0086134	0.00159613	0.0086134
sp|P62862|RS30_MOUSE	P62862	Fau	40S ribosomal protein S30 OS=Mus musculus GN=Fau PE=1 SV=1	225.95	0	5	sp|P62862|RS30_MOUSE	41627.1	242676	92215.7	164519	6136.36	30102.3	25328.8	10515.4	128367	17922.1	0.647546	0.638309	-2.91596	0	0	0.00160894	0.00865164	0.00160894	0.00865164
sp|P02088|HBB1_MOUSE	P02088	Hbb-b1	Hemoglobin subunit beta-1 OS=Mus musculus GN=Hbb-b1 PE=1 SV=2	267.65	0	3	sp|P02088|HBB1_MOUSE	5673.06	11521.6	4690.86	5128.97	2230.45	2598.12	2498.22	2716.72	5401.01	2548.17	0.474404	0.0825171	-1.08221	0.0625	0	0.00167308	0.00882447	0.00167308	0.00882447
sp|Q08288|LYAR_MOUSE	Q08288	Lyar	Cell growth-regulating nucleolar protein OS=Mus musculus GN=Lyar PE=1 SV=2	155.88	0	4	sp|Q08288|LYAR_MOUSE	811.275	932.984	616.235	529.381	370.128	166.389	341.683	163.39	713.755	254.036	0.253682	0.425887	-1.56823	0.0625	0	0.00165161	0.00882447	0.00165161	0.00882447
sp|Q3U1J4|DDB1_MOUSE	Q3U1J4	Ddb1	DNA damage-binding protein 1 OS=Mus musculus GN=Ddb1 PE=1 SV=2	141.53	0	3	sp|Q3U1J4|DDB1_MOUSE	122.322	54.0244	142.329	83.8027	183.128	279.31	338.452	375.131	103.062	308.881	0.39189	0.285025	1.60254	0.0625	0	0.00165572	0.00882447	0.00165572	0.00882447
sp|Q64737|PUR2_MOUSE	Q64737	Gart	Trifunctional purine biosynthetic protein adenosine-3 OS=Mus musculus GN=Gart PE=1 SV=3	101.08	0	2	sp|Q64737|PUR2_MOUSE	11.6691	3.13401	18.2232	3.28187	43.6622	29.5445	92.4174	38.0623	7.47546	40.8623	0.802727	0.555093	2.71974	0.375	0	0.00166118	0.00882447	0.00166118	0.00882447
sp|Q8BG05|ROA3_MOUSE	Q8BG05	Hnrnpa3	Heterogeneous nuclear ribonucleoprotein A3 OS=Mus musculus GN=Hnrnpa3 PE=1 SV=1	2048.92	0	32	sp|Q8BG05|ROA3_MOUSE	41895.5	43217.8	31426.3	32446.1	70113.7	82089.6	60006.1	73148.3	37170.8	71631	0.16564	0.12765	0.957841	0.0666667	0	0.00167612	0.00882447	0.00167612	0.00882447
sp|Q8JZS6|N42L2_MOUSE	Q8JZS6	N4bp2l2	NEDD4-binding protein 2-like 2 OS=Mus musculus GN=N4bp2l2 PE=2 SV=2	45.15	0.00717131	1	sp|Q8JZS6|N42L2_MOUSE	7.45036	18.6163	12.8197	13.8123	51.4216	34.3141	23.1259	43.0356	13.316	38.6749	0.347589	0.319031	1.53001	0.25	0	0.00166813	0.00882447	0.00166813	0.00882447
sp|Q62504|MINT_MOUSE	Q62504	Spen	Msx2-interacting protein OS=Mus musculus GN=Spen PE=1 SV=2	69.15	0.00192123	2	sp|Q62504|MINT_MOUSE	191.329	995.304	686.663	408.201	38.0885	104.526	169.752	49.922	547.432	77.2239	0.610757	0.664633	-2.87364	0	0	0.00175391	0.00920194	0.00175391	0.00920194
sp|Q925I1|ATAD3_MOUSE	Q925I1	Atad3	ATPase family AAA domain-containing protein 3 OS=Mus musculus GN=Atad3 PE=1 SV=1	741.11	0	15	sp|Q925I1|ATAD3_MOUSE	3606.55	1608.01	2595.29	2697.27	5739.03	5064.95	5569.24	6922.57	2646.28	5654.14	0.311131	0.135024	1.09545	0.0138889	0	0.00177445	0.00924547	0.00177445	0.00924547
sp|Q9CWK3|CD2B2_MOUSE	Q9CWK3	Cd2bp2	CD2 antigen cytoplasmic tail-binding protein 2 OS=Mus musculus GN=Cd2bp2 PE=1 SV=1	191.19	0	4	sp|Q9CWK3|CD2B2_MOUSE	466.944	302.72	537.721	543.645	1247.16	1068.38	987.368	775.395	502.333	1027.87	0.242542	0.191896	1.03541	0.1875	0	0.0017723	0.00924547	0.0017723	0.00924547
sp|P07356|ANXA2_MOUSE	P07356	Anxa2	Annexin A2 OS=Mus musculus GN=Anxa2 PE=1 SV=2	142.7	0	3	sp|P07356|ANXA2_MOUSE	781.322	124.577	79.143	140.666	10.1917	14.0245	21.2735	49.2362	132.621	17.649	1.1878	0.745111	-2.93808	0.166667	0.0833333	0.00179202	0.00930495	0.00179202	0.00930495
sp|Q9JIK9|RT34_MOUSE	Q9JIK9	Mrps34	28S ribosomal protein S34, mitochondrial OS=Mus musculus GN=Mrps34 PE=1 SV=1	234.83	0	6	sp|Q9JIK9|RT34_MOUSE	709.406	644.244	1178.9	1286.57	2325.62	2087.28	2054.75	1907.53	944.151	2071.02	0.340435	0.0827253	1.17923	0	0	0.00180301	0.00932995	0.00180301	0.00932995
sp|Q7TMQ7|WDR91_MOUSE	Q7TMQ7	Wdr91	WD repeat-containing protein 91 OS=Mus musculus GN=Wdr91 PE=1 SV=1	91.56	0	3	sp|Q7TMQ7|WDR91_MOUSE	2675.59	9601.75	3869.51	5935.96	472.462	1270.95	2062.1	428.239	4902.73	871.706	0.549897	0.730408	-2.62873	0	0	0.00182784	0.00935001	0.00182784	0.00935001
sp|Q80YD1|SUV3_MOUSE	Q80YD1	Supv3l1	ATP-dependent RNA helicase SUPV3L1, mitochondrial OS=Mus musculus GN=Supv3l1 PE=1 SV=1	69.65	0.00192678	1	sp|Q80YD1|SUV3_MOUSE	41.8976	57.5096	23.4268	17.7787	99.8247	77.0201	110.167	104.372	32.6622	102.098	0.515373	0.148341	1.70401	0	0	0.00183164	0.00935001	0.00183164	0.00935001
sp|Q9JHJ0|TMOD3_MOUSE	Q9JHJ0	Tmod3	Tropomodulin-3 OS=Mus musculus GN=Tmod3 PE=1 SV=1	34.89	0.00998573	1	sp|Q9JHJ0|TMOD3_MOUSE	149.667	231.244	119.775	194.372	69.4177	100.667	66.731	65.3688	172.02	68.0743	0.282405	0.2228	-1.32539	0	0	0.00182523	0.00935001	0.00182523	0.00935001
sp|Q9Z1X9|CDC45_MOUSE	Q9Z1X9	Cdc45	Cell division control protein 45 homolog OS=Mus musculus GN=Cdc45 PE=1 SV=2	92.11	0	2	sp|Q9Z1X9|CDC45_MOUSE	39.6583	38.7407	91.1935	77.9589	129.573	258.062	142.441	184.722	58.8086	163.582	0.432269	0.324096	1.54462	0.25	0	0.00182207	0.00935001	0.00182207	0.00935001
sp|Q9DCW4|ETFB_MOUSE	Q9DCW4	Etfb	Electron transfer flavoprotein subunit beta OS=Mus musculus GN=Etfb PE=1 SV=3	198.5	0	4	sp|Q9DCW4|ETFB_MOUSE	2222.04	1606.49	2127.95	2117.24	1161.86	743.428	1218.39	765.064	2122.59	963.463	0.138045	0.2601	-1.17078	0	0.0625	0.00187326	0.00950338	0.00187326	0.00950338
sp|Q9Z127|LAT1_MOUSE	Q9Z127	Slc7a5	Large neutral amino acids transporter small subunit 1 OS=Mus musculus GN=Slc7a5 PE=1 SV=2	88.85	0	2	sp|Q9Z127|LAT1_MOUSE	2745.02	1670.86	2284.93	2334.06	961.296	1145.68	1374.82	930.128	2309.5	1053.49	0.196077	0.185563	-1.13787	0.375	0.5	0.00187426	0.00950338	0.00187426	0.00950338
sp|Q9CPQ1|COX6C_MOUSE	Q9CPQ1	Cox6c	Cytochrome c oxidase subunit 6C OS=Mus musculus GN=Cox6c PE=1 SV=3	81.8	0	2	sp|Q9CPQ1|COX6C_MOUSE	2629.89	1676	2377.65	2055.27	1033.01	1338.04	1088.65	978.789	2216.46	1060.83	0.188903	0.143065	-1.05973	0	0	0.00189693	0.00957829	0.00189693	0.00957829
sp|Q9CPQ8|ATP5L_MOUSE	Q9CPQ8	Atp5l	ATP synthase subunit g, mitochondrial OS=Mus musculus GN=Atp5l PE=1 SV=1	48.12	0.00651997	1	sp|Q9CPQ8|ATP5L_MOUSE	60.4168	68.6482	48.6268	30.2053	145.224	85.0663	148.058	173.891	54.5218	146.641	0.320875	0.272416	1.4358	0.25	0	0.00190171	0.00957829	0.00190171	0.00957829
sp|Q8BHS3|RBM22_MOUSE	Q8BHS3	Rbm22	Pre-mRNA-splicing factor RBM22 OS=Mus musculus GN=Rbm22 PE=1 SV=1	308.5	0	8	sp|Q8BHS3|RBM22_MOUSE	655.028	569.726	647.091	695.653	1595.32	1682.92	867.746	1601.3	651.059	1598.31	0.0819351	0.265504	1.29571	0.15625	0	0.0019178	0.00962723	0.0019178	0.00962723
sp|O70439|STX7_MOUSE	O70439	Stx7	Syntaxin-7 OS=Mus musculus GN=Stx7 PE=1 SV=3	172.28	0	3	sp|O70439|STX7_MOUSE	53.4643	168.4	159.846	78.9002	313.863	372.145	270.532	331.193	119.373	322.528	0.500186	0.130736	1.52151	0	0	0.00197808	0.0098643	0.00197808	0.0098643
sp|P34884|MIF_MOUSE	P34884	Mif	Macrophage migration inhibitory factor OS=Mus musculus GN=Mif PE=1 SV=2	90.46	0	1	sp|P34884|MIF_MOUSE	793.205	1313.8	1092.28	821.94	376.993	317.118	660.785	305.554	957.109	347.055	0.244562	0.401692	-1.45437	0	0	0.0019751	0.0098643	0.0019751	0.0098643
sp|Q8R326|PSPC1_MOUSE	Q8R326	Pspc1	Paraspeckle component 1 OS=Mus musculus GN=Pspc1 PE=1 SV=1	130.13	0	3	sp|Q8R326|PSPC1_MOUSE	497.287	1936.66	834.221	669.381	112.664	290.575	328.99	121.651	751.801	206.113	0.659884	0.526408	-1.9908	0	0	0.00204846	0.0101817	0.00204846	0.0101817
sp|P58501|PAXB1_MOUSE	P58501	Paxbp1	PAX3- and PAX7-binding protein 1 OS=Mus musculus GN=Paxbp1 PE=1 SV=3	239.03	0	5	sp|P58501|PAXB1_MOUSE	753.25	395.947	490.877	551.294	1142.34	1095.62	1049.82	1012.18	521.086	1072.72	0.275866	0.0524604	1.04378	0.2	0	0.00207693	0.0102893	0.00207693	0.0102893
sp|Q5SV80|MYO19_MOUSE	Q5SV80	Myo19	Unconventional myosin-XIX OS=Mus musculus GN=Myo19 PE=2 SV=1	50.13	0.00495868	1	sp|Q5SV80|MYO19_MOUSE	12.4294	7.81333	9.11735	5.48549	15.4063	19.4691	26.5952	19.89	8.46534	19.6796	0.332709	0.227839	1.22127	0	0	0.00212398	0.010488	0.00212398	0.010488
sp|P51943|CCNA2_MOUSE	P51943	Ccna2	Cyclin-A2 OS=Mus musculus GN=Ccna2 PE=1 SV=2	90.06	0	2	sp|P51943|CCNA2_MOUSE	128.64	108.297	166.361	197.537	299.098	425.76	305.113	262.696	147.501	302.106	0.26414	0.219441	1.04615	0	0	0.00213978	0.0104974	0.00213978	0.0104974
sp|Q60930|VDAC2_MOUSE	Q60930	Vdac2	Voltage-dependent anion-selective channel protein 2 OS=Mus musculus GN=Vdac2 PE=1 SV=2	343.93	0	9	sp|Q60930|VDAC2_MOUSE	7163.65	7032.65	7048.85	6567.42	3721.92	4284.83	3803.37	4452.43	7040.75	4044.1	0.0379224	0.0880652	-0.802472	0.111111	0	0.0021368	0.0104974	0.0021368	0.0104974
sp|Q9D6R2|IDH3A_MOUSE	Q9D6R2	Idh3a	Isocitrate dehydrogenase [NAD] subunit alpha, mitochondrial OS=Mus musculus GN=Idh3a PE=1 SV=1	162.59	0	4	sp|Q9D6R2|IDH3A_MOUSE	3859.59	2471.76	2407.15	2647.7	1680.25	1266.76	1375.94	879.458	2559.73	1321.35	0.239928	0.254355	-0.954357	0	0	0.00215047	0.0105157	0.00215047	0.0105157
sp|P47757|CAPZB_MOUSE	P47757	Capzb	F-actin-capping protein subunit beta OS=Mus musculus GN=Capzb PE=1 SV=3	77.27	0	2	sp|P47757|CAPZB_MOUSE	32.7219	15.555	61.266	47.9078	99.2383	97.3359	142.764	220.926	40.3148	121.001	0.500348	0.41299	1.58797	0	0	0.00217566	0.0106046	0.00217566	0.0106046
sp|O35658|C1QBP_MOUSE	O35658	C1qbp	Complement component 1 Q subcomponent-binding protein, mitochondrial OS=Mus musculus GN=C1qbp PE=1 SV=1	273.44	0	5	sp|O35658|C1QBP_MOUSE	385.309	878.47	422.038	864.803	1955.73	1629.2	1160.79	2543.6	643.42	1792.46	0.424449	0.318865	1.56299	0.0833333	0.166667	0.00219859	0.0106819	0.00219859	0.0106819
sp|P62274|RS29_MOUSE	P62274	Rps29	40S ribosomal protein S29 OS=Mus musculus GN=Rps29 PE=3 SV=2	222.27	0	4	sp|P62274|RS29_MOUSE	5552.69	14359.9	5776.32	7755.75	2054.8	3953.74	2884.46	2547	6766.03	2715.73	0.492742	0.281403	-1.30416	0	0	0.00224166	0.0108216	0.00224166	0.0108216
sp|Q9CQE3|RT17_MOUSE	Q9CQE3	Mrps17	28S ribosomal protein S17, mitochondrial OS=Mus musculus GN=Mrps17 PE=1 SV=1	50.45	0.004971	2	sp|Q9CQE3|RT17_MOUSE	22.0151	62.5946	51.18	38.5975	105.263	87.9745	111.777	123.664	44.8888	108.52	0.39931	0.138964	1.2872	0.125	0	0.00223521	0.0108216	0.00223521	0.0108216
sp|P52432|RPAC1_MOUSE	P52432	Polr1c	DNA-directed RNA polymerases I and III subunit RPAC1 OS=Mus musculus GN=Polr1c PE=1 SV=3	84.19	0	2	sp|P52432|RPAC1_MOUSE	22.6204	23.1147	61.9235	36.9155	160.826	67.5471	90.034	185.239	30.0151	125.43	0.50962	0.445333	2.04243	0	0	0.00232519	0.0111849	0.00232519	0.0111849
sp|Q922V4|PLRG1_MOUSE	Q922V4	Plrg1	Pleiotropic regulator 1 OS=Mus musculus GN=Plrg1 PE=1 SV=1	696.59	0	12	sp|Q922V4|PLRG1_MOUSE	2929.56	2308.03	3187.84	2364.73	5302.73	6356.7	4133.42	4915.98	2647.14	5109.35	0.159694	0.178592	0.955928	0.0714286	0	0.00233174	0.0111849	0.00233174	0.0111849
sp|Q61102|ABCB7_MOUSE	Q61102	Abcb7	ATP-binding cassette sub-family B member 7, mitochondrial OS=Mus musculus GN=Abcb7 PE=1 SV=3	42.66	0.00702028	1	sp|Q61102|ABCB7_MOUSE	13.7336	0.397698	0.397698	0.397698	16.6709	15.2521	23.9344	56.8123	0.397698	20.3027	1.78685	0.691279	5.65039	0.75	0	0.00234687	0.0112219	0.00234687	0.0112219
sp|Q80TY5|VP13B_MOUSE	Q80TY5	Vps13b	Vacuolar protein sorting-associated protein 13B OS=Mus musculus GN=Vps13b PE=1 SV=2	87.75	0	3	sp|Q80TY5|VP13B_MOUSE	250.953	123.982	94.5234	131.954	329.236	589.978	296.244	380.366	127.968	354.801	0.45873	0.33078	1.46817	0.416667	0	0.00235828	0.0112409	0.00235828	0.0112409
sp|P70404|IDHG1_MOUSE	P70404	Idh3g	Isocitrate dehydrogenase [NAD] subunit gamma 1, mitochondrial OS=Mus musculus GN=Idh3g PE=1 SV=1	156.41	0	4	sp|P70404|IDHG1_MOUSE	752.667	1317.17	859.123	976.856	556.273	494.661	446.736	472.95	917.989	483.805	0.250811	0.0948321	-0.921441	0	0	0.00241015	0.011452	0.00241015	0.011452
sp|Q9R190|MTA2_MOUSE	Q9R190	Mta2	Metastasis-associated protein MTA2 OS=Mus musculus GN=Mta2 PE=1 SV=1	1022.2	0	21	sp|Q9R190|MTA2_MOUSE	4655.32	1813.83	2307.18	2704.64	7635.83	5846.37	5771.71	6677.36	2505.91	6261.87	0.433616	0.134417	1.32263	0.09375	0	0.00244029	0.0115589	0.00244029	0.0115589
sp|Q07797|LG3BP_MOUSE	Q07797	Lgals3bp	Galectin-3-binding protein OS=Mus musculus GN=Lgals3bp PE=1 SV=1	176.93	0	3	sp|Q07797|LG3BP_MOUSE	194.95	216.177	96.534	88.6358	709.162	495.508	333.375	298.075	145.742	414.442	0.441929	0.408709	1.56692	0.333333	0	0.00249139	0.0117345	0.00249139	0.0117345
sp|Q8QZT1|THIL_MOUSE	Q8QZT1	Acat1	Acetyl-CoA acetyltransferase, mitochondrial OS=Mus musculus GN=Acat1 PE=1 SV=1	467.82	0	10	sp|Q8QZT1|THIL_MOUSE	8921.59	34566.9	6879.95	16293.8	4401.99	3224.76	3448.87	1405.38	12607.7	3336.82	0.756085	0.401251	-1.85412	0.0227273	0	0.00249291	0.0117345	0.00249291	0.0117345
sp|O88696|CLPP_MOUSE	O88696	Clpp	ATP-dependent Clp protease proteolytic subunit, mitochondrial OS=Mus musculus GN=Clpp PE=1 SV=1	222.76	0	4	sp|O88696|CLPP_MOUSE	280.52	368.662	232.778	262.787	542.514	468.725	520.3	545	271.654	531.407	0.204088	0.0681782	0.968504	0	0	0.00253128	0.0118479	0.00253128	0.0118479
sp|Q8C6B9|AROS_MOUSE	Q8C6B9	Rps19bp1	Active regulator of SIRT1 OS=Mus musculus GN=Rps19bp1 PE=1 SV=1	234.01	0	4	sp|Q8C6B9|AROS_MOUSE	227.641	343.592	241.591	170.92	422.939	1124.81	998.251	501.795	234.616	750.023	0.292437	0.46098	1.59359	0.1	0	0.00253773	0.0118479	0.00253773	0.0118479
sp|Q9EPU4|CPSF1_MOUSE	Q9EPU4	Cpsf1	Cleavage and polyadenylation specificity factor subunit 1 OS=Mus musculus GN=Cpsf1 PE=1 SV=1	156.44	0	4	sp|Q9EPU4|CPSF1_MOUSE	86.4697	148.264	62.8029	158.319	311.231	338.914	195.901	471.781	117.367	325.072	0.408981	0.343918	1.52024	0.0625	0	0.00254051	0.0118479	0.00254051	0.0118479
sp|A2A4P0|DHX8_MOUSE	A2A4P0	Dhx8	ATP-dependent RNA helicase DHX8 OS=Mus musculus GN=Dhx8 PE=2 SV=1	261.14	0	5	sp|A2A4P0|DHX8_MOUSE	420.04	370.325	310.943	304.646	762.051	713.026	501.848	703.28	340.634	708.153	0.154894	0.171699	1.06131	0.15	0	0.00258694	0.0120074	0.00258694	0.0120074
sp|Q9D2R6|COA3_MOUSE	Q9D2R6	Coa3	Cytochrome c oxidase assembly factor 3 homolog, mitochondrial OS=Mus musculus GN=Coa3 PE=1 SV=1	137.13	0	4	sp|Q9D2R6|COA3_MOUSE	2680.2	2140.87	2875.59	2378.25	1344.21	1291.7	1705.66	1214.21	2529.23	1317.95	0.128841	0.156802	-0.938109	0	0	0.00259061	0.0120074	0.00259061	0.0120074
sp|P17095|HMGA1_MOUSE	P17095	Hmga1	High mobility group protein HMG-I/HMG-Y OS=Mus musculus GN=Hmga1 PE=1 SV=4	94.08	0	2	sp|P17095|HMGA1_MOUSE	591.947	1258.83	363.327	254.109	80.0736	72.6746	83.0707	5.74202	477.637	76.3741	0.729939	0.607601	-2.60391	0	0.125	0.00260362	0.0120308	0.00260362	0.0120308
sp|Q8R0G9|NU133_MOUSE	Q8R0G9	Nup133	Nuclear pore complex protein Nup133 OS=Mus musculus GN=Nup133 PE=1 SV=2	810.37	0	13	sp|Q8R0G9|NU133_MOUSE	2271.37	1546.64	1574.46	1562.48	2862.2	4107.27	2802.84	4084.19	1568.47	3473.2	0.204328	0.210668	1.12424	0.21875	0.0625	0.00263499	0.0121386	0.00263499	0.0121386
sp|Q6P1H6|ANKL2_MOUSE	Q6P1H6	Ankle2	Ankyrin repeat and LEM domain-containing protein 2 OS=Mus musculus GN=Ankle2 PE=1 SV=2	57.81	0.00350263	1	sp|Q6P1H6|ANKL2_MOUSE	45.3576	73.1946	86.106	83.389	144.172	123.013	148.063	175.193	78.2918	146.118	0.258546	0.145185	0.903133	0	0	0.00267186	0.0122711	0.00267186	0.0122711
sp|Q8JZM7|CDC73_MOUSE	Q8JZM7	Cdc73	Parafibromin OS=Mus musculus GN=Cdc73 PE=1 SV=1	178.99	0	4	sp|Q8JZM7|CDC73_MOUSE	879.843	428.598	682.658	421.418	199.293	220.938	348.077	178.167	555.628	210.115	0.366238	0.322586	-1.36613	0.0625	0	0.00269274	0.0123295	0.00269274	0.0123295
sp|Q8VCM8|NCLN_MOUSE	Q8VCM8	Ncln	Nicalin OS=Mus musculus GN=Ncln PE=1 SV=2	92.31	0	3	sp|Q8VCM8|NCLN_MOUSE	672.189	685.729	680.828	406.542	356.19	256.175	323.513	238.377	676.508	289.844	0.223507	0.189278	-1.2326	0	0	0.00273258	0.0124741	0.00273258	0.0124741
sp|P68033|ACTC_MOUSE	P68033	Actc1	Actin, alpha cardiac muscle 1 OS=Mus musculus GN=Actc1 PE=1 SV=1	46.64	0.00725222	1	sp|P68033|ACTC_MOUSE	0.397698	0.397698	88.6281	0.397698	93.601	80.745	336.61	304.33	0.397698	198.966	1.96458	0.664498	8.72923	0.75	0	0.00274589	0.0124971	0.00274589	0.0124971
sp|Q80YR7|CLSPN_MOUSE	Q80YR7	Clspn	Claspin OS=Mus musculus GN=Clspn PE=1 SV=2	346.51	0	8	sp|Q80YR7|CLSPN_MOUSE	235.665	398.921	161.595	235.949	736.12	994.057	381.19	947.883	235.807	842.002	0.388436	0.365212	1.82472	0.34375	0	0.00277535	0.0125933	0.00277535	0.0125933
sp|P53995|APC1_MOUSE	P53995	Anapc1	Anaphase-promoting complex subunit 1 OS=Mus musculus GN=Anapc1 PE=1 SV=2	48.45	0.00654664	2	sp|P53995|APC1_MOUSE	42.5583	50.7702	15.3983	20.3153	94.6269	78.6747	89.0886	76.9438	31.4368	83.8816	0.52959	0.0996038	1.50957	0.5	0	0.00280963	0.0127106	0.00280963	0.0127106
sp|Q9Z2P8|VAMP5_MOUSE	Q9Z2P8	Vamp5	Vesicle-associated membrane protein 5 OS=Mus musculus GN=Vamp5 PE=1 SV=1	203.19	0	3	sp|Q9Z2P8|VAMP5_MOUSE	3295.25	2719.03	2775.63	2357	1664.82	1642.04	1648.03	1282.03	2747.33	1645.04	0.138664	0.118683	-0.739835	0.0625	0	0.00282573	0.0127453	0.00282573	0.0127453
sp|Q6P5D8|SMHD1_MOUSE	Q6P5D8	Smchd1	Structural maintenance of chromosomes flexible hinge domain-containing protein 1 OS=Mus musculus GN=Smchd1 PE=1 SV=2	493.58	0	12	sp|Q6P5D8|SMHD1_MOUSE	680.299	620.04	719.736	936.858	1314.77	1109.99	1543.63	1533.22	700.017	1424	0.186653	0.149785	1.0208	0.125	0	0.00288213	0.012961	0.00288213	0.012961
sp|Q6PB66|LPPRC_MOUSE	Q6PB66	Lrpprc	Leucine-rich PPR motif-containing protein, mitochondrial OS=Mus musculus GN=Lrpprc PE=1 SV=2	102.24	0	3	sp|Q6PB66|LPPRC_MOUSE	1069.13	445.815	495.21	751.033	323.928	238.502	305.747	238.127	623.122	272.124	0.414014	0.161982	-1.17529	0	0	0.00293554	0.0130844	0.00293554	0.0130844
sp|Q9D0F4|NKAP_MOUSE	Q9D0F4	Nkap	NF-kappa-B-activating protein OS=Mus musculus GN=Nkap PE=2 SV=1	181.47	0	3	sp|Q9D0F4|NKAP_MOUSE	411.836	203.305	273.228	559.307	935.7	761.526	726.954	925.474	342.532	843.5	0.435354	0.129673	1.32346	0.125	0	0.00292364	0.0130844	0.00292364	0.0130844
sp|Q9DBA6|TYSD1_MOUSE	Q9DBA6	Tysnd1	Peroxisomal leader peptide-processing protease OS=Mus musculus GN=Tysnd1 PE=1 SV=1	75.99	0.00199402	1	sp|Q9DBA6|TYSD1_MOUSE	23.2041	3.64942	7.52065	1.44196	78.1507	51.6583	23.3128	54.7007	5.58504	53.1795	1.09745	0.432415	3.34295	0	0	0.00293233	0.0130844	0.00293233	0.0130844
sp|Q61990|PCBP2_MOUSE	Q61990	Pcbp2	Poly(rC)-binding protein 2 OS=Mus musculus GN=Pcbp2 PE=1 SV=1	91.26	0	3	sp|Q61990|PCBP2_MOUSE	1541.14	1332.57	1693.05	1817.99	779.041	435.784	843.288	963.079	1617.09	811.164	0.130966	0.299552	-0.994874	0	0	0.00298468	0.0132643	0.00298468	0.0132643
sp|Q9CR62|M2OM_MOUSE	Q9CR62	Slc25a11	Mitochondrial 2-oxoglutarate/malate carrier protein OS=Mus musculus GN=Slc25a11 PE=1 SV=3	135.87	0	4	sp|Q9CR62|M2OM_MOUSE	1583.41	2364.45	1469.64	1209.9	798.986	835.696	874.707	534.993	1526.52	817.341	0.299943	0.202173	-0.900602	0	0	0.00300229	0.0133034	0.00300229	0.0133034
sp|Q14C51|PTCD3_MOUSE	Q14C51	Ptcd3	Pentatricopeptide repeat domain-containing protein 3, mitochondrial OS=Mus musculus GN=Ptcd3 PE=1 SV=2	113.8	0	3	sp|Q14C51|PTCD3_MOUSE	60.1476	78.9496	89.0857	27.1316	197.311	129.629	152.994	202.113	69.5486	175.153	0.426838	0.205825	1.33418	0.0833333	0	0.00302523	0.0133269	0.00302523	0.0133269
sp|Q8K310|MATR3_MOUSE	Q8K310	Matr3	Matrin-3 OS=Mus musculus GN=Matr3 PE=1 SV=1	1291.88	0	27	sp|Q8K310|MATR3_MOUSE	6295.2	6068.88	6029.64	6541.63	11150.1	9015.6	10307.7	12577.4	6182.04	10728.9	0.0378939	0.138881	0.794479	0.101562	0.015625	0.00302258	0.0133269	0.00302258	0.0133269
sp|O70152|DPM1_MOUSE	O70152	Dpm1	Dolichol-phosphate mannosyltransferase subunit 1 OS=Mus musculus GN=Dpm1 PE=1 SV=1	206.73	0	6	sp|O70152|DPM1_MOUSE	1522.32	2050.59	1320.41	2177.83	897.639	1054.89	662.531	886.266	1786.45	891.953	0.232896	0.184377	-0.986144	0	0	0.00309998	0.0136165	0.00309998	0.0136165
sp|Q6PDG5|SMRC2_MOUSE	Q6PDG5	Smarcc2	SWI/SNF complex subunit SMARCC2 OS=Mus musculus GN=Smarcc2 PE=1 SV=2	127.77	0	1	sp|Q6PDG5|SMRC2_MOUSE	15.2049	26.1175	44.2907	16.4374	116.337	69.3281	90.3784	42.1266	21.2774	79.8532	0.526648	0.395932	1.93371	0.375	0	0.00321842	0.0140693	0.00321842	0.0140693
sp|Q8VDP2|CX056_MOUSE	Q8VDP2	NA	UPF0428 protein CXorf56 homolog OS=Mus musculus PE=1 SV=1	106.84	0	2	sp|Q8VDP2|CX056_MOUSE	150.635	181.613	225.693	197.35	362.643	352.785	278.686	360.483	189.482	356.634	0.165857	0.118703	0.913546	0	0	0.0032217	0.0140693	0.0032217	0.0140693
sp|Q8BHN5|RBM45_MOUSE	Q8BHN5	Rbm45	RNA-binding protein 45 OS=Mus musculus GN=Rbm45 PE=1 SV=1	194.77	0	5	sp|Q8BHN5|RBM45_MOUSE	108.099	131.165	116.844	84.374	209.654	178.51	190.983	310.673	112.471	200.318	0.178184	0.270564	0.832259	0.15	0	0.00330758	0.0144028	0.00330758	0.0144028
sp|Q9CQJ8|NDUB9_MOUSE	Q9CQJ8	Ndufb9	NADH dehydrogenase [ubiquinone] 1 beta subcomplex subunit 9 OS=Mus musculus GN=Ndufb9 PE=1 SV=3	65.92	0.00187266	2	sp|Q9CQJ8|NDUB9_MOUSE	164.046	27.9227	51.5986	82.5297	436.001	157.39	263.603	478.093	67.0642	349.802	0.728424	0.448788	2.37715	0.375	0	0.00348268	0.0151216	0.00348268	0.0151216
sp|Q9DCU6|RM04_MOUSE	Q9DCU6	Mrpl4	39S ribosomal protein L4, mitochondrial OS=Mus musculus GN=Mrpl4 PE=1 SV=1	88.97	0	2	sp|Q9DCU6|RM04_MOUSE	68.6731	57.14	44.0227	33.2272	115.965	74.8835	120.705	139.803	50.5813	118.335	0.30397	0.242123	1.23814	0	0	0.00359706	0.0155735	0.00359706	0.0155735
sp|P24860|CCNB1_MOUSE	P24860	Ccnb1	G2/mitotic-specific cyclin-B1 OS=Mus musculus GN=Ccnb1 PE=1 SV=3	45.03	0.00715421	1	sp|P24860|CCNB1_MOUSE	61.382	74.6298	58.7244	47.9254	104.447	95.6813	158.767	111.476	60.0532	107.961	0.180971	0.23981	0.845789	0	0	0.00361748	0.0156172	0.00361748	0.0156172
sp|Q9JKP5|MBNL1_MOUSE	Q9JKP5	Mbnl1	Muscleblind-like protein 1 OS=Mus musculus GN=Mbnl1 PE=1 SV=1	39.08	0	1	sp|Q9JKP5|MBNL1_MOUSE	308.241	164.706	458.042	330.473	126.334	94.4416	164.488	102.468	319.357	114.401	0.3811	0.257826	-1.48808	0	0	0.00369626	0.0159118	0.00369626	0.0159118
sp|Q9CSU0|RPR1B_MOUSE	Q9CSU0	Rprd1b	Regulation of nuclear pre-mRNA domain-containing protein 1B OS=Mus musculus GN=Rprd1b PE=1 SV=2	46.64	0.00725222	1	sp|Q9CSU0|RPR1B_MOUSE	45.252	41.8889	17.9984	39.26	85.3227	62.3628	86.0511	127.142	40.5745	85.6869	0.341118	0.298833	1.07925	0	0	0.00371684	0.0159279	0.00371684	0.0159279
sp|Q9WUD1|CHIP_MOUSE	Q9WUD1	Stub1	STIP1 homology and U box-containing protein 1 OS=Mus musculus GN=Stub1 PE=1 SV=1	45.6	0.0072	1	sp|Q9WUD1|CHIP_MOUSE	2.55504	23.315	14.8374	9.60869	35.421	45.0715	90.4596	52.2623	12.223	48.6669	0.695567	0.432092	2.02317	0.25	0	0.00372108	0.0159279	0.00372108	0.0159279
sp|O35972|RM23_MOUSE	O35972	Mrpl23	39S ribosomal protein L23, mitochondrial OS=Mus musculus GN=Mrpl23 PE=1 SV=1	86.78	0	2	sp|O35972|RM23_MOUSE	278.373	218.496	269.338	356.689	614.454	669.089	595.886	378.308	273.855	605.17	0.20337	0.226626	1.14395	0.125	0	0.00386499	0.0164972	0.00386499	0.0164972
sp|Q9JM62|REEP6_MOUSE	Q9JM62	Reep6	Receptor expression-enhancing protein 6 OS=Mus musculus GN=Reep6 PE=1 SV=1	107.67	0	2	sp|Q9JM62|REEP6_MOUSE	336.711	770.273	424.007	436.734	102.953	142.514	324.79	152.514	430.371	147.514	0.387884	0.544676	-1.5454	0	0	0.00391397	0.0166592	0.00391397	0.0166592
sp|Q3UYV9|NCBP1_MOUSE	Q3UYV9	Ncbp1	Nuclear cap-binding protein subunit 1 OS=Mus musculus GN=Ncbp1 PE=1 SV=2	130.97	0	3	sp|Q3UYV9|NCBP1_MOUSE	203.555	147.577	213.749	160.717	412.393	329.549	252.086	403.897	182.136	366.723	0.177469	0.21414	1.01227	0.166667	0	0.00396365	0.0168233	0.00396365	0.0168233
sp|P61027|RAB10_MOUSE	P61027	Rab10	Ras-related protein Rab-10 OS=Mus musculus GN=Rab10 PE=1 SV=1	171.74	0	4	sp|P61027|RAB10_MOUSE	1008.94	977.465	1220.09	1017.72	452.269	565.611	681.8	695.256	1013.33	623.705	0.104839	0.189858	-0.706441	0	0	0.00406298	0.0171965	0.00406298	0.0171965
sp|Q9DC28|KC1D_MOUSE	Q9DC28	Csnk1d	Casein kinase I isoform delta OS=Mus musculus GN=Csnk1d PE=1 SV=2	48.76	0.00656276	1	sp|Q9DC28|KC1D_MOUSE	726.355	505.033	416.988	533.757	198.524	409.144	205.454	172.003	519.395	201.989	0.239001	0.444727	-1.36222	0	0	0.00412743	0.0174205	0.00412743	0.0174205
sp|P58742|AAAS_MOUSE	P58742	Aaas	Aladin OS=Mus musculus GN=Aaas PE=1 SV=1	121.19	0	2	sp|P58742|AAAS_MOUSE	99.361	98.1575	130.807	76.4203	177.158	176.998	177.673	172.545	98.7592	177.078	0.221224	0.0135339	0.842424	0	0	0.00415833	0.0174534	0.00415833	0.0174534
sp|P62908|RS3_MOUSE	P62908	Rps3	40S ribosomal protein S3 OS=Mus musculus GN=Rps3 PE=1 SV=1	924.49	0	24	sp|P62908|RS3_MOUSE	16770.8	22636.2	25192.5	23783	9380.03	10495.1	15863.8	11106.2	23209.6	10800.7	0.167483	0.244131	-1.10374	0.01	0	0.0041522	0.0174534	0.0041522	0.0174534
sp|O08709|PRDX6_MOUSE	O08709	Prdx6	Peroxiredoxin-6 OS=Mus musculus GN=Prdx6 PE=1 SV=3	134.87	0	3	sp|O08709|PRDX6_MOUSE	6176.74	1983.78	1023	971.896	398.603	415.651	570.103	417.719	1503.39	416.685	0.972689	0.177976	-1.7735	0.1875	0	0.00417159	0.0174606	0.00417159	0.0174606
sp|Q9CQI7|RU2B_MOUSE	Q9CQI7	Snrpb2	U2 small nuclear ribonucleoprotein B'' OS=Mus musculus GN=Snrpb2 PE=1 SV=1	57.6	0.00349345	2	sp|Q9CQI7|RU2B_MOUSE	498.448	586.019	880.997	313.191	243.793	263.544	230.033	202.319	542.234	236.913	0.415465	0.109489	-1.19045	0	0	0.00419223	0.0174985	0.00419223	0.0174985
sp|Q9JI44|DMAP1_MOUSE	Q9JI44	Dmap1	DNA methyltransferase 1-associated protein 1 OS=Mus musculus GN=Dmap1 PE=1 SV=1	50.75	0.00414594	1	sp|Q9JI44|DMAP1_MOUSE	274.516	250.546	434.638	395.587	199.342	164.114	182.764	138.586	335.052	173.439	0.265794	0.1523	-0.928104	0	0	0.00424612	0.0176547	0.00424612	0.0176547
sp|Q9R233|TPSN_MOUSE	Q9R233	Tapbp	Tapasin OS=Mus musculus GN=Tapbp PE=1 SV=2	100.22	0	2	sp|Q9R233|TPSN_MOUSE	352.336	410.455	519.683	443.998	221.404	160.662	249.653	285.237	427.227	235.529	0.161862	0.229681	-0.860585	0	0	0.00425303	0.0176547	0.00425303	0.0176547
sp|Q8VDJ3|VIGLN_MOUSE	Q8VDJ3	Hdlbp	Vigilin OS=Mus musculus GN=Hdlbp PE=1 SV=1	351.86	0	8	sp|Q8VDJ3|VIGLN_MOUSE	309.944	572.381	650.815	539.972	891.945	877.318	1282.45	1253.34	556.176	1072.64	0.282623	0.205969	0.927399	0.03125	0.03125	0.00435331	0.0180215	0.00435331	0.0180215
sp|Q9JI39|ABCBA_MOUSE	Q9JI39	Abcb10	ATP-binding cassette sub-family B member 10, mitochondrial OS=Mus musculus GN=Abcb10 PE=1 SV=1	350.2	0	7	sp|Q9JI39|ABCBA_MOUSE	1977.12	2737.86	1539.57	1688.13	911.596	1391.6	651.708	637.233	1832.63	781.652	0.2686	0.392373	-1.24503	0.0357143	0	0.00436888	0.0180365	0.00436888	0.0180365
sp|P32067|LA_MOUSE	P32067	Ssb	Lupus La protein homolog OS=Mus musculus GN=Ssb PE=1 SV=1	289.89	0	7	sp|P32067|LA_MOUSE	4154.72	4122.39	5897.45	2426.35	2056.73	1597.29	2077.8	988.488	4138.55	1827.01	0.341475	0.304508	-1.19113	0	0	0.00442194	0.0180925	0.00442194	0.0180925
sp|P62754|RS6_MOUSE	P62754	Rps6	40S ribosomal protein S6 OS=Mus musculus GN=Rps6 PE=1 SV=1	1111.59	0	18	sp|P62754|RS6_MOUSE	32289.4	96987.4	27472.5	108899	7805.99	22726.7	13246.1	16220.8	64638.4	14733.4	0.640057	0.414593	-1.93272	0.0104167	0	0.00443033	0.0180925	0.00443033	0.0180925
sp|P70288|HDAC2_MOUSE	P70288	Hdac2	Histone deacetylase 2 OS=Mus musculus GN=Hdac2 PE=1 SV=1	74.13	0.00197433	2	sp|P70288|HDAC2_MOUSE	42.2249	61.4008	50.9318	132.103	347.391	111.38	203.94	538.754	56.1663	275.666	0.572769	0.620036	2.25087	0.375	0	0.00440784	0.0180925	0.00440784	0.0180925
sp|Q8K4B0|MTA1_MOUSE	Q8K4B0	Mta1	Metastasis-associated protein MTA1 OS=Mus musculus GN=Mta1 PE=1 SV=1	273.82	0	6	sp|Q8K4B0|MTA1_MOUSE	435.155	222.442	205.372	251.177	607.92	546.038	438.501	743.12	236.809	576.979	0.380953	0.217764	1.28538	0.291667	0.0416667	0.00440038	0.0180925	0.00440038	0.0180925
sp|P47915|RL29_MOUSE	P47915	Rpl29	60S ribosomal protein L29 OS=Mus musculus GN=Rpl29 PE=2 SV=2	292.56	0	8	sp|P47915|RL29_MOUSE	34406.2	99301.3	22204.6	182059	5453.09	20259.5	6657.12	13751.8	66853.7	10204.4	0.867753	0.596287	-2.61095	0	0	0.00449128	0.018292	0.00449128	0.018292
sp|O88967|YMEL1_MOUSE	O88967	Yme1l1	ATP-dependent zinc metalloprotease YME1L1 OS=Mus musculus GN=Yme1l1 PE=1 SV=1	285.05	0	6	sp|O88967|YMEL1_MOUSE	596.485	679.683	563.405	475.886	1053.51	1131.84	1248.56	781.959	579.945	1092.67	0.145627	0.188107	0.913534	0.0416667	0	0.00450574	0.0183015	0.00450574	0.0183015
sp|Q9R0U0|SRS10_MOUSE	Q9R0U0	Srsf10	Serine/arginine-rich splicing factor 10 OS=Mus musculus GN=Srsf10 PE=1 SV=2	294.92	0	8	sp|Q9R0U0|SRS10_MOUSE	4238.16	4311.63	3932.45	3320.43	7343.63	10630.1	5336.11	7726.4	4085.31	7535.02	0.114183	0.281256	0.883711	0	0	0.00454943	0.0184295	0.00454943	0.0184295
sp|Q8R081|HNRPL_MOUSE	Q8R081	Hnrnpl	Heterogeneous nuclear ribonucleoprotein L OS=Mus musculus GN=Hnrnpl PE=1 SV=2	1696.15	0	24	sp|Q8R081|HNRPL_MOUSE	17403.9	18509.5	14773.4	15463	31950	28965.7	23183.2	46578.1	16433.5	30457.8	0.104188	0.30491	0.890964	0.0763889	0	0.00460549	0.0186067	0.00460549	0.0186067
sp|P63101|1433Z_MOUSE	P63101	Ywhaz	14-3-3 protein zeta/delta OS=Mus musculus GN=Ywhaz PE=1 SV=1	492.45	0	7	sp|P63101|1433Z_MOUSE	1232.96	629.971	743.28	740.139	471.966	408.697	451.206	333.658	741.71	429.952	0.322081	0.146773	-0.788442	0.277778	0.361111	0.00473072	0.0190617	0.00473072	0.0190617
sp|O35134|RPA1_MOUSE	O35134	Polr1a	DNA-directed RNA polymerase I subunit RPA1 OS=Mus musculus GN=Polr1a PE=1 SV=2	112.09	0	3	sp|O35134|RPA1_MOUSE	603.25	820.299	622.399	718.812	502.223	363.478	370.059	356.488	670.606	366.768	0.144431	0.175001	-0.866916	0	0	0.00478053	0.0191602	0.00478053	0.0191602
sp|Q8BG79|C19L2_MOUSE	Q8BG79	Cwf19l2	CWF19-like protein 2 OS=Mus musculus GN=Cwf19l2 PE=1 SV=1	66.82	0.00189036	2	sp|Q8BG79|C19L2_MOUSE	37.9586	8.52934	52.0149	51.5487	143.403	113.054	118.342	117.214	44.7537	117.778	0.543612	0.112102	1.4128	0.375	0	0.00477915	0.0191602	0.00477915	0.0191602
sp|Q9CY27|TECR_MOUSE	Q9CY27	Tecr	Very-long-chain enoyl-CoA reductase OS=Mus musculus GN=Tecr PE=1 SV=1	178.65	0	4	sp|Q9CY27|TECR_MOUSE	1165.01	975.67	1268.57	855.521	1560.47	2126.3	1820.61	1883.06	1070.34	1851.83	0.17404	0.125813	0.796347	0	0	0.00484775	0.0193782	0.00484775	0.0193782
sp|P56959|FUS_MOUSE	P56959	Fus	RNA-binding protein FUS OS=Mus musculus GN=Fus PE=1 SV=1	329.11	0	7	sp|P56959|FUS_MOUSE	12683.1	5564.89	5636.04	1544.33	916.773	1946.44	838.929	1013.58	5600.46	965.178	0.728424	0.438225	-2.53847	0	0.05	0.00488208	0.0194639	0.00488208	0.0194639
sp|Q8R3N6|THOC1_MOUSE	Q8R3N6	Thoc1	THO complex subunit 1 OS=Mus musculus GN=Thoc1 PE=1 SV=1	342.25	0	9	sp|Q8R3N6|THOC1_MOUSE	823.471	638.427	592.607	858.714	1428.89	1324.4	999.554	1568.85	730.949	1376.65	0.181733	0.182085	0.923926	0.166667	0	0.00490059	0.0194863	0.00490059	0.0194863
sp|Q99N84|RT18B_MOUSE	Q99N84	Mrps18b	28S ribosomal protein S18b, mitochondrial OS=Mus musculus GN=Mrps18b PE=1 SV=1	125.12	0	2	sp|Q99N84|RT18B_MOUSE	373.93	346.015	299.827	290.031	681.328	571.478	534.44	464.28	322.921	552.959	0.120468	0.160989	0.778882	0.0833333	0	0.00493014	0.0195523	0.00493014	0.0195523
sp|P62751|RL23A_MOUSE	P62751	Rpl23a	60S ribosomal protein L23a OS=Mus musculus GN=Rpl23a PE=1 SV=1	741.88	0	13	sp|P62751|RL23A_MOUSE	26293.5	181438	46764.2	92737.6	8679.56	29386.2	12437.9	13763.6	69750.9	13100.8	0.794088	0.568683	-2.33148	0.0375	0.0125	0.00497953	0.0196965	0.00497953	0.0196965
sp|P25206|MCM3_MOUSE	P25206	Mcm3	DNA replication licensing factor MCM3 OS=Mus musculus GN=Mcm3 PE=1 SV=2	1341.3	0	28	sp|P25206|MCM3_MOUSE	6000.15	4995.34	6378.62	6582.47	8244.72	10096.8	10784.7	12575.3	6189.39	10440.7	0.117729	0.171718	0.754246	0.0454545	0	0.00502603	0.0198285	0.00502603	0.0198285
sp|Q91WM1|STRBP_MOUSE	Q91WM1	Strbp	Spermatid perinuclear RNA-binding protein OS=Mus musculus GN=Strbp PE=1 SV=1	54.66	0.00426257	2	sp|Q91WM1|STRBP_MOUSE	51.515	19.0669	5.66021	40.4372	120.679	85.028	85.9345	181.1	29.7521	103.307	0.708412	0.381665	1.8748	0	0	0.00506408	0.0199266	0.00506408	0.0199266
sp|Q3TZX8|NOL9_MOUSE	Q3TZX8	Nol9	Polynucleotide 5'-hydroxyl-kinase NOL9 OS=Mus musculus GN=Nol9 PE=1 SV=1	60.95	0	1	sp|Q3TZX8|NOL9_MOUSE	139.564	23.5134	164.683	99.1028	511.021	366.36	257.112	383.965	119.333	375.163	0.578148	0.274052	1.67316	0	0	0.00509031	0.0199778	0.00509031	0.0199778
sp|Q9CPR4|RL17_MOUSE	Q9CPR4	Rpl17	60S ribosomal protein L17 OS=Mus musculus GN=Rpl17 PE=1 SV=3	441.11	0	8	sp|Q9CPR4|RL17_MOUSE	3674.69	5935.8	4061.02	6324.17	2407.24	2631.88	2598.84	2934.95	4998.41	2615.36	0.265067	0.0825673	-0.908659	0	0	0.00510932	0.0200005	0.00510932	0.0200005
sp|P62267|RS23_MOUSE	P62267	Rps23	40S ribosomal protein S23 OS=Mus musculus GN=Rps23 PE=1 SV=3	426.14	0	10	sp|P62267|RS23_MOUSE	35106.7	125998	33046	143395	8405.54	28572.9	12002	18423.1	80552.3	15212.6	0.693614	0.524911	-2.16114	0	0.0227273	0.00512702	0.0200179	0.00512702	0.0200179
sp|Q9CQL5|RM18_MOUSE	Q9CQL5	Mrpl18	39S ribosomal protein L18, mitochondrial OS=Mus musculus GN=Mrpl18 PE=1 SV=1	77.71	0	2	sp|Q9CQL5|RM18_MOUSE	196.246	173.847	170.438	93.7166	370.021	254.641	293.255	332.251	172.143	312.753	0.282037	0.159089	0.858682	0	0	0.00517536	0.0201545	0.00517536	0.0201545
sp|P11087|CO1A1_MOUSE	P11087	Col1a1	Collagen alpha-1(I) chain OS=Mus musculus GN=Col1a1 PE=1 SV=4	317.08	0	7	sp|P11087|CO1A1_MOUSE	22447.4	23013.4	18032.6	27044.1	4215.82	9940.4	12840.8	1972.65	22730.4	7078.11	0.162932	0.692912	-1.81188	0	0	0.00525104	0.0203967	0.00525104	0.0203967
sp|Q91XD8|S2538_MOUSE	Q91XD8	Slc25a38	Solute carrier family 25 member 38 OS=Mus musculus GN=Slc25a38 PE=2 SV=1	39.17	0.0082769	1	sp|Q91XD8|S2538_MOUSE	0.397698	0.397698	0.397698	0.397698	59.3434	54.3879	43.3166	0.397698	0.397698	48.8522	0	0.681529	6.93129	1	0.25	0.00527722	0.0204458	0.00527722	0.0204458
sp|Q6GSS7|H2A2A_MOUSE	Q6GSS7	Hist2h2aa1	Histone H2A type 2-A OS=Mus musculus GN=Hist2h2aa1 PE=1 SV=3	556.89	0	7	sp|Q6GSS7|H2A2A_MOUSE	54974.8	55477.5	44343.8	30766.1	23900.2	22967.7	21912.2	28398.2	49659.3	23433.9	0.250328	0.117464	-1.07544	0	0.025	0.0052973	0.0204712	0.0052973	0.0204712
sp|Q6A0A9|F120A_MOUSE	Q6A0A9	FAM120A	Constitutive coactivator of PPAR-gamma-like protein 1 OS=Mus musculus GN=FAM120A PE=1 SV=2	308.71	0	6	sp|Q6A0A9|F120A_MOUSE	706.265	699.312	785.502	796.673	1198.67	1659.48	1196.81	1079.55	745.884	1197.74	0.0686288	0.199971	0.685334	0.0416667	0	0.00536417	0.0206767	0.00536417	0.0206767
sp|Q91Z49|UIF_MOUSE	Q91Z49	Fyttd1	UAP56-interacting factor OS=Mus musculus GN=Fyttd1 PE=1 SV=1	423.99	0	10	sp|Q91Z49|UIF_MOUSE	2972.78	4252.78	2947.97	3557.07	1798.59	2548.83	1666.28	1488.03	3264.93	1732.44	0.179147	0.248805	-0.909502	0	0.025	0.00539771	0.020753	0.00539771	0.020753
sp|Q9WV55|VAPA_MOUSE	Q9WV55	Vapa	Vesicle-associated membrane protein-associated protein A OS=Mus musculus GN=Vapa PE=1 SV=2	310.41	0	6	sp|Q9WV55|VAPA_MOUSE	795.788	1107.84	943.95	992.559	1641	1426.26	1476.94	1932.06	968.255	1558.97	0.134662	0.14076	0.685593	0.111111	0	0.00551932	0.0211667	0.00551932	0.0211667
sp|Q7TMF3|NDUAC_MOUSE	Q7TMF3	Ndufa12	NADH dehydrogenase [ubiquinone] 1 alpha subcomplex subunit 12 OS=Mus musculus GN=Ndufa12 PE=1 SV=2	125.59	0	2	sp|Q7TMF3|NDUAC_MOUSE	157.178	180.447	136.248	114.128	269.256	248.735	263.127	569.046	146.713	266.192	0.193147	0.457948	0.863051	0.125	0	0.00553388	0.0211689	0.00553388	0.0211689
sp|P51660|DHB4_MOUSE	P51660	Hsd17b4	Peroxisomal multifunctional enzyme type 2 OS=Mus musculus GN=Hsd17b4 PE=1 SV=3	62.7	0.00181984	1	sp|P51660|DHB4_MOUSE	65.8216	223.146	240.736	216.665	85.0037	39.9779	53.8122	48.1139	219.905	50.963	0.434924	0.347056	-2.11146	0	0	0.00557576	0.0212359	0.00557576	0.0212359
sp|Q9QWV9|CCNT1_MOUSE	Q9QWV9	Ccnt1	Cyclin-T1 OS=Mus musculus GN=Ccnt1 PE=1 SV=3	146.64	0	3	sp|Q9QWV9|CCNT1_MOUSE	264.68	331.599	302.737	292.368	479.517	504.286	625.224	414.34	297.552	491.901	0.0928263	0.174297	0.724987	0	0	0.00557953	0.0212359	0.00557953	0.0212359
sp|Q9JKB3|YBOX3_MOUSE	Q9JKB3	Ybx3	Y-box-binding protein 3 OS=Mus musculus GN=Ybx3 PE=1 SV=2	82.94	0	2	sp|Q9JKB3|YBOX3_MOUSE	253.936	244.004	225.11	201.849	347.022	636.927	439.187	349.435	234.557	394.311	0.0992326	0.307177	0.741163	0.125	0	0.00565413	0.0214658	0.00565413	0.0214658
sp|Q9CWL8|CTBL1_MOUSE	Q9CWL8	Ctnnbl1	Beta-catenin-like protein 1 OS=Mus musculus GN=Ctnnbl1 PE=1 SV=1	249.34	0	6	sp|Q9CWL8|CTBL1_MOUSE	797.412	458.39	483.803	534.627	1200.67	1045.97	810.533	1117.82	509.215	1081.89	0.274073	0.160801	1.08821	0.0833333	0	0.00570983	0.021623	0.00570983	0.021623
sp|Q9DBE9|SPB1_MOUSE	Q9DBE9	Ftsj3	pre-rRNA processing protein FTSJ3 OS=Mus musculus GN=Ftsj3 PE=1 SV=1	347.21	0	8	sp|Q9DBE9|SPB1_MOUSE	405.865	427.377	665.646	548.928	915.642	708.275	1145.64	1072.35	488.152	993.998	0.234928	0.201545	1.03268	0.03125	0	0.00573388	0.0216597	0.00573388	0.0216597
sp|P07091|S10A4_MOUSE	P07091	S100a4	Protein S100-A4 OS=Mus musculus GN=S100a4 PE=1 SV=1	36.37	0	1	sp|P07091|S10A4_MOUSE	376.256	664.054	37.9431	585.472	10.2145	10.9938	22.6257	95.3695	480.864	16.8097	0.672555	1.1717	-4.89526	0	0	0.00583023	0.0219688	0.00583023	0.0219688
sp|Q9JJG9|NOA1_MOUSE	Q9JJG9	Noa1	Nitric oxide-associated protein 1 OS=Mus musculus GN=Noa1 PE=1 SV=1	82.97	0	2	sp|Q9JJG9|NOA1_MOUSE	46.0371	74.5084	18.444	40.8914	115.085	110.221	80.2697	149.962	43.4643	112.653	0.512563	0.250748	1.37618	0	0	0.00589889	0.0221722	0.00589889	0.0221722
sp|Q6ZWY9|H2B1C_MOUSE	Q6ZWY9	Hist1h2bc	Histone H2B type 1-C/E/G OS=Mus musculus GN=Hist1h2bc PE=1 SV=3	713.78	0	10	sp|Q6ZWY9|H2B1C_MOUSE	40452.8	60816.2	46522.7	35006.7	27201.9	22819.2	28222.9	22918.1	43487.8	25060	0.243359	0.111809	-0.796991	0	0.0166667	0.00591606	0.0221815	0.00591606	0.0221815
sp|O88856|TPST2_MOUSE	O88856	Tpst2	Protein-tyrosine sulfotransferase 2 OS=Mus musculus GN=Tpst2 PE=1 SV=1	59.9	0.0026643	1	sp|O88856|TPST2_MOUSE	16.5184	22.579	10.2357	4.25927	46.7923	24.0974	40.1607	53.1868	13.377	43.4765	0.590131	0.304342	1.73719	0	0	0.00594881	0.0222223	0.00594881	0.0222223
sp|Q91YE7|RBM5_MOUSE	Q91YE7	Rbm5	RNA-binding protein 5 OS=Mus musculus GN=Rbm5 PE=1 SV=1	351.7	0	7	sp|Q91YE7|RBM5_MOUSE	575.422	693.418	444.777	493.048	866.916	1256.5	911.02	880.526	534.235	895.773	0.19724	0.19013	0.749749	0	0	0.00595937	0.0222223	0.00595937	0.0222223
sp|Q9Z1M8|RED_MOUSE	Q9Z1M8	Ik	Protein Red OS=Mus musculus GN=Ik PE=1 SV=2	705.11	0	18	sp|Q9Z1M8|RED_MOUSE	2993.88	3872.93	3224.73	3006.2	6005.1	6204.23	4221.76	6175.79	3115.47	6090.45	0.126082	0.169392	0.967846	0.0394737	0	0.00597106	0.0222223	0.00597106	0.0222223
sp|P97496|SMRC1_MOUSE	P97496	Smarcc1	SWI/SNF complex subunit SMARCC1 OS=Mus musculus GN=Smarcc1 PE=1 SV=2	279.54	0	7	sp|P97496|SMRC1_MOUSE	511.591	433.77	522.113	507.747	1020.83	616.008	1298.13	917.833	509.669	969.331	0.0819796	0.292485	0.925399	0.0357143	0	0.00602313	0.0223611	0.00602313	0.0223611
sp|P45591|COF2_MOUSE	P45591	Cfl2	Cofilin-2 OS=Mus musculus GN=Cfl2 PE=1 SV=1	141.96	0	2	sp|P45591|COF2_MOUSE	1099.48	83.505	68.4348	75.1184	14.4963	18.327	27.554	19.0703	79.3117	18.6987	1.54367	0.277201	-2.08286	0.583333	0.166667	0.00605208	0.0223966	0.00605208	0.0223966
sp|Q8K4F6|NSUN5_MOUSE	Q8K4F6	Nsun5	Probable 28S rRNA (cytosine-C(5))-methyltransferase OS=Mus musculus GN=Nsun5 PE=2 SV=2	45.96	0.00721732	1	sp|Q8K4F6|NSUN5_MOUSE	51.4142	48.7471	43.6999	67.6588	35.6539	31.4336	27.8786	20.7141	50.0806	29.6561	0.195894	0.218767	-0.758007	0.25	0	0.00606234	0.0223966	0.00606234	0.0223966
sp|Q99JX7|NXF1_MOUSE	Q99JX7	Nxf1	Nuclear RNA export factor 1 OS=Mus musculus GN=Nxf1 PE=1 SV=3	493.1	0	10	sp|Q99JX7|NXF1_MOUSE	1079.99	662.857	1429.73	1381.85	2691.46	2108.35	1991.85	2050.96	1230.92	2079.65	0.309973	0.146585	0.767396	0.230769	0.0192308	0.00610002	0.0224808	0.00610002	0.0224808
sp|P46638|RB11B_MOUSE	P46638	Rab11b	Ras-related protein Rab-11B OS=Mus musculus GN=Rab11b PE=1 SV=3	204.76	0	4	sp|P46638|RB11B_MOUSE	1518.5	1802.24	2087.81	2885.68	940.023	1130.49	1077.07	1259.95	1945.03	1103.78	0.284146	0.12019	-0.813863	0	0	0.00612223	0.0225045	0.00612223	0.0225045
sp|Q80ZW2|THEM6_MOUSE	Q80ZW2	Them6	Protein THEM6 OS=Mus musculus GN=Them6 PE=1 SV=1	119.28	0	2	sp|Q80ZW2|THEM6_MOUSE	79.9112	81.6574	141.408	122.913	175.535	160.146	291.851	261.433	102.285	218.484	0.287552	0.289504	1.09645	0	0	0.00613624	0.0225045	0.00613624	0.0225045
sp|Q99020|ROAA_MOUSE	Q99020	Hnrnpab	Heterogeneous nuclear ribonucleoprotein A/B OS=Mus musculus GN=Hnrnpab PE=1 SV=1	249.54	0	5	sp|Q99020|ROAA_MOUSE	2953.07	4445.78	2289.07	2720.78	1448.3	1361.64	1960.03	1661.2	2836.92	1554.75	0.302057	0.165712	-0.869822	0.1	0	0.00615494	0.0225184	0.00615494	0.0225184
sp|Q9CXY6|ILF2_MOUSE	Q9CXY6	Ilf2	Interleukin enhancer-binding factor 2 OS=Mus musculus GN=Ilf2 PE=1 SV=1	205.25	0	3	sp|Q9CXY6|ILF2_MOUSE	210.539	162.32	146.963	204.463	520.542	355.186	236.34	721.558	183.392	437.864	0.172608	0.459453	1.23895	0.1875	0.0625	0.006211	0.0226686	0.006211	0.0226686
sp|Q14AX6|CDK12_MOUSE	Q14AX6	Cdk12	Cyclin-dependent kinase 12 OS=Mus musculus GN=Cdk12 PE=1 SV=2	48.61	0.00655738	1	sp|Q14AX6|CDK12_MOUSE	0.397698	75.174	0.397698	0.397698	73.3309	70.3774	47.7612	83.8592	0.397698	71.8542	1.95834	0.220716	7.49695	0.75	0	0.0062405	0.0227214	0.0062405	0.0227214
sp|Q5XKN4|JAGN1_MOUSE	Q5XKN4	Jagn1	Protein jagunal homolog 1 OS=Mus musculus GN=Jagn1 PE=1 SV=2	45.74	0.00720576	1	sp|Q5XKN4|JAGN1_MOUSE	204.23	137.751	201.994	130.602	62.0613	125.721	72.8191	78.2686	169.873	75.5439	0.236695	0.332313	-1.14374	0	0	0.00625608	0.0227234	0.00625608	0.0227234
sp|Q3TIX9|SNUT2_MOUSE	Q3TIX9	Usp39	U4/U6.U5 tri-snRNP-associated protein 2 OS=Mus musculus GN=Usp39 PE=1 SV=2	88.18	0	2	sp|Q3TIX9|SNUT2_MOUSE	335.585	549.47	303.937	320.179	722.148	756.415	646.09	576.698	327.882	684.119	0.306155	0.118921	1.05924	0	0	0.00630636	0.0228511	0.00630636	0.0228511
sp|Q8CCS6|PABP2_MOUSE	Q8CCS6	Pabpn1	Polyadenylate-binding protein 2 OS=Mus musculus GN=Pabpn1 PE=1 SV=3	95.87	0	1	sp|Q8CCS6|PABP2_MOUSE	411.814	818.148	744.883	546.55	225.785	243.139	463.855	175.566	645.717	234.462	0.29419	0.461108	-1.44532	0	0	0.00648476	0.0234413	0.00648476	0.0234413
sp|P10126|EF1A1_MOUSE	P10126	Eef1a1	Elongation factor 1-alpha 1 OS=Mus musculus GN=Eef1a1 PE=1 SV=3	1077.12	0	21	sp|P10126|EF1A1_MOUSE	54209.1	35632.9	71892.5	63781.9	18373.5	12761.7	39099.2	25319.8	58995.5	21846.6	0.276793	0.47584	-1.4469	0.0446429	0.0357143	0.00670615	0.0241838	0.00670615	0.0241838
sp|Q62481|VPS72_MOUSE	Q62481	Vps72	Vacuolar protein sorting-associated protein 72 homolog OS=Mus musculus GN=Vps72 PE=2 SV=2	36.86	0.00955882	1	sp|Q62481|VPS72_MOUSE	18.5987	6.86852	18.8944	22.6944	45.2681	38.009	31.3228	37.8079	18.7466	37.9084	0.408944	0.14955	1.01593	0.25	0	0.00675187	0.0242907	0.00675187	0.0242907
sp|Q8VCH8|UBXN4_MOUSE	Q8VCH8	Ubxn4	UBX domain-containing protein 4 OS=Mus musculus GN=Ubxn4 PE=1 SV=1	41.49	0.00694981	1	sp|Q8VCH8|UBXN4_MOUSE	0.397698	0.397698	0.397698	0.397698	19.9849	0.397698	12.2553	54.219	0.397698	16.1201	0	1.06468	5.29834	1	0.25	0.00677497	0.0243159	0.00677497	0.0243159
sp|P15702|LEUK_MOUSE	P15702	Spn	Leukosialin OS=Mus musculus GN=Spn PE=1 SV=1	44.76	0.00713719	1	sp|P15702|LEUK_MOUSE	451.033	162.307	135.349	135.735	76.6977	87.0067	76.0059	39.2291	149.021	76.3518	0.695608	0.300426	-0.959038	0	0	0.00684877	0.0244476	0.00684877	0.0244476
sp|Q3TFD2|PCAT1_MOUSE	Q3TFD2	Lpcat1	Lysophosphatidylcholine acyltransferase 1 OS=Mus musculus GN=Lpcat1 PE=1 SV=1	49.07	0.00576606	1	sp|Q3TFD2|PCAT1_MOUSE	0.397698	0.397698	13.8838	0.397698	9.81546	16.6583	8.22718	30.1616	0.397698	13.2369	1.78898	0.616137	5.00687	0.75	0	0.00686022	0.0244476	0.00686022	0.0244476
sp|Q99MN1|SYK_MOUSE	Q99MN1	Kars	Lysine--tRNA ligase OS=Mus musculus GN=Kars PE=1 SV=1	65.87	0	1	sp|Q99MN1|SYK_MOUSE	557.366	520.513	587.922	189.921	88.5488	246.564	176.222	80.1186	538.939	132.385	0.398207	0.533285	-2.10831	0.25	0	0.00682863	0.0244476	0.00682863	0.0244476
sp|P81269|ATF1_MOUSE	P81269	Atf1	Cyclic AMP-dependent transcription factor ATF-1 OS=Mus musculus GN=Atf1 PE=1 SV=1	47.26	0.00647773	1	sp|P81269|ATF1_MOUSE	81.5657	244.613	54.6588	6.81965	355.576	444.108	455.394	673.934	68.1123	449.751	1.0649	0.280677	2.75173	0	0	0.00691451	0.0245433	0.00691451	0.0245433
sp|Q9CR51|VATG1_MOUSE	Q9CR51	Atp6v1g1	V-type proton ATPase subunit G 1 OS=Mus musculus GN=Atp6v1g1 PE=1 SV=3	127.56	0	2	sp|Q9CR51|VATG1_MOUSE	64.1335	67.5267	52.6131	111.29	162.483	112.996	123.671	166.213	65.8301	143.077	0.348309	0.190777	1.10706	0.25	0	0.00691956	0.0245433	0.00691956	0.0245433
sp|Q8BP67|RL24_MOUSE	Q8BP67	Rpl24	60S ribosomal protein L24 OS=Mus musculus GN=Rpl24 PE=1 SV=2	994.32	0	19	sp|Q8BP67|RL24_MOUSE	40673.1	154349	30804.3	179397	9500.86	28005.9	14571.6	21857.8	97511.3	18214.7	0.755179	0.439574	-2.15045	0	0.03	0.00693943	0.0245562	0.00693943	0.0245562
sp|Q9DB77|QCR2_MOUSE	Q9DB77	Uqcrc2	Cytochrome b-c1 complex subunit 2, mitochondrial OS=Mus musculus GN=Uqcrc2 PE=1 SV=1	660.4	0	12	sp|Q9DB77|QCR2_MOUSE	9056.78	8500.21	7503.73	6634.43	4895.3	5044.46	4693.07	5147.23	8001.97	4969.88	0.135431	0.0398902	-0.684505	0.0833333	0	0.00705955	0.0249229	0.00705955	0.0249229
sp|O88895|HDAC3_MOUSE	O88895	Hdac3	Histone deacetylase 3 OS=Mus musculus GN=Hdac3 PE=1 SV=1	87.53	0	3	sp|O88895|HDAC3_MOUSE	110.098	163.62	92.604	104.586	301.585	359.782	143.985	603.16	107.342	330.683	0.267183	0.541202	1.6181	0.0833333	0	0.00708428	0.0249519	0.00708428	0.0249519
sp|Q5U458|DJC11_MOUSE	Q5U458	Dnajc11	DnaJ homolog subfamily C member 11 OS=Mus musculus GN=Dnajc11 PE=1 SV=2	431.15	0	10	sp|Q5U458|DJC11_MOUSE	591.067	385.739	570.997	378.776	742.795	964.505	725.208	1189.08	478.368	853.65	0.238952	0.241036	0.850824	0.2	0	0.00716103	0.0251635	0.00716103	0.0251635
sp|O89086|RBM3_MOUSE	O89086	Rbm3	RNA-binding protein 3 OS=Mus musculus GN=Rbm3 PE=1 SV=1	323.19	0	5	sp|O89086|RBM3_MOUSE	5249.31	13717	1498.5	1414.19	568.699	820.3	861.02	585.445	3373.91	702.873	1.05703	0.216177	-2.01691	0.125	0.03125	0.0072102	0.0252775	0.0072102	0.0252775
sp|P50580|PA2G4_MOUSE	P50580	Pa2g4	Proliferation-associated protein 2G4 OS=Mus musculus GN=Pa2g4 PE=1 SV=3	233.79	0	5	sp|P50580|PA2G4_MOUSE	1805.86	897.094	1053.98	1088.75	366.183	172.374	869.255	411.525	1071.36	388.854	0.334291	0.648822	-1.46441	0.2	0.05	0.00730678	0.0255568	0.00730678	0.0255568
sp|Q3UMQ8|NAF1_MOUSE	Q3UMQ8	Naf1	H/ACA ribonucleoprotein complex non-core subunit NAF1 OS=Mus musculus GN=Naf1 PE=1 SV=2	49.39	0	1	sp|Q3UMQ8|NAF1_MOUSE	16.7797	15.0826	19.4604	19.4061	33.7827	21.5045	51.8745	38.8325	18.0929	36.3076	0.120882	0.344415	1.00516	0.5	0	0.00741277	0.0258677	0.00741277	0.0258677
sp|Q9DC69|NDUA9_MOUSE	Q9DC69	Ndufa9	NADH dehydrogenase [ubiquinone] 1 alpha subcomplex subunit 9, mitochondrial OS=Mus musculus GN=Ndufa9 PE=1 SV=2	251.67	0	5	sp|Q9DC69|NDUA9_MOUSE	316.217	213.665	409.659	295.763	523.033	564.867	545.476	1228.53	305.99	555.171	0.260715	0.478651	0.860037	0.125	0	0.007551	0.0262893	0.007551	0.0262893
sp|P18155|MTDC_MOUSE	P18155	Mthfd2	Bifunctional methylenetetrahydrofolate dehydrogenase/cyclohydrolase, mitochondrial OS=Mus musculus GN=Mthfd2 PE=1 SV=1	172.71	0	4	sp|P18155|MTDC_MOUSE	1042.95	1513.3	698.628	1025.36	487.971	511.585	433.197	712.361	1034.15	499.778	0.31329	0.227295	-1.04944	0.25	0	0.00762503	0.0264828	0.00762503	0.0264828
sp|P62918|RL8_MOUSE	P62918	Rpl8	60S ribosomal protein L8 OS=Mus musculus GN=Rpl8 PE=1 SV=2	575.87	0	12	sp|P62918|RL8_MOUSE	13144.2	12718.1	12517.2	18514.7	8133.4	9260.04	8086.13	8775.36	12931.2	8454.38	0.201965	0.0654655	-0.613925	0.0333333	0.0666667	0.00764164	0.0264828	0.00764164	0.0264828
sp|Q8VEM8|MPCP_MOUSE	Q8VEM8	Slc25a3	Phosphate carrier protein, mitochondrial OS=Mus musculus GN=Slc25a3 PE=1 SV=1	279.97	0	5	sp|Q8VEM8|MPCP_MOUSE	23931.8	23790.4	24222.2	21897.4	13044.2	17315.9	16163.6	11335.2	23861.1	14603.9	0.0450736	0.190702	-0.716578	0	0	0.00771611	0.0266797	0.00771611	0.0266797
sp|Q3TQI7|CI078_MOUSE	Q3TQI7	NA	Uncharacterized protein C9orf78 homolog OS=Mus musculus PE=1 SV=2	62.1	0.00181324	2	sp|Q3TQI7|CI078_MOUSE	65.1122	21.6093	53.8569	23.9475	107.665	147.458	58.2424	129.526	38.9022	118.596	0.527716	0.348489	1.71733	0.25	0	0.00774699	0.0266877	0.00774699	0.0266877
sp|Q9CX86|ROA0_MOUSE	Q9CX86	Hnrnpa0	Heterogeneous nuclear ribonucleoprotein A0 OS=Mus musculus GN=Hnrnpa0 PE=1 SV=1	513.55	0	9	sp|Q9CX86|ROA0_MOUSE	59781.9	17084	11250.1	11314.5	5820.07	6877.61	6046.89	4509.78	14199.2	5933.48	0.943089	0.168726	-1.22872	0	0	0.00775373	0.0266877	0.00775373	0.0266877
sp|P70302|STIM1_MOUSE	P70302	Stim1	Stromal interaction molecule 1 OS=Mus musculus GN=Stim1 PE=1 SV=2	47.38	0.00648824	1	sp|P70302|STIM1_MOUSE	168.395	182.903	134.226	164.347	98.1646	121.85	85.9538	64.1675	166.371	92.0592	0.125834	0.260197	-0.856843	0	0	0.0078159	0.0268405	0.0078159	0.0268405
sp|P62849|RS24_MOUSE	P62849	Rps24	40S ribosomal protein S24 OS=Mus musculus GN=Rps24 PE=1 SV=1	375.62	0	6	sp|P62849|RS24_MOUSE	3442.22	14224.3	4508.57	6990.05	1506.4	2850.29	2477.83	2401.48	5749.31	2439.65	0.665879	0.246799	-1.20249	0	0	0.00784186	0.0268686	0.00784186	0.0268686
sp|P60898|RPB9_MOUSE	P60898	Polr2i	DNA-directed RNA polymerase II subunit RPB9 OS=Mus musculus GN=Polr2i PE=1 SV=1	42.14	0	1	sp|P60898|RPB9_MOUSE	16.2636	16.7916	6.49924	12.0432	50.3899	33.9751	18.4728	112.764	14.1534	42.1825	0.369523	0.76715	1.56388	0.5	0	0.00789644	0.0269944	0.00789644	0.0269944
sp|P83882|RL36A_MOUSE	P83882	Rpl36a	60S ribosomal protein L36a OS=Mus musculus GN=Rpl36a PE=1 SV=2	410.27	0	11	sp|P83882|RL36A_MOUSE	10637.4	30121.8	8152.57	44861.1	2632.57	8344.58	3062.97	5979.15	20379.6	4521.06	0.739288	0.534918	-2.06447	0.0961538	0.0576923	0.00791585	0.0269997	0.00791585	0.0269997
sp|Q920A7|AFG31_MOUSE	Q920A7	Afg3l1	AFG3-like protein 1 OS=Mus musculus GN=Afg3l1 PE=1 SV=2	211.5	0	5	sp|Q920A7|AFG31_MOUSE	172.977	169.157	249.341	157.76	345.345	279.857	285.028	334.536	171.067	309.782	0.223465	0.107827	0.852158	0.0416667	0	0.00795492	0.027011	0.00795492	0.027011
sp|Q9WUK4|RFC2_MOUSE	Q9WUK4	Rfc2	Replication factor C subunit 2 OS=Mus musculus GN=Rfc2 PE=1 SV=1	199.11	0	4	sp|Q9WUK4|RFC2_MOUSE	200.65	99.1544	207.57	204.131	376.033	292.462	296.363	392.722	202.391	336.198	0.295471	0.154423	0.722021	0.125	0	0.00793744	0.027011	0.00793744	0.027011
sp|P35601|RFC1_MOUSE	P35601	Rfc1	Replication factor C subunit 1 OS=Mus musculus GN=Rfc1 PE=1 SV=2	152.36	0	3	sp|P35601|RFC1_MOUSE	350.448	283.723	393.908	343.9	211.35	219.58	237.969	164.514	347.174	215.465	0.13213	0.150095	-0.688406	0.166667	0	0.00798515	0.0270528	0.00798515	0.0270528
sp|P41105|RL28_MOUSE	P41105	Rpl28	60S ribosomal protein L28 OS=Mus musculus GN=Rpl28 PE=1 SV=2	789.29	0	17	sp|P41105|RL28_MOUSE	38548.5	68230.7	23190.1	131040	10327.6	22631.1	11252	21227.4	53389.6	16239.7	0.730652	0.39536	-1.73049	0.0340909	0.0113636	0.00810605	0.0273398	0.00810605	0.0273398
sp|Q8CI11|GNL3_MOUSE	Q8CI11	Gnl3	Guanine nucleotide-binding protein-like 3 OS=Mus musculus GN=Gnl3 PE=1 SV=2	357.94	0	8	sp|Q8CI11|GNL3_MOUSE	1016.78	562.703	955.092	1183.75	1659.91	1764.25	1506.72	1687.04	985.935	1673.47	0.282888	0.0652594	0.76394	0.194444	0	0.00810192	0.0273398	0.00810192	0.0273398
sp|Q3UQ84|SYTM_MOUSE	Q3UQ84	Tars2	Threonine--tRNA ligase, mitochondrial OS=Mus musculus GN=Tars2 PE=1 SV=1	66.41	0.0018797	2	sp|Q3UQ84|SYTM_MOUSE	159.872	187.741	242.353	240.576	133.212	121.4	113.236	127.718	214.159	124.559	0.195978	0.0693195	-0.771257	0	0	0.00812857	0.0273547	0.00812857	0.0273547
sp|P25444|RS2_MOUSE	P25444	Rps2	40S ribosomal protein S2 OS=Mus musculus GN=Rps2 PE=1 SV=3	444.75	0	9	sp|P25444|RS2_MOUSE	3567.5	5379.86	4898.74	5369.03	2262.56	2703.64	3249.56	3025.36	5133.88	2864.5	0.17781	0.152443	-0.842531	0.0681818	0.0681818	0.00827848	0.0277973	0.00827848	0.0277973
sp|P83870|PHF5A_MOUSE	P83870	Phf5a	PHD finger-like domain-containing protein 5A OS=Mus musculus GN=Phf5a PE=1 SV=1	238.49	0	5	sp|P83870|PHF5A_MOUSE	1191.82	978.246	747.877	929.671	2242.46	2384.45	1090.28	2478.4	953.958	2313.45	0.18978	0.315483	1.27784	0.05	0	0.00830212	0.0278149	0.00830212	0.0278149
sp|Q3TXS7|PSMD1_MOUSE	Q3TXS7	Psmd1	26S proteasome non-ATPase regulatory subunit 1 OS=Mus musculus GN=Psmd1 PE=1 SV=1	45.14	0.00716561	1	sp|Q3TXS7|PSMD1_MOUSE	92.5546	85.039	162.751	132.992	48.1528	41.1232	88.4108	50.5858	112.773	49.3693	0.30706	0.372832	-1.16861	0	0	0.00840701	0.028104	0.00840701	0.028104
sp|Q61136|PRP4B_MOUSE	Q61136	Prpf4b	Serine/threonine-protein kinase PRP4 homolog OS=Mus musculus GN=Prpf4b PE=1 SV=3	854.84	0	15	sp|Q61136|PRP4B_MOUSE	2145.94	2107.35	1428.88	2495.09	3608.42	3937.43	2744.07	4164.55	2126.64	3772.93	0.218077	0.172414	0.825794	0.105263	0.0263158	0.00842805	0.0281121	0.00842805	0.0281121
sp|P16460|ASSY_MOUSE	P16460	Ass1	Argininosuccinate synthase OS=Mus musculus GN=Ass1 PE=1 SV=1	86.86	0	2	sp|P16460|ASSY_MOUSE	307.966	72.0965	49.8786	35.0626	10.9193	5.60972	20.4246	32.5272	60.9876	15.672	1.1072	0.680353	-2.00558	0.25	0.125	0.00849667	0.0281636	0.00849667	0.0281636
sp|P39749|FEN1_MOUSE	P39749	Fen1	Flap endonuclease 1 OS=Mus musculus GN=Fen1 PE=1 SV=1	83.8	0	2	sp|P39749|FEN1_MOUSE	329.618	293.916	220.396	193.247	156.687	156.946	141.348	86.3138	257.156	149.018	0.244112	0.247387	-0.77418	0.375	0.125	0.00848567	0.0281636	0.00848567	0.0281636
sp|Q9CY16|RT28_MOUSE	Q9CY16	Mrps28	28S ribosomal protein S28, mitochondrial OS=Mus musculus GN=Mrps28 PE=1 SV=1	184.53	0	3	sp|Q9CY16|RT28_MOUSE	421.421	298.773	400.582	408.523	709.006	593.442	582.643	571.009	404.553	588.043	0.147412	0.104198	0.539601	0	0	0.0084994	0.0281636	0.0084994	0.0281636
sp|Q9WUM4|COR1C_MOUSE	Q9WUM4	Coro1c	Coronin-1C OS=Mus musculus GN=Coro1c PE=1 SV=2	350.44	0	7	sp|Q9WUM4|COR1C_MOUSE	558.606	257.166	302.038	445.419	770.768	782.842	576.944	1391.87	373.728	776.805	0.352332	0.40161	1.08256	0.03125	0	0.00856518	0.0283195	0.00856518	0.0283195
sp|Q8CIM8|INT4_MOUSE	Q8CIM8	Ints4	Integrator complex subunit 4 OS=Mus musculus GN=Ints4 PE=1 SV=1	39.18	0.00828313	1	sp|Q8CIM8|INT4_MOUSE	71.5798	26.2463	39.4653	42.9185	114.068	89.8248	66.4873	95.6328	41.1919	92.7288	0.423701	0.214417	1.17122	0	0	0.00864341	0.0285157	0.00864341	0.0285157
sp|Q80XP8|FA76B_MOUSE	Q80XP8	Fam76b	Protein FAM76B OS=Mus musculus GN=Fam76b PE=1 SV=1	48.09	0.00651466	1	sp|Q80XP8|FA76B_MOUSE	119.167	323	110.572	225.106	77.6953	93.9718	60.2504	74.2663	172.137	75.9808	0.515678	0.180977	-1.10846	0	0	0.00870235	0.0286476	0.00870235	0.0286476
sp|Q9CSN1|SNW1_MOUSE	Q9CSN1	Snw1	SNW domain-containing protein 1 OS=Mus musculus GN=Snw1 PE=1 SV=3	1369.9	0	22	sp|Q9CSN1|SNW1_MOUSE	7866.68	7092.64	6312.5	6471.02	11625.6	14703.7	10194.6	9553.74	6781.83	10910.1	0.101804	0.199034	0.68432	0.0258621	0	0.00872195	0.0286497	0.00872195	0.0286497
sp|Q9D1R9|RL34_MOUSE	Q9D1R9	Rpl34	60S ribosomal protein L34 OS=Mus musculus GN=Rpl34 PE=1 SV=2	243.03	0	6	sp|Q9D1R9|RL34_MOUSE	9490.87	5952.09	7769.45	10733.9	4568.56	5045.92	4830.88	4956.69	8630.16	4893.78	0.24526	0.0428068	-0.811346	0	0	0.00874169	0.0286522	0.00874169	0.0286522
sp|O55142|RL35A_MOUSE	O55142	Rpl35a	60S ribosomal protein L35a OS=Mus musculus GN=Rpl35a PE=1 SV=2	267.13	0	8	sp|O55142|RL35A_MOUSE	2707.49	2613.68	3516.64	3271.65	1728.23	1619.01	2226.02	1890.66	2989.57	1809.44	0.144302	0.141859	-0.719396	0.0277778	0.0277778	0.00888033	0.0290437	0.00888033	0.0290437
sp|Q91XA2|GOLM1_MOUSE	Q91XA2	Golm1	Golgi membrane protein 1 OS=Mus musculus GN=Golm1 PE=1 SV=2	85.28	0	3	sp|Q91XA2|GOLM1_MOUSE	1931.57	1755.06	1811.41	1730.83	1237.22	1243.4	664.714	449.111	1783.23	950.967	0.0495301	0.449878	-0.97536	0.0833333	0	0.00907221	0.0296071	0.00907221	0.0296071
sp|P46460|NSF_MOUSE	P46460	Nsf	Vesicle-fusing ATPase OS=Mus musculus GN=Nsf PE=1 SV=2	253.06	0	6	sp|P46460|NSF_MOUSE	1963.48	2052.07	1618.57	1811.75	1107.77	968.495	1477.41	1055.48	1887.61	1081.63	0.102027	0.194595	-0.802615	0	0	0.00919701	0.0298212	0.00919701	0.0298212
sp|Q61171|PRDX2_MOUSE	Q61171	Prdx2	Peroxiredoxin-2 OS=Mus musculus GN=Prdx2 PE=1 SV=3	64.57	0.00184843	2	sp|Q61171|PRDX2_MOUSE	1025	347.313	111.792	307.518	118.026	79.5006	79.5626	88.2531	327.416	83.9079	0.889161	0.199951	-1.96351	0	0	0.00917005	0.0298212	0.00917005	0.0298212
sp|Q9D903|EBP2_MOUSE	Q9D903	Ebna1bp2	Probable rRNA-processing protein EBP2 OS=Mus musculus GN=Ebna1bp2 PE=2 SV=1	90.18	0	2	sp|Q9D903|EBP2_MOUSE	23.5531	112.924	123.182	51.8797	194.637	175.459	303.725	174.97	82.4017	185.048	0.616107	0.290775	1.27166	0.125	0	0.00918344	0.0298212	0.00918344	0.0298212
sp|Q9QXS6|DREB_MOUSE	Q9QXS6	Dbn1	Drebrin OS=Mus musculus GN=Dbn1 PE=1 SV=4	63.85	0.00183993	1	sp|Q9QXS6|DREB_MOUSE	24.8128	7.90267	10.5396	24.5149	0.508243	2.10795	12.6365	0.509531	17.5273	1.30874	0.530113	1.48357	-3.95513	0.25	0.25	0.00929758	0.0300827	0.00929758	0.0300827
sp|P63260|ACTG_MOUSE	P63260	Actg1	Actin, cytoplasmic 2 OS=Mus musculus GN=Actg1 PE=1 SV=1	2675.05	0	26	sp|P63260|ACTG_MOUSE	147533	100132	163146	153169	66502.8	64489.3	110227	72067.5	150351	69285.1	0.198565	0.274644	-1.11863	0.00471698	0.00471698	0.00944399	0.0303614	0.00944399	0.0303614
sp|Q99KI0|ACON_MOUSE	Q99KI0	Aco2	Aconitate hydratase, mitochondrial OS=Mus musculus GN=Aco2 PE=1 SV=1	494.14	0	11	sp|Q99KI0|ACON_MOUSE	6856.73	5497.1	4856.86	4760.13	4014.82	2640.47	3457.54	1923.14	5176.98	3049.01	0.175935	0.305061	-0.774077	0	0	0.00940434	0.0303614	0.00940434	0.0303614
sp|Q9D8B3|CHM4B_MOUSE	Q9D8B3	Chmp4b	Charged multivesicular body protein 4b OS=Mus musculus GN=Chmp4b PE=1 SV=2	95.42	0	2	sp|Q9D8B3|CHM4B_MOUSE	99.0425	44.822	97.6326	107.153	256.139	204.135	115.325	199.388	98.3375	201.762	0.327401	0.300699	1.03678	0	0	0.00943757	0.0303614	0.00943757	0.0303614
sp|Q99JX4|EIF3M_MOUSE	Q99JX4	Eif3m	Eukaryotic translation initiation factor 3 subunit M OS=Mus musculus GN=Eif3m PE=1 SV=1	65.87	0	1	sp|Q99JX4|EIF3M_MOUSE	20.0942	4.5652	93.104	20.8231	63.1831	111.133	172.003	293.523	20.4587	141.568	1.14546	0.622376	2.7568	0	0	0.00956531	0.0306862	0.00956531	0.0306862
sp|O88569|ROA2_MOUSE	O88569	Hnrnpa2b1	Heterogeneous nuclear ribonucleoproteins A2/B1 OS=Mus musculus GN=Hnrnpa2b1 PE=1 SV=2	1574.67	0	23	sp|O88569|ROA2_MOUSE	83425.8	52402.9	33632.8	34660.8	24971.4	28022.7	20877.8	18641.8	43531.9	22924.6	0.455651	0.180953	-0.900354	0.0322581	0.0564516	0.00966707	0.0309469	0.00966707	0.0309469
sp|P28659|CELF1_MOUSE	P28659	Celf1	CUGBP Elav-like family member 1 OS=Mus musculus GN=Celf1 PE=1 SV=2	60.78	0.00268577	2	sp|P28659|CELF1_MOUSE	412.898	235.179	339.599	260.737	189.235	136.508	188.699	186.246	300.168	187.473	0.258132	0.147334	-0.666566	0	0	0.00972852	0.0309469	0.00972852	0.0309469
sp|Q3TZZ7|ESYT2_MOUSE	Q3TZZ7	Esyt2	Extended synaptotagmin-2 OS=Mus musculus GN=Esyt2 PE=1 SV=1	41.73	0	1	sp|Q3TZZ7|ESYT2_MOUSE	329.942	328.167	299.558	423.505	194.578	230.271	216.637	105.892	329.054	205.607	0.156298	0.299374	-0.680507	0	0	0.00970055	0.0309469	0.00970055	0.0309469
sp|Q9Z1X4|ILF3_MOUSE	Q9Z1X4	Ilf3	Interleukin enhancer-binding factor 3 OS=Mus musculus GN=Ilf3 PE=1 SV=2	151.21	0	4	sp|Q9Z1X4|ILF3_MOUSE	225.592	99.4091	127.916	151.825	350.272	319.725	204.461	289.124	139.87	304.425	0.357403	0.215878	1.12546	0	0	0.00972349	0.0309469	0.00972349	0.0309469
sp|P03930|ATP8_MOUSE	P03930	Mtatp8	ATP synthase protein 8 OS=Mus musculus GN=Mtatp8 PE=1 SV=1	68.61	0.00191388	2	sp|P03930|ATP8_MOUSE	4166.48	6213.45	5225.15	4179.51	3105.96	3095.17	3261.24	2365.5	4702.33	3100.56	0.198077	0.135797	-0.591874	0	0	0.00982663	0.0310234	0.00982663	0.0310234
sp|P70349|HINT1_MOUSE	P70349	Hint1	Histidine triad nucleotide-binding protein 1 OS=Mus musculus GN=Hint1 PE=1 SV=3	61.17	0.00179695	1	sp|P70349|HINT1_MOUSE	725.731	554.303	1286.63	1052.18	396.62	165.365	622.816	256.962	888.957	326.791	0.362365	0.552355	-1.45272	0	0	0.00984012	0.0310234	0.00984012	0.0310234
sp|Q06185|ATP5I_MOUSE	Q06185	Atp5i	ATP synthase subunit e, mitochondrial OS=Mus musculus GN=Atp5i PE=1 SV=2	320.08	0	5	sp|Q06185|ATP5I_MOUSE	8619.84	7109.84	7392.8	7172.67	5049.34	4926.99	5423.1	4314.79	7282.73	4988.16	0.0934596	0.0934121	-0.545915	0	0	0.00985947	0.0310234	0.00985947	0.0310234
sp|Q3TAS6|EMC10_MOUSE	Q3TAS6	Emc10	ER membrane protein complex subunit 10 OS=Mus musculus GN=Emc10 PE=2 SV=2	66.73	0.00188857	1	sp|Q3TAS6|EMC10_MOUSE	12.3777	71.8281	27.3665	15.6624	75.3522	82.3466	59.3499	103.794	21.5144	78.8494	0.862789	0.229828	1.92782	0	0	0.00978929	0.0310234	0.00978929	0.0310234
sp|Q9ER88|RT29_MOUSE	Q9ER88	Dap3	28S ribosomal protein S29, mitochondrial OS=Mus musculus GN=Dap3 PE=1 SV=1	111.89	0	3	sp|Q9ER88|RT29_MOUSE	206.238	408.65	340.788	408.754	711.929	525.55	554.167	651.207	374.719	602.687	0.279802	0.141283	0.686848	0	0	0.00987576	0.0310234	0.00987576	0.0310234
sp|Q9Z204|HNRPC_MOUSE	Q9Z204	Hnrnpc	Heterogeneous nuclear ribonucleoproteins C1/C2 OS=Mus musculus GN=Hnrnpc PE=1 SV=1	1331.85	0	23	sp|Q9Z204|HNRPC_MOUSE	9878.76	17687.3	13256.2	13853	19269.3	31176.5	20392	28564.4	13554.6	24478.2	0.234097	0.237883	0.83268	0.0166667	0	0.00981382	0.0310234	0.00981382	0.0310234
sp|Q8VCB1|NDC1_MOUSE	Q8VCB1	Ndc1	Nucleoporin NDC1 OS=Mus musculus GN=Ndc1 PE=1 SV=1	328.18	0	6	sp|Q8VCB1|NDC1_MOUSE	852.111	917.327	1021.77	767.828	1308.65	1453.24	2203.75	1269.6	884.719	1380.95	0.120475	0.280441	0.641366	0.0357143	0	0.010079	0.0315962	0.010079	0.0315962
sp|Q60953|PML_MOUSE	Q60953	Pml	Protein PML OS=Mus musculus GN=Pml PE=1 SV=3	931.21	0	19	sp|Q60953|PML_MOUSE	1172.29	1123.85	1065.2	1275.44	2043.42	2822.97	1595.47	6006.47	1148.07	2433.2	0.0767873	0.63903	1.06522	0.175	0.0125	0.0103046	0.0322364	0.0103046	0.0322364
sp|O08583|THOC4_MOUSE	O08583	Alyref	THO complex subunit 4 OS=Mus musculus GN=Alyref PE=1 SV=3	1040.48	0	15	sp|O08583|THOC4_MOUSE	109194	37941.7	46018	23608.6	18996.4	22020.9	16281.5	14265.9	41979.9	17638.9	0.697937	0.188195	-1.24851	0.0119048	0.0238095	0.0103597	0.0323286	0.0103597	0.0323286
sp|Q8C2Q3|RBM14_MOUSE	Q8C2Q3	Rbm14	RNA-binding protein 14 OS=Mus musculus GN=Rbm14 PE=1 SV=1	1010.95	0	19	sp|Q8C2Q3|RBM14_MOUSE	123697	20450.3	23256.1	14917	8903.84	9590.47	8784.7	4930.7	21853.2	8844.27	1.14508	0.262186	-1.30208	0	0	0.0103768	0.0323286	0.0103768	0.0323286
sp|Q99LC5|ETFA_MOUSE	Q99LC5	Etfa	Electron transfer flavoprotein subunit alpha, mitochondrial OS=Mus musculus GN=Etfa PE=1 SV=2	100.83	0	3	sp|Q99LC5|ETFA_MOUSE	930.102	679.215	697.521	720.565	450.035	345.825	569.69	467.817	709.043	458.926	0.154236	0.200032	-0.627692	0	0	0.0105322	0.0327018	0.0105322	0.0327018
sp|Q9CPR5|RM15_MOUSE	Q9CPR5	Mrpl15	39S ribosomal protein L15, mitochondrial OS=Mus musculus GN=Mrpl15 PE=1 SV=1	132.58	0	3	sp|Q9CPR5|RM15_MOUSE	504.531	315.188	408.249	346.341	787.852	613.502	793.098	518.407	377.295	700.677	0.212082	0.199543	0.886674	0	0	0.0105399	0.0327018	0.0105399	0.0327018
sp|P98086|C1QA_MOUSE	P98086	C1qa	Complement C1q subcomponent subunit A OS=Mus musculus GN=C1qa PE=1 SV=2	60.26	0.00267142	2	sp|P98086|C1QA_MOUSE	7505.21	890.201	1789.15	2370.42	1894.05	78.8673	182.845	187.242	2079.79	185.043	0.947507	1.49148	-3.47638	0	0	0.0108482	0.0334524	0.0108482	0.0334524
sp|Q8K3J1|NDUS8_MOUSE	Q8K3J1	Ndufs8	NADH dehydrogenase [ubiquinone] iron-sulfur protein 8, mitochondrial OS=Mus musculus GN=Ndufs8 PE=1 SV=1	158.88	0	2	sp|Q8K3J1|NDUS8_MOUSE	234.591	238.429	244.554	196.687	410.626	352.439	319.489	735.786	236.51	381.533	0.0946976	0.420639	0.685745	0.333333	0	0.0108237	0.0334524	0.0108237	0.0334524
sp|Q9D1E8|PLCE_MOUSE	Q9D1E8	Agpat5	1-acyl-sn-glycerol-3-phosphate acyltransferase epsilon OS=Mus musculus GN=Agpat5 PE=2 SV=2	52.17	0.00419815	2	sp|Q9D1E8|PLCE_MOUSE	134.526	141.565	139.869	123.273	197.378	249.123	178.357	213.388	137.198	205.383	0.0612315	0.143207	0.581235	0	0	0.0108431	0.0334524	0.0108431	0.0334524
sp|P62259|1433E_MOUSE	P62259	Ywhae	14-3-3 protein epsilon OS=Mus musculus GN=Ywhae PE=1 SV=1	63.55	0.00183318	2	sp|P62259|1433E_MOUSE	354.161	362.871	275.687	281.067	205.643	197.86	229.829	167.24	317.614	201.751	0.145885	0.128987	-0.645349	0.25	0.5	0.0109298	0.033567	0.0109298	0.033567
sp|Q9WTM5|RUVB2_MOUSE	Q9WTM5	Ruvbl2	RuvB-like 2 OS=Mus musculus GN=Ruvbl2 PE=1 SV=3	1367.5	0	23	sp|Q9WTM5|RUVB2_MOUSE	5467.78	5767.93	7248.52	7239.69	10357.1	8535.12	10933	10559.7	6503.81	10458.4	0.147238	0.105754	0.694533	0.0357143	0	0.0109209	0.033567	0.0109209	0.033567
sp|P61205|ARF3_MOUSE	P61205	Arf3	ADP-ribosylation factor 3 OS=Mus musculus GN=Arf3 PE=2 SV=2	36.46	0.00948905	1	sp|P61205|ARF3_MOUSE	61.7082	39.846	14.807	25.0845	5.09263	8.65828	16.9612	13.6488	32.4653	11.1535	0.575484	0.473998	-1.54015	0	0	0.0109549	0.0335757	0.0109549	0.0335757
sp|Q7TNC4|LC7L2_MOUSE	Q7TNC4	Luc7l2	Putative RNA-binding protein Luc7-like 2 OS=Mus musculus GN=Luc7l2 PE=1 SV=1	618.46	0	12	sp|Q7TNC4|LC7L2_MOUSE	5661.23	8419.08	4810.24	7702.5	4553.84	3222.58	4062.02	2989.29	6681.86	3642.3	0.254669	0.196574	-0.868014	0	0	0.0109849	0.0335995	0.0109849	0.0335995
sp|P10922|H10_MOUSE	P10922	H1f0	Histone H1.0 OS=Mus musculus GN=H1f0 PE=2 SV=4	214.33	0	4	sp|P10922|H10_MOUSE	1185.04	1905.01	3106.21	10395.8	395.741	456.962	1013	1173.25	2505.61	734.982	1.02215	0.51502	-1.83808	0	0	0.0110441	0.0336418	0.0110441	0.0336418
sp|Q3U186|SYRM_MOUSE	Q3U186	Rars2	Probable arginine--tRNA ligase, mitochondrial OS=Mus musculus GN=Rars2 PE=1 SV=1	116.44	0	3	sp|Q3U186|SYRM_MOUSE	47.5259	81.9297	46.3791	43.0452	82.9926	77.7075	125.761	119.344	46.9525	101.168	0.333316	0.24249	1.08393	0.166667	0	0.0110285	0.0336418	0.0110285	0.0336418
sp|Q60749|KHDR1_MOUSE	Q60749	Khdrbs1	KH domain-containing, RNA-binding, signal transduction-associated protein 1 OS=Mus musculus GN=Khdrbs1 PE=1 SV=2	585.85	0	15	sp|Q60749|KHDR1_MOUSE	3162.23	2812.09	3703.87	3582.16	5367.8	5287.24	4713.72	4841.13	3372.19	5064.18	0.123007	0.0640298	0.588044	0.140625	0	0.0110878	0.0336418	0.0110878	0.0336418
sp|Q9R1C7|PR40A_MOUSE	Q9R1C7	Prpf40a	Pre-mRNA-processing factor 40 homolog A OS=Mus musculus GN=Prpf40a PE=1 SV=1	800.19	0	17	sp|Q9R1C7|PR40A_MOUSE	3013.82	4885.09	3054.86	3127.92	6420.85	6328.15	4492.21	6968.76	3091.39	6374.5	0.258776	0.178094	1.04412	0.1125	0	0.0110786	0.0336418	0.0110786	0.0336418
sp|P14069|S10A6_MOUSE	P14069	S100a6	Protein S100-A6 OS=Mus musculus GN=S100a6 PE=1 SV=3	62.67	0	1	sp|P14069|S10A6_MOUSE	230.091	161.548	68.4871	91.6976	63.34	60.8459	7.91405	12.5627	126.623	36.7043	0.529555	0.829949	-2.13824	0	0.5	0.0112263	0.0339938	0.0112263	0.0339938
sp|Q8K3Z9|PO121_MOUSE	Q8K3Z9	Pom121	Nuclear envelope pore membrane protein POM 121 OS=Mus musculus GN=Pom121 PE=1 SV=2	341.55	0	8	sp|Q8K3Z9|PO121_MOUSE	833.001	866.182	798.804	1042.67	1565.01	1692.5	1107.23	1379.5	849.592	1472.25	0.122628	0.176949	0.790592	0.0625	0	0.0112517	0.0340027	0.0112517	0.0340027
sp|P59017|B2L13_MOUSE	P59017	Bcl2l13	Bcl-2-like protein 13 OS=Mus musculus GN=Bcl2l13 PE=1 SV=2	136.05	0	2	sp|P59017|B2L13_MOUSE	199.581	190.247	166.869	141.258	210.639	423.399	427.534	279.274	178.558	351.337	0.149457	0.321982	0.948553	0.0833333	0	0.0113752	0.0342978	0.0113752	0.0342978
sp|P63038|CH60_MOUSE	P63038	Hspd1	60 kDa heat shock protein, mitochondrial OS=Mus musculus GN=Hspd1 PE=1 SV=1	3085.77	0	38	sp|P63038|CH60_MOUSE	57700.5	48032.4	43351	55875.3	34817.6	29982	33226.2	34796.6	51953.8	34011.4	0.131281	0.0685012	-0.607477	0.0416667	0.0125	0.0113948	0.0342978	0.0113948	0.0342978
sp|Q60865|CAPR1_MOUSE	Q60865	Caprin1	Caprin-1 OS=Mus musculus GN=Caprin1 PE=1 SV=2	355.24	0	7	sp|Q60865|CAPR1_MOUSE	7003.84	3484.26	4394.13	3610.21	1554.54	2346.04	3196.98	2208.85	4002.17	2277.45	0.354177	0.29023	-0.807068	0	0	0.0116351	0.034821	0.0116351	0.034821
sp|Q99PL5|RRBP1_MOUSE	Q99PL5	Rrbp1	Ribosome-binding protein 1 OS=Mus musculus GN=Rrbp1 PE=1 SV=2	938.67	0	18	sp|Q99PL5|RRBP1_MOUSE	4241.09	7980.71	5093.26	6595.47	2983.98	4321.69	2581.61	3198.69	5844.36	3091.33	0.276438	0.227843	-0.907672	0	0	0.0116562	0.034821	0.0116562	0.034821
sp|Q9JMH9|MY18A_MOUSE	Q9JMH9	Myo18a	Unconventional myosin-XVIIIa OS=Mus musculus GN=Myo18a PE=1 SV=2	129.48	0	4	sp|Q9JMH9|MY18A_MOUSE	162.56	95.0771	89.2485	100.228	453.305	377.316	180.688	147.466	97.6525	279.002	0.305519	0.51416	1.41941	0.3125	0	0.0116608	0.034821	0.0116608	0.034821
sp|Q9Z2E1|MBD2_MOUSE	Q9Z2E1	Mbd2	Methyl-CpG-binding domain protein 2 OS=Mus musculus GN=Mbd2 PE=2 SV=2	455.18	0	8	sp|Q9Z2E1|MBD2_MOUSE	833.219	480.945	1198.21	786.357	1795.8	1227.96	1350.22	1816.63	809.788	1573.01	0.356441	0.195667	0.943902	0.113636	0	0.0116099	0.034821	0.0116099	0.034821
sp|Q9D1K2|VATF_MOUSE	Q9D1K2	Atp6v1f	V-type proton ATPase subunit F OS=Mus musculus GN=Atp6v1f PE=1 SV=2	37.85	0.00815419	1	sp|Q9D1K2|VATF_MOUSE	54.6023	41.8363	53.1813	38.6886	36.7455	26.654	19.7075	27.2688	47.5088	26.9614	0.169812	0.253623	-0.807034	0	0	0.0117295	0.0349572	0.0117295	0.0349572
sp|O54836|ZMAT3_MOUSE	O54836	Zmat3	Zinc finger matrin-type protein 3 OS=Mus musculus GN=Zmat3 PE=2 SV=1	60.44	0.0026738	2	sp|O54836|ZMAT3_MOUSE	45.6019	40.2771	18.9864	102.414	92.9639	140.89	94.5291	228.206	42.9395	117.71	0.687684	0.455622	1.4291	0.625	0	0.0124168	0.0369327	0.0124168	0.0369327
sp|P97432|NBR1_MOUSE	P97432	Nbr1	Next to BRCA1 gene 1 protein OS=Mus musculus GN=Nbr1 PE=1 SV=1	43.74	0.00709779	1	sp|P97432|NBR1_MOUSE	63.7002	12.9777	26.1892	11.7454	76.1537	78.3545	66.9884	49.7375	19.5834	71.571	0.846756	0.191923	1.95391	0	0	0.0125211	0.0371697	0.0125211	0.0371697
sp|Q09143|CTR1_MOUSE	Q09143	Slc7a1	High affinity cationic amino acid transporter 1 OS=Mus musculus GN=Slc7a1 PE=1 SV=1	103	0	2	sp|Q09143|CTR1_MOUSE	228.82	292.594	161.276	174.339	112.209	135.229	105.557	137.817	201.579	123.719	0.279378	0.132203	-0.697257	0	0.125	0.0125646	0.0372256	0.0125646	0.0372256
sp|Q3URS9|CCD51_MOUSE	Q3URS9	Ccdc51	Coiled-coil domain-containing protein 51 OS=Mus musculus GN=Ccdc51 PE=1 SV=1	43.58	0.00708104	1	sp|Q3URS9|CCD51_MOUSE	114.154	86.8587	89.3672	53.2834	29.8767	34.6884	70.2038	18.1083	88.1129	32.2825	0.290988	0.586918	-1.45247	0	0	0.0127143	0.0374489	0.0127143	0.0374489
sp|Q9D8W5|PSD12_MOUSE	Q9D8W5	Psmd12	26S proteasome non-ATPase regulatory subunit 12 OS=Mus musculus GN=Psmd12 PE=1 SV=4	55.1	0.0042735	1	sp|Q9D8W5|PSD12_MOUSE	8.76692	8.46916	37.5785	18.1443	31.6375	31.3425	61.1948	68.0838	13.4556	46.4162	0.74852	0.402472	1.80269	0	0	0.0126698	0.0374489	0.0126698	0.0374489
sp|Q9DBR1|XRN2_MOUSE	Q9DBR1	Xrn2	5'-3' exoribonuclease 2 OS=Mus musculus GN=Xrn2 PE=1 SV=1	370.85	0	9	sp|Q9DBR1|XRN2_MOUSE	1309.67	926.026	951.478	862.001	2017.46	1595.95	1369.84	1573.54	938.752	1584.74	0.199343	0.165885	0.75553	0.166667	0.0277778	0.0126953	0.0374489	0.0126953	0.0374489
sp|P26638|SYSC_MOUSE	P26638	Sars	Serine--tRNA ligase, cytoplasmic OS=Mus musculus GN=Sars PE=1 SV=3	73.99	0.00197239	2	sp|P26638|SYSC_MOUSE	322.672	238.172	386.75	337.06	140.528	98.0907	283.626	145.909	329.866	143.219	0.192311	0.482606	-1.20357	0	0	0.0130232	0.0381442	0.0130232	0.0381442
sp|P53994|RAB2A_MOUSE	P53994	Rab2a	Ras-related protein Rab-2A OS=Mus musculus GN=Rab2a PE=1 SV=1	108.29	0	2	sp|P53994|RAB2A_MOUSE	327.903	425.916	362.927	418.863	254.201	272.735	253.816	231.907	390.895	254.009	0.121837	0.0659541	-0.618201	0	0	0.0130046	0.0381442	0.0130046	0.0381442
sp|Q8R1N0|ZN830_MOUSE	Q8R1N0	Znf830	Zinc finger protein 830 OS=Mus musculus GN=Znf830 PE=1 SV=1	121.12	0	2	sp|Q8R1N0|ZN830_MOUSE	194.245	11.3408	62.7286	99.1449	449.301	388.492	196.113	276.403	80.9367	332.447	0.840088	0.345506	2.05492	0.5	0	0.0130261	0.0381442	0.0130261	0.0381442
sp|Q9DCF9|SSRG_MOUSE	Q9DCF9	Ssr3	Translocon-associated protein subunit gamma OS=Mus musculus GN=Ssr3 PE=1 SV=1	149.79	0	4	sp|Q9DCF9|SSRG_MOUSE	1254.71	1460.13	774.061	907.468	499.731	579.92	828.695	370.649	1081.09	539.826	0.28624	0.338674	-0.987058	0	0	0.0131996	0.0385775	0.0131996	0.0385775
sp|Q8BGH2|SAM50_MOUSE	Q8BGH2	Samm50	Sorting and assembly machinery component 50 homolog OS=Mus musculus GN=Samm50 PE=1 SV=1	75.97	0.00199203	2	sp|Q8BGH2|SAM50_MOUSE	175.672	131.862	136.291	74.821	220.531	238.783	215.69	216.451	134.077	218.491	0.320265	0.0485665	0.704651	0	0	0.0133809	0.0389566	0.0133809	0.0389566
sp|Q8VDC0|SYLM_MOUSE	Q8VDC0	Lars2	Probable leucine--tRNA ligase, mitochondrial OS=Mus musculus GN=Lars2 PE=1 SV=1	39.56	0.00835866	1	sp|Q8VDC0|SYLM_MOUSE	127.331	45.3888	57.8047	25.3839	17.5662	21.5228	26.126	20.3021	51.5967	20.9125	0.692396	0.167022	-1.29301	0	0	0.0133688	0.0389566	0.0133688	0.0389566
sp|Q8BVY0|RL1D1_MOUSE	Q8BVY0	Rsl1d1	Ribosomal L1 domain-containing protein 1 OS=Mus musculus GN=Rsl1d1 PE=1 SV=1	700.79	0	12	sp|Q8BVY0|RL1D1_MOUSE	3778.18	4430.19	3579.18	5945.08	2906.78	2412.65	2540.73	2911.1	4104.18	2723.75	0.241696	0.0946916	-0.590198	0.0166667	0.0333333	0.0134245	0.0390085	0.0134245	0.0390085
sp|Q7TMS5|ABCG2_MOUSE	Q7TMS5	Abcg2	ATP-binding cassette sub-family G member 2 OS=Mus musculus GN=Abcg2 PE=1 SV=1	57.55	0.0034904	1	sp|Q7TMS5|ABCG2_MOUSE	126.248	110.761	63.3057	1429.95	51.4528	30.2671	6.40756	29.8783	118.504	30.0727	1.5384	0.623772	-1.97536	0	0	0.0135281	0.0392342	0.0135281	0.0392342
sp|Q99JF8|PSIP1_MOUSE	Q99JF8	Psip1	PC4 and SFRS1-interacting protein OS=Mus musculus GN=Psip1 PE=1 SV=1	90.63	0	2	sp|Q99JF8|PSIP1_MOUSE	255.712	658.637	457.35	142.487	113.705	126.848	175.52	62.7021	356.531	120.276	0.601379	0.387439	-1.50971	0	0	0.0135822	0.0393157	0.0135822	0.0393157
sp|Q91YR7|PRP6_MOUSE	Q91YR7	Prpf6	Pre-mRNA-processing factor 6 OS=Mus musculus GN=Prpf6 PE=1 SV=1	825.1	0	18	sp|Q91YR7|PRP6_MOUSE	4543.22	4204.01	3670.29	4690.85	8051.61	7405.66	5491.04	6069.67	4373.62	6737.67	0.105908	0.174586	0.617383	0.075	0	0.0136844	0.0395356	0.0136844	0.0395356
sp|Q4U2R1|HERC2_MOUSE	Q4U2R1	Herc2	E3 ubiquitin-protein ligase HERC2 OS=Mus musculus GN=Herc2 PE=1 SV=3	59.76	0.00265722	1	sp|Q4U2R1|HERC2_MOUSE	30.1927	29.5632	7.38863	11.9519	63.3682	89.0062	39.4857	30.3458	20.7575	51.427	0.597625	0.473284	1.41202	0.25	0	0.0137633	0.0396878	0.0137633	0.0396878
sp|C0HKD8|MFA1A_MOUSE	C0HKD8	Mfap1a	Microfibrillar-associated protein 1A OS=Mus musculus GN=Mfap1a PE=1 SV=1	523.7	0	12	sp|C0HKD8|MFA1A_MOUSE	2335.98	1507.65	1652.93	2683.78	4157.99	4008.5	2714.9	3228.46	1994.45	3618.48	0.273007	0.192176	0.87243	0.153846	0	0.013853	0.0397945	0.013853	0.0397945
sp|Q8BWW4|LARP4_MOUSE	Q8BWW4	Larp4	La-related protein 4 OS=Mus musculus GN=Larp4 PE=1 SV=2	49.04	0.00576132	2	sp|Q8BWW4|LARP4_MOUSE	57.1062	37.129	65.0419	25.6814	79.9482	79.1949	79.9513	94.0813	47.1176	79.9497	0.390327	0.0864456	0.795996	0	0	0.0138374	0.0397945	0.0138374	0.0397945
sp|Q9WU40|MAN1_MOUSE	Q9WU40	Lemd3	Inner nuclear membrane protein Man1 OS=Mus musculus GN=Lemd3 PE=1 SV=2	96.63	0	2	sp|Q9WU40|MAN1_MOUSE	155.775	226.067	245.796	142.767	128.77	128.526	84.7188	91.2948	190.921	109.91	0.264564	0.21802	-0.792773	0.5	0	0.0139242	0.039923	0.0139242	0.039923
sp|Q80U93|NU214_MOUSE	Q80U93	Nup214	Nuclear pore complex protein Nup214 OS=Mus musculus GN=Nup214 PE=1 SV=2	500.24	0	11	sp|Q80U93|NU214_MOUSE	1111.48	879.679	1137.36	1689.82	2163.06	2295.79	1848.9	1684.65	1124.42	2005.98	0.285254	0.140473	0.830787	0.0909091	0.0227273	0.0140031	0.0400732	0.0140031	0.0400732
sp|Q3U3C9|GSE1_MOUSE	Q3U3C9	Gse1	Genetic suppressor element 1 OS=Mus musculus GN=Gse1 PE=1 SV=2	79.16	0	2	sp|Q3U3C9|GSE1_MOUSE	45.7337	31.7602	103.321	31.8427	99.8479	83.2465	110.512	136.5	38.7882	105.18	0.640966	0.207736	1.46082	0.125	0	0.0142774	0.0407811	0.0142774	0.0407811
sp|Q9CYL5|GAPR1_MOUSE	Q9CYL5	Glipr2	Golgi-associated plant pathogenesis-related protein 1 OS=Mus musculus GN=Glipr2 PE=1 SV=3	145.68	0	2	sp|Q9CYL5|GAPR1_MOUSE	2009.59	1908.68	1383.16	1161.22	878.411	1209.41	865.728	586.068	1645.92	872.07	0.25309	0.288123	-0.897792	0	0	0.0143235	0.0408355	0.0143235	0.0408355
sp|O35286|DHX15_MOUSE	O35286	Dhx15	Pre-mRNA-splicing factor ATP-dependent RNA helicase DHX15 OS=Mus musculus GN=Dhx15 PE=1 SV=2	590.18	0	11	sp|O35286|DHX15_MOUSE	2578.61	2518.79	2672.99	2918.58	4247.84	4309.92	3632.19	3636.4	2625.8	3942.12	0.0658871	0.0942775	0.582099	0.0576923	0	0.0144598	0.0410794	0.0144598	0.0410794
sp|Q9CXW2|RT22_MOUSE	Q9CXW2	Mrps22	28S ribosomal protein S22, mitochondrial OS=Mus musculus GN=Mrps22 PE=1 SV=1	309.45	0	8	sp|Q9CXW2|RT22_MOUSE	985.809	1023.77	1175.49	849.577	2098.18	1366.24	1314.88	1951.83	1004.79	1659.03	0.132875	0.237822	0.700881	0	0	0.0144634	0.0410794	0.0144634	0.0410794
sp|Q9ESU6|BRD4_MOUSE	Q9ESU6	Brd4	Bromodomain-containing protein 4 OS=Mus musculus GN=Brd4 PE=1 SV=2	110.36	0	3	sp|Q9ESU6|BRD4_MOUSE	513.508	579.408	542.367	620.478	435.75	352.3	394.923	307.106	560.887	373.611	0.0821873	0.148557	-0.587737	0	0	0.0145463	0.0412372	0.0145463	0.0412372
sp|Q8BH74|NU107_MOUSE	Q8BH74	Nup107	Nuclear pore complex protein Nup107 OS=Mus musculus GN=Nup107 PE=1 SV=1	433.34	0	9	sp|Q8BH74|NU107_MOUSE	1784.55	2279.64	1866.57	2041.64	2763.46	4354.54	2586.24	3420.36	1954.1	3091.91	0.109909	0.243973	0.655254	0.025	0	0.0148003	0.0418732	0.0148003	0.0418732
sp|Q9JKF1|IQGA1_MOUSE	Q9JKF1	Iqgap1	Ras GTPase-activating-like protein IQGAP1 OS=Mus musculus GN=Iqgap1 PE=1 SV=2	71.95	0.00195122	1	sp|Q9JKF1|IQGA1_MOUSE	11.7767	1.67363	14.0125	12.8409	18.9078	23.342	55.6774	48.74	12.3088	36.041	0.56327	0.497953	1.45568	0.25	0	0.0148261	0.0418732	0.0148261	0.0418732
sp|P62806|H4_MOUSE	P62806	Hist1h4a	Histone H4 OS=Mus musculus GN=Hist1h4a PE=1 SV=2	915.37	0	15	sp|P62806|H4_MOUSE	24464.2	28038.1	26370.4	24722	17803.8	17704.2	15198.6	19606.8	25546.2	17754	0.0640003	0.103051	-0.524216	0.0568182	0	0.0152791	0.0430722	0.0152791	0.0430722
sp|O08579|EMD_MOUSE	O08579	Emd	Emerin OS=Mus musculus GN=Emd PE=1 SV=1	505.95	0	7	sp|O08579|EMD_MOUSE	2372.41	1797.57	2001.38	1838.44	2461.64	3620.32	3979.11	2914.67	1919.91	3267.5	0.130781	0.210778	0.759983	0.0833333	0	0.01532	0.0431072	0.01532	0.0431072
sp|Q921N6|DDX27_MOUSE	Q921N6	Ddx27	Probable ATP-dependent RNA helicase DDX27 OS=Mus musculus GN=Ddx27 PE=1 SV=3	52.06	0.00419463	1	sp|Q921N6|DDX27_MOUSE	171.5	274.479	157.292	118.151	93.8895	54.3075	121.053	90.4599	164.396	92.1747	0.369718	0.304777	-0.833634	0	0	0.0156139	0.0438523	0.0156139	0.0438523
sp|Q9CQ69|QCR8_MOUSE	Q9CQ69	Uqcrq	Cytochrome b-c1 complex subunit 8 OS=Mus musculus GN=Uqcrq PE=1 SV=3	170.18	0	4	sp|Q9CQ69|QCR8_MOUSE	1588.6	1864.17	2097.26	1625.89	1002.15	1029.11	1548.48	922.567	1745.03	1015.63	0.13165	0.253686	-0.777636	0	0	0.0156515	0.0438764	0.0156515	0.0438764
sp|Q6ZWU9|RS27_MOUSE	Q6ZWU9	Rps27	40S ribosomal protein S27 OS=Mus musculus GN=Rps27 PE=1 SV=3	127.18	0	3	sp|Q6ZWU9|RS27_MOUSE	4633.11	4716.61	5462.12	6575.63	1850.85	3160.61	4654.13	2264.85	5089.37	2712.73	0.168317	0.416145	-0.923798	0	0	0.0157694	0.044125	0.0157694	0.044125
sp|P62874|GBB1_MOUSE	P62874	Gnb1	Guanine nucleotide-binding protein G(I)/G(S)/G(T) subunit beta-1 OS=Mus musculus GN=Gnb1 PE=1 SV=3	82.6	0	2	sp|P62874|GBB1_MOUSE	49.3883	196.375	206.484	62.8922	249.075	259.466	298.833	334.733	129.634	279.15	0.653531	0.137235	1.32516	0.125	0	0.0158646	0.0442276	0.0158646	0.0442276
sp|Q99KG3|RBM10_MOUSE	Q99KG3	Rbm10	RNA-binding protein 10 OS=Mus musculus GN=Rbm10 PE=1 SV=1	553.02	0	11	sp|Q99KG3|RBM10_MOUSE	957.012	1362.54	1044.84	1235.11	1890.91	2301.05	1537.58	1601.27	1139.98	1746.09	0.159346	0.189906	0.615185	0.0416667	0.0208333	0.0158377	0.0442276	0.0158377	0.0442276
sp|O88700|BLM_MOUSE	O88700	Blm	Bloom syndrome protein homolog OS=Mus musculus GN=Blm PE=1 SV=1	36.27	0	1	sp|O88700|BLM_MOUSE	7.48575	12.1507	41.7442	47.1393	69.2535	35.7569	142.652	134.486	26.9475	101.87	0.744594	0.540565	2.09933	0	0	0.0159003	0.0442455	0.0159003	0.0442455
sp|Q9QYF1|RDH11_MOUSE	Q9QYF1	Rdh11	Retinol dehydrogenase 11 OS=Mus musculus GN=Rdh11 PE=1 SV=2	93.6	0	2	sp|Q9QYF1|RDH11_MOUSE	827.304	831.818	748.979	471.943	500.353	431.748	381.222	214.231	788.142	406.485	0.235684	0.319384	-0.956262	0	0	0.0161881	0.0449637	0.0161881	0.0449637
sp|Q8BL97|SRSF7_MOUSE	Q8BL97	Srsf7	Serine/arginine-rich splicing factor 7 OS=Mus musculus GN=Srsf7 PE=1 SV=1	346.99	0	8	sp|Q8BL97|SRSF7_MOUSE	5375.11	4510.28	4418.74	4780.08	8095.83	9237.91	5219.44	10402.4	4645.18	8666.87	0.0903215	0.269737	0.897247	0.03125	0	0.0163132	0.045228	0.0163132	0.045228
sp|Q99P72|RTN4_MOUSE	Q99P72	Rtn4	Reticulon-4 OS=Mus musculus GN=Rtn4 PE=1 SV=2	48.24	0.00653061	1	sp|Q99P72|RTN4_MOUSE	316.274	331.094	287.834	248.485	165.699	243.878	192.551	125.572	302.054	179.125	0.122883	0.272817	-0.756301	0	0	0.0165313	0.0457488	0.0165313	0.0457488
sp|P57784|RU2A_MOUSE	P57784	Snrpa1	U2 small nuclear ribonucleoprotein A' OS=Mus musculus GN=Snrpa1 PE=1 SV=2	284.9	0	7	sp|P57784|RU2A_MOUSE	1341.82	5159.62	5031.03	912.296	758.028	982.208	763.782	520.217	3186.43	760.905	0.738747	0.24959	-1.77174	0	0	0.0166468	0.0459842	0.0166468	0.0459842
sp|Q9Z1F9|SAE2_MOUSE	Q9Z1F9	Uba2	SUMO-activating enzyme subunit 2 OS=Mus musculus GN=Uba2 PE=1 SV=1	69.09	0.00191939	2	sp|Q9Z1F9|SAE2_MOUSE	115.787	44.8854	51.5275	51.2954	20.536	19.9546	41.9204	36.1876	51.4114	28.3618	0.507297	0.374746	-0.91526	0.125	0	0.0168486	0.0464567	0.0168486	0.0464567
sp|Q3U9N9|MOT10_MOUSE	Q3U9N9	Slc16a10	Monocarboxylate transporter 10 OS=Mus musculus GN=Slc16a10 PE=1 SV=1	43.26	0.00705329	1	sp|Q3U9N9|MOT10_MOUSE	189.136	473.891	274.711	184.895	390.171	607.305	642.596	470.247	231.923	538.776	0.482094	0.223612	1.22925	0	0	0.0169456	0.0464697	0.0169456	0.0464697
sp|Q99MR6|SRRT_MOUSE	Q99MR6	Srrt	Serrate RNA effector molecule homolog OS=Mus musculus GN=Srrt PE=1 SV=1	693.1	0	17	sp|Q99MR6|SRRT_MOUSE	1819.34	881.466	1264.26	1212.02	2481.94	1992.2	1694.05	3001.24	1238.14	2237.07	0.300493	0.250156	0.845066	0.236842	0.0263158	0.0168969	0.0464697	0.0168969	0.0464697
sp|Q9JHS9|CWC15_MOUSE	Q9JHS9	Cwc15	Spliceosome-associated protein CWC15 homolog OS=Mus musculus GN=Cwc15 PE=1 SV=1	417	0	8	sp|Q9JHS9|CWC15_MOUSE	2728.7	2285.14	2398.32	3060.2	5003.24	5505.99	3185.95	3715.58	2563.51	4359.41	0.133568	0.248877	0.753108	0.111111	0	0.0169183	0.0464697	0.0169183	0.0464697
sp|P56391|CX6B1_MOUSE	P56391	Cox6b1	Cytochrome c oxidase subunit 6B1 OS=Mus musculus GN=Cox6b1 PE=1 SV=2	252.67	0	5	sp|P56391|CX6B1_MOUSE	285.111	404.016	154.521	93.4358	1188.11	654.274	256.415	2527.04	219.816	921.194	0.591433	0.856272	2.07059	0.125	0	0.0170182	0.0465721	0.0170182	0.0465721
sp|P70388|RAD50_MOUSE	P70388	Rad50	DNA repair protein RAD50 OS=Mus musculus GN=Rad50 PE=1 SV=1	177.08	0	5	sp|P70388|RAD50_MOUSE	166.105	158.839	155.817	153.149	378.524	166.85	350.176	272.188	157.328	311.182	0.0352808	0.324517	0.972633	0.05	0	0.0170446	0.0465721	0.0170446	0.0465721
sp|Q61103|REQU_MOUSE	Q61103	Dpf2	Zinc finger protein ubi-d4 OS=Mus musculus GN=Dpf2 PE=1 SV=1	99.65	0	3	sp|Q61103|REQU_MOUSE	22.6308	96.2079	71.3225	53.3198	181.01	91.1551	110.983	172.224	62.3211	141.604	0.508773	0.320558	1.16473	0.166667	0	0.0172382	0.0467629	0.0172382	0.0467629
sp|Q8BH59|CMC1_MOUSE	Q8BH59	Slc25a12	Calcium-binding mitochondrial carrier protein Aralar1 OS=Mus musculus GN=Slc25a12 PE=1 SV=1	525.09	0	12	sp|Q8BH59|CMC1_MOUSE	2452.57	3567.74	2020.77	2022.53	4316.17	5782.9	4221.55	3154.03	2237.55	4268.86	0.290177	0.247237	0.938534	0.0576923	0	0.0172154	0.0467629	0.0172154	0.0467629
sp|Q8K2T8|PAF1_MOUSE	Q8K2T8	Paf1	RNA polymerase II-associated factor 1 homolog OS=Mus musculus GN=Paf1 PE=1 SV=1	149.76	0	3	sp|Q8K2T8|PAF1_MOUSE	146.385	66.7362	184.326	191.395	313.955	191.521	374.119	323.049	165.356	318.502	0.388383	0.257527	0.95514	0.0833333	0	0.0172235	0.0467629	0.0172235	0.0467629
sp|Q9JJI8|RL38_MOUSE	Q9JJI8	Rpl38	60S ribosomal protein L38 OS=Mus musculus GN=Rpl38 PE=1 SV=3	488.39	0	7	sp|Q9JJI8|RL38_MOUSE	27499.3	151154	50961.9	40447.3	5894.13	26931	30111.4	6900.28	45704.6	16915.7	0.838009	0.735755	-1.73573	0	0.0227273	0.0172144	0.0467629	0.0172144	0.0467629
sp|Q61334|BAP29_MOUSE	Q61334	Bcap29	B-cell receptor-associated protein 29 OS=Mus musculus GN=Bcap29 PE=1 SV=1	114.25	0	2	sp|Q61334|BAP29_MOUSE	829.519	583.478	357.873	493.787	1161.56	773.152	861.326	1297.4	538.632	1011.45	0.350713	0.241382	0.897995	0.166667	0	0.017274	0.046776	0.017274	0.046776
sp|Q3UKC1|TAXB1_MOUSE	Q3UKC1	Tax1bp1	Tax1-binding protein 1 homolog OS=Mus musculus GN=Tax1bp1 PE=1 SV=2	426.89	0	9	sp|Q3UKC1|TAXB1_MOUSE	751.538	563.484	318.91	673.152	1184.62	1099.19	870.28	885.711	618.318	992.449	0.326673	0.154895	0.679947	0.159091	0	0.0173238	0.0468268	0.0173238	0.0468268
sp|Q8VED8|MTFR2_MOUSE	Q8VED8	Mtfr2	Mitochondrial fission regulator 2 OS=Mus musculus GN=Mtfr2 PE=1 SV=2	73.04	0.00196271	1	sp|Q8VED8|MTFR2_MOUSE	22.8926	16.9429	9.80485	11.9525	22.5254	26.9829	25.9567	29.2582	14.4477	26.4698	0.378141	0.106961	0.89508	0.5	0	0.0175577	0.0473743	0.0175577	0.0473743
sp|Q9CR27|WASC3_MOUSE	Q9CR27	Washc3	WASH complex subunit 3 OS=Mus musculus GN=Washc3 PE=1 SV=1	57.4	0.00348736	1	sp|Q9CR27|WASC3_MOUSE	0.7994	0.516842	5.61916	3.83121	6.78441	4.35719	9.58629	16.2752	2.3153	8.18535	0.914553	0.556423	2.2042	0	0	0.0176657	0.047581	0.0176657	0.047581
sp|Q8C854|MYEF2_MOUSE	Q8C854	Myef2	Myelin expression factor 2 OS=Mus musculus GN=Myef2 PE=1 SV=1	133.72	0	3	sp|Q8C854|MYEF2_MOUSE	393.007	954.569	562.012	595.358	258.926	280.78	480.007	264.278	578.685	272.529	0.377067	0.331508	-1.08643	0	0	0.0177612	0.0477372	0.0177612	0.0477372
sp|Q9QYE3|BC11A_MOUSE	Q9QYE3	Bcl11a	B-cell lymphoma/leukemia 11A OS=Mus musculus GN=Bcl11a PE=1 SV=1	317.77	0	7	sp|Q9QYE3|BC11A_MOUSE	1075.76	1325.95	1223.86	1824.47	2626.74	3178.47	1558.71	2333.83	1274.9	2480.28	0.238274	0.278446	0.958756	0.125	0	0.0177869	0.0477372	0.0177869	0.0477372
sp|Q99JR8|SMRD2_MOUSE	Q99JR8	Smarcd2	SWI/SNF-related matrix-associated actin-dependent regulator of chromatin subfamily D member 2 OS=Mus musculus GN=Smarcd2 PE=1 SV=2	200.18	0	3	sp|Q99JR8|SMRD2_MOUSE	172.668	234.112	691.774	383.721	1073.84	569.907	1133.01	586.018	308.916	829.931	0.625404	0.36209	1.4042	0	0	0.0178533	0.0478303	0.0178533	0.0478303
sp|P61166|TM258_MOUSE	P61166	Tmem258	Transmembrane protein 258 OS=Mus musculus GN=Tmem258 PE=1 SV=1	45.06	0	1	sp|P61166|TM258_MOUSE	34.7183	32.7634	48.6739	15.9741	49.6378	54.9798	71.3617	70.6776	33.7408	62.8287	0.405615	0.178778	0.886187	0	0	0.0179072	0.04789	0.0179072	0.04789
sp|Q61464|ZN638_MOUSE	Q61464	Znf638	Zinc finger protein 638 OS=Mus musculus GN=Znf638 PE=1 SV=2	231.31	0	6	sp|Q61464|ZN638_MOUSE	792.701	378.473	539.298	400.065	1136.61	1194.61	740.53	741.519	469.682	939.065	0.361126	0.258335	0.982917	0.166667	0.0416667	0.018161	0.0484828	0.018161	0.0484828
sp|P61965|WDR5_MOUSE	P61965	Wdr5	WD repeat-containing protein 5 OS=Mus musculus GN=Wdr5 PE=1 SV=1	31.58	0	1	sp|P61965|WDR5_MOUSE	95.0358	21.3306	33.1344	80.7037	162.088	105.17	101.454	134.152	56.9191	119.661	0.622405	0.225212	1.19974	0	0.25	0.0184988	0.0492108	0.0184988	0.0492108
sp|Q9QX47|SON_MOUSE	Q9QX47	Son	Protein SON OS=Mus musculus GN=Son PE=1 SV=2	1744.62	0	35	sp|Q9QX47|SON_MOUSE	6325.83	9198.09	5893.54	7526.36	10925.7	13488.1	10073.6	10306	6926.1	10615.8	0.204433	0.140048	0.620924	0.09375	0.0125	0.0184734	0.0492108	0.0184734	0.0492108
sp|Q9CPQ3|TOM22_MOUSE	Q9CPQ3	Tomm22	Mitochondrial import receptor subunit TOM22 homolog OS=Mus musculus GN=Tomm22 PE=1 SV=3	263.23	0	4	sp|Q9CPQ3|TOM22_MOUSE	783.089	1387.3	1333.22	1125.7	1467.92	1962.66	1993.71	3664.69	1229.46	1978.18	0.236569	0.422067	0.691266	0	0	0.0190711	0.050644	0.0190711	0.050644
sp|Q91VR2|ATPG_MOUSE	Q91VR2	Atp5c1	ATP synthase subunit gamma, mitochondrial OS=Mus musculus GN=Atp5c1 PE=1 SV=1	549.01	0	11	sp|Q91VR2|ATPG_MOUSE	11539.7	18231.2	11497.1	12122.6	8709.48	9562.78	7719.41	7735.82	11831.1	8222.65	0.24485	0.104924	-0.527009	0	0	0.0196433	0.052072	0.0196433	0.052072
sp|P56395|CYB5_MOUSE	P56395	Cyb5a	Cytochrome b5 OS=Mus musculus GN=Cyb5a PE=1 SV=2	224.35	0	6	sp|P56395|CYB5_MOUSE	10639.2	11921.7	8834.79	9888.92	5640.58	9102.18	6434.48	4978.31	10264.1	6037.53	0.125818	0.276741	-0.767734	0	0	0.0197155	0.0521719	0.0197155	0.0521719
sp|Q91V81|RBM42_MOUSE	Q91V81	Rbm42	RNA-binding protein 42 OS=Mus musculus GN=Rbm42 PE=1 SV=1	66.62	0.00188679	2	sp|Q91V81|RBM42_MOUSE	341.436	534.897	245.275	206.224	134.662	181.58	203.983	149.555	293.356	165.567	0.44204	0.186627	-0.812371	0	0	0.0198056	0.0523187	0.0198056	0.0523187
sp|Q923D4|SF3B5_MOUSE	Q923D4	Sf3b5	Splicing factor 3B subunit 5 OS=Mus musculus GN=Sf3b5 PE=1 SV=1	190.6	0	3	sp|Q923D4|SF3B5_MOUSE	1628.62	2555.5	1731.46	3239.91	4717.36	4033.94	2748.49	4582.25	2143.48	4308.1	0.331024	0.223362	1.03133	0	0	0.0198848	0.0524362	0.0198848	0.0524362
sp|O35609|SCAM3_MOUSE	O35609	Scamp3	Secretory carrier-associated membrane protein 3 OS=Mus musculus GN=Scamp3 PE=1 SV=3	180.51	0	2	sp|O35609|SCAM3_MOUSE	321.804	241.265	445.361	455.007	192.415	222.699	252.27	189.758	383.582	207.557	0.28111	0.137213	-0.87092	0	0	0.0199683	0.0525236	0.0199683	0.0525236
sp|Q8VEK3|HNRPU_MOUSE	Q8VEK3	Hnrnpu	Heterogeneous nuclear ribonucleoprotein U OS=Mus musculus GN=Hnrnpu PE=1 SV=1	2821.52	0	46	sp|Q8VEK3|HNRPU_MOUSE	85561.3	88919.3	77124.1	97250.4	133101	127636	107444	148984	87240.3	130368	0.0955143	0.132644	0.579479	0.094697	0.00757576	0.0199875	0.0525236	0.0199875	0.0525236
sp|E9Q5K9|YTDC1_MOUSE	E9Q5K9	Ythdc1	YTH domain-containing protein 1 OS=Mus musculus GN=Ythdc1 PE=1 SV=2	132.56	0	4	sp|E9Q5K9|YTDC1_MOUSE	161.59	51.8191	66.6732	101.507	293.736	154.8	127.536	237.851	84.0903	196.325	0.511494	0.374969	1.22185	0.1875	0	0.0200444	0.0525306	0.0200444	0.0525306
sp|Q8CGF7|TCRG1_MOUSE	Q8CGF7	Tcerg1	Transcription elongation regulator 1 OS=Mus musculus GN=Tcerg1 PE=1 SV=2	146.29	0	3	sp|Q8CGF7|TCRG1_MOUSE	94.9896	57.608	95.5512	84.5708	154.162	108.731	116.913	217.217	89.7802	135.538	0.213752	0.331203	0.582905	0.0833333	0	0.0200597	0.0525306	0.0200597	0.0525306
sp|Q8C7X2|EMC1_MOUSE	Q8C7X2	Emc1	ER membrane protein complex subunit 1 OS=Mus musculus GN=Emc1 PE=1 SV=1	222.38	0	4	sp|Q8C7X2|EMC1_MOUSE	82.419	140.281	88.7589	67.1014	197.524	137.228	126.727	328.708	85.5889	167.376	0.335551	0.469958	0.944797	0.25	0	0.0203485	0.0531947	0.0203485	0.0531947
sp|Q9EST5|AN32B_MOUSE	Q9EST5	Anp32b	Acidic leucine-rich nuclear phosphoprotein 32 family member B OS=Mus musculus GN=Anp32b PE=1 SV=1	140.48	0	3	sp|Q9EST5|AN32B_MOUSE	806.043	964.096	1277.78	916.954	489.233	456.558	884.544	556.326	940.525	522.779	0.203993	0.329098	-0.849788	0	0	0.0205222	0.0535561	0.0205222	0.0535561
sp|Q8BK67|RCC2_MOUSE	Q8BK67	Rcc2	Protein RCC2 OS=Mus musculus GN=Rcc2 PE=1 SV=1	359.51	0	9	sp|Q8BK67|RCC2_MOUSE	2122.45	2315.05	2391.58	1932.73	1585.67	1269.81	1771.95	1271.56	2218.75	1428.62	0.0939389	0.167895	-0.642543	0.125	0.075	0.0206428	0.0536722	0.0206428	0.0536722
sp|Q8CGZ0|CHERP_MOUSE	Q8CGZ0	Cherp	Calcium homeostasis endoplasmic reticulum protein OS=Mus musculus GN=Cherp PE=1 SV=1	565.29	0	12	sp|Q8CGZ0|CHERP_MOUSE	2405.29	2996.75	1852.82	3057.59	4108.35	4718.13	3470.64	3760.02	2701.02	3934.18	0.21954	0.133722	0.549843	0.05	0	0.0206732	0.0536722	0.0206732	0.0536722
sp|Q921F4|HNRLL_MOUSE	Q921F4	Hnrnpll	Heterogeneous nuclear ribonucleoprotein L-like OS=Mus musculus GN=Hnrnpll PE=1 SV=3	37.5	0.00886263	1	sp|Q921F4|HNRLL_MOUSE	412.212	510.749	385.143	392.669	195.72	357.612	289.408	136.28	402.441	242.564	0.136801	0.401024	-0.757405	0	0	0.0206232	0.0536722	0.0206232	0.0536722
sp|Q99NH0|ANR17_MOUSE	Q99NH0	Ankrd17	Ankyrin repeat domain-containing protein 17 OS=Mus musculus GN=Ankrd17 PE=1 SV=2	217.65	0	4	sp|Q99NH0|ANR17_MOUSE	127.575	165.676	46.3887	191.669	239.165	270.276	229.796	353.234	146.625	254.72	0.476955	0.205565	0.806363	0.75	0	0.0208321	0.0539919	0.0208321	0.0539919
sp|P36371|TAP2_MOUSE	P36371	Tap2	Antigen peptide transporter 2 OS=Mus musculus GN=Tap2 PE=1 SV=1	46.32	0.00724055	1	sp|P36371|TAP2_MOUSE	54.2051	57.2424	54.2876	68.8348	104.594	72.5563	77.6402	112.74	55.765	91.1173	0.118348	0.215203	0.692916	0	0	0.0211077	0.0545938	0.0211077	0.0545938
sp|Q8BHJ9|SLU7_MOUSE	Q8BHJ9	Slu7	Pre-mRNA-splicing factor SLU7 OS=Mus musculus GN=Slu7 PE=1 SV=1	145.58	0	3	sp|Q8BHJ9|SLU7_MOUSE	361.656	323.671	427.846	674.593	804.934	963.734	702.937	573.408	394.751	753.936	0.352964	0.216639	0.935278	0.166667	0	0.0211366	0.0545938	0.0211366	0.0545938
sp|Q68FD5|CLH1_MOUSE	Q68FD5	Cltc	Clathrin heavy chain 1 OS=Mus musculus GN=Cltc PE=1 SV=3	779.15	0	17	sp|Q68FD5|CLH1_MOUSE	8761.29	4503.15	5958.26	5156.64	4463.08	2958.65	3964.71	2269.74	5557.45	3461.68	0.30757	0.289002	-0.694584	0.0735294	0.0441176	0.0212795	0.054869	0.0212795	0.054869
sp|P70295|AUP1_MOUSE	P70295	Aup1	Ancient ubiquitous protein 1 OS=Mus musculus GN=Aup1 PE=1 SV=1	138.52	0	5	sp|P70295|AUP1_MOUSE	423.001	266.356	333.665	394.819	519.629	565.84	661.766	453.857	364.242	542.734	0.19628	0.158802	0.579141	0	0	0.0214032	0.0550941	0.0214032	0.0550941
sp|Q8R035|ICT1_MOUSE	Q8R035	Mrpl58	Peptidyl-tRNA hydrolase ICT1, mitochondrial OS=Mus musculus GN=Mrpl58 PE=1 SV=1	56.94	0.004329	2	sp|Q8R035|ICT1_MOUSE	26.9346	13.7749	92.6513	33.7521	136.241	63.874	69.3728	130.358	30.3434	99.8654	0.835703	0.386506	1.65717	0.25	0	0.0216969	0.0557551	0.0216969	0.0557551
sp|P61358|RL27_MOUSE	P61358	Rpl27	60S ribosomal protein L27 OS=Mus musculus GN=Rpl27 PE=1 SV=2	382.4	0	10	sp|P61358|RL27_MOUSE	7447.52	8964.53	8787.83	8479.93	5612.09	6085.23	5449.97	6413	8633.88	5848.66	0.0805833	0.0748117	-0.562854	0.0833333	0.0416667	0.021855	0.0560625	0.021855	0.0560625
sp|P62911|RL32_MOUSE	P62911	Rpl32	60S ribosomal protein L32 OS=Mus musculus GN=Rpl32 PE=1 SV=2	345.63	0	7	sp|P62911|RL32_MOUSE	4791.33	23253.7	3265.43	27455.7	1309.16	3680.44	1141.03	4586.88	14022.5	2494.8	0.847242	0.642283	-2.26564	0.0625	0.03125	0.0218907	0.0560625	0.0218907	0.0560625
sp|P63037|DNJA1_MOUSE	P63037	Dnaja1	DnaJ homolog subfamily A member 1 OS=Mus musculus GN=Dnaja1 PE=1 SV=1	210.43	0	4	sp|P63037|DNJA1_MOUSE	1081.61	337.432	886.054	679.218	1276.49	1140.87	1574.02	1464.62	782.636	1370.55	0.426414	0.14145	0.817646	0.1	0	0.0219632	0.0561529	0.0219632	0.0561529
sp|P53026|RL10A_MOUSE	P53026	Rpl10a	60S ribosomal protein L10a OS=Mus musculus GN=Rpl10a PE=1 SV=3	177.33	0	5	sp|P53026|RL10A_MOUSE	523.865	1093.38	1903.84	716.532	363.224	380.011	666.929	370.543	904.957	375.277	0.576385	0.332439	-1.23804	0.05	0	0.0221634	0.0564894	0.0221634	0.0564894
sp|Q9CZX8|RS19_MOUSE	Q9CZX8	Rps19	40S ribosomal protein S19 OS=Mus musculus GN=Rps19 PE=1 SV=3	705.4	0	12	sp|Q9CZX8|RS19_MOUSE	39202.3	23807.3	22492.7	12461.8	9732.76	15625.8	11339.1	10619.6	23150	10979.3	0.45074	0.221051	-1.07641	0.0735294	0	0.0221696	0.0564894	0.0221696	0.0564894
sp|Q8CEC0|NUP88_MOUSE	Q8CEC0	Nup88	Nuclear pore complex protein Nup88 OS=Mus musculus GN=Nup88 PE=1 SV=1	119.8	0	4	sp|Q8CEC0|NUP88_MOUSE	489.753	353.265	710.623	648.905	1063.84	894.72	690.716	1011.43	569.329	953.077	0.292674	0.180834	0.754853	0.0625	0	0.022484	0.0571943	0.022484	0.0571943
sp|Q60932|VDAC1_MOUSE	Q60932	Vdac1	Voltage-dependent anion-selective channel protein 1 OS=Mus musculus GN=Vdac1 PE=1 SV=3	740.94	0	14	sp|Q60932|VDAC1_MOUSE	5082.45	6442.64	6101.04	5426.54	3716.87	4083.28	3174.21	4632.89	5763.79	3900.07	0.107549	0.157365	-0.562636	0.05	0.0166667	0.0226174	0.0573405	0.0226174	0.0573405
sp|Q8R050|ERF3A_MOUSE	Q8R050	Gspt1	Eukaryotic peptide chain release factor GTP-binding subunit ERF3A OS=Mus musculus GN=Gspt1 PE=1 SV=2	42.84	0.00702576	1	sp|Q8R050|ERF3A_MOUSE	54.7426	64.9921	43.6954	55.1908	34.3144	9.9158	36.7103	29.8078	54.9667	32.0611	0.159248	0.440212	-0.781294	0	0	0.0225982	0.0573405	0.0225982	0.0573405
sp|Q9CY94|PSF3_MOUSE	Q9CY94	Gins3	DNA replication complex GINS protein PSF3 OS=Mus musculus GN=Gins3 PE=2 SV=1	223	0	4	sp|Q9CY94|PSF3_MOUSE	110.13	145.729	157.955	132.575	271.071	436.762	140.298	260.53	139.152	265.8	0.149808	0.439509	0.935013	0.1875	0	0.0229556	0.0581003	0.0229556	0.0581003
sp|B2RY56|RBM25_MOUSE	B2RY56	Rbm25	RNA-binding protein 25 OS=Mus musculus GN=Rbm25 PE=1 SV=2	772.07	0	19	sp|B2RY56|RBM25_MOUSE	4922.49	4511.28	3603.36	3778.93	6169.35	6826.11	5776	5676.67	4145.1	5972.68	0.147408	0.0853116	0.531839	0.0714286	0.0119048	0.0230922	0.0583485	0.0230922	0.0583485
sp|O54833|CSK22_MOUSE	O54833	Csnk2a2	Casein kinase II subunit alpha' OS=Mus musculus GN=Csnk2a2 PE=1 SV=1	88.29	0	2	sp|O54833|CSK22_MOUSE	182.908	91.9629	204.062	187.452	313.581	226.391	247.751	397.508	185.18	280.666	0.303605	0.259857	0.590044	0.125	0	0.0232067	0.0585398	0.0232067	0.0585398
sp|P35279|RAB6A_MOUSE	P35279	Rab6a	Ras-related protein Rab-6A OS=Mus musculus GN=Rab6a PE=1 SV=4	178.34	0	3	sp|P35279|RAB6A_MOUSE	1558.7	2053.52	1727.6	1490.96	1079.17	1155.38	1159.03	1280.41	1643.15	1157.2	0.147043	0.0711993	-0.503914	0	0	0.0232551	0.0585641	0.0232551	0.0585641
sp|P10639|THIO_MOUSE	P10639	Txn	Thioredoxin OS=Mus musculus GN=Txn PE=1 SV=3	78.48	0	1	sp|P10639|THIO_MOUSE	76.0474	8.39106	6.92417	32.6115	3.27203	3.85041	7.14519	6.53844	20.5013	5.19443	1.04095	0.37003	-1.7211	0.25	0	0.0233905	0.058762	0.0233905	0.058762
sp|Q60737|CSK21_MOUSE	Q60737	Csnk2a1	Casein kinase II subunit alpha OS=Mus musculus GN=Csnk2a1 PE=1 SV=2	224.07	0	6	sp|Q60737|CSK21_MOUSE	703.166	1047.7	780.753	691.415	1210.93	1084.92	1100.07	1608.9	741.959	1155.5	0.206133	0.195803	0.639418	0	0	0.0234115	0.058762	0.0234115	0.058762
sp|Q6ZWV7|RL35_MOUSE	Q6ZWV7	Rpl35	60S ribosomal protein L35 OS=Mus musculus GN=Rpl35 PE=1 SV=1	498.04	0	9	sp|Q6ZWV7|RL35_MOUSE	11886.4	97607.1	11114.4	82171.4	2577.7	18488.9	3498.4	7882.81	47028.9	5690.61	0.901385	0.899278	-2.5732	0.0208333	0	0.0235234	0.0589112	0.0235234	0.0589112
sp|Q9Z315|SNUT1_MOUSE	Q9Z315	Sart1	U4/U6.U5 tri-snRNP-associated protein 1 OS=Mus musculus GN=Sart1 PE=1 SV=1	1790.82	0	30	sp|Q9Z315|SNUT1_MOUSE	10215.6	9422.03	8425.58	8816.81	13890.6	15049.2	12126.9	12009	9119.42	13008.7	0.0846092	0.110483	0.509938	0.0855263	0.00657895	0.0235489	0.0589112	0.0235489	0.0589112
sp|Q6NZQ6|ZN740_MOUSE	Q6NZQ6	Znf740	Zinc finger protein 740 OS=Mus musculus GN=Znf740 PE=1 SV=1	69.16	0	2	sp|Q6NZQ6|ZN740_MOUSE	682.475	431.18	337.995	243.991	186.411	277.013	170.887	223.94	384.587	205.176	0.444803	0.220056	-0.901844	0	0	0.0237112	0.0592193	0.0237112	0.0592193
sp|O35465|FKBP8_MOUSE	O35465	Fkbp8	Peptidyl-prolyl cis-trans isomerase FKBP8 OS=Mus musculus GN=Fkbp8 PE=1 SV=2	432.67	0	10	sp|O35465|FKBP8_MOUSE	2177.46	2435.01	2621.19	2767.77	2923.86	3510.37	4973.99	4192.11	2528.1	3851.24	0.101874	0.226618	0.602575	0.05	0	0.0238803	0.059445	0.0238803	0.059445
sp|Q9DBY8|NVL_MOUSE	Q9DBY8	Nvl	Nuclear valosin-containing protein-like OS=Mus musculus GN=Nvl PE=1 SV=1	120.85	0	3	sp|Q9DBY8|NVL_MOUSE	199.68	178.446	207.863	248.339	392.104	261.664	370.615	269.328	203.772	319.971	0.140283	0.208823	0.63298	0	0	0.0238572	0.059445	0.0238572	0.059445
sp|Q61024|ASNS_MOUSE	Q61024	Asns	Asparagine synthetase [glutamine-hydrolyzing] OS=Mus musculus GN=Asns PE=1 SV=3	44.24	0.00712025	1	sp|Q61024|ASNS_MOUSE	211.024	94.702	332.482	346.151	88.6889	44.0897	135.975	112.735	271.753	100.712	0.478649	0.411676	-1.40546	0	0	0.0247773	0.0615764	0.0247773	0.0615764
sp|Q99J95|CDK9_MOUSE	Q99J95	Cdk9	Cyclin-dependent kinase 9 OS=Mus musculus GN=Cdk9 PE=1 SV=1	137.38	0	3	sp|Q99J95|CDK9_MOUSE	501.851	411.102	571.221	663.535	350.63	314.751	424.707	302.392	536.536	332.691	0.199053	0.158003	-0.688572	0	0	0.0248384	0.061627	0.0248384	0.061627
sp|Q80UM7|MOGS_MOUSE	Q80UM7	Mogs	Mannosyl-oligosaccharide glucosidase OS=Mus musculus GN=Mogs PE=1 SV=1	73.27	0.00196657	3	sp|Q80UM7|MOGS_MOUSE	1167.09	937.545	1321.23	861.411	827.395	703.214	684.56	426.246	1052.32	693.887	0.196877	0.2551	-0.592294	0	0	0.02506	0.0619303	0.02506	0.0619303
sp|Q80YV3|TRRAP_MOUSE	Q80YV3	Trrap	Transformation/transcription domain-associated protein OS=Mus musculus GN=Trrap PE=1 SV=2	157.8	0	2	sp|Q80YV3|TRRAP_MOUSE	119.066	357.492	228.467	190.57	362.867	336.193	461.33	379.338	209.519	371.102	0.446397	0.140142	0.830308	0.25	0	0.0250836	0.0619303	0.0250836	0.0619303
sp|Q9CXW3|CYBP_MOUSE	Q9CXW3	Cacybp	Calcyclin-binding protein OS=Mus musculus GN=Cacybp PE=1 SV=1	66.37	0	1	sp|Q9CXW3|CYBP_MOUSE	10.9929	29.9979	11.9646	2.40841	25.9835	35.8075	47.7999	28.4468	11.4788	32.1272	0.837782	0.283808	1.47659	0.5	0	0.0250467	0.0619303	0.0250467	0.0619303
sp|P42128|FOXK1_MOUSE	P42128	Foxk1	Forkhead box protein K1 OS=Mus musculus GN=Foxk1 PE=1 SV=2	105.1	0	3	sp|P42128|FOXK1_MOUSE	335.296	1088.32	600.94	639.318	266.08	297.516	336.587	398.087	620.129	317.052	0.468998	0.175213	-0.969903	0	0	0.0251393	0.0619665	0.0251393	0.0619665
sp|P14115|RL27A_MOUSE	P14115	Rpl27a	60S ribosomal protein L27a OS=Mus musculus GN=Rpl27a PE=1 SV=5	347.72	0	7	sp|P14115|RL27A_MOUSE	8506.9	51862.7	9742.37	35466.5	4087.44	9827.16	5743.18	7505.05	22604.4	6624.12	0.797176	0.362065	-1.50147	0.05	0	0.0253652	0.0624216	0.0253652	0.0624216
sp|Q9JIG8|PRAF2_MOUSE	Q9JIG8	Praf2	PRA1 family protein 2 OS=Mus musculus GN=Praf2 PE=1 SV=1	61.24	0.0018018	1	sp|Q9JIG8|PRAF2_MOUSE	394.365	221.288	175.624	189.059	114.916	115.07	186.248	118.309	205.173	116.69	0.413526	0.262728	-0.809842	0	0	0.0254379	0.0624986	0.0254379	0.0624986
sp|P62858|RS28_MOUSE	P62858	Rps28	40S ribosomal protein S28 OS=Mus musculus GN=Rps28 PE=1 SV=1	302.51	0	7	sp|P62858|RS28_MOUSE	1979.16	3170.24	2485.32	2016.68	922.247	1572.7	1668.84	1686.9	2251	1620.77	0.23	0.248691	-0.466661	0	0	0.0256149	0.0627296	0.0256149	0.0627296
sp|Q9D938|TM160_MOUSE	Q9D938	Tmem160	Transmembrane protein 160 OS=Mus musculus GN=Tmem160 PE=2 SV=1	38.26	0.00819672	1	sp|Q9D938|TM160_MOUSE	205.624	124.993	117.193	141.936	246.918	216.808	193.643	238.656	133.465	227.732	0.272275	0.106682	0.772127	0	0	0.025584	0.0627296	0.025584	0.0627296
sp|Q8CHT3|INT5_MOUSE	Q8CHT3	Ints5	Integrator complex subunit 5 OS=Mus musculus GN=Ints5 PE=2 SV=1	61.23	0.00180018	2	sp|Q8CHT3|INT5_MOUSE	24.6121	5.30801	36.0967	19.0356	56.3106	36.6783	36.4798	71.2056	21.8239	46.4945	0.601527	0.33545	1.07013	0.375	0	0.0257507	0.06296	0.0257507	0.06296
sp|Q8BFR5|EFTU_MOUSE	Q8BFR5	Tufm	Elongation factor Tu, mitochondrial OS=Mus musculus GN=Tufm PE=1 SV=1	560.72	0	11	sp|Q8BFR5|EFTU_MOUSE	8841.34	7502.7	6239.12	8922.92	5730.93	5614.39	4762.65	5265.52	8172.02	5439.95	0.161371	0.0813578	-0.582985	0	0	0.0259887	0.0634394	0.0259887	0.0634394
sp|Q5SWD9|TSR1_MOUSE	Q5SWD9	Tsr1	Pre-rRNA-processing protein TSR1 homolog OS=Mus musculus GN=Tsr1 PE=1 SV=1	60.98	0.00269058	1	sp|Q5SWD9|TSR1_MOUSE	69.4701	66.9664	103.669	98.5703	128.902	102.899	231.37	138.692	84.0202	133.797	0.226017	0.372253	0.692235	0	0	0.0262907	0.064073	0.0262907	0.064073
sp|Q78IK2|USMG5_MOUSE	Q78IK2	Usmg5	Up-regulated during skeletal muscle growth protein 5 OS=Mus musculus GN=Usmg5 PE=1 SV=1	80.65	0	1	sp|Q78IK2|USMG5_MOUSE	597.45	967.385	496.732	474.416	461.133	399.929	289.641	162.505	547.091	344.785	0.36059	0.400087	-0.678638	0	0	0.0266577	0.0648627	0.0266577	0.0648627
sp|P09055|ITB1_MOUSE	P09055	Itgb1	Integrin beta-1 OS=Mus musculus GN=Itgb1 PE=1 SV=1	109.55	0	2	sp|P09055|ITB1_MOUSE	494.417	663.358	277.875	364.046	240.446	316.992	225.257	216.001	429.232	232.852	0.373038	0.184225	-0.866282	0	0	0.0268367	0.0651545	0.0268367	0.0651545
sp|Q8K273|MMGT1_MOUSE	Q8K273	Mmgt1	Membrane magnesium transporter 1 OS=Mus musculus GN=Mmgt1 PE=1 SV=1	62.2	0.00181488	1	sp|Q8K273|MMGT1_MOUSE	185.612	39.1714	94.1583	15.4295	191.525	122.774	237.676	309.087	66.6648	214.601	0.904199	0.364035	1.81275	0.25	0	0.0268638	0.0651545	0.0268638	0.0651545
sp|Q9Z2D8|MBD3_MOUSE	Q9Z2D8	Mbd3	Methyl-CpG-binding domain protein 3 OS=Mus musculus GN=Mbd3 PE=1 SV=1	112.95	0	2	sp|Q9Z2D8|MBD3_MOUSE	36.2439	81.7091	36.2175	47.5807	69.3172	104.241	96.0116	70.731	41.9123	83.3713	0.426727	0.208177	0.988718	0.5	0	0.0271681	0.065787	0.0271681	0.065787
sp|Q8K019|BCLF1_MOUSE	Q8K019	Bclaf1	Bcl-2-associated transcription factor 1 OS=Mus musculus GN=Bclaf1 PE=1 SV=2	395.06	0	12	sp|Q8K019|BCLF1_MOUSE	1839.8	640.293	1394.49	1913.94	3405.41	2406.67	2132.39	2565.08	1617.15	2485.88	0.404087	0.208807	0.633377	0.0208333	0	0.0273998	0.0662416	0.0273998	0.0662416
sp|P63242|IF5A1_MOUSE	P63242	Eif5a	Eukaryotic translation initiation factor 5A-1 OS=Mus musculus GN=Eif5a PE=1 SV=2	239.29	0	4	sp|P63242|IF5A1_MOUSE	1210.17	587.922	500.485	420.664	172.474	177.138	365.398	504.747	544.203	271.268	0.529722	0.526939	-1.0923	0	0	0.0276918	0.0668407	0.0276918	0.0668407
sp|Q9CYG7|TOM34_MOUSE	Q9CYG7	Tomm34	Mitochondrial import receptor subunit TOM34 OS=Mus musculus GN=Tomm34 PE=1 SV=1	43.61	0.0070922	1	sp|Q9CYG7|TOM34_MOUSE	14.1312	16.851	13.6701	20.0966	24.8322	17.6616	72.3145	40.9144	15.4911	32.8733	0.182868	0.623849	1.04655	0.25	0	0.0285551	0.0688145	0.0285551	0.0688145
sp|O88466|ZN106_MOUSE	O88466	Znf106	Zinc finger protein 106 OS=Mus musculus GN=Znf106 PE=1 SV=3	39.25	0.00828937	1	sp|O88466|ZN106_MOUSE	16.3319	14.7893	3.73384	17.2153	44.3275	30.3568	29.6914	16.6409	15.5606	30.0241	0.481643	0.373813	0.949912	0	0	0.0287769	0.0692386	0.0287769	0.0692386
sp|O35129|PHB2_MOUSE	O35129	Phb2	Prohibitin-2 OS=Mus musculus GN=Phb2 PE=1 SV=1	933.69	0	17	sp|O35129|PHB2_MOUSE	30514.4	22435.8	23807.5	20950.3	18417	15842.1	17283.9	15595	23121.6	16563	0.172868	0.0785705	-0.482011	0	0	0.0289958	0.0696545	0.0289958	0.0696545
sp|P11499|HS90B_MOUSE	P11499	Hsp90ab1	Heat shock protein HSP 90-beta OS=Mus musculus GN=Hsp90ab1 PE=1 SV=3	1627.82	0	29	sp|P11499|HS90B_MOUSE	49134.4	18052.8	31776	27804.7	16779.3	10868.6	24363.3	13240	29790.3	15009.6	0.409544	0.361126	-0.995842	0.0855263	0.0394737	0.029441	0.0705978	0.029441	0.0705978
sp|P97310|MCM2_MOUSE	P97310	Mcm2	DNA replication licensing factor MCM2 OS=Mus musculus GN=Mcm2 PE=1 SV=3	1030.8	0	24	sp|P97310|MCM2_MOUSE	2636.44	2818.67	3726.59	3706.53	3996.7	4241.46	5294.24	6310.89	3262.6	4767.85	0.178734	0.213993	0.551949	0.0673077	0.00961538	0.0294863	0.0705978	0.0294863	0.0705978
sp|Q80UG5|SEPT9_MOUSE	Q80UG5	2009-09-01	Septin-9 OS=Mus musculus GN=Sept9 PE=1 SV=1	36.25	0.00946832	1	sp|Q80UG5|SEPT9_MOUSE	55.783	49.7512	94.3142	53.5764	31.2424	16.6704	60.9592	24.8323	54.6797	28.0373	0.328121	0.577389	-0.97285	0	0	0.0295287	0.0705978	0.0295287	0.0705978
sp|P47758|SRPRB_MOUSE	P47758	Srprb	Signal recognition particle receptor subunit beta OS=Mus musculus GN=Srprb PE=1 SV=1	165.86	0	4	sp|P47758|SRPRB_MOUSE	1067.7	1226.04	938.723	906.654	720.659	680.757	852.141	585.136	1003.21	700.708	0.140386	0.155987	-0.515338	0	0	0.0299807	0.0715653	0.0299807	0.0715653
sp|P19783|COX41_MOUSE	P19783	Cox4i1	Cytochrome c oxidase subunit 4 isoform 1, mitochondrial OS=Mus musculus GN=Cox4i1 PE=1 SV=2	302.84	0	8	sp|P19783|COX41_MOUSE	9684.15	7209.08	8380.52	8207.7	5781.94	6912.65	5412.39	5321.03	8294.11	5597.17	0.121467	0.124881	-0.568098	0	0	0.0303579	0.0721238	0.0303579	0.0721238
sp|Q99ME9|NOG1_MOUSE	Q99ME9	Gtpbp4	Nucleolar GTP-binding protein 1 OS=Mus musculus GN=Gtpbp4 PE=1 SV=3	175.88	0	5	sp|Q99ME9|NOG1_MOUSE	368.593	233.883	333.854	270.543	555.865	374.814	492.782	407.689	302.198	450.236	0.201408	0.179417	0.576673	0.125	0	0.0303317	0.0721238	0.0303317	0.0721238
sp|Q9CQY6|UQCC2_MOUSE	Q9CQY6	Uqcc2	Ubiquinol-cytochrome-c reductase complex assembly factor 2 OS=Mus musculus GN=Uqcc2 PE=1 SV=1	114.88	0	2	sp|Q9CQY6|UQCC2_MOUSE	113.375	314.907	116.602	131.384	215.083	262.621	372.599	355.656	123.993	309.139	0.576945	0.249444	1.30404	0.25	0	0.0302671	0.0721238	0.0302671	0.0721238
sp|P16858|G3P_MOUSE	P16858	Gapdh	Glyceraldehyde-3-phosphate dehydrogenase OS=Mus musculus GN=Gapdh PE=1 SV=2	909.72	0	16	sp|P16858|G3P_MOUSE	43211.9	20595.6	46307.6	44401.6	15900.8	10391.8	30539.5	22059	43806.7	18979.9	0.31297	0.438254	-1.22579	0.0657895	0	0.0305921	0.0723389	0.0305921	0.0723389
sp|Q8BP47|SYNC_MOUSE	Q8BP47	Nars	Asparagine--tRNA ligase, cytoplasmic OS=Mus musculus GN=Nars PE=1 SV=2	124.54	0	1	sp|Q8BP47|SYNC_MOUSE	39.2032	39.9213	118.369	28.546	108.958	57.9143	166.984	195.665	39.5622	137.971	0.735557	0.463534	1.76961	0.25	0	0.0305253	0.0723389	0.0305253	0.0723389
sp|Q8BTI8|SRRM2_MOUSE	Q8BTI8	Srrm2	Serine/arginine repetitive matrix protein 2 OS=Mus musculus GN=Srrm2 PE=1 SV=3	3302.36	0	62	sp|Q8BTI8|SRRM2_MOUSE	29770.4	21241.4	22441	37412.8	50608.3	51990.1	30683.3	45880.7	26105.7	48244.5	0.269992	0.217945	0.898624	0.0811688	0	0.0305712	0.0723389	0.0305712	0.0723389
sp|Q64518|AT2A3_MOUSE	Q64518	Atp2a3	Sarcoplasmic/endoplasmic reticulum calcium ATPase 3 OS=Mus musculus GN=Atp2a3 PE=1 SV=3	44.61	0	1	sp|Q64518|AT2A3_MOUSE	0.397698	0.397698	0.397698	0.397698	1.16384	0.610803	0.397698	0.881601	0.397698	0.746202	0	0.435291	0.883743	1	0.25	0.0307295	0.0725505	0.0307295	0.0725505
sp|Q5SUA5|MYO1G_MOUSE	Q5SUA5	Myo1g	Unconventional myosin-Ig OS=Mus musculus GN=Myo1g PE=1 SV=1	115.09	0	3	sp|Q5SUA5|MYO1G_MOUSE	76.7715	31.2771	51.6507	54.2218	177.658	115.781	93.8716	56.7714	52.9363	104.826	0.348039	0.456342	0.978179	0.25	0	0.0308144	0.0726375	0.0308144	0.0726375
sp|Q924W5|SMC6_MOUSE	Q924W5	Smc6	Structural maintenance of chromosomes protein 6 OS=Mus musculus GN=Smc6 PE=1 SV=1	81.5	0	2	sp|Q924W5|SMC6_MOUSE	460.008	1284.66	263.135	154.646	163.136	143.249	187.301	73.488	361.572	153.193	0.946854	0.345362	-1.18643	0	0	0.0311667	0.0732794	0.0311667	0.0732794
sp|Q9DBD5|PELP1_MOUSE	Q9DBD5	Pelp1	Proline-, glutamic acid- and leucine-rich protein 1 OS=Mus musculus GN=Pelp1 PE=1 SV=2	88.16	0	2	sp|Q9DBD5|PELP1_MOUSE	173.209	55.597	172.749	183.783	235.442	206.301	418.3	299.288	172.979	267.365	0.414844	0.324455	0.617855	0.375	0	0.0311838	0.0732794	0.0311838	0.0732794
sp|Q3UFY8|MRRP1_MOUSE	Q3UFY8	Trmt10c	Mitochondrial ribonuclease P protein 1 OS=Mus musculus GN=Trmt10c PE=1 SV=2	65.65	0.00186567	1	sp|Q3UFY8|MRRP1_MOUSE	162.091	229.664	182.838	229.735	371.117	318.15	211.717	392.248	206.251	344.633	0.169646	0.24948	0.745744	0.5	0	0.031248	0.0733164	0.031248	0.0733164
sp|Q3THK7|GUAA_MOUSE	Q3THK7	Gmps	GMP synthase [glutamine-hydrolyzing] OS=Mus musculus GN=Gmps PE=1 SV=2	43.6	0.00708661	1	sp|Q3THK7|GUAA_MOUSE	89.7599	0.397698	0.397698	0.397698	20.3048	12.146	71.1511	41.1097	0.397698	30.7072	1.96502	0.72729	6.18283	0.75	0	0.0312968	0.0733169	0.0312968	0.0733169
sp|Q8K202|RPA49_MOUSE	Q8K202	Polr1e	DNA-directed RNA polymerase I subunit RPA49 OS=Mus musculus GN=Polr1e PE=1 SV=2	48.79	0.00657895	1	sp|Q8K202|RPA49_MOUSE	35.8507	46.006	31.9337	16.7063	64.324	37.2641	100.14	57.2196	33.8922	60.7718	0.372622	0.405253	0.842393	0	0	0.0314172	0.0733889	0.0314172	0.0733889
sp|Q9CR23|TMEM9_MOUSE	Q9CR23	Tmem9	Transmembrane protein 9 OS=Mus musculus GN=Tmem9 PE=1 SV=1	59.65	0.00265487	2	sp|Q9CR23|TMEM9_MOUSE	360.424	320.427	397.418	296.347	215.834	276.077	262.494	154.705	340.425	239.164	0.129584	0.241252	-0.513742	0	0	0.0314246	0.0733889	0.0314246	0.0733889
sp|Q80YR5|SAFB2_MOUSE	Q80YR5	Safb2	Scaffold attachment factor B2 OS=Mus musculus GN=Safb2 PE=1 SV=2	349.22	0	10	sp|Q80YR5|SAFB2_MOUSE	1412.67	1237.17	979.191	983.779	2209.13	2616.71	1278.79	1604.84	1110.48	1906.98	0.182828	0.311199	0.771226	0.05	0	0.0317818	0.0741085	0.0317818	0.0741085
sp|P55264|ADK_MOUSE	P55264	Adk	Adenosine kinase OS=Mus musculus GN=Adk PE=1 SV=2	69.39	0	2	sp|P55264|ADK_MOUSE	456.988	288.633	471.107	431.926	278.898	214.305	338.676	225.394	444.457	252.146	0.203639	0.215771	-0.825376	0	0	0.0319287	0.0743363	0.0319287	0.0743363
sp|O08740|RPB11_MOUSE	O08740	Polr2j	DNA-directed RNA polymerase II subunit RPB11 OS=Mus musculus GN=Polr2j PE=1 SV=1	63.34	0	1	sp|O08740|RPB11_MOUSE	0.855398	15.4117	11.2293	8.07818	25.1855	17.8525	18.2634	59.0754	9.65376	21.7245	0.690746	0.65167	1.17109	0.5	0	0.0321359	0.0745888	0.0321359	0.0745888
sp|Q99N80|SYTL1_MOUSE	Q99N80	Sytl1	Synaptotagmin-like protein 1 OS=Mus musculus GN=Sytl1 PE=1 SV=2	66.22	0.00187441	2	sp|Q99N80|SYTL1_MOUSE	32.9592	50.5465	133.482	64.9566	122.828	81.0563	251.287	163.914	57.7515	143.371	0.624071	0.469684	1.30818	0.375	0	0.0321315	0.0745888	0.0321315	0.0745888
sp|P62814|VATB2_MOUSE	P62814	Atp6v1b2	V-type proton ATPase subunit B, brain isoform OS=Mus musculus GN=Atp6v1b2 PE=1 SV=1	86.71	0	3	sp|P62814|VATB2_MOUSE	105.562	46.4547	72.3307	98.7994	28.4043	49.5248	19.736	65.5848	85.5651	38.9645	0.334325	0.507648	-1.17243	0	0.25	0.0329154	0.0761641	0.0329154	0.0761641
sp|Q5SUF2|LC7L3_MOUSE	Q5SUF2	Luc7l3	Luc7-like protein 3 OS=Mus musculus GN=Luc7l3 PE=1 SV=1	260.07	0	5	sp|Q5SUF2|LC7L3_MOUSE	2239.33	2445.15	1558.09	1974.3	1614.34	1356.86	1164.39	1392.59	2106.81	1374.73	0.186352	0.133471	-0.613178	0.0833333	0	0.0328841	0.0761641	0.0328841	0.0761641
sp|Q61937|NPM_MOUSE	Q61937	Npm1	Nucleophosmin OS=Mus musculus GN=Npm1 PE=1 SV=1	1149.92	0	21	sp|Q61937|NPM_MOUSE	7889.16	6474.8	6688.93	9374.23	12701.6	9619.23	9333.31	16142.2	7289.05	11160.4	0.175185	0.266487	0.605607	0.0803571	0.0267857	0.0334472	0.0771584	0.0334472	0.0771584
sp|Q9CXZ1|NDUS4_MOUSE	Q9CXZ1	Ndufs4	NADH dehydrogenase [ubiquinone] iron-sulfur protein 4, mitochondrial OS=Mus musculus GN=Ndufs4 PE=1 SV=3	241.37	0	7	sp|Q9CXZ1|NDUS4_MOUSE	364.387	201.198	144.891	287.231	450.364	381.556	307.294	695.397	244.215	415.96	0.386624	0.366934	0.786079	0.321429	0.0357143	0.0334141	0.0771584	0.0334141	0.0771584
sp|A2BH40|ARI1A_MOUSE	A2BH40	Arid1a	AT-rich interactive domain-containing protein 1A OS=Mus musculus GN=Arid1a PE=1 SV=1	196.92	0	5	sp|A2BH40|ARI1A_MOUSE	254.218	182.356	227.359	268.955	422.648	310.718	390.004	277.061	240.788	350.361	0.163074	0.193308	0.53403	0.15	0	0.033537	0.0772477	0.033537	0.0772477
sp|P09411|PGK1_MOUSE	P09411	Pgk1	Phosphoglycerate kinase 1 OS=Mus musculus GN=Pgk1 PE=1 SV=4	218.46	0	5	sp|P09411|PGK1_MOUSE	1480.18	1144.24	1759.66	2099.29	707.07	364.134	1667.9	722.337	1619.92	714.704	0.250641	0.647132	-1.1752	0.05	0	0.0336862	0.0774029	0.0336862	0.0774029
sp|Q3TEA8|HP1B3_MOUSE	Q3TEA8	Hp1bp3	Heterochromatin protein 1-binding protein 3 OS=Mus musculus GN=Hp1bp3 PE=1 SV=1	28.6	0.00746269	1	sp|Q3TEA8|HP1B3_MOUSE	56.1963	89.6465	26.7641	74.8812	57.3679	17.6956	19.21	16.1467	65.5388	18.4528	0.438221	0.720205	-1.81492	0	0	0.0337069	0.0774029	0.0337069	0.0774029
sp|Q8JZN5|ACAD9_MOUSE	Q8JZN5	Acad9	Acyl-CoA dehydrogenase family member 9, mitochondrial OS=Mus musculus GN=Acad9 PE=1 SV=2	123.2	0	3	sp|Q8JZN5|ACAD9_MOUSE	457.723	231.123	223.716	243.16	489.221	407.581	533.584	378.853	237.141	448.401	0.390451	0.15822	0.913505	0	0	0.0339175	0.0777684	0.0339175	0.0777684
sp|P35550|FBRL_MOUSE	P35550	Fbl	rRNA 2'-O-methyltransferase fibrillarin OS=Mus musculus GN=Fbl PE=1 SV=2	328.8	0	7	sp|P35550|FBRL_MOUSE	4536.79	3137.73	4559.76	4029.45	2431.48	1633.64	3950.73	2139.3	4283.12	2285.39	0.163665	0.392836	-0.90664	0	0	0.0340671	0.077993	0.0340671	0.077993
sp|Q8CFQ3|AQR_MOUSE	Q8CFQ3	Aqr	Intron-binding protein aquarius OS=Mus musculus GN=Aqr PE=1 SV=2	320.32	0	8	sp|Q8CFQ3|AQR_MOUSE	676.922	602.297	802.538	666.197	1222.76	930.178	764.328	1267.03	671.56	1076.47	0.121954	0.229464	0.667318	0.03125	0	0.0342515	0.0782965	0.0342515	0.0782965
sp|O70378|EMC8_MOUSE	O70378	Emc8	ER membrane protein complex subunit 8 OS=Mus musculus GN=Emc8 PE=1 SV=1	191.21	0	3	sp|O70378|EMC8_MOUSE	84.3495	100.459	83.4465	65.0411	193.405	94.5015	108.088	277.381	83.898	150.746	0.17377	0.504051	0.785226	0.333333	0.0833333	0.034473	0.0785653	0.034473	0.0785653
sp|Q02819|NUCB1_MOUSE	Q02819	Nucb1	Nucleobindin-1 OS=Mus musculus GN=Nucb1 PE=1 SV=2	68.43	0.0019084	2	sp|Q02819|NUCB1_MOUSE	177.836	152.791	148.196	198.087	133.004	120.368	118.714	65.78	165.313	119.541	0.137294	0.272372	-0.463578	0	0	0.0344331	0.0785653	0.0344331	0.0785653
sp|Q01149|CO1A2_MOUSE	Q01149	Col1a2	Collagen alpha-2(I) chain OS=Mus musculus GN=Col1a2 PE=1 SV=2	195.13	0	6	sp|Q01149|CO1A2_MOUSE	7641.83	8436.29	5842.94	7965.15	2355.61	4994.83	6602.25	1048.25	7803.49	3675.22	0.151733	0.669793	-1.18554	0.125	0.0416667	0.0348616	0.0793311	0.0348616	0.0793311
sp|P21107|TPM3_MOUSE	P21107	Tpm3	Tropomyosin alpha-3 chain OS=Mus musculus GN=Tpm3 PE=1 SV=3	195.59	0	5	sp|P21107|TPM3_MOUSE	481.24	439.52	358.388	553.949	169.803	259.298	459.856	233.961	460.38	246.63	0.178212	0.44604	-0.900902	0	0	0.0354026	0.0804411	0.0354026	0.0804411
sp|P62830|RL23_MOUSE	P62830	Rpl23	60S ribosomal protein L23 OS=Mus musculus GN=Rpl23 PE=1 SV=1	500.27	0	9	sp|P62830|RL23_MOUSE	4126.9	8999.61	4878.01	7276.04	2711.78	3993.98	3990.04	4027.76	6077.03	3992.01	0.353604	0.175581	-0.577609	0.0454545	0	0.0357304	0.081064	0.0357304	0.081064
sp|O88532|ZFR_MOUSE	O88532	Zfr	Zinc finger RNA-binding protein OS=Mus musculus GN=Zfr PE=1 SV=2	655.4	0	13	sp|O88532|ZFR_MOUSE	1707.66	1619.55	1413.26	1723.53	2889.05	2634.76	1598.63	3172.85	1663.61	2761.91	0.0882977	0.266635	0.730328	0.0892857	0	0.0360569	0.0816821	0.0360569	0.0816821
sp|Q8R180|ERO1A_MOUSE	Q8R180	Ero1a	ERO1-like protein alpha OS=Mus musculus GN=Ero1a PE=1 SV=2	57	0.00433651	1	sp|Q8R180|ERO1A_MOUSE	232.087	156.412	176.15	172.977	197.943	88.3938	94.2472	64.4887	174.563	91.3205	0.178649	0.532045	-0.935423	0	0	0.0361754	0.081828	0.0361754	0.081828
sp|P11276|FINC_MOUSE	P11276	Fn1	Fibronectin OS=Mus musculus GN=Fn1 PE=1 SV=4	882.67	0	18	sp|P11276|FINC_MOUSE	3763.94	3534.44	3284.25	1728.96	1870.27	1987.26	1747.57	581.644	3409.34	1808.92	0.299028	0.420746	-0.914224	0.184211	0.0789474	0.0362417	0.0818554	0.0362417	0.0818554
sp|Q9JHU4|DYHC1_MOUSE	Q9JHU4	Dync1h1	Cytoplasmic dynein 1 heavy chain 1 OS=Mus musculus GN=Dync1h1 PE=1 SV=2	181.65	0	5	sp|Q9JHU4|DYHC1_MOUSE	1371.18	2175.16	1544.38	1479.07	1048.14	1237.32	1167.14	1019.6	1511.73	1107.64	0.220556	0.0912337	-0.450458	0.2	0	0.0363998	0.0820897	0.0363998	0.0820897
sp|O08547|SC22B_MOUSE	O08547	Sec22b	Vesicle-trafficking protein SEC22b OS=Mus musculus GN=Sec22b PE=1 SV=3	296.4	0	5	sp|O08547|SC22B_MOUSE	1318.45	1668.19	1454.74	1173.25	989.533	990.506	1141.4	746.195	1386.59	990.019	0.149967	0.16913	-0.484273	0	0	0.0367176	0.0826257	0.0367176	0.0826257
sp|Q8BG30|NELFA_MOUSE	Q8BG30	Nelfa	Negative elongation factor A OS=Mus musculus GN=Nelfa PE=1 SV=1	60.5	0.00267618	1	sp|Q8BG30|NELFA_MOUSE	66.5261	127.742	106.869	147.033	32.7183	48.1816	87.973	75.3078	117.306	61.7447	0.307857	0.411864	-0.955828	0	0	0.0367468	0.0826257	0.0367468	0.0826257
sp|Q8BJM7|TYW1_MOUSE	Q8BJM7	Tyw1	S-adenosyl-L-methionine-dependent tRNA 4-demethylwyosine synthase OS=Mus musculus GN=Tyw1 PE=1 SV=1	41.28	0.00693909	1	sp|Q8BJM7|TYW1_MOUSE	54.2049	99.0058	67.9357	92.8339	105.272	101.759	153.992	122.836	80.3848	114.054	0.268018	0.197337	0.517946	0	0	0.0371996	0.0835196	0.0371996	0.0835196
sp|O35166|GOSR2_MOUSE	O35166	Gosr2	Golgi SNAP receptor complex member 2 OS=Mus musculus GN=Gosr2 PE=1 SV=2	30.3	0	1	sp|O35166|GOSR2_MOUSE	86.6462	84.3399	52.0453	79.0143	138.615	121.233	78.299	160.118	81.6771	129.924	0.211454	0.278599	0.667193	0	0	0.037297	0.0836139	0.037297	0.0836139
sp|O35343|IMA3_MOUSE	O35343	Kpna4	Importin subunit alpha-3 OS=Mus musculus GN=Kpna4 PE=1 SV=1	48.2	0	1	sp|O35343|IMA3_MOUSE	297.806	129.838	150.027	233.101	588.386	333.464	227.404	358.984	191.564	346.224	0.382711	0.403035	0.887636	0	0	0.0376322	0.0841157	0.0376322	0.0841157
sp|Q0P678|ZCH18_MOUSE	Q0P678	Zc3h18	Zinc finger CCCH domain-containing protein 18 OS=Mus musculus GN=Zc3h18 PE=1 SV=1	275.58	0	7	sp|Q0P678|ZCH18_MOUSE	1294.95	1018.49	775.418	1634.87	2655.97	2380.97	1151.63	2275.68	1156.72	2328.32	0.313003	0.313149	1.01926	0.107143	0	0.0375872	0.0841157	0.0375872	0.0841157
sp|Q9D6T0|NOSIP_MOUSE	Q9D6T0	Nosip	Nitric oxide synthase-interacting protein OS=Mus musculus GN=Nosip PE=1 SV=1	40.51	0.00766284	1	sp|Q9D6T0|NOSIP_MOUSE	48.1611	18.7936	71.6267	55.7024	74.201	71.4126	97.8868	104.074	51.9317	86.0439	0.455633	0.18989	0.718472	0	0	0.0377552	0.084266	0.0377552	0.084266
sp|Q6PA06|ATLA2_MOUSE	Q6PA06	Atl2	Atlastin-2 OS=Mus musculus GN=Atl2 PE=1 SV=1	97.72	0	3	sp|Q6PA06|ATLA2_MOUSE	403.653	604.511	391.526	452.413	366.726	334.756	243.254	299.127	428.033	316.941	0.21149	0.170165	-0.433446	0	0	0.0378146	0.0842742	0.0378146	0.0842742
sp|Q8BMS1|ECHA_MOUSE	Q8BMS1	Hadha	Trifunctional enzyme subunit alpha, mitochondrial OS=Mus musculus GN=Hadha PE=1 SV=1	794.72	0	13	sp|Q8BMS1|ECHA_MOUSE	2790.16	7168.07	4193.01	4577.26	2408.03	2988.31	2727.9	2769.42	4385.13	2748.66	0.390128	0.0878634	-0.672545	0.0147059	0	0.0385015	0.0856785	0.0385015	0.0856785
sp|Q9CWE0|MFR1L_MOUSE	Q9CWE0	Mtfr1l	Mitochondrial fission regulator 1-like OS=Mus musculus GN=Mtfr1l PE=1 SV=1	89.23	0	3	sp|Q9CWE0|MFR1L_MOUSE	113.596	162.599	224.95	183.305	200.029	236.367	369.11	304.865	172.952	270.616	0.270513	0.269858	0.636818	0	0	0.0386424	0.0857396	0.0386424	0.0857396
sp|Q9D7A8|ARMC1_MOUSE	Q9D7A8	Armc1	Armadillo repeat-containing protein 1 OS=Mus musculus GN=Armc1 PE=1 SV=1	54.15	0.0042517	1	sp|Q9D7A8|ARMC1_MOUSE	26.9412	63.3564	108.332	14.1191	62.0955	119.619	175.499	122.582	45.1488	121.101	0.794685	0.386262	1.55137	0	0	0.038599	0.0857396	0.038599	0.0857396
sp|Q8K2T4|UQCC3_MOUSE	Q8K2T4	Uqcc3	Ubiquinol-cytochrome-c reductase complex assembly factor 3 OS=Mus musculus GN=Uqcc3 PE=1 SV=1	39.26	0.00830189	1	sp|Q8K2T4|UQCC3_MOUSE	5.62421	50.1903	41.7598	10.9811	61.4628	53.6281	81.499	41.3616	26.3704	57.5455	0.815404	0.283172	1.42278	0	0	0.0389841	0.0863709	0.0389841	0.0863709
sp|Q8R1K1|UBAC2_MOUSE	Q8R1K1	Ubac2	Ubiquitin-associated domain-containing protein 2 OS=Mus musculus GN=Ubac2 PE=1 SV=1	113.23	0	2	sp|Q8R1K1|UBAC2_MOUSE	261.032	224.494	260.694	196.418	302.556	320.108	334.131	339.341	242.594	327.119	0.132728	0.0508029	0.434967	0	0	0.0391847	0.0866882	0.0391847	0.0866882
sp|Q99LY9|NDUS5_MOUSE	Q99LY9	Ndufs5	NADH dehydrogenase [ubiquinone] iron-sulfur protein 5 OS=Mus musculus GN=Ndufs5 PE=1 SV=3	192.39	0	4	sp|Q99LY9|NDUS5_MOUSE	307.056	940.025	556.412	475.323	321.245	213.482	232.129	410.741	515.868	276.687	0.47013	0.308096	-0.91323	0.25	0	0.0393049	0.086827	0.0393049	0.086827
sp|Q8BKS9|PUM3_MOUSE	Q8BKS9	Pum3	Pumilio homolog 3 OS=Mus musculus GN=Pum3 PE=1 SV=2	96.57	0	3	sp|Q8BKS9|PUM3_MOUSE	330.82	532.009	215.268	344.301	242.399	158.851	244.497	179.859	337.561	211.129	0.368649	0.21142	-0.692731	0.0833333	0	0.0394893	0.0871071	0.0394893	0.0871071
sp|Q9CQX2|CYB5B_MOUSE	Q9CQX2	Cyb5b	Cytochrome b5 type B OS=Mus musculus GN=Cyb5b PE=1 SV=1	102.94	0	3	sp|Q9CQX2|CYB5B_MOUSE	275.442	389.734	485.886	301.884	406.045	744.409	896.794	479.639	345.809	612.024	0.262223	0.362153	0.80078	0	0	0.0395987	0.087221	0.0395987	0.087221
sp|Q9CQF3|CPSF5_MOUSE	Q9CQF3	Nudt21	Cleavage and polyadenylation specificity factor subunit 5 OS=Mus musculus GN=Nudt21 PE=1 SV=1	152.2	0	3	sp|Q9CQF3|CPSF5_MOUSE	1915.14	2641.78	1918.01	2864.63	1860.19	1670	1425.91	1352.93	2279.89	1547.96	0.210512	0.147277	-0.544692	0	0	0.0397374	0.0873991	0.0397374	0.0873991
sp|E9Q784|ZC3HD_MOUSE	E9Q784	Zc3h13	Zinc finger CCCH domain-containing protein 13 OS=Mus musculus GN=Zc3h13 PE=1 SV=1	245.66	0	7	sp|E9Q784|ZC3HD_MOUSE	418.886	356.152	353.257	418.508	753.346	805.204	442.095	463.765	387.33	608.556	0.0955917	0.308077	0.614479	0	0	0.0400367	0.0879294	0.0400367	0.0879294
sp|Q9D6J6|NDUV2_MOUSE	Q9D6J6	Ndufv2	NADH dehydrogenase [ubiquinone] flavoprotein 2, mitochondrial OS=Mus musculus GN=Ndufv2 PE=1 SV=2	153.68	0	4	sp|Q9D6J6|NDUV2_MOUSE	348.814	415.03	257.828	380.71	696.958	421.525	447.898	1348.1	364.762	572.428	0.192522	0.59184	0.616547	0.0625	0	0.0401361	0.0880199	0.0401361	0.0880199
sp|Q9D3D9|ATPD_MOUSE	Q9D3D9	Atp5d	ATP synthase subunit delta, mitochondrial OS=Mus musculus GN=Atp5d PE=1 SV=1	163.71	0	3	sp|Q9D3D9|ATPD_MOUSE	3005.23	2221.87	1709.29	2470.64	1845.52	1329.74	1201.83	1773.87	2346.26	1551.81	0.229088	0.20789	-0.609307	0	0	0.0408403	0.0894344	0.0408403	0.0894344
sp|Q6ZWR6|SYNE1_MOUSE	Q6ZWR6	Syne1	Nesprin-1 OS=Mus musculus GN=Syne1 PE=1 SV=2	49.64	0.00577558	1	sp|Q6ZWR6|SYNE1_MOUSE	71.9492	32.6822	48.5303	7.52477	84.2461	108.071	67.3823	81.5797	40.6062	82.9129	0.674355	0.197811	1.05772	0.25	0	0.0409998	0.0896538	0.0409998	0.0896538
sp|Q9D6U8|F162A_MOUSE	Q9D6U8	Fam162a	Protein FAM162A OS=Mus musculus GN=Fam162a PE=1 SV=1	80.22	0	2	sp|Q9D6U8|F162A_MOUSE	1506.75	1468.37	1049	1342.9	732.658	1171.6	932.541	854.997	1405.64	893.769	0.154525	0.200514	-0.65317	0	0	0.0415319	0.0906859	0.0415319	0.0906859
sp|P58334|KLF16_MOUSE	P58334	Klf16	Krueppel-like factor 16 OS=Mus musculus GN=Klf16 PE=1 SV=2	38.68	0.0082397	1	sp|P58334|KLF16_MOUSE	142.594	340.316	176.43	209.264	105.694	182.775	108.945	102.442	192.847	107.319	0.398359	0.309145	-0.840464	0	0	0.0418358	0.0912176	0.0418358	0.0912176
sp|P22907|HEM3_MOUSE	P22907	Hmbs	Porphobilinogen deaminase OS=Mus musculus GN=Hmbs PE=1 SV=2	44.14	0.00711462	1	sp|P22907|HEM3_MOUSE	11.7463	11.7591	11.1277	2.76182	13.5059	15.0333	19.2853	25.1811	11.437	17.1593	0.470775	0.286393	0.574652	0.5	0	0.0434537	0.0946089	0.0434537	0.0946089
sp|Q8R502|LRC8C_MOUSE	Q8R502	Lrrc8c	Volume-regulated anion channel subunit LRRC8C OS=Mus musculus GN=Lrrc8c PE=1 SV=1	46.36	0.00724638	1	sp|Q8R502|LRC8C_MOUSE	623.18	1057.34	306.504	402.064	335.746	326.267	304.124	176.217	512.622	315.195	0.559474	0.259493	-0.668181	0	0	0.0436604	0.0949222	0.0436604	0.0949222
sp|Q6NVF9|CPSF6_MOUSE	Q6NVF9	Cpsf6	Cleavage and polyadenylation specificity factor subunit 6 OS=Mus musculus GN=Cpsf6 PE=1 SV=1	381.99	0	6	sp|Q6NVF9|CPSF6_MOUSE	2379.74	3124.53	1976.61	2733.66	1740.61	1592.76	2018.99	1762.63	2556.7	1751.62	0.192046	0.0995286	-0.542157	0.0357143	0	0.0440517	0.0956352	0.0440517	0.0956352
sp|F6ZDS4|TPR_MOUSE	F6ZDS4	Tpr	Nucleoprotein TPR OS=Mus musculus GN=Tpr PE=1 SV=1	688.42	0	16	sp|F6ZDS4|TPR_MOUSE	771.297	649.779	839.641	1130.82	925.534	1367.44	1224.48	1819.22	805.469	1295.96	0.240969	0.278908	0.685221	0.205882	0.0735294	0.0446877	0.096738	0.0446877	0.096738
sp|Q91YH5|ATLA3_MOUSE	Q91YH5	Atl3	Atlastin-3 OS=Mus musculus GN=Atl3 PE=1 SV=1	99.9	0	1	sp|Q91YH5|ATLA3_MOUSE	11.4015	116.504	37.4574	60.0117	105.196	129.08	76.5157	173.697	48.7346	117.138	0.794334	0.339432	1.29736	0	0	0.0446332	0.096738	0.0446332	0.096738
sp|P47802|MTX1_MOUSE	P47802	Mtx1	Metaxin-1 OS=Mus musculus GN=Mtx1 PE=1 SV=1	61.9	0.00180995	1	sp|P47802|MTX1_MOUSE	155.215	291.644	197.992	136.23	259.311	275.967	318.023	301.997	176.604	288.982	0.354621	0.0907803	0.719658	0	0	0.0450438	0.0973694	0.0450438	0.0973694
sp|Q9R0Q7|TEBP_MOUSE	Q9R0Q7	Ptges3	Prostaglandin E synthase 3 OS=Mus musculus GN=Ptges3 PE=1 SV=1	94.98	0	2	sp|Q9R0Q7|TEBP_MOUSE	84.4758	27.6763	44.4742	49.0922	30.9858	25.276	24.4991	31.7845	46.7832	28.1309	0.464236	0.134306	-0.739543	0.25	0	0.0453053	0.0977947	0.0453053	0.0977947
sp|P30681|HMGB2_MOUSE	P30681	Hmgb2	High mobility group protein B2 OS=Mus musculus GN=Hmgb2 PE=1 SV=3	233.02	0	5	sp|P30681|HMGB2_MOUSE	1396	17607.7	1877.63	1395.9	815.645	470.536	1375	786.384	1636.81	801.015	1.44162	0.436327	-1.01545	0.0357143	0.142857	0.0454425	0.0979509	0.0454425	0.0979509
sp|Q9DC29|ABCB6_MOUSE	Q9DC29	Abcb6	ATP-binding cassette sub-family B member 6, mitochondrial OS=Mus musculus GN=Abcb6 PE=1 SV=1	61.76	0.00180668	1	sp|Q9DC29|ABCB6_MOUSE	8.45982	113.946	52.0562	19.2081	129.554	137.569	44.2469	179.63	35.6321	133.562	0.980199	0.462376	2.07789	0	0	0.0463643	0.0997955	0.0463643	0.0997955
sp|Q9DBM1|GPTC1_MOUSE	Q9DBM1	Gpatch1	G patch domain-containing protein 1 OS=Mus musculus GN=Gpatch1 PE=2 SV=1	113.82	0	3	sp|Q9DBM1|GPTC1_MOUSE	205.925	49.747	98.9015	123.938	271.025	215.648	149.711	199.505	111.42	207.577	0.545569	0.239213	0.905712	0	0	0.0472632	0.101586	0.0472632	0.101586
sp|Q61881|MCM7_MOUSE	Q61881	Mcm7	DNA replication licensing factor MCM7 OS=Mus musculus GN=Mcm7 PE=1 SV=1	1063.43	0	22	sp|Q61881|MCM7_MOUSE	4500.56	3237.67	5860.43	5706.43	6505.32	6024.67	7319.51	8546.83	5103.5	6912.42	0.25303	0.155407	0.445337	0.0833333	0	0.0473353	0.101596	0.0473353	0.101596
sp|Q9WVA3|BUB3_MOUSE	Q9WVA3	Bub3	Mitotic checkpoint protein BUB3 OS=Mus musculus GN=Bub3 PE=1 SV=2	90.55	0	3	sp|Q9WVA3|BUB3_MOUSE	413.542	1130.78	1056.2	808.667	531.027	431.784	465.833	474.59	932.434	470.211	0.37931	0.0865552	-0.974932	0	0	0.047632	0.102088	0.047632	0.102088
sp|O09100|GATA2_MOUSE	O09100	Gata2	Endothelial transcription factor GATA-2 OS=Mus musculus GN=Gata2 PE=1 SV=2	118.64	0	3	sp|O09100|GATA2_MOUSE	283.407	157.74	354.059	438.067	473.121	419.896	462.94	577.102	318.733	468.031	0.384775	0.13797	0.563085	0	0	0.0482242	0.103211	0.0482242	0.103211
sp|Q91YT0|NDUV1_MOUSE	Q91YT0	Ndufv1	NADH dehydrogenase [ubiquinone] flavoprotein 1, mitochondrial OS=Mus musculus GN=Ndufv1 PE=1 SV=1	216.1	0	6	sp|Q91YT0|NDUV1_MOUSE	121.32	190.027	160.838	184.928	339.635	206.313	186.866	678.188	172.883	272.974	0.190775	0.644463	0.618125	0.291667	0.0833333	0.0489083	0.104527	0.0489083	0.104527
sp|P07901|HS90A_MOUSE	P07901	Hsp90aa1	Heat shock protein HSP 90-alpha OS=Mus musculus GN=Hsp90aa1 PE=1 SV=4	723.29	0	13	sp|P07901|HS90A_MOUSE	11283.8	4026.89	4739.39	3682.8	3381.47	2173.93	4060.28	2239.09	4383.14	2810.28	0.60576	0.309605	-0.666902	0	0	0.0491891	0.104978	0.0491891	0.104978
sp|Q9D2R8|RT33_MOUSE	Q9D2R8	Mrps33	28S ribosomal protein S33, mitochondrial OS=Mus musculus GN=Mrps33 PE=1 SV=1	103.36	0	3	sp|Q9D2R8|RT33_MOUSE	1093.65	2407.36	2241.12	1304.79	1124.35	973.797	1278.72	733.081	1772.95	1049.08	0.373912	0.226202	-0.708623	0	0	0.0497319	0.105987	0.0497319	0.105987
sp|Q8CIE6|COPA_MOUSE	Q8CIE6	Copa	Coatomer subunit alpha OS=Mus musculus GN=Copa PE=1 SV=2	274.83	0	6	sp|Q8CIE6|COPA_MOUSE	326.993	377.244	653.492	319.595	497.838	614.895	871.919	617.84	352.119	616.367	0.377253	0.242478	0.811406	0.3125	0	0.0498245	0.106035	0.0498245	0.106035
sp|Q64374|RGN_MOUSE	Q64374	Rgn	Regucalcin OS=Mus musculus GN=Rgn PE=1 SV=1	61.07	0.002693	1	sp|Q64374|RGN_MOUSE	3.03088	3.86142	49.9244	30.2274	48.2512	21.1242	115.685	54.7783	17.0444	51.5148	1.03984	0.665547	2.25055	0	0	0.050911	0.108195	0.050911	0.108195
sp|O89090|SP1_MOUSE	O89090	Sp1	Transcription factor Sp1 OS=Mus musculus GN=Sp1 PE=1 SV=2	51.11	0	1	sp|O89090|SP1_MOUSE	16.006	81.3631	95.6428	46.269	85.0553	126.245	108.143	124.714	63.8161	116.429	0.598907	0.172587	0.920504	0	0	0.0510522	0.108343	0.0510522	0.108343
sp|Q91YU8|SSF1_MOUSE	Q91YU8	Ppan	Suppressor of SWI4 1 homolog OS=Mus musculus GN=Ppan PE=1 SV=2	41.13	0.00692841	1	sp|Q91YU8|SSF1_MOUSE	36.1503	50.9321	41.4635	16.3731	75.8878	48.367	53.1251	59.7561	38.8069	56.4406	0.402467	0.202655	0.541315	0.25	0	0.0512435	0.108533	0.0512435	0.108533
sp|Q9Z2I9|SUCB1_MOUSE	Q9Z2I9	Sucla2	Succinate--CoA ligase [ADP-forming] subunit beta, mitochondrial OS=Mus musculus GN=Sucla2 PE=1 SV=2	54.08	0.00424448	1	sp|Q9Z2I9|SUCB1_MOUSE	175.127	95.1797	48.8414	88.8036	73.7965	47.7275	43.728	43.3349	91.9917	45.7277	0.518651	0.279384	-1.00895	0	0	0.0512854	0.108533	0.0512854	0.108533
sp|Q6P542|ABCF1_MOUSE	Q6P542	Abcf1	ATP-binding cassette sub-family F member 1 OS=Mus musculus GN=Abcf1 PE=1 SV=1	113.9	0	3	sp|Q6P542|ABCF1_MOUSE	949.657	877.81	1433.89	702.229	614.894	422.052	896.419	157.781	913.734	518.473	0.315957	0.596218	-0.841778	0	0	0.0515644	0.10897	0.0515644	0.10897
sp|P55096|ABCD3_MOUSE	P55096	Abcd3	ATP-binding cassette sub-family D member 3 OS=Mus musculus GN=Abcd3 PE=1 SV=2	112.71	0	2	sp|P55096|ABCD3_MOUSE	5.29147	15.6485	4.52958	6.41435	23.5567	13.3071	7.02617	53.1342	5.85291	18.4319	0.649428	0.841938	1.60361	0.75	0.25	0.0518663	0.109455	0.0518663	0.109455
sp|Q03265|ATPA_MOUSE	Q03265	Atp5a1	ATP synthase subunit alpha, mitochondrial OS=Mus musculus GN=Atp5a1 PE=1 SV=1	2153.84	0	30	sp|Q03265|ATPA_MOUSE	85076.6	95850.7	65941.2	72116.8	63478.3	54263.2	61626.9	49205.7	78596.7	57945	0.167701	0.115876	-0.437782	0.0357143	0	0.0521535	0.109602	0.0521535	0.109602
sp|Q6RUT7|CSMT1_MOUSE	Q6RUT7	Ccsmst1	Protein CCSMST1 OS=Mus musculus GN=Ccsmst1 PE=1 SV=1	58.47	0.00263852	1	sp|Q6RUT7|CSMT1_MOUSE	171.342	276.352	208.113	119.299	215.845	317.947	380.186	297.03	189.728	307.488	0.340682	0.224124	0.702573	0.25	0	0.0521379	0.109602	0.0521379	0.109602
sp|Q9Z0H3|SNF5_MOUSE	Q9Z0H3	Smarcb1	SWI/SNF-related matrix-associated actin-dependent regulator of chromatin subfamily B member 1 OS=Mus musculus GN=Smarcb1 PE=1 SV=1	58.64	0.00264085	2	sp|Q9Z0H3|SNF5_MOUSE	260.707	276.878	362.62	267.453	528.903	347.655	522.5	333.667	272.165	435.078	0.163066	0.247051	0.647276	0	0	0.0520206	0.109602	0.0520206	0.109602
sp|Q62203|SF3A2_MOUSE	Q62203	Sf3a2	Splicing factor 3A subunit 2 OS=Mus musculus GN=Sf3a2 PE=1 SV=2	382.5	0	9	sp|Q62203|SF3A2_MOUSE	936.037	1059.5	574.948	1257.26	1535.86	1682.72	1029.41	1695	997.77	1609.29	0.299892	0.210465	0.690908	0.025	0.025	0.0527124	0.110623	0.0527124	0.110623
sp|Q91VM5|RMXL1_MOUSE	Q91VM5	Rbmxl1	RNA binding motif protein, X-linked-like-1 OS=Mus musculus GN=Rbmxl1 PE=1 SV=1	1645.16	0	30	sp|Q91VM5|RMXL1_MOUSE	52145.5	20199.5	20325.2	23766.8	56101.2	57249.4	30329.1	48973.2	22046	52537.2	0.530627	0.258294	1.2539	0.0723684	0.0131579	0.05283	0.110716	0.05283	0.110716
sp|O54972|MTG16_MOUSE	O54972	Cbfa2t3	Protein CBFA2T3 OS=Mus musculus GN=Cbfa2t3 PE=1 SV=2	328.33	0	7	sp|O54972|MTG16_MOUSE	561.59	786.037	812.8	868.101	939.544	851.88	1271.91	1816.1	799.418	1105.73	0.177994	0.358018	0.451694	0.15625	0.03125	0.0533357	0.111466	0.0533357	0.111466
sp|Q9CRB2|NHP2_MOUSE	Q9CRB2	Nhp2	H/ACA ribonucleoprotein complex subunit 2 OS=Mus musculus GN=Nhp2 PE=1 SV=1	127.35	0	3	sp|Q9CRB2|NHP2_MOUSE	168.528	90.7272	153.304	93.8072	242.021	121.506	317.084	204.208	123.555	223.115	0.317071	0.367772	0.890507	0.166667	0	0.0533093	0.111466	0.0533093	0.111466
sp|Q8CGC7|SYEP_MOUSE	Q8CGC7	Eprs	Bifunctional glutamate/proline--tRNA ligase OS=Mus musculus GN=Eprs PE=1 SV=4	588.57	0	15	sp|Q8CGC7|SYEP_MOUSE	3133.74	3090.16	4230.83	4324.94	2058.87	2240.76	3644.81	2167	3682.28	2203.88	0.182543	0.296049	-0.724568	0	0.0166667	0.0539134	0.112518	0.0539134	0.112518
sp|Q8BMD8|SCMC1_MOUSE	Q8BMD8	Slc25a24	Calcium-binding mitochondrial carrier protein SCaMC-1 OS=Mus musculus GN=Slc25a24 PE=1 SV=1	36.73	0.00952381	1	sp|Q8BMD8|SCMC1_MOUSE	18.4258	3.56999	5.68157	9.29264	21.2849	17.8032	10.9926	15.2941	7.48711	16.5486	0.710017	0.265014	1.18329	0	0	0.0553671	0.115393	0.0553671	0.115393
sp|Q80V23|ZNF32_MOUSE	Q80V23	Znf32	Zinc finger protein 32 OS=Mus musculus GN=Znf32 PE=2 SV=1	64.35	0.00184502	1	sp|Q80V23|ZNF32_MOUSE	123.74	108.451	59.4989	112.446	62.8958	98.1276	43.7459	31.5321	110.448	53.3209	0.281458	0.491899	-1.07401	0	0	0.0563044	0.117184	0.0563044	0.117184
sp|Q9DCT5|SDF2_MOUSE	Q9DCT5	Sdf2	Stromal cell-derived factor 2 OS=Mus musculus GN=Sdf2 PE=1 SV=1	57.31	0.00348129	1	sp|Q9DCT5|SDF2_MOUSE	11.0335	14.721	9.91309	1.20533	28.5502	14.1116	12.3205	46.0781	10.4733	21.3309	0.620856	0.619924	0.94054	0.5	0	0.0564179	0.117259	0.0564179	0.117259
sp|Q9D7G0|PRPS1_MOUSE	Q9D7G0	Prps1	Ribose-phosphate pyrophosphokinase 1 OS=Mus musculus GN=Prps1 PE=1 SV=4	40.65	0.0076746	1	sp|Q9D7G0|PRPS1_MOUSE	75.4607	60.2915	232.274	74.6674	61.5216	31.1942	71.9808	33.221	75.064	47.3713	0.735194	0.412546	-0.731508	0	0	0.0569526	0.118158	0.0569526	0.118158
sp|Q9ERA6|TFP11_MOUSE	Q9ERA6	Tfip11	Tuftelin-interacting protein 11 OS=Mus musculus GN=Tfip11 PE=1 SV=1	562.34	0	13	sp|Q9ERA6|TFP11_MOUSE	1163.99	1469.38	1518.75	1731.62	2127.4	2057.49	1800.66	1959	1494.07	2008.24	0.159175	0.0713145	0.426454	0	0	0.0570067	0.118158	0.0570067	0.118158
sp|Q8K4Z5|SF3A1_MOUSE	Q8K4Z5	Sf3a1	Splicing factor 3A subunit 1 OS=Mus musculus GN=Sf3a1 PE=1 SV=1	1099.71	0	19	sp|Q8K4Z5|SF3A1_MOUSE	7589.95	12606.6	5042.86	10233.2	11134	18209.3	11343	15053.7	8911.6	13198.4	0.368891	0.241887	0.568249	0.04	0	0.0575824	0.119047	0.0575824	0.119047
sp|Q9CQR2|RS21_MOUSE	Q9CQR2	Rps21	40S ribosomal protein S21 OS=Mus musculus GN=Rps21 PE=1 SV=1	233.19	0	4	sp|Q9CQR2|RS21_MOUSE	161.516	172.348	284.203	335.901	331.813	313.738	315.796	666.405	228.275	323.804	0.358074	0.425536	0.548559	0.15	0	0.057593	0.119047	0.057593	0.119047
sp|Q9CQQ4|GEMI2_MOUSE	Q9CQQ4	Gemin2	Gem-associated protein 2 OS=Mus musculus GN=Gemin2 PE=2 SV=1	32.97	0	1	sp|Q9CQQ4|GEMI2_MOUSE	27.622	42.1503	5.83733	22.0301	33.5738	58.2299	34.9392	68.4156	24.8261	46.5845	0.614797	0.354541	0.870656	0	0	0.0578001	0.119311	0.0578001	0.119311
sp|Q922Q8|LRC59_MOUSE	Q922Q8	Lrrc59	Leucine-rich repeat-containing protein 59 OS=Mus musculus GN=Lrrc59 PE=1 SV=1	304.53	0	9	sp|Q922Q8|LRC59_MOUSE	2086.28	3992.33	4151.14	1265.9	1417.37	1387.35	1785.78	1201.18	3039.3	1402.36	0.495692	0.169002	-1.04131	0	0	0.0579701	0.119499	0.0579701	0.119499
sp|Q8CJF7|ELYS_MOUSE	Q8CJF7	Ahctf1	Protein ELYS OS=Mus musculus GN=Ahctf1 PE=1 SV=1	96.86	0	2	sp|Q8CJF7|ELYS_MOUSE	94.3972	66.2736	89.1289	96.7964	125.766	119.009	146.426	96.0019	91.763	122.387	0.161063	0.170612	0.415515	0.125	0	0.058673	0.120783	0.058673	0.120783
sp|B9EJ86|OSBL8_MOUSE	B9EJ86	Osbpl8	Oxysterol-binding protein-related protein 8 OS=Mus musculus GN=Osbpl8 PE=1 SV=1	231.5	0	6	sp|B9EJ86|OSBL8_MOUSE	560.561	633.766	351.114	240.165	882.033	928.441	556.163	554.346	455.838	719.098	0.408482	0.27792	0.658765	0.208333	0	0.0589348	0.121157	0.0589348	0.121157
sp|Q8BVI5|STX16_MOUSE	Q8BVI5	Stx16	Syntaxin-16 OS=Mus musculus GN=Stx16 PE=1 SV=3	47.96	0.00650936	1	sp|Q8BVI5|STX16_MOUSE	10.4968	8.50821	3.77543	5.02873	11.0685	7.90737	14.2605	11.4708	6.76847	11.2696	0.445487	0.23272	0.784613	0.25	0	0.0591235	0.12138	0.0591235	0.12138
sp|P18572|BASI_MOUSE	P18572	Bsg	Basigin OS=Mus musculus GN=Bsg PE=1 SV=2	281.14	0	5	sp|P18572|BASI_MOUSE	3809.49	4302.09	3170.59	3571.31	2463.18	3135.6	2630.46	2780.63	3690.4	2705.55	0.127324	0.10407	-0.44766	0	0	0.0593125	0.121438	0.0593125	0.121438
sp|Q9R1X4|TIM_MOUSE	Q9R1X4	Timeless	Protein timeless homolog OS=Mus musculus GN=Timeless PE=1 SV=3	227.07	0	4	sp|Q9R1X4|TIM_MOUSE	1358.95	1586.21	727.585	771.328	432.354	874.274	601.702	704.007	1065.14	652.854	0.38528	0.283554	-0.653563	0.25	0	0.0592723	0.121438	0.0592723	0.121438
sp|P97868|RBBP6_MOUSE	P97868	Rbbp6	E3 ubiquitin-protein ligase RBBP6 OS=Mus musculus GN=Rbbp6 PE=1 SV=5	281.12	0	7	sp|P97868|RBBP6_MOUSE	1111.43	641.971	482.462	759.365	1505.57	1168.29	846.111	1070.19	700.668	1119.24	0.356647	0.238893	0.679411	0.0555556	0	0.0599032	0.122481	0.0599032	0.122481
sp|Q3URQ0|TEX10_MOUSE	Q3URQ0	Tex10	Testis-expressed protein 10 OS=Mus musculus GN=Tex10 PE=1 SV=1	48.77	0.00657354	1	sp|Q3URQ0|TEX10_MOUSE	224.71	145.18	249.432	182.4	164.604	111.22	165.176	87.0566	203.555	137.912	0.229875	0.297114	-0.581374	0	0	0.06006	0.122621	0.06006	0.122621
sp|Q9DCJ5|NDUA8_MOUSE	Q9DCJ5	Ndufa8	NADH dehydrogenase [ubiquinone] 1 alpha subcomplex subunit 8 OS=Mus musculus GN=Ndufa8 PE=1 SV=3	231.84	0	5	sp|Q9DCJ5|NDUA8_MOUSE	4747.19	2993.57	3628.13	4199.26	2738.97	2391.7	2344.66	3474.84	3913.69	2565.34	0.193559	0.190695	-0.608843	0	0	0.0601338	0.122621	0.0601338	0.122621
sp|P12787|COX5A_MOUSE	P12787	Cox5a	Cytochrome c oxidase subunit 5A, mitochondrial OS=Mus musculus GN=Cox5a PE=1 SV=2	324.71	0	6	sp|P12787|COX5A_MOUSE	3118.39	2952.21	2278.67	2427.86	3616.93	3431.71	3198.14	4725	2690.04	3524.32	0.150017	0.180808	0.396106	0	0	0.0608889	0.123993	0.0608889	0.123993
sp|Q62351|TFR1_MOUSE	Q62351	Tfrc	Transferrin receptor protein 1 OS=Mus musculus GN=Tfrc PE=1 SV=1	494.6	0	9	sp|Q62351|TFR1_MOUSE	5526.47	4790.35	2516.31	3053.81	2408.69	3406.29	2134.36	1640.25	3922.08	2271.53	0.357496	0.310321	-0.754343	0	0	0.0615295	0.124961	0.0615295	0.124961
sp|Q8CI51|PDLI5_MOUSE	Q8CI51	Pdlim5	PDZ and LIM domain protein 5 OS=Mus musculus GN=Pdlim5 PE=1 SV=4	52	0.00419111	2	sp|Q8CI51|PDLI5_MOUSE	132.189	51.3233	152.263	124.555	54.3279	42.8481	99.8331	51.4611	128.372	52.8945	0.383058	0.412324	-1.27903	0	0	0.0614552	0.124961	0.0614552	0.124961
sp|Q924Z4|CERS2_MOUSE	Q924Z4	Cers2	Ceramide synthase 2 OS=Mus musculus GN=Cers2 PE=1 SV=1	113.54	0	3	sp|Q924Z4|CERS2_MOUSE	1639.56	2222.26	1347.06	1456.04	1130.19	1516.6	1027.95	922.956	1547.8	1079.07	0.233968	0.225323	-0.519507	0	0	0.061812	0.125366	0.061812	0.125366
sp|P56671|MAZ_MOUSE	P56671	Maz	Myc-associated zinc finger protein OS=Mus musculus GN=Maz PE=1 SV=1	88.2	0	3	sp|P56671|MAZ_MOUSE	471.704	353.289	285.033	287.142	224.76	315.711	192.711	222.103	320.215	223.431	0.250636	0.223085	-0.5115	0.0833333	0	0.0622227	0.12603	0.0622227	0.12603
sp|Q62093|SRSF2_MOUSE	Q62093	Srsf2	Serine/arginine-rich splicing factor 2 OS=Mus musculus GN=Srsf2 PE=1 SV=4	696.58	0	8	sp|Q62093|SRSF2_MOUSE	11309.3	11192.1	7594.01	9181.82	11636.4	15772.5	11863	15517.2	10187	13690.1	0.180873	0.164498	0.420502	0	0	0.0628987	0.127229	0.0628987	0.127229
sp|Q9WUU9|GANP_MOUSE	Q9WUU9	Mcm3ap	Germinal-center associated nuclear protein OS=Mus musculus GN=Mcm3ap PE=1 SV=2	70.68	0.00193798	2	sp|Q9WUU9|GANP_MOUSE	734.739	285.946	329.558	195.811	207.705	205.295	211.126	165.869	307.752	206.5	0.617668	0.107452	-0.57202	0	0	0.063635	0.128546	0.063635	0.128546
sp|Q99M08|CD003_MOUSE	Q99M08	NA	Uncharacterized protein C4orf3 homolog OS=Mus musculus PE=1 SV=1	139.16	0	2	sp|Q99M08|CD003_MOUSE	219.547	425.796	396.059	176.339	395.12	571.057	413.001	467.207	307.803	440.104	0.409996	0.171468	0.574982	0	0	0.063881	0.128871	0.063881	0.128871
sp|Q3THS6|METK2_MOUSE	Q3THS6	Mat2a	S-adenosylmethionine synthase isoform type-2 OS=Mus musculus GN=Mat2a PE=1 SV=2	189.62	0	3	sp|Q3THS6|METK2_MOUSE	842.057	757.828	1322.84	911.483	542.017	234.785	918.561	615.841	876.77	578.929	0.261698	0.485938	-0.600619	0	0	0.0640562	0.129052	0.0640562	0.129052
sp|P97855|G3BP1_MOUSE	P97855	G3bp1	Ras GTPase-activating protein-binding protein 1 OS=Mus musculus GN=G3bp1 PE=1 SV=1	86.35	0	3	sp|P97855|G3BP1_MOUSE	538.208	784.487	878.834	539.588	340.443	393.509	745.594	280.277	662.037	366.976	0.252978	0.474919	-0.829898	0	0	0.0654159	0.131588	0.0654159	0.131588
sp|Q91VR5|DDX1_MOUSE	Q91VR5	Ddx1	ATP-dependent RNA helicase DDX1 OS=Mus musculus GN=Ddx1 PE=1 SV=1	108.79	0	3	sp|Q91VR5|DDX1_MOUSE	217.96	121.761	181.282	161.889	183.003	211.161	389.254	298.861	171.585	255.011	0.234741	0.344623	0.552293	0	0	0.0654893	0.131588	0.0654893	0.131588
sp|P60060|SC61G_MOUSE	P60060	Sec61g	Protein transport protein Sec61 subunit gamma OS=Mus musculus GN=Sec61g PE=3 SV=1	37.31	0	1	sp|P60060|SC61G_MOUSE	32.6988	132.36	115.083	21.8506	118.779	136.737	101.318	189.013	73.8909	127.758	0.745753	0.277741	1.05485	0	0	0.0659848	0.132057	0.0659848	0.132057
sp|Q8BK72|RT27_MOUSE	Q8BK72	Mrps27	28S ribosomal protein S27, mitochondrial OS=Mus musculus GN=Mrps27 PE=1 SV=2	355.11	0	7	sp|Q8BK72|RT27_MOUSE	671.995	1313.93	689.758	659.239	1449.61	1242.18	1056.93	1054.94	680.876	1149.55	0.384269	0.156223	0.751029	0.1875	0.03125	0.0658531	0.132057	0.0658531	0.132057
sp|Q9CW03|SMC3_MOUSE	Q9CW03	Smc3	Structural maintenance of chromosomes protein 3 OS=Mus musculus GN=Smc3 PE=1 SV=2	469.86	0	9	sp|Q9CW03|SMC3_MOUSE	1026.77	944.571	1181.39	835.438	1384.8	1399.67	1804.59	1055.92	985.67	1392.23	0.146191	0.217178	0.499459	0.025	0.025	0.0659171	0.132057	0.0659171	0.132057
sp|Q8VHE0|SEC63_MOUSE	Q8VHE0	Sec63	Translocation protein SEC63 homolog OS=Mus musculus GN=Sec63 PE=1 SV=4	56.86	0.00432526	2	sp|Q8VHE0|SEC63_MOUSE	23.8205	50.8916	34.6165	38.722	56.9988	124.929	53.3916	39.457	36.6693	55.1952	0.302197	0.556748	0.591465	0	0	0.0666774	0.133087	0.0666774	0.133087
sp|Q91YT7|YTHD2_MOUSE	Q91YT7	Ythdf2	YTH domain-containing family protein 2 OS=Mus musculus GN=Ythdf2 PE=1 SV=1	41.06	0	1	sp|Q91YT7|YTHD2_MOUSE	228.099	241.892	360.005	339.76	193.448	261.249	199.356	151.859	290.826	196.402	0.22938	0.223873	-0.54579	0	0	0.0667635	0.133087	0.0667635	0.133087
sp|Q9D338|RM19_MOUSE	Q9D338	Mrpl19	39S ribosomal protein L19, mitochondrial OS=Mus musculus GN=Mrpl19 PE=1 SV=1	41.9	0.00698216	1	sp|Q9D338|RM19_MOUSE	263.665	198.762	243.199	167.824	371.326	279.07	472.419	225.768	220.98	325.198	0.197992	0.321493	0.550067	0	0	0.0666815	0.133087	0.0666815	0.133087
sp|P53569|CEBPZ_MOUSE	P53569	Cebpz	CCAAT/enhancer-binding protein zeta OS=Mus musculus GN=Cebpz PE=1 SV=2	36.34	0	1	sp|P53569|CEBPZ_MOUSE	46.2724	7.42265	56.6082	36.4331	77.0698	53.8039	99.6801	53.9405	41.3528	65.5051	0.577238	0.308688	0.651065	0	0	0.0671759	0.133732	0.0671759	0.133732
sp|Q921F2|TADBP_MOUSE	Q921F2	Tardbp	TAR DNA-binding protein 43 OS=Mus musculus GN=Tardbp PE=1 SV=1	441.88	0	7	sp|Q921F2|TADBP_MOUSE	10024.8	8104.53	6773.71	9719.33	7115.44	6199.18	5958.96	6088.29	8911.93	6143.73	0.174595	0.0829418	-0.530736	0.0277778	0	0.0675996	0.134399	0.0675996	0.134399
sp|Q9JIX8|ACINU_MOUSE	Q9JIX8	Acin1	Apoptotic chromatin condensation inducer in the nucleus OS=Mus musculus GN=Acin1 PE=1 SV=3	750.03	0	17	sp|Q9JIX8|ACINU_MOUSE	3084.85	1720.89	2224.1	2430.51	4568.35	2816.31	2975.91	3307.45	2327.31	3141.68	0.238833	0.232471	0.432283	0.0694444	0	0.0677272	0.134475	0.0677272	0.134475
sp|P49717|MCM4_MOUSE	P49717	Mcm4	DNA replication licensing factor MCM4 OS=Mus musculus GN=Mcm4 PE=1 SV=1	889.22	0	17	sp|P49717|MCM4_MOUSE	1909.1	1905.89	3572.18	3231.46	3161.04	3389.88	3959.84	5780.26	2570.28	3674.86	0.329192	0.291412	0.5608	0.1625	0	0.0680577	0.134777	0.0680577	0.134777
sp|Q91V61|SFXN3_MOUSE	Q91V61	Sfxn3	Sideroflexin-3 OS=Mus musculus GN=Sfxn3 PE=1 SV=1	175.88	0	4	sp|Q91V61|SFXN3_MOUSE	1617.96	3060.33	2476.02	1279.41	1495.08	1431.12	1306.67	856.978	2046.99	1368.9	0.384247	0.226195	-0.54958	0	0	0.0680304	0.134777	0.0680304	0.134777
sp|P00375|DYR_MOUSE	P00375	Dhfr	Dihydrofolate reductase OS=Mus musculus GN=Dhfr PE=1 SV=3	42.63	0.00700935	1	sp|P00375|DYR_MOUSE	128.445	55.5938	142.887	107.009	101.246	46.1712	63.0601	40.4793	117.727	54.6157	0.352281	0.436787	-1.11951	0	0	0.0688289	0.136126	0.0688289	0.136126
sp|P60122|RUVB1_MOUSE	P60122	Ruvbl1	RuvB-like 1 OS=Mus musculus GN=Ruvbl1 PE=1 SV=1	523.11	0	13	sp|P60122|RUVB1_MOUSE	3078.54	2247.5	3193.78	3076.24	4233.53	3152.57	3970.76	4482.6	3077.39	4102.15	0.151016	0.145799	0.413932	0	0	0.0691633	0.136609	0.0691633	0.136609
sp|Q8K482|EMIL2_MOUSE	Q8K482	Emilin2	EMILIN-2 OS=Mus musculus GN=Emilin2 PE=1 SV=1	154.17	0	4	sp|Q8K482|EMIL2_MOUSE	612.745	637.388	433.867	564.913	446.602	624.176	153.298	124.461	588.829	299.95	0.161339	0.713122	-1.16899	0.25	0	0.0695957	0.137283	0.0695957	0.137283
sp|Q8BKT7|THOC5_MOUSE	Q8BKT7	Thoc5	THO complex subunit 5 homolog OS=Mus musculus GN=Thoc5 PE=1 SV=2	152.2	0	4	sp|Q8BKT7|THOC5_MOUSE	197.379	176.043	108.75	102.381	379.717	228.455	125.316	329.672	142.397	279.063	0.326561	0.424482	0.987999	0.0625	0	0.0702929	0.138478	0.0702929	0.138478
sp|Q8BU30|SYIC_MOUSE	Q8BU30	Iars	Isoleucine--tRNA ligase, cytoplasmic OS=Mus musculus GN=Iars PE=1 SV=2	78.7	0	2	sp|Q8BU30|SYIC_MOUSE	106.786	154.809	118.158	102.365	162.669	135.752	402.817	166.28	112.472	164.475	0.197474	0.574992	0.55006	0.25	0	0.0711569	0.139998	0.0711569	0.139998
sp|Q9CQ62|DECR_MOUSE	Q9CQ62	Decr1	2,4-dienoyl-CoA reductase, mitochondrial OS=Mus musculus GN=Decr1 PE=1 SV=1	69.55	0.00192493	2	sp|Q9CQ62|DECR_MOUSE	833.185	825.995	526.338	334.304	488.356	310.171	392.989	77.9594	676.166	351.58	0.386539	0.552754	-0.917285	0	0	0.0713386	0.140173	0.0713386	0.140173
sp|Q9CQ75|NDUA2_MOUSE	Q9CQ75	Ndufa2	NADH dehydrogenase [ubiquinone] 1 alpha subcomplex subunit 2 OS=Mus musculus GN=Ndufa2 PE=1 SV=3	167.79	0	3	sp|Q9CQ75|NDUA2_MOUSE	2778.23	1578.43	1139.4	1726.99	1373.8	1039.37	926.007	1221.52	1652.71	1130.44	0.384686	0.173374	-0.551188	0.25	0	0.0714713	0.140251	0.0714713	0.140251
sp|P61082|UBC12_MOUSE	P61082	Ube2m	NEDD8-conjugating enzyme Ubc12 OS=Mus musculus GN=Ube2m PE=1 SV=1	66.51	0.00188324	2	sp|P61082|UBC12_MOUSE	403.589	153.589	360.481	210.604	142.891	82.0169	291.956	105.362	285.542	124.126	0.422121	0.606385	-1.16709	0	0	0.0715801	0.140282	0.0715801	0.140282
sp|P47955|RLA1_MOUSE	P47955	Rplp1	60S acidic ribosomal protein P1 OS=Mus musculus GN=Rplp1 PE=1 SV=1	368.4	0	4	sp|P47955|RLA1_MOUSE	561.858	765.616	809.819	523.157	575.012	974.314	1438.5	2572.54	663.737	1206.41	0.215888	0.6213	0.852029	0.214286	0	0.0716862	0.140308	0.0716862	0.140308
sp|P63015|PAX6_MOUSE	P63015	Pax6	Paired box protein Pax-6 OS=Mus musculus GN=Pax6 PE=1 SV=1	80.89	0	2	sp|P63015|PAX6_MOUSE	169.053	68.0197	72.3773	81.5729	216.257	136.647	92.2023	229.048	76.9751	176.452	0.48965	0.387305	1.16171	0	0	0.0723142	0.141354	0.0723142	0.141354
sp|Q9DB15|RM12_MOUSE	Q9DB15	Mrpl12	39S ribosomal protein L12, mitochondrial OS=Mus musculus GN=Mrpl12 PE=1 SV=2	170.56	0	4	sp|Q9DB15|RM12_MOUSE	228.072	459.009	300.564	308.638	591.474	577.035	273.182	774.123	304.601	584.255	0.299253	0.374694	0.939693	0.0625	0	0.0737859	0.144045	0.0737859	0.144045
sp|O35857|TIM44_MOUSE	O35857	Timm44	Mitochondrial import inner membrane translocase subunit TIM44 OS=Mus musculus GN=Timm44 PE=1 SV=2	50.14	0.00496278	1	sp|O35857|TIM44_MOUSE	106.806	56.8505	46.047	63.6878	59.9995	46.2227	30.7422	33.3055	60.2692	39.7641	0.389879	0.316012	-0.616915	0	0	0.0739324	0.144144	0.0739324	0.144144
sp|Q8BP92|RCN2_MOUSE	Q8BP92	Rcn2	Reticulocalbin-2 OS=Mus musculus GN=Rcn2 PE=1 SV=1	250.04	0	4	sp|Q8BP92|RCN2_MOUSE	490.912	528.284	281.744	279.53	466.934	770.092	596.342	502.854	386.328	549.598	0.336789	0.231979	0.558214	0.1875	0	0.0744399	0.144947	0.0744399	0.144947
sp|P57780|ACTN4_MOUSE	P57780	Actn4	Alpha-actinin-4 OS=Mus musculus GN=Actn4 PE=1 SV=1	257.07	0	6	sp|P57780|ACTN4_MOUSE	242.416	295.46	207.019	244.166	292.589	364.858	282.082	715.562	243.291	328.724	0.147224	0.494305	0.425433	0.375	0	0.0747103	0.145286	0.0747103	0.145286
sp|Q3TKT4|SMCA4_MOUSE	Q3TKT4	Smarca4	Transcription activator BRG1 OS=Mus musculus GN=Smarca4 PE=1 SV=1	410.57	0	8	sp|Q3TKT4|SMCA4_MOUSE	864.78	355.457	667.51	498.654	1381.11	678.377	1283.32	662.262	583.082	980.848	0.368111	0.383796	0.693533	0	0	0.0751307	0.145916	0.0751307	0.145916
sp|Q8CH25|SLTM_MOUSE	Q8CH25	Sltm	SAFB-like transcription modulator OS=Mus musculus GN=Sltm PE=1 SV=1	682.94	0	16	sp|Q8CH25|SLTM_MOUSE	2915.88	2204.25	1936.31	1669.09	4374.16	3824.05	2210.34	2770.79	2070.28	3297.42	0.245805	0.298186	0.655899	0.0588235	0	0.076369	0.14813	0.076369	0.14813
sp|Q9JIX0|ENY2_MOUSE	Q9JIX0	Eny2	Transcription and mRNA export factor ENY2 OS=Mus musculus GN=Eny2 PE=1 SV=1	48.35	0.00654129	1	sp|Q9JIX0|ENY2_MOUSE	105.986	62.8399	78.7217	74.8473	164.319	100.643	78.9766	159.617	76.7845	130.13	0.226124	0.33865	0.723505	0	0	0.0769792	0.149122	0.0769792	0.149122
sp|Q99N92|RM27_MOUSE	Q99N92	Mrpl27	39S ribosomal protein L27, mitochondrial OS=Mus musculus GN=Mrpl27 PE=1 SV=1	113.42	0	2	sp|Q99N92|RM27_MOUSE	236.455	549.146	360.535	296.32	551.173	442.71	553.976	481.204	328.428	516.189	0.375791	0.107713	0.65593	0	0	0.0780339	0.150972	0.0780339	0.150972
sp|P56135|ATPK_MOUSE	P56135	Atp5j2	ATP synthase subunit f, mitochondrial OS=Mus musculus GN=Atp5j2 PE=1 SV=3	100.73	0	2	sp|P56135|ATPK_MOUSE	536.649	1019.73	607.523	429.066	402.779	277.69	516.8	431.099	572.086	416.939	0.39846	0.243076	-0.454454	0	0	0.0781525	0.151008	0.0781525	0.151008
sp|P45376|ALDR_MOUSE	P45376	Akr1b1	Aldose reductase OS=Mus musculus GN=Akr1b1 PE=1 SV=3	99.6	0	2	sp|P45376|ALDR_MOUSE	194.243	125.725	194.179	120.419	92.3128	57.0394	176.558	85.0364	159.952	88.6746	0.259258	0.501378	-0.818455	0	0	0.0792863	0.151875	0.0792863	0.151875
sp|P97822|AN32E_MOUSE	P97822	Anp32e	Acidic leucine-rich nuclear phosphoprotein 32 family member E OS=Mus musculus GN=Anp32e PE=1 SV=2	107.12	0	2	sp|P97822|AN32E_MOUSE	91.9901	67.086	94.8751	66.2648	39.3609	20.6402	61.9579	81.4891	79.538	50.6594	0.193578	0.52102	-0.669719	0.125	0.375	0.0791916	0.151875	0.0791916	0.151875
sp|Q7M6Y3|PICAL_MOUSE	Q7M6Y3	Picalm	Phosphatidylinositol-binding clathrin assembly protein OS=Mus musculus GN=Picalm PE=1 SV=1	70.1	0.0019305	1	sp|Q7M6Y3|PICAL_MOUSE	10.0479	91.9183	63.9719	27.6811	58.5452	95.8808	86.7798	101.255	45.8265	91.3303	0.757796	0.222039	1.11613	0	0	0.0792756	0.151875	0.0792756	0.151875
sp|Q921M3|SF3B3_MOUSE	Q921M3	Sf3b3	Splicing factor 3B subunit 3 OS=Mus musculus GN=Sf3b3 PE=1 SV=1	830.04	0	14	sp|Q921M3|SF3B3_MOUSE	2843.37	5116.44	2768.43	3777.99	5673.44	4841.96	3758.65	7452.63	3310.68	5257.7	0.301745	0.286982	0.677298	0.0588235	0	0.0791834	0.151875	0.0791834	0.151875
sp|Q99JY0|ECHB_MOUSE	Q99JY0	Hadhb	Trifunctional enzyme subunit beta, mitochondrial OS=Mus musculus GN=Hadhb PE=1 SV=1	334.16	0	8	sp|Q99JY0|ECHB_MOUSE	1881.81	3080.48	1760.31	1859.36	1549.84	1553.31	1454.66	1510.45	1870.58	1530.15	0.291571	0.0302703	-0.28991	0.0625	0.03125	0.0791684	0.151875	0.0791684	0.151875
sp|Q9CYX7|RRP15_MOUSE	Q9CYX7	Rrp15	RRP15-like protein OS=Mus musculus GN=Rrp15 PE=1 SV=2	61.86	0.00180832	1	sp|Q9CYX7|RRP15_MOUSE	43.0496	47.6251	126.285	42.0124	98.6841	63.8627	131.594	119.167	45.3374	108.926	0.634824	0.286493	1.26	0	0	0.0793048	0.151875	0.0793048	0.151875
sp|Q9D1G1|RAB1B_MOUSE	Q9D1G1	Rab1b	Ras-related protein Rab-1B OS=Mus musculus GN=Rab1b PE=1 SV=1	309.66	0	6	sp|Q9D1G1|RAB1B_MOUSE	398.394	635.118	564.978	335.648	577.295	541.772	775.755	1072.7	481.686	676.525	0.289362	0.328078	0.496259	0	0	0.0787268	0.151875	0.0787268	0.151875
sp|Q9D1M0|SEC13_MOUSE	Q9D1M0	Sec13	Protein SEC13 homolog OS=Mus musculus GN=Sec13 PE=1 SV=3	166.4	0	3	sp|Q9D1M0|SEC13_MOUSE	100.052	46.3923	196.962	159.749	177.257	237.591	129.771	575.427	129.9	207.424	0.527036	0.720776	0.698885	0.333333	0	0.0796028	0.152253	0.0796028	0.152253
sp|P68433|H31_MOUSE	P68433	Hist1h3a	Histone H3.1 OS=Mus musculus GN=Hist1h3a PE=1 SV=2	492.97	0	8	sp|P68433|H31_MOUSE	12940.3	10417.7	12455.4	9510.34	8378.5	10188.6	6189.73	8623	11436.6	8500.75	0.144145	0.197177	-0.422393	0.104167	0.0625	0.079953	0.152729	0.079953	0.152729
sp|Q99JR1|SFXN1_MOUSE	Q99JR1	Sfxn1	Sideroflexin-1 OS=Mus musculus GN=Sfxn1 PE=1 SV=3	409.18	0	8	sp|Q99JR1|SFXN1_MOUSE	9054.21	10237.6	9374.82	7075.37	7123.45	7167.57	7213.21	4505.91	9214.52	7145.51	0.149627	0.20478	-0.36666	0.0277778	0	0.0805022	0.153584	0.0805022	0.153584
sp|Q3U7R1|ESYT1_MOUSE	Q3U7R1	Esyt1	Extended synaptotagmin-1 OS=Mus musculus GN=Esyt1 PE=1 SV=2	304.64	0	8	sp|Q3U7R1|ESYT1_MOUSE	1399.4	1624.72	1111.74	799.326	957.213	622.077	982.996	739.959	1255.57	848.586	0.28994	0.210793	-0.5676	0.09375	0	0.0806776	0.153725	0.0806776	0.153725
sp|Q9CQB5|CISD2_MOUSE	Q9CQB5	Cisd2	CDGSH iron-sulfur domain-containing protein 2 OS=Mus musculus GN=Cisd2 PE=1 SV=1	57.67	0.0034965	1	sp|Q9CQB5|CISD2_MOUSE	133.656	97.6296	48.1757	39.7549	87.7108	158.525	124.321	132.225	72.9026	128.273	0.552017	0.232634	0.902649	0	0	0.0810712	0.15428	0.0810712	0.15428
sp|Q3UKJ7|SMU1_MOUSE	Q3UKJ7	Smu1	WD40 repeat-containing protein SMU1 OS=Mus musculus GN=Smu1 PE=2 SV=2	185.72	0	4	sp|Q3UKJ7|SMU1_MOUSE	495.915	581.542	470.191	838.301	980.497	796.15	607.018	1072.87	538.728	888.323	0.2818	0.238887	0.718289	0	0	0.0815292	0.154957	0.0815292	0.154957
sp|P68254|1433T_MOUSE	P68254	Ywhaq	14-3-3 protein theta OS=Mus musculus GN=Ywhaq PE=1 SV=1	115.33	0	2	sp|P68254|1433T_MOUSE	454.074	296.84	528.598	493.039	296.32	169.97	428.068	284.796	473.556	290.558	0.23056	0.358175	-0.703772	0	0	0.0819706	0.1556	0.0819706	0.1556
sp|P62960|YBOX1_MOUSE	P62960	Ybx1	Nuclease-sensitive element-binding protein 1 OS=Mus musculus GN=Ybx1 PE=1 SV=3	383.92	0	6	sp|P62960|YBOX1_MOUSE	1625.36	2132.5	1426.61	1062.76	1543.37	3584.08	3444.83	1846.17	1525.98	2645.5	0.285642	0.406729	0.72781	0.0625	0	0.0822223	0.155882	0.0822223	0.155882
sp|P58252|EF2_MOUSE	P58252	Eef2	Elongation factor 2 OS=Mus musculus GN=Eef2 PE=1 SV=2	1033.75	0	21	sp|P58252|EF2_MOUSE	4924.22	3042.98	6761.07	4308.34	2442.32	1765.22	4454.13	3386.06	4616.28	2914.19	0.325143	0.388074	-0.679584	0.0681818	0.113636	0.0824148	0.15599	0.0824148	0.15599
sp|Q8C570|RAE1L_MOUSE	Q8C570	Rae1	mRNA export factor OS=Mus musculus GN=Rae1 PE=1 SV=1	147.11	0	4	sp|Q8C570|RAE1L_MOUSE	628.125	1775.4	1211.81	1684.57	828.512	661.488	731.816	900.547	1448.19	780.164	0.397125	0.13487	-0.875695	0.25	0.0625	0.0824856	0.15599	0.0824856	0.15599
sp|Q8C4J7|TBL3_MOUSE	Q8C4J7	Tbl3	Transducin beta-like protein 3 OS=Mus musculus GN=Tbl3 PE=2 SV=1	47.79	0.00649878	1	sp|Q8C4J7|TBL3_MOUSE	44.9136	32.3377	41.2986	17.5375	86.2821	25.4893	91.9104	63.2128	36.8181	74.7474	0.358446	0.452066	1.01498	0.25	0	0.0829624	0.1565	0.0829624	0.1565
sp|Q8VE37|RCC1_MOUSE	Q8VE37	Rcc1	Regulator of chromosome condensation OS=Mus musculus GN=Rcc1 PE=1 SV=1	235.11	0	6	sp|Q8VE37|RCC1_MOUSE	770.067	238.819	338.599	183.602	651.893	430.93	488.491	1027.4	288.709	570.192	0.695049	0.413502	0.988738	0.0416667	0	0.0829117	0.1565	0.0829117	0.1565
sp|Q6P5B0|RRP12_MOUSE	Q6P5B0	Rrp12	RRP12-like protein OS=Mus musculus GN=Rrp12 PE=1 SV=1	150.98	0	4	sp|Q6P5B0|RRP12_MOUSE	421.406	192.105	352.349	318.234	564.407	364.247	508.252	411.057	335.292	459.654	0.299246	0.196713	0.448894	0.0625	0	0.0836596	0.157618	0.0836596	0.157618
sp|P35564|CALX_MOUSE	P35564	Canx	Calnexin OS=Mus musculus GN=Canx PE=1 SV=1	437.05	0	10	sp|P35564|CALX_MOUSE	5862.73	9888.82	5083.26	6197.01	3734.78	5114.71	5453.6	4241.3	6029.87	4678	0.316482	0.170098	-0.371993	0	0	0.0838686	0.157815	0.0838686	0.157815
sp|Q9CPP0|NPM3_MOUSE	Q9CPP0	Npm3	Nucleoplasmin-3 OS=Mus musculus GN=Npm3 PE=1 SV=3	79.01	0	1	sp|Q9CPP0|NPM3_MOUSE	141.158	370.977	1004.27	578.222	739.562	652.28	1623.13	835.427	474.6	787.495	0.700419	0.464016	0.763115	0	0	0.084092	0.158039	0.084092	0.158039
sp|P19536|COX5B_MOUSE	P19536	Cox5b	Cytochrome c oxidase subunit 5B, mitochondrial OS=Mus musculus GN=Cox5b PE=1 SV=1	106.52	0	3	sp|P19536|COX5B_MOUSE	2884.17	2973.52	2038.6	2911.26	3517.26	3816.6	3077.25	3873.93	2897.72	3666.93	0.164245	0.102088	0.338469	0	0	0.0844926	0.158594	0.0844926	0.158594
sp|Q3TDN2|FAF2_MOUSE	Q3TDN2	Faf2	FAS-associated factor 2 OS=Mus musculus GN=Faf2 PE=1 SV=2	246.84	0	3	sp|Q3TDN2|FAF2_MOUSE	756.121	559.949	561.777	643.622	435.187	514.526	523.217	447.129	602.7	480.827	0.146695	0.0943118	-0.326139	0.1875	0	0.086412	0.161996	0.086412	0.161996
sp|Q99LT0|DPY30_MOUSE	Q99LT0	Dpy30	Protein dpy-30 homolog OS=Mus musculus GN=Dpy30 PE=1 SV=1	87.47	0	2	sp|Q99LT0|DPY30_MOUSE	265.402	176.913	199.913	371.415	520.649	313.81	267.55	425.516	232.658	369.663	0.343887	0.298054	0.665774	0.0833333	0	0.0868275	0.162573	0.0868275	0.162573
sp|Q8BH60|GOPC_MOUSE	Q8BH60	Gopc	Golgi-associated PDZ and coiled-coil motif-containing protein OS=Mus musculus GN=Gopc PE=1 SV=1	64.8	0.00185701	2	sp|Q8BH60|GOPC_MOUSE	62.8646	312.989	93.484	53.1535	250.815	197.21	148.074	208.343	78.1743	202.776	0.940006	0.210002	1.40279	0	0	0.0876915	0.163988	0.0876915	0.163988
sp|P17918|PCNA_MOUSE	P17918	Pcna	Proliferating cell nuclear antigen OS=Mus musculus GN=Pcna PE=1 SV=2	216.48	0	5	sp|P17918|PCNA_MOUSE	882.754	534.04	792.114	955.204	538.994	374.754	584.572	695.678	837.434	561.783	0.232429	0.242876	-0.575035	0.0416667	0	0.0881679	0.164674	0.0881679	0.164674
sp|Q8BSF4|PISD_MOUSE	Q8BSF4	Pisd	Phosphatidylserine decarboxylase proenzyme, mitochondrial OS=Mus musculus GN=Pisd PE=2 SV=1	40.19	0.00764526	1	sp|Q8BSF4|PISD_MOUSE	7.52197	20.0304	11.9575	9.38479	11.7251	19.0198	18.3964	30.6791	10.6711	18.7081	0.451015	0.39463	0.820309	0.5	0	0.0893523	0.166681	0.0893523	0.166681
sp|P46935|NEDD4_MOUSE	P46935	Nedd4	E3 ubiquitin-protein ligase NEDD4 OS=Mus musculus GN=Nedd4 PE=1 SV=3	80.1	0	2	sp|P46935|NEDD4_MOUSE	217.599	197.842	388.261	263.628	362.707	343.236	548.429	298.842	240.614	352.972	0.320484	0.2834	0.558915	0.125	0	0.0897829	0.167071	0.0897829	0.167071
sp|Q9D162|CC167_MOUSE	Q9D162	Ccdc167	Coiled-coil domain-containing protein 167 OS=Mus musculus GN=Ccdc167 PE=1 SV=2	48.22	0.00652529	1	sp|Q9D162|CC167_MOUSE	21.8076	107.524	73.632	40.0462	57.3117	123.033	174.795	89.9054	56.8391	106.469	0.623094	0.450642	0.95369	0	0	0.0897055	0.167071	0.0897055	0.167071
sp|Q9D7Z3|NOL7_MOUSE	Q9D7Z3	Nol7	Nucleolar protein 7 OS=Mus musculus GN=Nol7 PE=1 SV=1	46.81	0.00726979	1	sp|Q9D7Z3|NOL7_MOUSE	11.2676	50.7963	40.2538	21.7144	65.6424	28.615	92.8811	45.3873	30.9841	55.5148	0.574828	0.476063	0.884569	0	0	0.0903067	0.167839	0.0903067	0.167839
sp|P17426|AP2A1_MOUSE	P17426	Ap2a1	AP-2 complex subunit alpha-1 OS=Mus musculus GN=Ap2a1 PE=1 SV=1	95.38	0	2	sp|P17426|AP2A1_MOUSE	236.762	157.497	191.968	189.695	192.783	140.857	133.854	75.1315	190.832	137.355	0.167939	0.354986	-0.474831	0	0	0.0905041	0.168	0.0905041	0.168
sp|Q922J9|FACR1_MOUSE	Q922J9	Far1	Fatty acyl-CoA reductase 1 OS=Mus musculus GN=Far1 PE=1 SV=1	65.91	0.00187091	1	sp|Q922J9|FACR1_MOUSE	93.6208	213.18	216.67	136.147	123.096	100.334	108.961	88.4644	174.663	104.648	0.365839	0.138622	-0.704301	0	0	0.0908799	0.16849	0.0908799	0.16849
sp|Q3U0V1|FUBP2_MOUSE	Q3U0V1	Khsrp	Far upstream element-binding protein 2 OS=Mus musculus GN=Khsrp PE=1 SV=2	501.43	0	10	sp|Q3U0V1|FUBP2_MOUSE	1964.26	2394.98	3133.53	3012.52	1841.35	1388.85	2416.4	1900.15	2703.75	1870.75	0.20835	0.222922	-0.522053	0	0	0.0911813	0.168842	0.0911813	0.168842
sp|Q9DB05|SNAA_MOUSE	Q9DB05	Napa	Alpha-soluble NSF attachment protein OS=Mus musculus GN=Napa PE=1 SV=1	96.15	0	3	sp|Q9DB05|SNAA_MOUSE	497.106	241.766	208.472	337.299	235.531	192.551	185.397	219.159	289.532	205.855	0.402858	0.112046	-0.475211	0	0	0.093941	0.173739	0.093941	0.173739
sp|P15379|CD44_MOUSE	P15379	Cd44	CD44 antigen OS=Mus musculus GN=Cd44 PE=1 SV=3	43.39	0.00706991	1	sp|P15379|CD44_MOUSE	132.362	133.04	73.3439	72.6091	107.949	125.704	169.602	220.376	102.853	147.653	0.335326	0.321897	0.567471	0	0	0.094648	0.174619	0.094648	0.174619
sp|P62892|RL39_MOUSE	P62892	Rpl39	60S ribosomal protein L39 OS=Mus musculus GN=Rpl39 PE=1 SV=2	94.44	0	3	sp|P62892|RL39_MOUSE	538.592	2841.39	575.827	3958.19	239.141	1139.2	371.815	690.449	1708.61	531.132	0.860949	0.656117	-1.33602	0.0833333	0.0833333	0.0946163	0.174619	0.0946163	0.174619
sp|Q99MD9|NASP_MOUSE	Q99MD9	Nasp	Nuclear autoantigenic sperm protein OS=Mus musculus GN=Nasp PE=1 SV=2	52.87	0.00421585	1	sp|Q99MD9|NASP_MOUSE	244.441	85.9652	142.311	112.943	125.473	68.6254	100.452	52.9055	127.627	84.5389	0.473196	0.373698	-0.610661	0	0	0.095153	0.175337	0.095153	0.175337
sp|P08113|ENPL_MOUSE	P08113	Hsp90b1	Endoplasmin OS=Mus musculus GN=Hsp90b1 PE=1 SV=2	376.3	0	10	sp|P08113|ENPL_MOUSE	1768.33	2544.52	1552.39	1875.29	1775.98	1533.22	1302.96	883.827	1821.81	1418.09	0.221113	0.276263	-0.365573	0.025	0	0.0954322	0.175637	0.0954322	0.175637
sp|P54775|PRS6B_MOUSE	P54775	Psmc4	26S protease regulatory subunit 6B OS=Mus musculus GN=Psmc4 PE=1 SV=2	108.74	0	2	sp|P54775|PRS6B_MOUSE	106.778	30.4332	192.737	54.8983	110.444	98.2351	286.956	233.563	80.8383	172.004	0.74619	0.508809	1.06884	0	0	0.0958502	0.17616	0.0958502	0.17616
sp|Q8K1E0|STX5_MOUSE	Q8K1E0	Stx5	Syntaxin-5 OS=Mus musculus GN=Stx5 PE=1 SV=3	81.23	0	2	sp|Q8K1E0|STX5_MOUSE	205.106	349.341	202.818	172.377	264.08	327.44	314.091	354.878	203.962	320.766	0.3415	0.12068	0.652927	0.25	0	0.0959493	0.17616	0.0959493	0.17616
sp|P84099|RL19_MOUSE	P84099	Rpl19	60S ribosomal protein L19 OS=Mus musculus GN=Rpl19 PE=1 SV=1	545.79	0	11	sp|P84099|RL19_MOUSE	3372.79	1984.51	3998.89	3431.36	3768.07	4179.12	4452.35	4977.87	3402.08	4315.74	0.267807	0.116799	0.342521	0.0208333	0	0.096547	0.177042	0.096547	0.177042
sp|Q924K8|MTA3_MOUSE	Q924K8	Mta3	Metastasis-associated protein MTA3 OS=Mus musculus GN=Mta3 PE=1 SV=1	86.98	0	2	sp|Q924K8|MTA3_MOUSE	931.541	177.331	150.348	242.111	230.356	114.74	81.1215	146.897	209.721	130.818	0.99325	0.446419	-0.674473	0	0	0.0987502	0.180863	0.0987502	0.180863
sp|Q91ZW3|SMCA5_MOUSE	Q91ZW3	Smarca5	SWI/SNF-related matrix-associated actin-dependent regulator of chromatin subfamily A member 5 OS=Mus musculus GN=Smarca5 PE=1 SV=1	415.29	0	11	sp|Q91ZW3|SMCA5_MOUSE	1618.13	1336.79	2607.45	1642.98	2341.78	2938.8	4103.11	1713.54	1630.55	2640.29	0.308137	0.366709	0.686098	0.0227273	0	0.0988869	0.180894	0.0988869	0.180894
sp|Q9D823|RL37_MOUSE	Q9D823	Rpl37	60S ribosomal protein L37 OS=Mus musculus GN=Rpl37 PE=3 SV=3	87.35	0	3	sp|Q9D823|RL37_MOUSE	1202.24	2580.51	970.058	2135.85	697.002	1688.72	918.069	788.597	1669.04	853.333	0.442714	0.442696	-0.913249	0	0	0.0995177	0.181827	0.0995177	0.181827
sp|Q9QXS1|PLEC_MOUSE	Q9QXS1	Plec	Plectin OS=Mus musculus GN=Plec PE=1 SV=3	590.04	0	15	sp|Q9QXS1|PLEC_MOUSE	1919.61	1853.08	1391.11	1170.72	1383.46	1297.97	985.887	894.267	1622.09	1141.93	0.228562	0.207733	-0.505206	0.133333	0	0.0996523	0.181853	0.0996523	0.181853
sp|P14685|PSMD3_MOUSE	P14685	Psmd3	26S proteasome non-ATPase regulatory subunit 3 OS=Mus musculus GN=Psmd3 PE=1 SV=3	117.27	0	3	sp|P14685|PSMD3_MOUSE	174.785	75.7423	141.115	131.769	94.1888	34.8489	120.362	75.2368	136.442	84.7128	0.31427	0.44348	-0.69587	0	0	0.100226	0.182459	0.100226	0.182459
sp|P56480|ATPB_MOUSE	P56480	Atp5b	ATP synthase subunit beta, mitochondrial OS=Mus musculus GN=Atp5b PE=1 SV=2	2326.23	0	27	sp|P56480|ATPB_MOUSE	64939.2	85597.7	51906.5	61409.1	47859.7	45158.7	51585.8	52836.9	63174.1	49722.7	0.215267	0.0710949	-0.345878	0.0944444	0.05	0.100212	0.182459	0.100212	0.182459
sp|Q60862|ORC2_MOUSE	Q60862	Orc2	Origin recognition complex subunit 2 OS=Mus musculus GN=Orc2 PE=1 SV=1	45.16	0.00717703	1	sp|Q60862|ORC2_MOUSE	41.8692	106.88	70.0707	22.1004	82.4081	76.1228	170.609	78.2724	55.97	80.3403	0.611091	0.450759	0.568295	0.25	0	0.100608	0.182935	0.100608	0.182935
sp|Q9D0L7|ARM10_MOUSE	Q9D0L7	Armc10	Armadillo repeat-containing protein 10 OS=Mus musculus GN=Armc10 PE=1 SV=1	72.82	0.00195695	1	sp|Q9D0L7|ARM10_MOUSE	85.2058	67.4024	24.8723	45.0256	60.738	82.2041	82.4369	112.248	56.214	82.3205	0.472424	0.25077	0.579476	0	0	0.101702	0.184701	0.101702	0.184701
sp|P59708|SF3B6_MOUSE	P59708	Sf3b6	Splicing factor 3B subunit 6 OS=Mus musculus GN=Sf3b6 PE=1 SV=1	247.55	0	5	sp|P59708|SF3B6_MOUSE	1068.34	1284.71	791.938	988.555	1599.41	1416.47	953.164	2075.58	1028.45	1507.94	0.197287	0.307239	0.550536	0.1	0	0.102607	0.185676	0.102607	0.185676
sp|Q501J6|DDX17_MOUSE	Q501J6	Ddx17	Probable ATP-dependent RNA helicase DDX17 OS=Mus musculus GN=Ddx17 PE=1 SV=1	447.4	0	9	sp|Q501J6|DDX17_MOUSE	3787.86	1600.8	2571.78	2227.59	4006.69	3363.09	3741.65	2895.79	2399.69	3552.37	0.361098	0.137837	0.567603	0	0	0.102502	0.185676	0.102502	0.185676
sp|Q9Z0N1|IF2G_MOUSE	Q9Z0N1	Eif2s3x	Eukaryotic translation initiation factor 2 subunit 3, X-linked OS=Mus musculus GN=Eif2s3x PE=1 SV=2	181.28	0	4	sp|Q9Z0N1|IF2G_MOUSE	587.271	571.709	961.065	503.431	603.204	269.143	561.676	328.149	579.49	444.913	0.315149	0.377888	-0.432609	0	0	0.102607	0.185676	0.102607	0.185676
sp|Q9DAW6|PRP4_MOUSE	Q9DAW6	Prpf4	U4/U6 small nuclear ribonucleoprotein Prp4 OS=Mus musculus GN=Prpf4 PE=1 SV=1	683.64	0	15	sp|Q9DAW6|PRP4_MOUSE	1734.64	2128.66	2698.07	1974	2935.63	2678.25	2407.13	3060.34	2051.33	2806.94	0.19195	0.104581	0.451949	0.0882353	0	0.103123	0.186386	0.103123	0.186386
sp|Q8VDM6|HNRL1_MOUSE	Q8VDM6	Hnrnpul1	Heterogeneous nuclear ribonucleoprotein U-like protein 1 OS=Mus musculus GN=Hnrnpul1 PE=1 SV=1	68.83	0.00191755	1	sp|Q8VDM6|HNRL1_MOUSE	38.5541	124.757	63.9119	42.4997	133.525	87.1398	92.1425	82.514	53.2058	89.6411	0.590357	0.237393	0.781831	0	0	0.103434	0.186726	0.103434	0.186726
sp|Q60698|SKI_MOUSE	Q60698	Ski	Ski oncogene OS=Mus musculus GN=Ski PE=1 SV=2	199.55	0	3	sp|Q60698|SKI_MOUSE	54.4785	442.471	273.417	229.153	560.435	550.865	246.445	405.401	251.285	478.133	0.638039	0.335103	0.916815	0	0	0.103797	0.187156	0.103797	0.187156
sp|Q9CZU4|ERAL1_MOUSE	Q9CZU4	Eral1	GTPase Era, mitochondrial OS=Mus musculus GN=Eral1 PE=2 SV=1	76.77	0.001	2	sp|Q9CZU4|ERAL1_MOUSE	110.688	70.7834	163.543	180.866	202.526	190.342	152.939	187.762	137.116	189.052	0.382424	0.116136	0.490662	0	0	0.105564	0.190116	0.105564	0.190116
sp|O89053|COR1A_MOUSE	O89053	Coro1a	Coronin-1A OS=Mus musculus GN=Coro1a PE=1 SV=5	52.39	0.00420168	1	sp|O89053|COR1A_MOUSE	38.5993	15.4078	33.8928	13.6206	16.7151	4.79233	30.8098	1.79735	24.6503	10.7537	0.500947	0.975725	-1.35234	0.25	0	0.106073	0.190706	0.106073	0.190706
sp|Q6NZF1|ZC11A_MOUSE	Q6NZF1	Zc3h11a	Zinc finger CCCH domain-containing protein 11A OS=Mus musculus GN=Zc3h11a PE=1 SV=1	937.71	0	19	sp|Q6NZF1|ZC11A_MOUSE	7847.81	7503.53	9817.06	8517.79	6467.21	7513.96	6955.01	5041.13	8182.8	6711.11	0.121262	0.163064	-0.285787	0	0	0.106178	0.190706	0.106178	0.190706
sp|Q9CZY3|UB2V1_MOUSE	Q9CZY3	Ube2v1	Ubiquitin-conjugating enzyme E2 variant 1 OS=Mus musculus GN=Ube2v1 PE=1 SV=1	60.37	0	1	sp|Q9CZY3|UB2V1_MOUSE	328.494	331.273	642.14	505.343	264.997	201.522	474.916	260.858	418.308	262.928	0.335244	0.398541	-0.638021	0	0	0.10627	0.190706	0.10627	0.190706
sp|Q6Q477|AT2B4_MOUSE	Q6Q477	Atp2b4	Plasma membrane calcium-transporting ATPase 4 OS=Mus musculus GN=Atp2b4 PE=1 SV=1	146.87	0	3	sp|Q6Q477|AT2B4_MOUSE	914.723	636.192	570.559	447.597	499.236	571.215	405.292	281.355	603.376	452.264	0.307883	0.285234	-0.421576	0	0	0.106945	0.191462	0.106945	0.191462
sp|Q9CQV1|TIM16_MOUSE	Q9CQV1	Pam16	Mitochondrial import inner membrane translocase subunit TIM16 OS=Mus musculus GN=Pam16 PE=1 SV=1	111.63	0	3	sp|Q9CQV1|TIM16_MOUSE	723.267	896.475	999.505	598.292	546.78	736.245	612.015	455.762	809.871	579.398	0.221932	0.200704	-0.477133	0	0	0.106887	0.191462	0.106887	0.191462
sp|Q9D8N0|EF1G_MOUSE	Q9D8N0	Eef1g	Elongation factor 1-gamma OS=Mus musculus GN=Eef1g PE=1 SV=3	448.74	0	10	sp|Q9D8N0|EF1G_MOUSE	3914.23	2405	4685.42	4174.27	1859.26	1427.19	4232.19	2629.69	4044.25	2244.47	0.258334	0.486651	-0.870317	0.0681818	0.0909091	0.107384	0.192021	0.107384	0.192021
sp|Q9ESW4|AGK_MOUSE	Q9ESW4	Agk	Acylglycerol kinase, mitochondrial OS=Mus musculus GN=Agk PE=1 SV=1	54.38	0.00425532	1	sp|Q9ESW4|AGK_MOUSE	94.321	68.5129	187.274	49.8544	60.1767	45.8898	62.8177	51.7267	81.4169	55.9517	0.609841	0.141042	-0.52692	0	0	0.107626	0.192226	0.107626	0.192226
sp|Q6NZN0|RBM26_MOUSE	Q6NZN0	Rbm26	RNA-binding protein 26 OS=Mus musculus GN=Rbm26 PE=1 SV=2	111.67	0	3	sp|Q6NZN0|RBM26_MOUSE	598.538	297.929	325.925	329.44	266.971	193.082	338.613	261.552	327.683	264.261	0.363681	0.224335	-0.310389	0	0	0.108113	0.192867	0.108113	0.192867
sp|Q8CI59|STEA3_MOUSE	Q8CI59	Steap3	Metalloreductase STEAP3 OS=Mus musculus GN=Steap3 PE=1 SV=1	191.8	0	4	sp|Q8CI59|STEA3_MOUSE	1206.83	2035.4	2114.12	1896.51	965.831	1402.63	1669.71	1142.82	1965.96	1272.73	0.228406	0.237335	-0.633962	0.15	0.2	0.108388	0.192903	0.108388	0.192903
sp|Q91VD9|NDUS1_MOUSE	Q91VD9	Ndufs1	NADH-ubiquinone oxidoreductase 75 kDa subunit, mitochondrial OS=Mus musculus GN=Ndufs1 PE=1 SV=2	1222.61	0	23	sp|Q91VD9|NDUS1_MOUSE	2693.38	2328.04	1940.98	2453.86	4044.62	2915.67	2107.38	6434.88	2390.95	3480.15	0.133527	0.485616	0.52283	0.0555556	0.00925926	0.108336	0.192903	0.108336	0.192903
sp|O89098|CYTF_MOUSE	O89098	Cst7	Cystatin-F OS=Mus musculus GN=Cst7 PE=2 SV=1	36.42	0.00948213	1	sp|O89098|CYTF_MOUSE	59.8961	17.5172	12.0409	54.3758	26.4179	9.30703	21.163	2.50898	35.9465	15.235	0.685809	0.734319	-1.1369	0	0	0.109038	0.193815	0.109038	0.193815
sp|P70372|ELAV1_MOUSE	P70372	Elavl1	ELAV-like protein 1 OS=Mus musculus GN=Elavl1 PE=1 SV=2	494.09	0	8	sp|P70372|ELAV1_MOUSE	3752.85	4184.14	3186.28	3758.32	2630.54	3061.21	3092.97	2944.12	3755.59	3002.67	0.110042	0.071978	-0.323069	0.0454545	0	0.109542	0.193815	0.109542	0.193815
sp|Q60520|SIN3A_MOUSE	Q60520	Sin3a	Paired amphipathic helix protein Sin3a OS=Mus musculus GN=Sin3a PE=1 SV=3	185.37	0	5	sp|Q60520|SIN3A_MOUSE	545.106	389.971	492.307	707.859	774.52	946.715	677.59	547.194	518.707	726.055	0.248601	0.228469	0.483809	0	0	0.109439	0.193815	0.109439	0.193815
sp|Q61216|MRE11_MOUSE	Q61216	Mre11	Double-strand break repair protein MRE11 OS=Mus musculus GN=Mre11 PE=1 SV=1	64.8	0.00185357	2	sp|Q61216|MRE11_MOUSE	39.114	42.4297	25.8905	55.4433	87.7748	33.1433	81.7965	60.2221	40.7719	71.0093	0.298156	0.376378	0.784785	0.25	0	0.109227	0.193815	0.109227	0.193815
sp|Q9D710|TMX2_MOUSE	Q9D710	Tmx2	Thioredoxin-related transmembrane protein 2 OS=Mus musculus GN=Tmx2 PE=1 SV=1	79.19	0	2	sp|Q9D710|TMX2_MOUSE	634.651	986.658	639.998	526.746	491.273	540.872	437.906	550.721	637.325	516.073	0.286968	0.102646	-0.306109	0	0	0.109321	0.193815	0.109321	0.193815
sp|Q8BMA6|SRP68_MOUSE	Q8BMA6	Srp68	Signal recognition particle subunit SRP68 OS=Mus musculus GN=Srp68 PE=1 SV=2	329.57	0	8	sp|Q8BMA6|SRP68_MOUSE	1002.12	875.911	996.144	818.252	958.228	1247.06	1152.68	1463.04	936.028	1199.87	0.0984941	0.174031	0.360117	0	0	0.110186	0.194726	0.110186	0.194726
sp|P60766|CDC42_MOUSE	P60766	Cdc42	Cell division control protein 42 homolog OS=Mus musculus GN=Cdc42 PE=1 SV=2	73.13	0.00196464	2	sp|P60766|CDC42_MOUSE	390.77	186.996	308.397	290.037	181.795	201.557	190.195	254.958	299.217	195.876	0.284782	0.15884	-0.611179	0	0	0.111229	0.19634	0.111229	0.19634
sp|P37913|DNLI1_MOUSE	P37913	Lig1	DNA ligase 1 OS=Mus musculus GN=Lig1 PE=1 SV=2	156.36	0	5	sp|P37913|DNLI1_MOUSE	891.722	663.143	1132.04	1224.73	501.949	401.645	1208.66	555.87	1011.88	528.91	0.258146	0.549743	-0.92758	0	0	0.111894	0.197284	0.111894	0.197284
sp|P01027|CO3_MOUSE	P01027	C3	Complement C3 OS=Mus musculus GN=C3 PE=1 SV=3	64.8	0.00185357	2	sp|P01027|CO3_MOUSE	458.905	254.18	217.623	416.982	325.835	153.258	160.797	242.619	335.581	201.708	0.352718	0.367018	-0.720949	0.125	0.125	0.11282	0.198456	0.11282	0.198456
sp|P61759|PFD3_MOUSE	P61759	Vbp1	Prefoldin subunit 3 OS=Mus musculus GN=Vbp1 PE=1 SV=2	41.75	0.00697134	1	sp|P61759|PFD3_MOUSE	13.0562	9.58883	0.397698	4.96432	0.770328	5.75778	0.397698	0.397698	7.27657	0.584013	0.787089	1.4331	-3.63983	0.25	0.5	0.112822	0.198456	0.112822	0.198456
sp|Q80TP3|UBR5_MOUSE	Q80TP3	Ubr5	E3 ubiquitin-protein ligase UBR5 OS=Mus musculus GN=Ubr5 PE=1 SV=2	53.67	0.00424088	2	sp|Q80TP3|UBR5_MOUSE	47.8761	67.8296	36.5622	18.9648	42.7853	50.9083	102.984	81.582	42.2191	66.2451	0.478601	0.400312	0.623247	0.25	0	0.115248	0.202488	0.115248	0.202488
sp|P17751|TPIS_MOUSE	P17751	Tpi1	Triosephosphate isomerase OS=Mus musculus GN=Tpi1 PE=1 SV=4	331.01	0	7	sp|P17751|TPIS_MOUSE	1531.17	883.026	1093.42	1154.33	858.031	671.666	1030.91	888.812	1123.88	873.422	0.231731	0.171336	-0.363428	0	0.0357143	0.115424	0.202562	0.115424	0.202562
sp|Q921H8|THIKA_MOUSE	Q921H8	Acaa1a	3-ketoacyl-CoA thiolase A, peroxisomal OS=Mus musculus GN=Acaa1a PE=1 SV=1	190.4	0	5	sp|Q921H8|THIKA_MOUSE	856.371	719.887	1257.09	1329.5	642.135	566.637	970.422	749.41	1056.73	695.772	0.286727	0.239922	-0.580811	0.05	0	0.115811	0.203005	0.115811	0.203005
sp|Q99N89|RM43_MOUSE	Q99N89	Mrpl43	39S ribosomal protein L43, mitochondrial OS=Mus musculus GN=Mrpl43 PE=1 SV=1	72.73	0.00195503	1	sp|Q99N89|RM43_MOUSE	117.66	60.7126	103.973	71.4637	205.202	113.26	96.6128	110.539	87.7183	111.899	0.302802	0.378503	0.376352	0	0	0.116083	0.203246	0.116083	0.203246
sp|Q8VHR5|P66B_MOUSE	Q8VHR5	Gatad2b	Transcriptional repressor p66-beta OS=Mus musculus GN=Gatad2b PE=1 SV=1	464.51	0	11	sp|Q8VHR5|P66B_MOUSE	1685.62	1242.21	1798.55	1451.33	2713.76	2199.93	1759.97	1645.33	1568.47	1979.95	0.160579	0.233486	0.331179	0.0833333	0	0.11755	0.205576	0.11755	0.205576
sp|Q3THE2|ML12B_MOUSE	Q3THE2	Myl12b	Myosin regulatory light chain 12B OS=Mus musculus GN=Myl12b PE=1 SV=2	45.21	0.00718276	1	sp|Q3THE2|ML12B_MOUSE	168.994	139.239	120.764	263.715	321.345	285.111	195.401	184.924	154.117	240.256	0.366929	0.271873	0.621712	0	0	0.117956	0.206048	0.117956	0.206048
sp|Q60605|MYL6_MOUSE	Q60605	Myl6	Myosin light polypeptide 6 OS=Mus musculus GN=Myl6 PE=1 SV=3	422.34	0	8	sp|Q60605|MYL6_MOUSE	1181.06	468.28	796.96	1015.26	1538.21	1198.94	969.825	1132.28	906.11	1165.61	0.355843	0.197671	0.373283	0.277778	0	0.118801	0.207285	0.118801	0.207285
sp|Q9CRD0|OCAD1_MOUSE	Q9CRD0	Ociad1	OCIA domain-containing protein 1 OS=Mus musculus GN=Ociad1 PE=1 SV=1	134.49	0	3	sp|Q9CRD0|OCAD1_MOUSE	625.153	740.068	712.577	895.787	793.071	911.366	1151.17	991.015	726.323	951.19	0.151724	0.156244	0.388116	0.25	0	0.119533	0.208321	0.119533	0.208321
sp|Q78PY7|SND1_MOUSE	Q78PY7	Snd1	Staphylococcal nuclease domain-containing protein 1 OS=Mus musculus GN=Snd1 PE=1 SV=1	351.32	0	9	sp|Q78PY7|SND1_MOUSE	2316.23	1973.59	3345.54	2074.23	2025.51	1190.44	2216.55	1590.28	2195.23	1807.89	0.259026	0.261439	-0.288394	0.075	0	0.120442	0.209663	0.120442	0.209663
sp|Q7TMY4|THOC7_MOUSE	Q7TMY4	Thoc7	THO complex subunit 7 homolog OS=Mus musculus GN=Thoc7 PE=1 SV=2	68.29	0.00190476	2	sp|Q7TMY4|THOC7_MOUSE	133.195	141.13	185.817	325.836	327.656	282.808	214.113	255.088	163.474	268.948	0.454387	0.176825	0.729954	0	0	0.121422	0.211127	0.121422	0.211127
sp|O35344|IMA4_MOUSE	O35344	Kpna3	Importin subunit alpha-4 OS=Mus musculus GN=Kpna3 PE=1 SV=1	68.1	0	2	sp|O35344|IMA4_MOUSE	485.035	366.893	375.503	357.597	756.274	481.255	443.308	462.184	371.198	471.719	0.150496	0.275921	0.345542	0	0	0.124131	0.215589	0.124131	0.215589
sp|Q9JIB4|TF2H2_MOUSE	Q9JIB4	Gtf2h2	General transcription factor IIH subunit 2 OS=Mus musculus GN=Gtf2h2 PE=1 SV=1	36.66	0.00951684	1	sp|Q9JIB4|TF2H2_MOUSE	12.6846	11.9026	18.1945	7.41926	22.4421	12.9938	18.0128	16.4922	12.2936	17.2525	0.352223	0.223967	0.488226	0.25	0	0.124361	0.215741	0.124361	0.215741
sp|P08226|APOE_MOUSE	P08226	Apoe	Apolipoprotein E OS=Mus musculus GN=Apoe PE=1 SV=2	45.08	0.0071599	1	sp|P08226|APOE_MOUSE	1058.91	206.33	630.716	482.828	531.09	127.339	389.328	151.39	556.772	270.359	0.598569	0.648187	-1.18462	0	0	0.12514	0.216593	0.12514	0.216593
sp|P97311|MCM6_MOUSE	P97311	Mcm6	DNA replication licensing factor MCM6 OS=Mus musculus GN=Mcm6 PE=1 SV=1	990.88	0	20	sp|P97311|MCM6_MOUSE	3233.44	1880.81	4208.43	4735.07	4324.38	4721.16	4442.48	5588.67	3720.94	4581.82	0.356879	0.119747	0.312076	0.0454545	0	0.124998	0.216593	0.124998	0.216593
sp|P29341|PABP1_MOUSE	P29341	Pabpc1	Polyadenylate-binding protein 1 OS=Mus musculus GN=Pabpc1 PE=1 SV=2	741.39	0	15	sp|P29341|PABP1_MOUSE	3869.13	4193.46	9171.2	5814.41	2622.09	1774.43	7447.5	2904.08	5003.94	2763.09	0.421176	0.6923	-0.839487	0.0131579	0	0.125435	0.216659	0.125435	0.216659
sp|Q9JJ66|CDC20_MOUSE	Q9JJ66	Cdc20	Cell division cycle protein 20 homolog OS=Mus musculus GN=Cdc20 PE=1 SV=2	38.37	0.00820896	1	sp|Q9JJ66|CDC20_MOUSE	9.29542	37.573	27.5004	20.1206	43.0084	38.825	54.6887	19.3272	23.8105	40.9167	0.505153	0.377572	0.796737	0	0	0.125464	0.216659	0.125464	0.216659
sp|O54941|SMCE1_MOUSE	O54941	Smarce1	SWI/SNF-related matrix-associated actin-dependent regulator of chromatin subfamily E member 1 OS=Mus musculus GN=Smarce1 PE=1 SV=1	65.42	0.00186047	2	sp|O54941|SMCE1_MOUSE	70.783	54.7408	89.9985	88.9312	132.345	66.2355	125.9	108.728	79.8571	117.314	0.220145	0.274815	0.560387	0	0	0.126063	0.217444	0.126063	0.217444
sp|O35737|HNRH1_MOUSE	O35737	Hnrnph1	Heterogeneous nuclear ribonucleoprotein H OS=Mus musculus GN=Hnrnph1 PE=1 SV=3	945.5	0	12	sp|O35737|HNRH1_MOUSE	5002.9	6706.23	5562.35	5581.36	6697.16	6631.61	6628.63	10041.1	5571.85	6664.38	0.125031	0.225958	0.2583	0.0147059	0	0.127026	0.218855	0.127026	0.218855
sp|P97762|RP9_MOUSE	P97762	rp9	Retinitis pigmentosa 9 protein homolog OS=Mus musculus GN=rp9 PE=1 SV=1	89.9	0	3	sp|P97762|RP9_MOUSE	121.622	138.055	82.824	154.882	223.417	163.742	121.519	176.787	129.838	170.264	0.247956	0.244847	0.392895	0.0833333	0	0.128203	0.220478	0.128203	0.220478
sp|Q8BFY9|TNPO1_MOUSE	Q8BFY9	Tnpo1	Transportin-1 OS=Mus musculus GN=Tnpo1 PE=1 SV=2	69.68	0.00192864	2	sp|Q8BFY9|TNPO1_MOUSE	453.795	237.367	515.299	455.389	272.425	197.816	390.508	277.887	454.592	275.156	0.293967	0.279139	-0.724391	0	0	0.128405	0.220478	0.128405	0.220478
sp|Q9Z0W3|NU160_MOUSE	Q9Z0W3	Nup160	Nuclear pore complex protein Nup160 OS=Mus musculus GN=Nup160 PE=1 SV=2	174.7	0	5	sp|Q9Z0W3|NU160_MOUSE	250.662	112.764	870.235	237.586	386.281	729.789	394.641	736.828	244.124	562.215	0.926198	0.352374	1.13691	0.1	0.15	0.128333	0.220478	0.128333	0.220478
sp|Q99L45|IF2B_MOUSE	Q99L45	Eif2s2	Eukaryotic translation initiation factor 2 subunit 2 OS=Mus musculus GN=Eif2s2 PE=1 SV=1	51.88	0.0041806	2	sp|Q99L45|IF2B_MOUSE	187.925	99.2384	135.386	76.2925	99.7712	50.9338	102.613	74.3329	117.312	87.0521	0.390177	0.296079	-0.428641	0	0	0.128626	0.220607	0.128626	0.220607
sp|O70492|SNX3_MOUSE	O70492	Snx3	Sorting nexin-3 OS=Mus musculus GN=Snx3 PE=1 SV=3	48.77	0.00656814	2	sp|O70492|SNX3_MOUSE	276.17	77.1147	116.211	78.4277	120.442	32.2539	112.9	24.7574	97.3194	72.5768	0.69022	0.703791	-0.661798	0.25	0	0.129722	0.222234	0.129722	0.222234
tr|B6V3I5|B6V3I5_BOVIN	B6V3I5	NA	Alpha-lactalbumin OS=Bos taurus PE=2 SV=1	134.3	0	3	tr|B6V3I5|B6V3I5_BOVIN	28.9373	36.3998	7.88609	14.5014	14.9905	21.2337	88.6464	646.782	21.7193	54.9401	0.595035	1.57797	1.08265	0.4375	0.25	0.133592	0.228605	0.133592	0.228605
sp|Q8BMF4|ODP2_MOUSE	Q8BMF4	Dlat	Dihydrolipoyllysine-residue acetyltransferase component of pyruvate dehydrogenase complex, mitochondrial OS=Mus musculus GN=Dlat PE=1 SV=2	119.76	0	4	sp|Q8BMF4|ODP2_MOUSE	789.776	485.568	704.223	443.007	593.918	354.104	509.258	236.241	594.895	431.681	0.277095	0.376625	-0.461566	0	0	0.134045	0.22912	0.134045	0.22912
sp|Q60668|HNRPD_MOUSE	Q60668	Hnrnpd	Heterogeneous nuclear ribonucleoprotein D0 OS=Mus musculus GN=Hnrnpd PE=1 SV=2	389.36	0	9	sp|Q60668|HNRPD_MOUSE	5258.15	8012.97	4399.59	4685.01	3860.92	3021.62	4397.49	5008.48	4971.58	4129.2	0.29612	0.206962	-0.268491	0.075	0	0.134889	0.230302	0.134889	0.230302
sp|Q922K7|NOP2_MOUSE	Q922K7	Nop2	Probable 28S rRNA (cytosine-C(5))-methyltransferase OS=Mus musculus GN=Nop2 PE=1 SV=1	106.39	0	3	sp|Q922K7|NOP2_MOUSE	232.35	108.261	235.75	201.712	177.308	68.0643	192.54	73.0846	217.031	125.196	0.30592	0.519327	-0.927347	0	0	0.13541	0.23093	0.13541	0.23093
sp|O35218|CPSF2_MOUSE	O35218	Cpsf2	Cleavage and polyadenylation specificity factor subunit 2 OS=Mus musculus GN=Cpsf2 PE=1 SV=1	214.26	0	6	sp|O35218|CPSF2_MOUSE	402.738	851.373	479.754	569.783	588.202	937.094	690.423	912.083	524.769	801.253	0.340188	0.21768	0.601969	0.125	0	0.136008	0.231168	0.136008	0.231168
sp|Q3TUH1|TAM41_MOUSE	Q3TUH1	Tamm41	Phosphatidate cytidylyltransferase, mitochondrial OS=Mus musculus GN=Tamm41 PE=1 SV=2	32.08	0	1	sp|Q3TUH1|TAM41_MOUSE	158.526	218.708	124.343	140.881	112.034	141.229	98.3997	129.055	149.704	120.545	0.256312	0.156599	-0.313635	0	0	0.135771	0.231168	0.135771	0.231168
sp|Q91W34|RUS1_MOUSE	Q91W34	NA	RUS1 family protein C16orf58 homolog OS=Mus musculus PE=1 SV=1	36.53	0.00950988	1	sp|Q91W34|RUS1_MOUSE	74.6798	37.8923	85.544	97.9099	38.3478	62.6618	53.8282	40.4896	80.1119	47.1589	0.349686	0.235202	-0.775736	0.25	0	0.135863	0.231168	0.135863	0.231168
sp|P97450|ATP5J_MOUSE	P97450	Atp5j	ATP synthase-coupling factor 6, mitochondrial OS=Mus musculus GN=Atp5j PE=1 SV=1	271.4	0	4	sp|P97450|ATP5J_MOUSE	5602.86	7909.06	5758.4	5667.67	4556.01	5386.99	5659.81	3653.52	5713.03	4971.5	0.179357	0.187986	-0.205585	0	0	0.136444	0.231387	0.136444	0.231387
sp|Q9CR61|NDUB7_MOUSE	Q9CR61	Ndufb7	NADH dehydrogenase [ubiquinone] 1 beta subcomplex subunit 7 OS=Mus musculus GN=Ndufb7 PE=1 SV=3	36.49	0.00949598	1	sp|Q9CR61|NDUB7_MOUSE	487.188	381.744	306.61	410.053	491.748	450.098	591.865	480.983	395.899	486.365	0.188253	0.121879	0.297744	0	0	0.136327	0.231387	0.136327	0.231387
sp|Q61164|CTCF_MOUSE	Q61164	Ctcf	Transcriptional repressor CTCF OS=Mus musculus GN=Ctcf PE=1 SV=2	318.79	0	7	sp|Q61164|CTCF_MOUSE	663.383	316.234	432.23	405.949	553.763	570.713	521.847	751.511	419.09	562.238	0.325398	0.172443	0.424468	0.321429	0.0357143	0.137359	0.232679	0.137359	0.232679
sp|A2AI08|TPRN_MOUSE	A2AI08	Tprn	Taperin OS=Mus musculus GN=Tprn PE=1 SV=1	89.47	0	2	sp|A2AI08|TPRN_MOUSE	97.6397	127.462	113.865	110.267	156.803	180.568	207.076	92.8898	112.066	168.685	0.109222	0.306427	0.586584	0.125	0	0.138816	0.234715	0.138816	0.234715
sp|Q8QZZ8|RAB38_MOUSE	Q8QZZ8	Rab38	Ras-related protein Rab-38 OS=Mus musculus GN=Rab38 PE=1 SV=1	57.27	0.00347826	1	sp|Q8QZZ8|RAB38_MOUSE	0.397698	0.397698	0.397698	0.397698	0.533771	0.475663	0.634812	0.397698	0.397698	0.504717	0	0.195673	0.341408	1	0.25	0.138872	0.234715	0.138872	0.234715
sp|Q3UJB9|EDC4_MOUSE	Q3UJB9	Edc4	Enhancer of mRNA-decapping protein 4 OS=Mus musculus GN=Edc4 PE=1 SV=2	491.59	0	11	sp|Q3UJB9|EDC4_MOUSE	773.74	809.225	789.631	745.639	806.872	1262.81	773.472	1530.39	781.686	1034.84	0.0344679	0.335675	0.368941	0.136364	0	0.139878	0.236152	0.139878	0.236152
sp|Q9CR59|G45IP_MOUSE	Q9CR59	Gadd45gip1	Growth arrest and DNA damage-inducible proteins-interacting protein 1 OS=Mus musculus GN=Gadd45gip1 PE=1 SV=1	56.24	0.00429923	2	sp|Q9CR59|G45IP_MOUSE	580.884	439.667	336.966	296.361	739.592	672.543	946.86	299.903	388.317	706.068	0.306821	0.405868	0.873671	0	0	0.141433	0.238511	0.141433	0.238511
sp|O70194|EIF3D_MOUSE	O70194	Eif3d	Eukaryotic translation initiation factor 3 subunit D OS=Mus musculus GN=Eif3d PE=1 SV=2	323.38	0	8	sp|O70194|EIF3D_MOUSE	808.347	663.398	801.463	787.579	928.238	682.152	1395.08	1231.51	794.521	1079.87	0.0894065	0.299447	0.428394	0.03125	0	0.141771	0.238547	0.141771	0.238547
sp|Q5RJG1|NOL10_MOUSE	Q5RJG1	Nol10	Nucleolar protein 10 OS=Mus musculus GN=Nol10 PE=2 SV=1	59.15	0.00265018	1	sp|Q5RJG1|NOL10_MOUSE	61.9649	7.99459	31.8165	87.5398	98.5476	38.7746	127.366	68.359	46.8907	83.4533	0.733844	0.458915	0.886363	0	0	0.14172	0.238547	0.14172	0.238547
sp|Q8BTC1|CL073_MOUSE	Q8BTC1	NA	Uncharacterized protein C12orf73 homolog OS=Mus musculus PE=3 SV=1	37.44	0.00884304	1	sp|Q8BTC1|CL073_MOUSE	29.4283	49.1314	39.096	71.5165	24.7082	30.6273	46.2255	27.1837	44.1137	28.9055	0.381485	0.300413	-0.603053	0	0	0.141983	0.238639	0.141983	0.238639
sp|Q8CCF0|PRP31_MOUSE	Q8CCF0	Prpf31	U4/U6 small nuclear ribonucleoprotein Prp31 OS=Mus musculus GN=Prpf31 PE=1 SV=3	384.44	0	8	sp|Q8CCF0|PRP31_MOUSE	2531.01	1715.35	2070.88	1403.01	2236.38	2702.56	2337.18	2531.38	1893.12	2434.28	0.251141	0.0844951	0.367971	0	0	0.143016	0.240108	0.143016	0.240108
sp|P30416|FKBP4_MOUSE	P30416	Fkbp4	Peptidyl-prolyl cis-trans isomerase FKBP4 OS=Mus musculus GN=Fkbp4 PE=1 SV=5	112.18	0	3	sp|P30416|FKBP4_MOUSE	228.616	299.969	609.67	579.18	196.725	159.526	451.609	256.675	439.574	226.7	0.450012	0.488347	-0.891351	0	0	0.143426	0.24053	0.143426	0.24053
sp|P56183|RRP1_MOUSE	P56183	Rrp1	Ribosomal RNA processing protein 1 homolog A OS=Mus musculus GN=Rrp1 PE=1 SV=2	65.67	0.00186741	1	sp|P56183|RRP1_MOUSE	379.171	161.744	203.985	109.752	160.271	103.413	174.019	72.2173	182.864	131.842	0.547008	0.375501	-0.496617	0	0	0.144448	0.241454	0.144448	0.241454
sp|Q05144|RAC2_MOUSE	Q05144	Rac2	Ras-related C3 botulinum toxin substrate 2 OS=Mus musculus GN=Rac2 PE=1 SV=1	232.54	0	5	sp|Q05144|RAC2_MOUSE	3221.36	3770.31	3179.4	3184.67	2728.4	2566.36	3045.12	2505.99	3203.01	2647.38	0.0863119	0.0890466	-0.275518	0	0	0.144159	0.241454	0.144159	0.241454
sp|Q8R1S4|MTSS1_MOUSE	Q8R1S4	Mtss1	Metastasis suppressor protein 1 OS=Mus musculus GN=Mtss1 PE=1 SV=1	41.01	0.00692308	1	sp|Q8R1S4|MTSS1_MOUSE	39.7039	47.9055	26.546	27.4602	58.9193	105.976	51.8492	26.6022	33.582	55.3843	0.290048	0.544674	0.743222	0	0	0.144457	0.241454	0.144457	0.241454
sp|O88879|APAF_MOUSE	O88879	Apaf1	Apoptotic protease-activating factor 1 OS=Mus musculus GN=Apaf1 PE=1 SV=3	42.29	0.00699301	1	sp|O88879|APAF_MOUSE	1461.14	1323.59	830.278	1143.63	1637.24	1407.14	1310.21	1763.49	1233.61	1522.19	0.229131	0.135793	0.302978	0	0	0.144643	0.241499	0.144643	0.241499
sp|Q4FK66|PR38A_MOUSE	Q4FK66	Prpf38a	Pre-mRNA-splicing factor 38A OS=Mus musculus GN=Prpf38a PE=1 SV=1	93.23	0	2	sp|Q4FK66|PR38A_MOUSE	697.333	659.53	533.683	782.61	746.881	786.69	919.715	884.439	678.431	835.565	0.154805	0.0971593	0.298637	0	0	0.145234	0.241843	0.145234	0.241843
sp|Q9JHE7|TSSC4_MOUSE	Q9JHE7	Tssc4	Protein TSSC4 OS=Mus musculus GN=Tssc4 PE=1 SV=1	62.26	0.00181653	1	sp|Q9JHE7|TSSC4_MOUSE	22.8259	27.4091	36.9844	24.8591	32.2401	41.1453	57.1613	26.9566	26.1341	36.6927	0.223549	0.335836	0.480578	0	0	0.145081	0.241843	0.145081	0.241843
sp|Q9R0A0|PEX14_MOUSE	Q9R0A0	Pex14	Peroxisomal membrane protein PEX14 OS=Mus musculus GN=Pex14 PE=1 SV=1	38.02	0.00817236	1	sp|Q9R0A0|PEX14_MOUSE	53.2425	71.5891	31.6586	34.1493	47.4481	69.267	72.5161	67.2421	43.6959	68.2546	0.391104	0.176608	0.678548	0	0	0.14533	0.241843	0.14533	0.241843
sp|Q5U4D9|THOC6_MOUSE	Q5U4D9	Thoc6	THO complex subunit 6 homolog OS=Mus musculus GN=Thoc6 PE=1 SV=1	172.74	0	3	sp|Q5U4D9|THOC6_MOUSE	188.5	110.259	198.393	307.303	365.25	241.642	180.054	424.868	193.446	303.446	0.402903	0.369572	0.619419	0.3125	0	0.146239	0.243089	0.146239	0.243089
sp|Q9JKX4|AATF_MOUSE	Q9JKX4	Aatf	Protein AATF OS=Mus musculus GN=Aatf PE=1 SV=1	153.75	0	3	sp|Q9JKX4|AATF_MOUSE	255.393	118.759	149.613	144.406	340.051	129.728	458.042	204.29	147.009	272.171	0.361732	0.514372	0.842505	0.25	0	0.14661	0.243437	0.14661	0.243437
sp|Q99LF4|RTCB_MOUSE	Q99LF4	Rtcb	tRNA-splicing ligase RtcB homolog OS=Mus musculus GN=Rtcb PE=1 SV=1	220.25	0	4	sp|Q99LF4|RTCB_MOUSE	193.803	187.661	177.158	193.408	264.663	183.432	242.096	255.032	190.535	248.564	0.0412674	0.154214	0.383239	0.375	0.125	0.150137	0.24902	0.150137	0.24902
sp|P58281|OPA1_MOUSE	P58281	Opa1	Dynamin-like 120 kDa protein, mitochondrial OS=Mus musculus GN=Opa1 PE=1 SV=1	143.26	0	3	sp|P58281|OPA1_MOUSE	90.129	232.631	118.272	146.277	164.589	182.852	184.578	256.201	132.275	183.715	0.419707	0.205296	0.482045	0.0833333	0	0.150468	0.249295	0.150468	0.249295
sp|P17742|PPIA_MOUSE	P17742	Ppia	Peptidyl-prolyl cis-trans isomerase A OS=Mus musculus GN=Ppia PE=1 SV=2	612.75	0	12	sp|P17742|PPIA_MOUSE	3670.79	3547.21	3871.92	3036.29	2451.93	1514.83	3978.91	2822.37	3609	2637.15	0.10088	0.378613	-0.455975	0.0178571	0	0.151297	0.250119	0.151297	0.250119
sp|Q99JB2|STML2_MOUSE	Q99JB2	Stoml2	Stomatin-like protein 2, mitochondrial OS=Mus musculus GN=Stoml2 PE=1 SV=1	697.9	0	12	sp|Q99JB2|STML2_MOUSE	4881.85	5427.07	4228.03	4960.74	3754.3	4427.82	4245.48	3295.2	4921.29	3999.89	0.101251	0.129823	-0.301756	0.0192308	0	0.151282	0.250119	0.151282	0.250119
sp|Q9CZU3|SK2L2_MOUSE	Q9CZU3	Skiv2l2	Superkiller viralicidic activity 2-like 2 OS=Mus musculus GN=Skiv2l2 PE=1 SV=1	269.98	0	8	sp|Q9CZU3|SK2L2_MOUSE	522.396	490.018	507.673	650.973	594.167	665.261	634.804	833.413	515.035	650.032	0.135128	0.154149	0.335594	0.28125	0.03125	0.151794	0.250668	0.151794	0.250668
sp|Q9QZQ8|H2AY_MOUSE	Q9QZQ8	H2afy	Core histone macro-H2A.1 OS=Mus musculus GN=H2afy PE=1 SV=3	134.86	0	4	sp|Q9QZQ8|H2AY_MOUSE	1016.48	361.95	78.2122	43.6631	65.0677	42.4729	83.7954	112.975	220.081	74.4316	1.20176	0.392244	-1.18815	0.3125	0.25	0.152932	0.252271	0.152932	0.252271
sp|P54116|STOM_MOUSE	P54116	Stom	Erythrocyte band 7 integral membrane protein OS=Mus musculus GN=Stom PE=1 SV=3	374.74	0	6	sp|P54116|STOM_MOUSE	2485.38	2641.78	1773.91	2493.14	1920.98	2050.39	1649.39	1792.9	2489.26	1856.94	0.165972	0.0927495	-0.423646	0.0714286	0	0.153632	0.25254	0.153632	0.25254
sp|Q62261|SPTB2_MOUSE	Q62261	Sptbn1	Spectrin beta chain, non-erythrocytic 1 OS=Mus musculus GN=Sptbn1 PE=1 SV=2	61.69	0.00180505	2	sp|Q62261|SPTB2_MOUSE	0.795396	2.39874	4.37985	3.92423	1.75656	0.795396	2.33173	0.795396	3.16149	1.27598	0.565132	0.534058	-1.37609	0.625	0.75	0.153539	0.25254	0.153539	0.25254
sp|Q99NB1|ACS2L_MOUSE	Q99NB1	Acss1	Acetyl-coenzyme A synthetase 2-like, mitochondrial OS=Mus musculus GN=Acss1 PE=1 SV=1	80.88	0	2	sp|Q99NB1|ACS2L_MOUSE	356.413	234.906	188.244	166.684	254.952	147.529	167.513	74.9587	211.575	157.521	0.358564	0.459309	-0.419707	0	0	0.153764	0.25254	0.153764	0.25254
sp|Q9CQV8|1433B_MOUSE	Q9CQV8	Ywhab	14-3-3 protein beta/alpha OS=Mus musculus GN=Ywhab PE=1 SV=3	240.73	0	5	sp|Q9CQV8|1433B_MOUSE	565.087	228.531	364.295	334.956	279.254	179.315	329.4	242.188	349.626	260.721	0.376681	0.245475	-0.425686	0	0.05	0.153672	0.25254	0.153672	0.25254
sp|Q9Z103|ADNP_MOUSE	Q9Z103	Adnp	Activity-dependent neuroprotector homeobox protein OS=Mus musculus GN=Adnp PE=1 SV=2	230.31	0	6	sp|Q9Z103|ADNP_MOUSE	1707.57	880.33	1354.58	1205.35	1147.82	692.218	1247.1	657.247	1279.96	920.019	0.266727	0.32565	-0.519548	0	0	0.154756	0.253894	0.154756	0.253894
sp|O70494|SP3_MOUSE	O70494	Sp3	Transcription factor Sp3 OS=Mus musculus GN=Sp3 PE=1 SV=2	58.06	0.00350877	2	sp|O70494|SP3_MOUSE	253.398	365.233	273.324	239.608	305.326	414.383	361.837	339.833	263.361	350.835	0.200122	0.128655	0.414073	0	0	0.155413	0.254695	0.155413	0.254695
sp|P62774|MTPN_MOUSE	P62774	Mtpn	Myotrophin OS=Mus musculus GN=Mtpn PE=1 SV=2	37.02	0.0095729	1	sp|P62774|MTPN_MOUSE	7.93356	5.9935	5.95394	15.1511	2.8647	6.35862	3.43199	9.75976	6.96353	4.89531	0.497949	0.564888	-0.561804	0.25	0.25	0.1564	0.256035	0.1564	0.256035
sp|B2RUP2|UN13D_MOUSE	B2RUP2	Unc13d	Protein unc-13 homolog D OS=Mus musculus GN=Unc13d PE=1 SV=2	91.3	0	2	sp|B2RUP2|UN13D_MOUSE	426.784	78.3494	24.163	282.058	63.2681	33.4008	56.5969	61.1796	180.204	58.8883	0.917258	0.25664	-1.33703	0	0	0.157336	0.25701	0.157336	0.25701
sp|Q6ZWV3|RL10_MOUSE	Q6ZWV3	Rpl10	60S ribosomal protein L10 OS=Mus musculus GN=Rpl10 PE=1 SV=3	488.57	0	10	sp|Q6ZWV3|RL10_MOUSE	2052.42	4149.88	3658	5092.13	2081.05	2871.4	2396.86	3010.77	3903.94	2634.13	0.340172	0.165701	-0.570612	0.0625	0	0.157236	0.25701	0.157236	0.25701
sp|Q8CGK3|LONM_MOUSE	Q8CGK3	Lonp1	Lon protease homolog, mitochondrial OS=Mus musculus GN=Lonp1 PE=1 SV=2	359.67	0	10	sp|Q8CGK3|LONM_MOUSE	1907.41	1444.95	1667.28	1991.36	1371.25	1165.55	1554.27	1514.58	1787.35	1442.91	0.140873	0.125442	-0.307354	0.1	0.075	0.158499	0.25863	0.158499	0.25863
sp|Q9CPY7|AMPL_MOUSE	Q9CPY7	Lap3	Cytosol aminopeptidase OS=Mus musculus GN=Lap3 PE=1 SV=3	46.69	0.00726392	1	sp|Q9CPY7|AMPL_MOUSE	118.161	31.1216	90.201	39.6781	54.712	33.5848	45.4407	19.5392	64.9395	39.5127	0.594151	0.397076	-0.614846	0	0	0.159733	0.260363	0.159733	0.260363
sp|P14148|RL7_MOUSE	P14148	Rpl7	60S ribosomal protein L7 OS=Mus musculus GN=Rpl7 PE=1 SV=2	521.67	0	11	sp|P14148|RL7_MOUSE	6320.92	2586.73	5823.85	5125.81	6563.43	6413.88	5912.42	6957.74	5474.83	6488.66	0.334211	0.0668856	0.247948	0.0666667	0	0.160505	0.26134	0.160505	0.26134
sp|P49135|ERCC3_MOUSE	P49135	Ercc3	TFIIH basal transcription factor complex helicase XPB subunit OS=Mus musculus GN=Ercc3 PE=2 SV=1	37.54	0.00886918	1	sp|P49135|ERCC3_MOUSE	115.062	140.027	83.1349	57.6293	80.7379	62.0489	86.6151	39.4505	99.0985	71.3934	0.36454	0.316403	-0.466573	0	0	0.160795	0.26153	0.160795	0.26153
sp|Q9D8U8|SNX5_MOUSE	Q9D8U8	Snx5	Sorting nexin-5 OS=Mus musculus GN=Snx5 PE=1 SV=1	75.38	0	2	sp|Q9D8U8|SNX5_MOUSE	75.7478	79.8248	186.24	145.23	143.387	106.011	386.165	188.286	112.527	165.837	0.439322	0.605717	0.609797	0.125	0	0.161367	0.262178	0.161367	0.262178
sp|P31324|KAP3_MOUSE	P31324	Prkar2b	cAMP-dependent protein kinase type II-beta regulatory subunit OS=Mus musculus GN=Prkar2b PE=1 SV=3	76.67	0.000999001	2	sp|P31324|KAP3_MOUSE	38.289	64.9716	59.7194	43.3816	68.3369	38.6347	103.801	108.535	51.5505	86.0692	0.247585	0.410902	0.726569	0	0	0.162856	0.264029	0.162856	0.264029
sp|P70670|NACAM_MOUSE	P70670	Naca	Nascent polypeptide-associated complex subunit alpha, muscle-specific form OS=Mus musculus GN=Naca PE=1 SV=2	59.09	0.00264784	1	sp|P70670|NACAM_MOUSE	54.0788	87.3386	103.33	59.0279	71.2805	8.57602	47.0899	67.8413	73.1833	57.4656	0.308251	0.591469	-0.345218	0	0	0.162766	0.264029	0.162766	0.264029
sp|Q8VDN2|AT1A1_MOUSE	Q8VDN2	Atp1a1	Sodium/potassium-transporting ATPase subunit alpha-1 OS=Mus musculus GN=Atp1a1 PE=1 SV=1	520.64	0	10	sp|Q8VDN2|AT1A1_MOUSE	2593.18	3365.84	2039.1	2380.54	2045.05	2467.79	1897	1641.23	2486.86	1971.02	0.21679	0.171994	-0.335081	0.025	0	0.163095	0.264133	0.163095	0.264133
sp|P47753|CAZA1_MOUSE	P47753	Capza1	F-actin-capping protein subunit alpha-1 OS=Mus musculus GN=Capza1 PE=1 SV=4	167.42	0	3	sp|P47753|CAZA1_MOUSE	727.124	485.083	808.658	730.492	700.904	936.589	1241.73	774.132	728.808	855.36	0.204002	0.262839	0.224463	0	0	0.164807	0.266569	0.164807	0.266569
sp|Q9WVA4|TAGL2_MOUSE	Q9WVA4	Tagln2	Transgelin-2 OS=Mus musculus GN=Tagln2 PE=1 SV=4	236.34	0	4	sp|Q9WVA4|TAGL2_MOUSE	555.829	226.102	747.408	568.411	219.295	140.863	590.122	352.838	562.12	286.067	0.414321	0.603963	-1.01485	0.125	0.0625	0.164952	0.266569	0.164952	0.266569
sp|Q9DCJ7|AKIP_MOUSE	Q9DCJ7	Aurkaip1	Aurora kinase A-interacting protein OS=Mus musculus GN=Aurkaip1 PE=2 SV=2	77.01	0	1	sp|Q9DCJ7|AKIP_MOUSE	953.857	2719.96	812.819	2308.75	929.68	1194.12	697.375	1074.3	1631.3	1001.99	0.564057	0.219429	-0.57038	0	0	0.165138	0.266585	0.165138	0.266585
sp|Q6A026|PDS5A_MOUSE	Q6A026	Pds5a	Sister chromatid cohesion protein PDS5 homolog A OS=Mus musculus GN=Pds5a PE=1 SV=3	141.58	0	4	sp|Q6A026|PDS5A_MOUSE	474.691	459.782	407.012	340.751	320.612	342.916	439.694	202.107	433.397	331.764	0.144123	0.299151	-0.383671	0	0	0.169159	0.272785	0.169159	0.272785
sp|Q8R4R6|NUP53_MOUSE	Q8R4R6	Nup35	Nucleoporin NUP53 OS=Mus musculus GN=Nup35 PE=1 SV=2	464.48	0	9	sp|Q8R4R6|NUP53_MOUSE	2813.58	2070.87	2982.19	2482.16	3370.99	2946.16	3237.77	3084.36	2647.87	3161.06	0.155394	0.0583581	0.257984	0.0681818	0	0.169837	0.273586	0.169837	0.273586
sp|P09405|NUCL_MOUSE	P09405	Ncl	Nucleolin OS=Mus musculus GN=Ncl PE=1 SV=2	804.83	0	16	sp|P09405|NUCL_MOUSE	6261.15	3644.48	5219.21	5243.24	3849.86	2658.08	5507.53	3462.58	5231.22	3656.22	0.21216	0.309996	-0.518818	0.0441176	0	0.171123	0.275364	0.171123	0.275364
sp|Q64310|SURF4_MOUSE	Q64310	Surf4	Surfeit locus protein 4 OS=Mus musculus GN=Surf4 PE=1 SV=1	39.93	0.00762777	1	sp|Q64310|SURF4_MOUSE	40.4145	61.8544	48.0985	23.5805	55.3958	48.1539	57.7037	64.4586	44.2565	56.5498	0.367047	0.119164	0.35879	0	0	0.172539	0.277347	0.172539	0.277347
sp|O70237|GFI1B_MOUSE	O70237	Gfi1b	Zinc finger protein Gfi-1b OS=Mus musculus GN=Gfi1b PE=1 SV=1	170.86	0	3	sp|O70237|GFI1B_MOUSE	2588.67	2776.44	1469.54	2665.69	1612.3	1961.35	1556.51	1976.61	2627.18	1786.82	0.256241	0.125675	-0.562877	0	0	0.173207	0.278126	0.173207	0.278126
sp|P68040|RACK1_MOUSE	P68040	Rack1	Receptor of activated protein C kinase 1 OS=Mus musculus GN=Rack1 PE=1 SV=3	275.97	0	6	sp|P68040|RACK1_MOUSE	883.877	343.766	580.633	521.245	286.363	281.059	423.911	618.588	550.939	355.137	0.385967	0.393864	-0.65899	0.125	0	0.176007	0.281883	0.176007	0.281883
sp|Q64012|RALY_MOUSE	Q64012	Raly	RNA-binding protein Raly OS=Mus musculus GN=Raly PE=1 SV=3	1188.02	0	22	sp|Q64012|RALY_MOUSE	12304	12229.1	10087.7	11246.7	15569.6	17083.4	9730.16	17937.2	11737.9	16326.5	0.0905213	0.24526	0.475759	0.0648148	0.0185185	0.176235	0.281883	0.176235	0.281883
sp|Q9CPT5|NOP16_MOUSE	Q9CPT5	Nop16	Nucleolar protein 16 OS=Mus musculus GN=Nop16 PE=1 SV=1	52.59	0.00420875	2	sp|Q9CPT5|NOP16_MOUSE	57.8948	24.93	44.5292	76.6244	76.4013	51.989	58.124	95.1725	51.212	67.2627	0.427488	0.276734	0.392272	0	0	0.176246	0.281883	0.176246	0.281883
sp|Q9WV02|RBMX_MOUSE	Q9WV02	Rbmx	RNA-binding motif protein, X chromosome OS=Mus musculus GN=Rbmx PE=1 SV=1	70.32	0.00193424	2	sp|Q9WV02|RBMX_MOUSE	216.151	160.453	161.679	222.744	145.146	185.171	133.701	141.869	188.915	143.508	0.177748	0.151685	-0.381551	0.125	0	0.176294	0.281883	0.176294	0.281883
sp|Q9D0E1|HNRPM_MOUSE	Q9D0E1	Hnrnpm	Heterogeneous nuclear ribonucleoprotein M OS=Mus musculus GN=Hnrnpm PE=1 SV=3	3589.79	0	38	sp|Q9D0E1|HNRPM_MOUSE	60024.7	61351.3	63624	69324.1	46794.1	46798	63504	52448.9	62487.6	49623.4	0.0645957	0.150351	-0.334653	0.01	0	0.17716	0.282969	0.17716	0.282969
sp|Q8R311|CTGE5_MOUSE	Q8R311	Ctage5	cTAGE family member 5 OS=Mus musculus GN=Ctage5 PE=2 SV=1	101.68	0	2	sp|Q8R311|CTGE5_MOUSE	74.4904	69.9025	56.9133	49.7478	82.1602	89.176	82.9732	60.9612	63.4079	82.5667	0.182155	0.15618	0.388489	0	0	0.179203	0.28593	0.179203	0.28593
sp|Q3USH5|SFSWA_MOUSE	Q3USH5	Sfswap	Splicing factor, suppressor of white-apricot homolog OS=Mus musculus GN=Sfswap PE=1 SV=2	57.83	0.0035057	2	sp|Q3USH5|SFSWA_MOUSE	71.2438	123.611	78.387	97.9008	143.313	144.052	78.501	130.531	88.1439	136.922	0.252583	0.250009	0.642741	0	0	0.180065	0.287002	0.180065	0.287002
sp|Q9D032|SSBP3_MOUSE	Q9D032	Ssbp3	Single-stranded DNA-binding protein 3 OS=Mus musculus GN=Ssbp3 PE=1 SV=2	37.45	0.00884956	1	sp|Q9D032|SSBP3_MOUSE	9.7766	1.07008	1.53511	4.64643	27.8448	30.2477	0.585485	28.7885	3.09077	28.3166	0.941403	0.650389	3.40614	0.25	0	0.180469	0.287344	0.180469	0.287344
sp|Q8K411|PREP_MOUSE	Q8K411	Pitrm1	Presequence protease, mitochondrial OS=Mus musculus GN=Pitrm1 PE=1 SV=1	358.56	0	7	sp|Q8K411|PREP_MOUSE	1056.59	815.917	725.371	759.099	1382.26	868.99	1246.43	853.852	787.508	1057.71	0.178298	0.245781	0.403177	0.125	0	0.182303	0.289958	0.182303	0.289958
sp|Q91VN6|DDX41_MOUSE	Q91VN6	Ddx41	Probable ATP-dependent RNA helicase DDX41 OS=Mus musculus GN=Ddx41 PE=1 SV=2	207.49	0	5	sp|Q91VN6|DDX41_MOUSE	86.522	136.544	200.616	332.166	379.586	194.785	172.07	378.418	168.58	286.601	0.562429	0.402882	0.714027	0.1	0	0.182859	0.290536	0.182859	0.290536
sp|Q8C0C7|SYFA_MOUSE	Q8C0C7	Farsa	Phenylalanine--tRNA ligase alpha subunit OS=Mus musculus GN=Farsa PE=1 SV=1	106.99	0	3	sp|Q8C0C7|SYFA_MOUSE	613.941	530.101	451.022	466.671	375.996	539.638	425.5	307.593	498.386	400.748	0.143645	0.237176	-0.314398	0.166667	0	0.183292	0.290918	0.183292	0.290918
sp|Q9CZD3|GARS_MOUSE	Q9CZD3	Gars	Glycine--tRNA ligase OS=Mus musculus GN=Gars PE=1 SV=1	156.78	0	5	sp|Q9CZD3|GARS_MOUSE	843.699	339.19	1603.4	1391.45	506.799	247.66	920.059	614.875	1117.58	560.837	0.54458	0.486324	-0.956771	0	0.05	0.185012	0.293339	0.185012	0.293339
sp|E9PVA8|GCN1_MOUSE	E9PVA8	Gcn1	eIF-2-alpha kinase activator GCN1 OS=Mus musculus GN=Gcn1 PE=1 SV=1	74.08	0	2	sp|E9PVA8|GCN1_MOUSE	223.619	174.748	343.207	264.506	195.767	124.571	301.911	119.044	244.062	160.169	0.283444	0.459825	-0.639114	0	0	0.186069	0.294707	0.186069	0.294707
sp|O88286|WIZ_MOUSE	O88286	Wiz	Protein Wiz OS=Mus musculus GN=Wiz PE=1 SV=2	72.9	0.00196078	2	sp|O88286|WIZ_MOUSE	262.515	271.468	300.024	230.071	230.734	236.892	253.473	107.219	266.991	233.813	0.108312	0.324817	-0.191362	0	0	0.186371	0.294876	0.186371	0.294876
sp|Q8CAQ8|MIC60_MOUSE	Q8CAQ8	Immt	MICOS complex subunit Mic60 OS=Mus musculus GN=Immt PE=1 SV=1	2215.64	0	39	sp|Q8CAQ8|MIC60_MOUSE	17163.1	15928.7	12986.6	16808.4	18181.4	23714.5	16183.5	19776.3	16368.5	18978.9	0.120583	0.164009	0.212714	0.0531915	0.0106383	0.187264	0.295979	0.187264	0.295979
sp|Q922H2|PDK3_MOUSE	Q922H2	Pdk3	[Pyruvate dehydrogenase (acetyl-transferring)] kinase isozyme 3, mitochondrial OS=Mus musculus GN=Pdk3 PE=1 SV=1	65.87	0.00186916	1	sp|Q922H2|PDK3_MOUSE	218.018	235.621	204.704	127.847	117.133	90.7588	211.676	166.388	211.361	141.761	0.241767	0.365773	-0.597645	0	0	0.188237	0.297206	0.188237	0.297206
sp|O08784|TCOF_MOUSE	O08784	Tcof1	Treacle protein OS=Mus musculus GN=Tcof1 PE=1 SV=1	103.51	0	3	sp|O08784|TCOF_MOUSE	367.577	447.203	285.771	330.023	362.606	167.535	395.944	161.728	348.8	265.071	0.191336	0.458506	-0.498872	0	0	0.188951	0.298022	0.188951	0.298022
sp|P18760|COF1_MOUSE	P18760	Cfl1	Cofilin-1 OS=Mus musculus GN=Cfl1 PE=1 SV=3	595.84	0	12	sp|P18760|COF1_MOUSE	4664.92	3405.42	6326.05	4857.79	3135.62	2244.58	5368.3	3791.79	4761.36	3463.7	0.24856	0.362585	-0.465263	0.0357143	0	0.192229	0.302876	0.192229	0.302876
sp|P49586|PCY1A_MOUSE	P49586	Pcyt1a	Choline-phosphate cytidylyltransferase A OS=Mus musculus GN=Pcyt1a PE=1 SV=1	55.63	0.00428816	1	sp|P49586|PCY1A_MOUSE	328.729	196.784	338.194	158.356	288.013	149.707	190.764	84.5693	262.756	170.236	0.357875	0.478144	-0.589788	0	0	0.193878	0.305156	0.193878	0.305156
sp|Q04447|KCRB_MOUSE	Q04447	Ckb	Creatine kinase B-type OS=Mus musculus GN=Ckb PE=1 SV=1	55.36	0.00428082	1	sp|Q04447|KCRB_MOUSE	21.456	10.6273	0.604261	22.6177	3.67244	4.70746	2.79637	0.845137	16.0417	3.23441	0.747628	0.545138	-2.23636	0.25	0.25	0.194089	0.30517	0.194089	0.30517
sp|Q8K4L3|SVIL_MOUSE	Q8K4L3	Svil	Supervillin OS=Mus musculus GN=Svil PE=1 SV=1	283.29	0	6	sp|Q8K4L3|SVIL_MOUSE	24.0584	48.7158	31.2821	46.0303	17.2026	26.0301	22.6461	43.3118	38.6562	24.3381	0.314552	0.413163	-0.644239	0.791667	0.333333	0.195442	0.306979	0.195442	0.306979
sp|P62843|RS15_MOUSE	P62843	Rps15	40S ribosomal protein S15 OS=Mus musculus GN=Rps15 PE=1 SV=2	204.85	0	4	sp|P62843|RS15_MOUSE	714.051	480.588	555.351	388.193	306.045	354.187	328.271	641.48	517.97	341.229	0.257832	0.385833	-0.599403	0.25	0.208333	0.197023	0.30882	0.197023	0.30882
sp|Q3TWW8|SRSF6_MOUSE	Q3TWW8	Srsf6	Serine/arginine-rich splicing factor 6 OS=Mus musculus GN=Srsf6 PE=1 SV=1	853.67	0	16	sp|Q3TWW8|SRSF6_MOUSE	19873.5	12211.9	15194.7	18020.7	25717.8	25962.3	13061.7	23188.8	16607.7	24453.3	0.205189	0.276491	0.561484	0.0119048	0	0.196988	0.30882	0.196988	0.30882
sp|E9Q5F9|SETD2_MOUSE	E9Q5F9	Setd2	Histone-lysine N-methyltransferase SETD2 OS=Mus musculus GN=Setd2 PE=1 SV=1	82.89	0	2	sp|E9Q5F9|SETD2_MOUSE	154.825	73.2179	65.6122	84.1211	137.849	151.77	115.367	88.1523	78.6695	126.608	0.433741	0.225592	0.684253	0	0	0.197634	0.30894	0.197634	0.30894
sp|Q76MZ3|2AAA_MOUSE	Q76MZ3	Ppp2r1a	Serine/threonine-protein phosphatase 2A 65 kDa regulatory subunit A alpha isoform OS=Mus musculus GN=Ppp2r1a PE=1 SV=3	92.8	0	3	sp|Q76MZ3|2AAA_MOUSE	285.659	297.853	229.986	263.714	297.087	244.076	448.883	418.824	274.687	357.955	0.110564	0.276798	0.361978	0	0	0.197568	0.30894	0.197568	0.30894
sp|Q7TNV0|DEK_MOUSE	Q7TNV0	Dek	Protein DEK OS=Mus musculus GN=Dek PE=1 SV=1	208.07	0	3	sp|Q7TNV0|DEK_MOUSE	676.337	601.567	789.015	395.617	552.491	220.822	764.078	263.879	638.952	408.185	0.269123	0.56806	-0.740319	0	0	0.197713	0.30894	0.197713	0.30894
sp|Q8BWY3|ERF1_MOUSE	Q8BWY3	Etf1	Eukaryotic peptide chain release factor subunit 1 OS=Mus musculus GN=Etf1 PE=1 SV=4	50.79	0.00414938	1	sp|Q8BWY3|ERF1_MOUSE	49.1784	45.4799	54.8204	46.1773	22.6389	24.2385	72.9608	34.9335	47.6778	29.586	0.0869272	0.60704	-0.711648	0	0	0.198694	0.310151	0.198694	0.310151
sp|Q8CH02|SUGP1_MOUSE	Q8CH02	Sugp1	SURP and G-patch domain-containing protein 1 OS=Mus musculus GN=Sugp1 PE=1 SV=1	258.64	0	5	sp|Q8CH02|SUGP1_MOUSE	355.261	1302.33	359.585	684.355	911.765	1148.7	702.286	784.336	521.97	848.05	0.65959	0.219594	0.769528	0.05	0	0.199139	0.310525	0.199139	0.310525
sp|Q8VE97|SRSF4_MOUSE	Q8VE97	Srsf4	Serine/arginine-rich splicing factor 4 OS=Mus musculus GN=Srsf4 PE=2 SV=1	379.54	0	7	sp|Q8VE97|SRSF4_MOUSE	2641.44	1978.13	1739.51	1901.23	2585.29	4451.26	1995.12	2293.02	1939.68	2439.16	0.192197	0.390865	0.328252	0	0	0.199491	0.310754	0.199491	0.310754
sp|P29758|OAT_MOUSE	P29758	Oat	Ornithine aminotransferase, mitochondrial OS=Mus musculus GN=Oat PE=1 SV=1	68.68	0.00191571	2	sp|P29758|OAT_MOUSE	516.029	264.015	449.174	345.282	364.695	233.228	408.911	152.072	397.228	298.961	0.282913	0.408226	-0.433312	0.125	0	0.201212	0.313112	0.201212	0.313112
sp|O55126|NIPS2_MOUSE	O55126	Gbas	Protein NipSnap homolog 2 OS=Mus musculus GN=Gbas PE=1 SV=1	56.95	0.00433276	2	sp|O55126|NIPS2_MOUSE	60.4022	91.139	21.4458	30.2249	146.417	122.441	45.8128	39.3103	45.3136	84.1269	0.622919	0.610208	0.809713	0.5	0	0.202231	0.313405	0.202231	0.313405
sp|Q8BGA9|OXA1L_MOUSE	Q8BGA9	Oxa1l	Mitochondrial inner membrane protein OXA1L OS=Mus musculus GN=Oxa1l PE=1 SV=1	165.03	0	3	sp|Q8BGA9|OXA1L_MOUSE	1781.82	1614.49	1231.65	1298.45	1280.27	1469.88	1198.21	721.489	1456.47	1239.24	0.175922	0.272676	-0.225276	0	0	0.202173	0.313405	0.202173	0.313405
sp|Q8K1B8|URP2_MOUSE	Q8K1B8	Fermt3	Fermitin family homolog 3 OS=Mus musculus GN=Fermt3 PE=1 SV=1	57.01	0.00434028	1	sp|Q8K1B8|URP2_MOUSE	463.252	347.904	677.765	564.402	216.489	184.769	828.499	317.442	513.827	266.965	0.274395	0.775209	-0.963867	0	0	0.202131	0.313405	0.202131	0.313405
sp|Q9DBE8|ALG2_MOUSE	Q9DBE8	Alg2	Alpha-1,3/1,6-mannosyltransferase ALG2 OS=Mus musculus GN=Alg2 PE=1 SV=2	98.52	0	2	sp|Q9DBE8|ALG2_MOUSE	120.224	128.397	105.786	98.6628	168.198	173.299	97.1273	144.787	113.005	156.492	0.119167	0.238425	0.468606	0	0	0.201615	0.313405	0.201615	0.313405
sp|Q9EQH4|TAF8_MOUSE	Q9EQH4	Taf8	Transcription initiation factor TFIID subunit 8 OS=Mus musculus GN=Taf8 PE=2 SV=1	40.46	0	1	sp|Q9EQH4|TAF8_MOUSE	37.047	42.7153	43.7672	116.888	93.832	98.1324	60.7583	62.9894	43.2412	78.4107	0.631747	0.250754	0.830294	0	0	0.20255	0.313578	0.20255	0.313578
sp|Q8CH18|CCAR1_MOUSE	Q8CH18	Ccar1	Cell division cycle and apoptosis regulator protein 1 OS=Mus musculus GN=Ccar1 PE=1 SV=1	357.06	0	8	sp|Q8CH18|CCAR1_MOUSE	751.018	1509.39	745.735	1121.31	1659.8	1520.95	1019.2	1144.54	936.163	1332.75	0.352442	0.227041	0.523825	0.09375	0	0.203645	0.314952	0.203645	0.314952
sp|Q8VBT0|TMX1_MOUSE	Q8VBT0	Tmx1	Thioredoxin-related transmembrane protein 1 OS=Mus musculus GN=Tmx1 PE=1 SV=1	68.08	0.00190114	1	sp|Q8VBT0|TMX1_MOUSE	51.4312	170.313	42.1585	26.5546	81.3159	72.2587	82.3256	155.125	46.7949	81.8207	0.908035	0.393969	0.813205	0	0	0.204625	0.316144	0.204625	0.316144
sp|Q62241|RU1C_MOUSE	Q62241	Snrpc	U1 small nuclear ribonucleoprotein C OS=Mus musculus GN=Snrpc PE=1 SV=1	372.16	0	6	sp|Q62241|RU1C_MOUSE	4765.94	3561.21	2678.07	3795.75	5494.87	4809.1	3082.83	6235.53	3678.48	5151.98	0.231903	0.274699	0.48355	0.0714286	0	0.207536	0.319987	0.207536	0.319987
sp|Q8BU03|PWP2_MOUSE	Q8BU03	Pwp2	Periodic tryptophan protein 2 homolog OS=Mus musculus GN=Pwp2 PE=1 SV=1	67.76	0.00189394	1	sp|Q8BU03|PWP2_MOUSE	131.371	8.50045	95.632	103.338	134.079	74.0842	218.629	110.487	99.4852	122.283	0.626568	0.457008	0.292006	0	0	0.207376	0.319987	0.207376	0.319987
sp|Q8JZK9|HMCS1_MOUSE	Q8JZK9	Hmgcs1	Hydroxymethylglutaryl-CoA synthase, cytoplasmic OS=Mus musculus GN=Hmgcs1 PE=1 SV=1	77.94	0	1	sp|Q8JZK9|HMCS1_MOUSE	41.4006	59.6805	89.8962	148.286	11.0098	10.1571	147.429	76.4605	74.7884	43.7351	0.551792	1.0659	-1.33601	0.5	0	0.213095	0.328222	0.213095	0.328222
sp|P19157|GSTP1_MOUSE	P19157	Gstp1	Glutathione S-transferase P 1 OS=Mus musculus GN=Gstp1 PE=1 SV=2	86.25	0	2	sp|P19157|GSTP1_MOUSE	489.474	313.779	927.397	349.023	238.118	90.8816	567.716	456.868	419.249	347.493	0.542498	0.63367	-0.325552	0	0	0.213972	0.328236	0.213972	0.328236
sp|P27048|RSMB_MOUSE	P27048	Snrpb	Small nuclear ribonucleoprotein-associated protein B OS=Mus musculus GN=Snrpb PE=1 SV=1	424.57	0	9	sp|P27048|RSMB_MOUSE	4944.35	4148.26	3287.52	3184.2	4972.51	5050.46	3327.48	7484.47	3717.89	5011.48	0.211899	0.328793	0.440441	0.0454545	0	0.213553	0.328236	0.213553	0.328236
sp|P80314|TCPB_MOUSE	P80314	Cct2	T-complex protein 1 subunit beta OS=Mus musculus GN=Cct2 PE=1 SV=4	782.84	0	13	sp|P80314|TCPB_MOUSE	2515.3	2113.72	3682.17	3256.26	2161.05	1549.95	2828.28	2443.1	2885.78	2302.08	0.244896	0.239754	-0.31675	0.117647	0.0147059	0.213866	0.328236	0.213866	0.328236
sp|Q8BKH7|SIN1_MOUSE	Q8BKH7	Mapkap1	Target of rapamycin complex 2 subunit MAPKAP1 OS=Mus musculus GN=Mapkap1 PE=1 SV=1	30.32	0	1	sp|Q8BKH7|SIN1_MOUSE	14.9289	0.397698	0.397698	0.397698	5.18399	0.397698	8.71936	8.97176	0.397698	6.95167	1.80266	0.688541	4.0794	0.75	0.25	0.213677	0.328236	0.213677	0.328236
sp|P25911|LYN_MOUSE	P25911	Lyn	Tyrosine-protein kinase Lyn OS=Mus musculus GN=Lyn PE=1 SV=4	79.82	0	2	sp|P25911|LYN_MOUSE	207.956	141.879	131.839	103.227	100.278	96.7015	115.069	137.055	136.859	107.674	0.302904	0.163288	-0.348465	0.125	0	0.214781	0.329142	0.214781	0.329142
sp|Q9QZD8|DIC_MOUSE	Q9QZD8	Slc25a10	Mitochondrial dicarboxylate carrier OS=Mus musculus GN=Slc25a10 PE=1 SV=2	99.47	0	2	sp|Q9QZD8|DIC_MOUSE	105.686	194.446	108.486	105.88	67.8578	108.903	105.404	106.976	107.183	106.19	0.341298	0.202193	-0.0133677	0.125	0	0.215635	0.330117	0.215635	0.330117
sp|P00493|HPRT_MOUSE	P00493	Hprt1	Hypoxanthine-guanine phosphoribosyltransferase OS=Mus musculus GN=Hprt1 PE=1 SV=3	44.79	0.00714286	1	sp|P00493|HPRT_MOUSE	14.3366	0.397698	0.397698	15.9894	0.543042	0.397698	1.79004	0.774398	7.36716	0.65872	1.0991	0.717343	-1.88055	0.5	0.25	0.217251	0.332253	0.217251	0.332253
sp|Q9CY58|PAIRB_MOUSE	Q9CY58	Serbp1	Plasminogen activator inhibitor 1 RNA-binding protein OS=Mus musculus GN=Serbp1 PE=1 SV=2	279.16	0	4	sp|Q9CY58|PAIRB_MOUSE	2031.5	1869.28	1548	1661.9	919.751	1704.39	1973.78	1130.75	1765.59	1417.57	0.121076	0.342274	-0.344392	0	0	0.219413	0.33522	0.219413	0.33522
sp|Q9D2L9|F111A_MOUSE	Q9D2L9	Fam111a	Protein FAM111A OS=Mus musculus GN=Fam111a PE=2 SV=1	37	0.00956586	1	sp|Q9D2L9|F111A_MOUSE	63.9538	33.6028	65.8918	45.5507	0.667753	52.011	46.3313	39.0536	54.7522	42.6924	0.295606	0.671581	-0.34353	0	0	0.220229	0.336128	0.220229	0.336128
sp|P98200|AT8A2_MOUSE	P98200	Atp8a2	Phospholipid-transporting ATPase IB OS=Mus musculus GN=Atp8a2 PE=1 SV=1	38.13	0.00819062	1	sp|P98200|AT8A2_MOUSE	176.269	200.334	243.102	225.845	157.842	273.289	148.127	93.8011	213.089	152.985	0.13847	0.448544	-0.476208	0	0	0.220572	0.336311	0.220572	0.336311
sp|Q05D44|IF2P_MOUSE	Q05D44	Eif5b	Eukaryotic translation initiation factor 5B OS=Mus musculus GN=Eif5b PE=1 SV=2	93.92	0	3	sp|Q05D44|IF2P_MOUSE	563.065	447.076	816.73	226.962	455.996	184.152	630.517	83.8366	505.07	320.074	0.478276	0.738783	-0.791952	0.0833333	0	0.221887	0.337944	0.221887	0.337944
sp|Q9CZU6|CISY_MOUSE	Q9CZU6	Cs	Citrate synthase, mitochondrial OS=Mus musculus GN=Cs PE=1 SV=1	103.11	0	2	sp|Q9CZU6|CISY_MOUSE	526.151	320.795	370.621	140.797	637.216	387.757	687.068	269.263	345.708	512.486	0.467583	0.403056	0.52767	0	0	0.22209	0.337944	0.22209	0.337944
sp|Q8K194|SNR27_MOUSE	Q8K194	Snrnp27	U4/U6.U5 small nuclear ribonucleoprotein 27 kDa protein OS=Mus musculus GN=Snrnp27 PE=1 SV=1	118.18	0	3	sp|Q8K194|SNR27_MOUSE	386.52	1920.83	324.908	917.995	433.594	587.071	380.563	331.75	652.258	407.079	0.832063	0.25543	-0.552274	0	0	0.224366	0.341063	0.224366	0.341063
sp|Q9WUU8|TNIP1_MOUSE	Q9WUU8	Tnip1	TNFAIP3-interacting protein 1 OS=Mus musculus GN=Tnip1 PE=1 SV=1	56.4	0.00431034	1	sp|Q9WUU8|TNIP1_MOUSE	27.169	18.6718	18.2309	17.858	6.30184	16.53	19.0962	20.6074	18.4514	17.8131	0.21824	0.412245	-0.0544406	0.5	0	0.224876	0.341496	0.224876	0.341496
sp|P63017|HSP7C_MOUSE	P63017	Hspa8	Heat shock cognate 71 kDa protein OS=Mus musculus GN=Hspa8 PE=1 SV=1	2347.65	0	36	sp|P63017|HSP7C_MOUSE	37507.7	36364.6	37517.5	37134.4	30180.4	29717.5	32079.2	34597.1	37321.1	31129.8	0.0145761	0.0701052	-0.262346	0.015	0.01	0.225155	0.341575	0.225155	0.341575
sp|Q6PDQ2|CHD4_MOUSE	Q6PDQ2	Chd4	Chromodomain-helicase-DNA-binding protein 4 OS=Mus musculus GN=Chd4 PE=1 SV=1	661.94	0	16	sp|Q6PDQ2|CHD4_MOUSE	2311.16	744.862	1606.51	1154.42	3347.82	1198.4	2174.25	1658.81	1380.46	1916.53	0.46139	0.441833	0.479784	0.166667	0.0138889	0.225892	0.34235	0.225892	0.34235
sp|Q9QY76|VAPB_MOUSE	Q9QY76	Vapb	Vesicle-associated membrane protein-associated protein B OS=Mus musculus GN=Vapb PE=1 SV=3	112	0	4	sp|Q9QY76|VAPB_MOUSE	1036.61	577.797	808.325	714.426	620.131	652.189	666.184	560.49	761.376	636.16	0.2461	0.0751924	-0.256929	0	0	0.226281	0.342595	0.226281	0.342595
sp|P47911|RL6_MOUSE	P47911	Rpl6	60S ribosomal protein L6 OS=Mus musculus GN=Rpl6 PE=1 SV=3	653.21	0	14	sp|P47911|RL6_MOUSE	13865.2	13405.9	17447.8	15127.1	11207.5	12814.4	13054.1	13111.1	14496.2	12934.3	0.120993	0.0718962	-0.163166	0.0138889	0	0.227512	0.344115	0.227512	0.344115
sp|Q8BI72|CARF_MOUSE	Q8BI72	Cdkn2aip	CDKN2A-interacting protein OS=Mus musculus GN=Cdkn2aip PE=1 SV=1	317.32	0	6	sp|Q8BI72|CARF_MOUSE	241.45	435.774	385.819	477.555	500.544	529.874	546.157	357.188	410.796	515.209	0.267111	0.178427	0.328823	0.166667	0	0.22917	0.34573	0.22917	0.34573
sp|Q9CQQ7|AT5F1_MOUSE	Q9CQQ7	Atp5f1	ATP synthase F(0) complex subunit B1, mitochondrial OS=Mus musculus GN=Atp5f1 PE=1 SV=1	319.8	0	7	sp|Q9CQQ7|AT5F1_MOUSE	3365.08	3094.51	2905.17	2992.87	3295.69	2181.71	2432.27	2478.22	3043.69	2455.24	0.0645427	0.186253	-0.309817	0	0	0.229266	0.34573	0.229266	0.34573
sp|Q9D855|QCR7_MOUSE	Q9D855	Uqcrb	Cytochrome b-c1 complex subunit 7 OS=Mus musculus GN=Uqcrb PE=1 SV=3	63.27	0.00182815	2	sp|Q9D855|QCR7_MOUSE	290.114	249.111	193.269	235.711	194.256	211.713	169.935	221.085	242.411	202.984	0.164905	0.112839	-0.25687	0	0	0.229119	0.34573	0.229119	0.34573
sp|Q9QYA2|TOM40_MOUSE	Q9QYA2	Tomm40	Mitochondrial import receptor subunit TOM40 homolog OS=Mus musculus GN=Tomm40 PE=1 SV=3	43.52	0.00707547	1	sp|Q9QYA2|TOM40_MOUSE	314.89	219.994	393.946	261.043	210.273	285.393	213.695	234.126	287.967	223.91	0.252618	0.146915	-0.358151	0	0	0.23072	0.347575	0.23072	0.347575
sp|Q3V3R1|C1TM_MOUSE	Q3V3R1	Mthfd1l	Monofunctional C1-tetrahydrofolate synthase, mitochondrial OS=Mus musculus GN=Mthfd1l PE=1 SV=2	156.83	0	3	sp|Q3V3R1|C1TM_MOUSE	405.574	1251.42	630.26	734.321	383.54	460.892	669.604	566.389	682.29	513.641	0.473941	0.239754	-0.413068	0	0	0.233329	0.351155	0.233329	0.351155
sp|O09106|HDAC1_MOUSE	O09106	Hdac1	Histone deacetylase 1 OS=Mus musculus GN=Hdac1 PE=1 SV=1	397.05	0	8	sp|O09106|HDAC1_MOUSE	1478.59	2554.55	2350.92	3163.85	3859.49	2229.25	2552.26	3715.43	2452.74	3133.84	0.292068	0.265194	0.329503	0	0	0.235623	0.353396	0.235623	0.353396
sp|Q02357|ANK1_MOUSE	Q02357	Ank1	Ankyrin-1 OS=Mus musculus GN=Ank1 PE=1 SV=2	99.44	0	3	sp|Q02357|ANK1_MOUSE	23.4011	118.538	57.0958	62.1044	92.2855	265.237	44.9845	77.2074	59.6001	84.7464	0.604171	0.82433	0.503382	0.333333	0	0.235534	0.353396	0.235534	0.353396
sp|Q62186|SSRD_MOUSE	Q62186	Ssr4	Translocon-associated protein subunit delta OS=Mus musculus GN=Ssr4 PE=1 SV=1	206.39	0	4	sp|Q62186|SSRD_MOUSE	965.08	1519.38	950.223	632.541	1201.77	1311.83	1203.85	1221.72	957.651	1212.78	0.362396	0.04222	0.340756	0	0	0.235136	0.353396	0.235136	0.353396
sp|Q8K215|LYRM4_MOUSE	Q8K215	Lyrm4	LYR motif-containing protein 4 OS=Mus musculus GN=Lyrm4 PE=1 SV=1	80.5	0	2	sp|Q8K215|LYRM4_MOUSE	312.652	263.521	248.688	184.924	265.299	225.319	197.422	98.5898	256.104	211.371	0.208619	0.361368	-0.279501	0	0	0.235753	0.353396	0.235753	0.353396
sp|Q8BZ09|ODC_MOUSE	Q8BZ09	Slc25a21	Mitochondrial 2-oxodicarboxylate carrier OS=Mus musculus GN=Slc25a21 PE=1 SV=1	252.07	0	7	sp|Q8BZ09|ODC_MOUSE	3067.71	3137.06	2917.98	2847.37	4060.69	5451.82	2782.94	3108.79	2992.84	3584.74	0.0444869	0.310816	0.247975	0.0357143	0	0.237942	0.356324	0.237942	0.356324
sp|Q9CYN2|SPCS2_MOUSE	Q9CYN2	Spcs2	Signal peptidase complex subunit 2 OS=Mus musculus GN=Spcs2 PE=1 SV=1	154.01	0	4	sp|Q9CYN2|SPCS2_MOUSE	959.346	987.385	967.963	705.193	1065.14	1014.08	1130.04	1065.52	963.654	1065.33	0.147741	0.044445	0.144725	0	0	0.238881	0.357037	0.238881	0.357037
sp|Q9Z1G4|VPP1_MOUSE	Q9Z1G4	Atp6v0a1	V-type proton ATPase 116 kDa subunit a isoform 1 OS=Mus musculus GN=Atp6v0a1 PE=1 SV=3	83.76	0	3	sp|Q9Z1G4|VPP1_MOUSE	223.679	280.572	167.625	170.497	262.972	191.825	244.229	399.32	197.088	253.601	0.253088	0.322081	0.375984	0	0	0.238891	0.357037	0.238891	0.357037
sp|P24547|IMDH2_MOUSE	P24547	Impdh2	Inosine-5'-monophosphate dehydrogenase 2 OS=Mus musculus GN=Impdh2 PE=1 SV=2	453.62	0	10	sp|P24547|IMDH2_MOUSE	2887.76	1128.07	2185.67	1890.51	1822.71	1070.37	1924.84	1065.25	2038.09	1446.54	0.360175	0.317647	-0.541332	0	0	0.239134	0.357047	0.239134	0.357047
sp|Q922D8|C1TC_MOUSE	Q922D8	Mthfd1	C-1-tetrahydrofolate synthase, cytoplasmic OS=Mus musculus GN=Mthfd1 PE=1 SV=4	1060.33	0	21	sp|Q922D8|C1TC_MOUSE	5578.55	2321.97	7005.97	6336.24	3453.02	1769.98	6043.81	3191.82	5957.4	3322.42	0.390919	0.492526	-0.84064	0.0113636	0	0.239526	0.35728	0.239526	0.35728
sp|O35130|NEP1_MOUSE	O35130	Emg1	Ribosomal RNA small subunit methyltransferase NEP1 OS=Mus musculus GN=Emg1 PE=1 SV=1	38.43	0	1	sp|O35130|NEP1_MOUSE	165	69.6847	145.271	115.951	88.3411	59.4445	133.018	84.5403	130.611	86.4407	0.334145	0.33506	-0.586697	0	0	0.243338	0.362251	0.243338	0.362251
sp|O35226|PSMD4_MOUSE	O35226	Psmd4	26S proteasome non-ATPase regulatory subunit 4 OS=Mus musculus GN=Psmd4 PE=1 SV=1	39.34	0.00832073	1	sp|O35226|PSMD4_MOUSE	137.945	299.465	238.466	163.901	113.409	72.1518	227.015	206.077	201.183	159.743	0.349278	0.477878	-0.370941	0	0	0.243263	0.362251	0.243263	0.362251
sp|Q9CPS7|PNO1_MOUSE	Q9CPS7	Pno1	RNA-binding protein PNO1 OS=Mus musculus GN=Pno1 PE=1 SV=1	33.07	0	1	sp|Q9CPS7|PNO1_MOUSE	133.825	85.0839	129.991	21.3971	105.306	94.4898	184.937	120.208	107.538	112.757	0.565573	0.321068	0.0973671	0.25	0	0.244162	0.363118	0.244162	0.363118
sp|Q60974|NCOR1_MOUSE	Q60974	Ncor1	Nuclear receptor corepressor 1 OS=Mus musculus GN=Ncor1 PE=1 SV=1	3178.65	0	63	sp|Q60974|NCOR1_MOUSE	12071.2	16878.5	10580	3450.84	11243.2	19009	10353.1	17201.5	11325.6	14222.3	0.517079	0.297418	0.299333	0.190789	0	0.24653	0.366281	0.24653	0.366281
sp|Q9DCL9|PUR6_MOUSE	Q9DCL9	Paics	Multifunctional protein ADE2 OS=Mus musculus GN=Paics PE=1 SV=4	210.4	0	6	sp|Q9DCL9|PUR6_MOUSE	828.498	699.764	1746.29	1477.4	644.668	447.775	1461.21	818.33	1152.95	731.499	0.424527	0.520838	-0.607124	0.0416667	0	0.247372	0.36717	0.247372	0.36717
sp|Q8BQZ5|CPSF4_MOUSE	Q8BQZ5	Cpsf4	Cleavage and polyadenylation specificity factor subunit 4 OS=Mus musculus GN=Cpsf4 PE=2 SV=1	120.92	0	3	sp|Q8BQZ5|CPSF4_MOUSE	114.358	276.96	121.771	180.734	182.742	287.663	179.04	222.953	151.252	202.848	0.433092	0.231358	0.444259	0.416667	0	0.250913	0.372061	0.250913	0.372061
sp|Q3U9G9|LBR_MOUSE	Q3U9G9	Lbr	Lamin-B receptor OS=Mus musculus GN=Lbr PE=1 SV=2	880.59	0	19	sp|Q3U9G9|LBR_MOUSE	7736.96	9105.83	8794.65	6180.96	7915.66	12282.8	11326.6	7944.23	8265.8	9635.41	0.165894	0.230147	0.201579	0.0340909	0	0.252844	0.374189	0.252844	0.374189
sp|Q9CR57|RL14_MOUSE	Q9CR57	Rpl14	60S ribosomal protein L14 OS=Mus musculus GN=Rpl14 PE=1 SV=3	432.86	0	9	sp|Q9CR57|RL14_MOUSE	5660.28	7272.54	5706.17	15186.7	5686.69	5920.58	5228.96	6641.6	6489.36	5803.63	0.537935	0.100431	-0.150828	0.025	0	0.252837	0.374189	0.252837	0.374189
sp|Q61033|LAP2A_MOUSE	Q61033	Tmpo	Lamina-associated polypeptide 2, isoforms alpha/zeta OS=Mus musculus GN=Tmpo PE=1 SV=4	107.46	0	3	sp|Q61033|LAP2A_MOUSE	191.636	427.218	436.421	254.836	255.304	171.953	310.121	219.961	341.027	237.633	0.3762	0.243408	-0.477538	0.0833333	0	0.253362	0.374223	0.253362	0.374223
sp|Q9Z1J3|NFS1_MOUSE	Q9Z1J3	Nfs1	Cysteine desulfurase, mitochondrial OS=Mus musculus GN=Nfs1 PE=1 SV=3	145.22	0	4	sp|Q9Z1J3|NFS1_MOUSE	383.234	346.854	369.129	272.871	527.692	445.754	311.254	405.073	357.991	425.414	0.14316	0.212983	0.247989	0	0	0.253169	0.374223	0.253169	0.374223
sp|Q791V5|MTCH2_MOUSE	Q791V5	Mtch2	Mitochondrial carrier homolog 2 OS=Mus musculus GN=Mtch2 PE=1 SV=1	189.33	0	5	sp|Q791V5|MTCH2_MOUSE	604.742	691.101	641.774	391.02	653.951	752.887	745.313	631.521	623.258	699.632	0.227164	0.0893286	0.164322	0	0	0.256751	0.378858	0.256751	0.378858
sp|O55022|PGRC1_MOUSE	O55022	Pgrmc1	Membrane-associated progesterone receptor component 1 OS=Mus musculus GN=Pgrmc1 PE=1 SV=4	106.12	0	2	sp|O55022|PGRC1_MOUSE	476.983	618.134	265.844	230.958	659.95	529.151	528.882	334.548	371.413	529.017	0.458903	0.261345	0.571054	0	0	0.257793	0.379654	0.257793	0.379654
sp|Q8VEE4|RFA1_MOUSE	Q8VEE4	Rpa1	Replication protein A 70 kDa DNA-binding subunit OS=Mus musculus GN=Rpa1 PE=1 SV=1	60.94	0.00268817	2	sp|Q8VEE4|RFA1_MOUSE	56.9052	68.2686	92.9608	46.1553	33.2028	26.62	81.5017	61.8383	62.5869	47.5206	0.303773	0.503092	-0.459989	0.25	0	0.257648	0.379654	0.257648	0.379654
sp|Q8VDF2|UHRF1_MOUSE	Q8VDF2	Uhrf1	E3 ubiquitin-protein ligase UHRF1 OS=Mus musculus GN=Uhrf1 PE=1 SV=2	616.43	0	15	sp|Q8VDF2|UHRF1_MOUSE	1629.3	1462.85	2693.01	1863.13	2292.11	2145.67	2823.6	1986.25	1746.22	2218.89	0.285501	0.157132	0.348059	0.0333333	0	0.259117	0.381233	0.259117	0.381233
sp|Q52KI8|SRRM1_MOUSE	Q52KI8	Srrm1	Serine/arginine repetitive matrix protein 1 OS=Mus musculus GN=Srrm1 PE=1 SV=2	871.88	0	15	sp|Q52KI8|SRRM1_MOUSE	6840.5	6821.48	4236.42	8519.03	8946.54	10771.9	5384.45	8872.81	6830.99	8909.68	0.267681	0.265059	0.383267	0.0789474	0	0.259403	0.381282	0.259403	0.381282
sp|P48193|41_MOUSE	P48193	Epb41	Protein 4.1 OS=Mus musculus GN=Epb41 PE=1 SV=2	314.84	0	9	sp|P48193|41_MOUSE	1651.97	2361.99	2310.45	1304.51	1900.43	1806.15	1347.93	878.25	1981.21	1577.04	0.27039	0.31687	-0.324347	0	0	0.260105	0.381942	0.260105	0.381942
sp|Q80UU9|PGRC2_MOUSE	Q80UU9	Pgrmc2	Membrane-associated progesterone receptor component 2 OS=Mus musculus GN=Pgrmc2 PE=1 SV=2	96.57	0	2	sp|Q80UU9|PGRC2_MOUSE	255.606	262.943	407.413	319.497	300.742	245.962	549.886	732.407	291.22	425.314	0.225162	0.494586	0.488553	0	0	0.261385	0.38345	0.261385	0.38345
sp|P51175|PPOX_MOUSE	P51175	Ppox	Protoporphyrinogen oxidase OS=Mus musculus GN=Ppox PE=1 SV=1	591.67	0	12	sp|P51175|PPOX_MOUSE	2614.87	4081.47	2936.96	3454.43	2177.21	2732.55	2730.49	3143.56	3195.69	2731.52	0.195904	0.147125	-0.221683	0.115385	0	0.26201	0.383993	0.26201	0.383993
sp|Q8VBZ3|CLPT1_MOUSE	Q8VBZ3	Clptm1	Cleft lip and palate transmembrane protein 1 homolog OS=Mus musculus GN=Clptm1 PE=1 SV=1	82.13	0	2	sp|Q8VBZ3|CLPT1_MOUSE	1291.6	831.19	929.89	1053.99	729.811	1007.49	942.323	703.405	991.939	836.067	0.193596	0.179564	-0.255551	0	0	0.26229	0.384031	0.26229	0.384031
sp|P24270|CATA_MOUSE	P24270	Cat	Catalase OS=Mus musculus GN=Cat PE=1 SV=4	145.42	0	3	sp|P24270|CATA_MOUSE	637.826	323.392	745.413	476.239	371.149	274.337	656.672	341.073	557.032	356.111	0.338909	0.410967	-0.631384	0	0	0.263986	0.38614	0.263986	0.38614
sp|P68372|TBB4B_MOUSE	P68372	Tubb4b	Tubulin beta-4B chain OS=Mus musculus GN=Tubb4b PE=1 SV=1	472.06	0	6	sp|P68372|TBB4B_MOUSE	6394.16	5149.59	11322.6	9131.61	7555.36	8291.69	16448.8	10102.9	7762.88	9197.3	0.346311	0.381489	0.260371	0	0	0.26475	0.386884	0.26475	0.386884
sp|P15508|SPTB1_MOUSE	P15508	Sptb	Spectrin beta chain, erythrocytic OS=Mus musculus GN=Sptb PE=1 SV=4	398.22	0	10	sp|P15508|SPTB1_MOUSE	944.099	1010.35	873.829	893.287	1019.31	1400.5	970.107	1047.84	918.693	1033.57	0.065546	0.177279	0.170402	0.0681818	0	0.266429	0.388757	0.266429	0.388757
sp|Q9QUT0|RHAG_MOUSE	Q9QUT0	Rhag	Ammonium transporter Rh type A OS=Mus musculus GN=Rhag PE=1 SV=1	41.38	0.00694444	1	sp|Q9QUT0|RHAG_MOUSE	367.165	794.041	247.146	127.539	617.084	592.982	297.05	467.296	307.155	530.139	0.756187	0.296941	0.805268	0	0	0.266547	0.388757	0.266547	0.388757
sp|Q9Z130|HNRDL_MOUSE	Q9Z130	Hnrnpdl	Heterogeneous nuclear ribonucleoprotein D-like OS=Mus musculus GN=Hnrnpdl PE=1 SV=1	66.32	0.00187617	2	sp|Q9Z130|HNRDL_MOUSE	139.029	224.062	88.698	87.9508	197.721	108.841	167.305	220.599	113.863	182.513	0.474646	0.278702	0.711793	0	0	0.269658	0.392915	0.269658	0.392915
sp|Q8R3N1|NOP14_MOUSE	Q8R3N1	Nop14	Nucleolar protein 14 OS=Mus musculus GN=Nop14 PE=1 SV=2	98.38	0	3	sp|Q8R3N1|NOP14_MOUSE	390.113	81.7756	293.007	173.207	311.163	204.341	410.235	285.949	233.107	298.556	0.575866	0.280052	0.404997	0.0833333	0	0.271643	0.395426	0.271643	0.395426
sp|P60229|EIF3E_MOUSE	P60229	Eif3e	Eukaryotic translation initiation factor 3 subunit E OS=Mus musculus GN=Eif3e PE=1 SV=1	63.14	0.00182648	2	sp|P60229|EIF3E_MOUSE	604.683	139.992	361.65	349.853	215.988	180.413	290.355	246.605	355.752	231.297	0.521947	0.199929	-0.624095	0	0	0.272453	0.396144	0.272453	0.396144
sp|Q3UEB3|PUF60_MOUSE	Q3UEB3	Puf60	Poly(U)-binding-splicing factor PUF60 OS=Mus musculus GN=Puf60 PE=1 SV=2	253.77	0	5	sp|Q3UEB3|PUF60_MOUSE	1474.77	7604.45	1420.48	2658.26	1543.54	1556.5	1556.42	2220.99	2066.51	1556.46	0.891564	0.194534	-0.347217	0	0	0.27266	0.396144	0.27266	0.396144
sp|Q3UHD6|SNX27_MOUSE	Q3UHD6	Snx27	Sorting nexin-27 OS=Mus musculus GN=Snx27 PE=1 SV=2	37.81	0.00814212	1	sp|Q3UHD6|SNX27_MOUSE	66.9758	32.4741	38.1307	38.91	57.4927	28.1436	84.6904	85.4598	38.5204	71.0915	0.351362	0.425078	0.85724	0	0	0.273106	0.39641	0.273106	0.39641
sp|Q9QZD9|EIF3I_MOUSE	Q9QZD9	Eif3i	Eukaryotic translation initiation factor 3 subunit I OS=Mus musculus GN=Eif3i PE=1 SV=1	168.76	0	5	sp|Q9QZD9|EIF3I_MOUSE	1039.84	341.801	608.389	375.328	510.868	278.584	497.915	323.39	491.858	410.653	0.543932	0.295437	-0.251985	0	0	0.273453	0.396534	0.273453	0.396534
sp|Q61699|HS105_MOUSE	Q61699	Hsph1	Heat shock protein 105 kDa OS=Mus musculus GN=Hsph1 PE=1 SV=2	82.74	0	2	sp|Q61699|HS105_MOUSE	151.951	273.53	256.978	176.725	272.822	159.863	512.892	278.15	216.852	275.486	0.277099	0.484963	0.370334	0.125	0	0.274819	0.39775	0.274819	0.39775
sp|Q921M4|GOGA2_MOUSE	Q921M4	Golga2	Golgin subfamily A member 2 OS=Mus musculus GN=Golga2 PE=1 SV=3	155.51	0	3	sp|Q921M4|GOGA2_MOUSE	259.173	165.688	222.992	215.451	262.203	215.684	234.55	328.464	219.222	248.376	0.178335	0.189609	0.178111	0	0	0.274792	0.39775	0.274792	0.39775
sp|P34022|RANG_MOUSE	P34022	Ranbp1	Ran-specific GTPase-activating protein OS=Mus musculus GN=Ranbp1 PE=1 SV=2	253.97	0	5	sp|P34022|RANG_MOUSE	939.588	575.605	1918.38	1866.57	550.715	312.734	1990.82	826.464	1403.08	688.59	0.507302	0.808521	-0.973045	0.0416667	0.0416667	0.275434	0.39826	0.275434	0.39826
sp|Q99KF1|TMED9_MOUSE	Q99KF1	Tmed9	Transmembrane emp24 domain-containing protein 9 OS=Mus musculus GN=Tmed9 PE=1 SV=2	197.33	0	4	sp|Q99KF1|TMED9_MOUSE	698.333	518.133	429.559	513.195	738.026	567.772	542.272	736.614	515.664	652.193	0.209761	0.16368	0.326696	0.1875	0	0.278693	0.402586	0.278693	0.402586
sp|P48678|LMNA_MOUSE	P48678	Lmna	Prelamin-A/C OS=Mus musculus GN=Lmna PE=1 SV=2	1362.3	0	27	sp|P48678|LMNA_MOUSE	7136.56	7859.16	6888.5	7808.79	7270.94	5277.23	6401.86	6600.23	7472.68	6501.04	0.0653877	0.129686	-0.199661	0.025	0	0.280556	0.404891	0.280556	0.404891
sp|A2AR02|PPIG_MOUSE	A2AR02	Ppig	Peptidyl-prolyl cis-trans isomerase G OS=Mus musculus GN=Ppig PE=1 SV=1	378.05	0	10	sp|A2AR02|PPIG_MOUSE	3179.58	694.117	676.141	954.581	2051.75	1570.24	1087.57	1926.24	824.349	1748.24	0.878589	0.260454	1.09529	0.05	0	0.283633	0.408941	0.283633	0.408941
sp|Q9QUI0|RHOA_MOUSE	Q9QUI0	Rhoa	Transforming protein RhoA OS=Mus musculus GN=Rhoa PE=1 SV=1	130.81	0	3	sp|Q9QUI0|RHOA_MOUSE	354.262	373.397	303.926	293.189	442.38	388.704	316.861	413.596	329.094	401.15	0.116956	0.137554	0.28918	0.25	0	0.284789	0.410216	0.284789	0.410216
sp|P48999|LOX5_MOUSE	P48999	Alox5	Arachidonate 5-lipoxygenase OS=Mus musculus GN=Alox5 PE=1 SV=3	304.36	0	8	sp|P48999|LOX5_MOUSE	21.873	28.9588	49.7939	15.234	20.742	17.2685	21.3124	21.158	25.4159	20.95	0.516977	0.0952461	-0.264696	0.611111	0.472222	0.285604	0.410607	0.285604	0.410607
sp|P62717|RL18A_MOUSE	P62717	Rpl18a	60S ribosomal protein L18a OS=Mus musculus GN=Rpl18a PE=1 SV=1	398.91	0	9	sp|P62717|RL18A_MOUSE	2982.76	2783.68	3343.1	3946.76	2795.95	2416.09	2537.48	3284.81	3162.93	2666.72	0.156438	0.139537	-0.24555	0.025	0	0.285549	0.410607	0.285549	0.410607
sp|Q1HFZ0|NSUN2_MOUSE	Q1HFZ0	Nsun2	tRNA (cytosine(34)-C(5))-methyltransferase OS=Mus musculus GN=Nsun2 PE=1 SV=2	298.58	0	8	sp|Q1HFZ0|NSUN2_MOUSE	579.797	540.555	939.425	769.977	963.672	550.754	1200.39	916.117	674.887	939.894	0.260482	0.295795	0.491855	0.09375	0	0.286176	0.410648	0.286176	0.410648
sp|Q9CQC6|BZW1_MOUSE	Q9CQC6	Bzw1	Basic leucine zipper and W2 domain-containing protein 1 OS=Mus musculus GN=Bzw1 PE=1 SV=1	39.25	0.00828937	1	sp|Q9CQC6|BZW1_MOUSE	13.3479	19.5196	52.0573	15.2872	40.2365	10.1333	44.9989	96.3136	17.4034	42.6177	0.725916	0.746333	1.30057	0	0	0.286021	0.410648	0.286021	0.410648
sp|P20029|GRP78_MOUSE	P20029	Hspa5	78 kDa glucose-regulated protein OS=Mus musculus GN=Hspa5 PE=1 SV=3	1566.01	0	29	sp|P20029|GRP78_MOUSE	27292.6	35590.3	19343.7	19934.2	21320.3	26977.1	17107.8	15807.3	23613.4	19214.1	0.298101	0.247903	-0.288437	0.0263158	0.0131579	0.2884	0.413447	0.2884	0.413447
sp|P63276|RS17_MOUSE	P63276	Rps17	40S ribosomal protein S17 OS=Mus musculus GN=Rps17 PE=1 SV=2	533.98	0	7	sp|P63276|RS17_MOUSE	1947.43	3249.46	4023.61	2042.29	2454.75	3223.4	3811.03	4576.7	2645.87	3517.22	0.355108	0.255621	0.444189	0.0208333	0	0.289889	0.415187	0.289889	0.415187
sp|P62827|RAN_MOUSE	P62827	Ran	GTP-binding nuclear protein Ran OS=Mus musculus GN=Ran PE=1 SV=3	229.35	0	7	sp|P62827|RAN_MOUSE	5774.96	2516.09	7313.27	5931.58	4179.56	2258.99	4847.43	4176.48	5853.27	4178.02	0.377609	0.288856	-0.486294	0.0357143	0	0.290394	0.415516	0.290394	0.415516
sp|Q9D787|PPIL2_MOUSE	Q9D787	Ppil2	Peptidyl-prolyl cis-trans isomerase-like 2 OS=Mus musculus GN=Ppil2 PE=1 SV=2	71.1	0.00193986	1	sp|Q9D787|PPIL2_MOUSE	337.492	97.9888	210.102	204.249	290.868	340.839	227.348	200.044	207.176	259.108	0.461249	0.239436	0.311921	0	0	0.294327	0.420746	0.294327	0.420746
sp|P63166|SUMO1_MOUSE	P63166	Sumo1	Small ubiquitin-related modifier 1 OS=Mus musculus GN=Sumo1 PE=1 SV=1	58.77	0.00264317	2	sp|P63166|SUMO1_MOUSE	122.062	190	148.953	267.061	329.494	191.731	128.867	380.399	169.477	260.613	0.347235	0.454663	0.57924	0	0	0.297066	0.42426	0.297066	0.42426
sp|P14206|RSSA_MOUSE	P14206	Rpsa	40S ribosomal protein SA OS=Mus musculus GN=Rpsa PE=1 SV=4	348.91	0	7	sp|P14206|RSSA_MOUSE	3303.57	1558.15	4491.05	3978.99	2161.26	1243.67	3330.24	2879.92	3641.28	2520.59	0.383816	0.378983	-0.539263	0.0714286	0	0.299364	0.427139	0.299364	0.427139
sp|P35441|TSP1_MOUSE	P35441	Thbs1	Thrombospondin-1 OS=Mus musculus GN=Thbs1 PE=1 SV=1	397.92	0	11	sp|P35441|TSP1_MOUSE	2105.28	1000.29	1099.05	1151.1	6642.62	560.346	1826.69	2956.61	1125.07	2391.65	0.384422	0.874459	1.04695	0.340909	0.0227273	0.299766	0.427308	0.299766	0.427308
sp|Q9CYH2|F213A_MOUSE	Q9CYH2	Fam213a	Redox-regulatory protein FAM213A OS=Mus musculus GN=Fam213a PE=1 SV=2	38.01	0.0081663	1	sp|Q9CYH2|F213A_MOUSE	33.0326	42.4078	90.9506	107.723	12.179	19.3898	94.3792	73.2402	66.6792	46.315	0.531587	0.809667	-0.720739	0	0	0.300405	0.427816	0.300405	0.427816
sp|P63323|RS12_MOUSE	P63323	Rps12	40S ribosomal protein S12 OS=Mus musculus GN=Rps12 PE=1 SV=2	486.52	0	5	sp|P63323|RS12_MOUSE	958.137	510.817	765.715	425.947	652.444	833.902	652.974	1215.25	638.266	743.438	0.365169	0.316231	0.238644	0.0833333	0	0.301937	0.429188	0.301937	0.429188
sp|Q80Y14|GLRX5_MOUSE	Q80Y14	Glrx5	Glutaredoxin-related protein 5, mitochondrial OS=Mus musculus GN=Glrx5 PE=1 SV=2	139.77	0	2	sp|Q80Y14|GLRX5_MOUSE	807.721	504.92	433.933	540.19	575.751	412.43	432.988	434.865	522.555	433.926	0.285889	0.162033	-0.267313	0.416667	0	0.301682	0.429188	0.301682	0.429188
sp|P62307|RUXF_MOUSE	P62307	Snrpf	Small nuclear ribonucleoprotein F OS=Mus musculus GN=Snrpf PE=1 SV=1	218.05	0	3	sp|P62307|RUXF_MOUSE	1266.58	644.442	738.411	1039.64	1330.69	1319.13	689.89	1353.46	889.023	1324.91	0.308793	0.274939	0.596592	0	0	0.303618	0.431172	0.303618	0.431172
sp|P62204|CALM_MOUSE	P62204	Calm1	Calmodulin OS=Mus musculus GN=Calm1 PE=1 SV=2	315.99	0	5	sp|P62204|CALM_MOUSE	1644.79	1202.46	1111.1	1258.3	1655.42	2375.42	1313.1	1204.7	1230.38	1484.26	0.180232	0.32271	0.261353	0.142857	0.0357143	0.304526	0.432055	0.304526	0.432055
sp|P97287|MCL1_MOUSE	P97287	Mcl1	Induced myeloid leukemia cell differentiation protein Mcl-1 homolog OS=Mus musculus GN=Mcl1 PE=1 SV=3	57.35	0.00348432	1	sp|P97287|MCL1_MOUSE	39.7157	48.0515	44.9878	402.696	77.7358	136.322	193.679	142.19	46.5196	139.256	1.3391	0.345052	1.58229	0.25	0	0.306839	0.434929	0.306839	0.434929
sp|P37040|NCPR_MOUSE	P37040	Por	NADPH--cytochrome P450 reductase OS=Mus musculus GN=Por PE=1 SV=2	135.89	0	3	sp|P37040|NCPR_MOUSE	177.928	134.953	181.548	236.707	160.858	117.673	207.281	116.868	179.738	139.266	0.228225	0.285209	-0.385535	0.166667	0.0833333	0.312641	0.442433	0.312641	0.442433
sp|Q810A7|DDX42_MOUSE	Q810A7	Ddx42	ATP-dependent RNA helicase DDX42 OS=Mus musculus GN=Ddx42 PE=1 SV=3	501.17	0	12	sp|Q810A7|DDX42_MOUSE	1030.71	2311.68	1011.78	1292.67	1594.5	1857.04	1905.26	1347.78	1161.69	1725.77	0.434597	0.153931	0.57606	0	0	0.312719	0.442433	0.312719	0.442433
sp|Q9CWJ9|PUR9_MOUSE	Q9CWJ9	Atic	Bifunctional purine biosynthesis protein PURH OS=Mus musculus GN=Atic PE=1 SV=2	105.08	0	3	sp|Q9CWJ9|PUR9_MOUSE	163.89	56.2189	250.179	155.457	184.788	87.5616	455.03	268.735	159.673	226.762	0.507216	0.626499	0.481411	0	0	0.314448	0.444463	0.314448	0.444463
sp|P00405|COX2_MOUSE	P00405	Mtco2	Cytochrome c oxidase subunit 2 OS=Mus musculus GN=Mtco2 PE=1 SV=1	147.75	0	4	sp|P00405|COX2_MOUSE	1021	1011.04	880.558	804.695	692.204	835.015	651.065	1013.75	945.798	763.61	0.112844	0.205526	-0.311592	0	0	0.315115	0.444989	0.315115	0.444989
sp|P48771|CX7A2_MOUSE	P48771	Cox7a2	Cytochrome c oxidase subunit 7A2, mitochondrial OS=Mus musculus GN=Cox7a2 PE=1 SV=2	61.2	0.00179856	2	sp|P48771|CX7A2_MOUSE	193.347	183.441	281.378	189.75	149.478	186.273	110.915	257.103	191.549	167.876	0.219111	0.353771	-0.198969	0	0	0.317415	0.447719	0.317415	0.447719
sp|P52850|NDST2_MOUSE	P52850	Ndst2	Bifunctional heparan sulfate N-deacetylase/N-sulfotransferase 2 OS=Mus musculus GN=Ndst2 PE=1 SV=1	36.17	0.00946143	1	sp|P52850|NDST2_MOUSE	50.2749	14.9114	2.74369	10.0029	15.1843	1.24089	8.0475	8.00982	12.4572	8.02866	1.0844	0.701101	-0.605192	0	0	0.31764	0.447719	0.31764	0.447719
sp|O08585|CLCA_MOUSE	O08585	Clta	Clathrin light chain A OS=Mus musculus GN=Clta PE=1 SV=2	94.19	0	3	sp|O08585|CLCA_MOUSE	667.664	248.915	437.932	279.964	399.52	330.657	267.178	200.615	358.948	298.917	0.468661	0.284616	-0.236407	0	0	0.31918	0.448496	0.31918	0.448496
sp|P61982|1433G_MOUSE	P61982	Ywhag	14-3-3 protein gamma OS=Mus musculus GN=Ywhag PE=1 SV=2	53.39	0.00423012	1	sp|P61982|1433G_MOUSE	183.677	89.1197	52.0867	76.8212	140.875	174.384	107.735	80.9305	82.9705	124.305	0.573533	0.321685	0.574255	0.5	0	0.319379	0.448496	0.319379	0.448496
sp|Q9CQZ5|NDUA6_MOUSE	Q9CQZ5	Ndufa6	NADH dehydrogenase [ubiquinone] 1 alpha subcomplex subunit 6 OS=Mus musculus GN=Ndufa6 PE=1 SV=1	224.37	0	3	sp|Q9CQZ5|NDUA6_MOUSE	932.528	801.736	931.044	1119.03	951.004	612.505	526.806	1110.37	931.786	781.754	0.138024	0.345223	-0.287911	0.0625	0	0.318901	0.448496	0.318901	0.448496
sp|Q9CZW5|TOM70_MOUSE	Q9CZW5	Tomm70	Mitochondrial import receptor subunit TOM70 OS=Mus musculus GN=Tomm70 PE=1 SV=2	281.37	0	7	sp|Q9CZW5|TOM70_MOUSE	627.204	1897.38	1390.12	1490.51	953.855	693.828	1283.16	1002.32	1440.31	978.09	0.392378	0.245583	-0.557911	0	0	0.318547	0.448496	0.318547	0.448496
sp|Q922Q4|P5CR2_MOUSE	Q922Q4	Pycr2	Pyrroline-5-carboxylate reductase 2 OS=Mus musculus GN=Pycr2 PE=1 SV=1	463.52	0	7	sp|Q922Q4|P5CR2_MOUSE	2791.96	2602.55	3838.16	3265.9	3987.41	3879.27	3663.43	3010.91	3028.93	3771.35	0.176486	0.120343	0.320111	0.09375	0	0.319852	0.448529	0.319852	0.448529
sp|Q9CZX9|EMC4_MOUSE	Q9CZX9	Emc4	ER membrane protein complex subunit 4 OS=Mus musculus GN=Emc4 PE=1 SV=1	38.31	0	1	sp|Q9CZX9|EMC4_MOUSE	180.072	222.815	224.381	208.142	155.44	178.806	166.357	222.408	215.478	172.582	0.0983167	0.162459	-0.320366	0	0	0.319996	0.448529	0.319996	0.448529
sp|Q91W50|CSDE1_MOUSE	Q91W50	Csde1	Cold shock domain-containing protein E1 OS=Mus musculus GN=Csde1 PE=1 SV=1	134.16	0	3	sp|Q91W50|CSDE1_MOUSE	197.69	175.545	380.002	339.867	159.609	175.536	357.682	152.43	268.779	167.573	0.372515	0.464023	-0.630949	0	0	0.32104	0.449159	0.32104	0.449159
sp|Q9JJ80|RPF2_MOUSE	Q9JJ80	Rpf2	Ribosome production factor 2 homolog OS=Mus musculus GN=Rpf2 PE=2 SV=2	150.09	0	3	sp|Q9JJ80|RPF2_MOUSE	183.129	130.277	242.955	114.527	268.279	117.872	254.414	226.605	156.703	240.509	0.346446	0.31452	0.636455	0.416667	0	0.320855	0.449159	0.320855	0.449159
sp|Q61595|KTN1_MOUSE	Q61595	Ktn1	Kinectin OS=Mus musculus GN=Ktn1 PE=1 SV=1	328.37	0	7	sp|Q61595|KTN1_MOUSE	429.882	759.021	722.727	540.683	617.312	766.567	705.553	771.315	631.705	736.06	0.252908	0.100383	0.234467	0.03125	0	0.321618	0.449551	0.321618	0.449551
sp|P62880|GBB2_MOUSE	P62880	Gnb2	Guanine nucleotide-binding protein G(I)/G(S)/G(T) subunit beta-2 OS=Mus musculus GN=Gnb2 PE=1 SV=3	140.14	0	3	sp|P62880|GBB2_MOUSE	630.536	1267.96	896.169	683.766	871.213	949.949	1176.06	1091.17	789.968	1020.56	0.332676	0.134205	0.379193	0	0	0.322121	0.449838	0.322121	0.449838
sp|P49718|MCM5_MOUSE	P49718	Mcm5	DNA replication licensing factor MCM5 OS=Mus musculus GN=Mcm5 PE=1 SV=1	813.97	0	19	sp|P49718|MCM5_MOUSE	2685.87	3480.99	3532.43	4079.61	3588.21	3924.43	3275.01	6263.63	3506.71	3756.32	0.166591	0.319032	0.0977952	0.0875	0.025	0.324045	0.45169	0.324045	0.45169
sp|Q8BSY0|ASPH_MOUSE	Q8BSY0	Asph	Aspartyl/asparaginyl beta-hydroxylase OS=Mus musculus GN=Asph PE=1 SV=1	349.43	0	9	sp|Q8BSY0|ASPH_MOUSE	1666.62	1405.61	1097.81	587.589	1692.13	1594.11	1342.3	1111.51	1251.71	1468.21	0.389858	0.182018	0.23582	0.0277778	0	0.32403	0.45169	0.32403	0.45169
sp|Q9R020|ZRAB2_MOUSE	Q9R020	Zranb2	Zinc finger Ran-binding domain-containing protein 2 OS=Mus musculus GN=Zranb2 PE=1 SV=2	97.48	0	2	sp|Q9R020|ZRAB2_MOUSE	192.034	267.659	518.09	313.882	250.445	127.96	338.096	254.24	290.771	252.342	0.431916	0.356524	-0.199969	0	0	0.325063	0.452691	0.325063	0.452691
sp|P62821|RAB1A_MOUSE	P62821	Rab1A	Ras-related protein Rab-1A OS=Mus musculus GN=Rab1A PE=1 SV=3	259.45	0	3	sp|P62821|RAB1A_MOUSE	1565.04	1238.98	1294.86	950.218	973.222	1022.26	1168.09	1099.74	1266.92	1061	0.199711	0.0804936	-0.256516	0	0	0.326995	0.454963	0.326995	0.454963
sp|Q8BJY1|PSMD5_MOUSE	Q8BJY1	Psmd5	26S proteasome non-ATPase regulatory subunit 5 OS=Mus musculus GN=Psmd5 PE=1 SV=4	38.47	0	1	sp|Q8BJY1|PSMD5_MOUSE	10.9146	14.0185	27.4022	17.4136	7.46645	6.75475	38.117	7.42859	15.716	7.44752	0.410265	1.03426	-1.06894	0	0	0.327491	0.455233	0.327491	0.455233
sp|Q8R0X7|SGPL1_MOUSE	Q8R0X7	Sgpl1	Sphingosine-1-phosphate lyase 1 OS=Mus musculus GN=Sgpl1 PE=1 SV=1	231.27	0	6	sp|Q8R0X7|SGPL1_MOUSE	583.939	885.7	1181.47	578.419	1198.76	1193.6	782.734	760.658	734.819	988.165	0.356416	0.249254	0.426565	0.125	0	0.327885	0.455362	0.327885	0.455362
sp|Q9D051|ODPB_MOUSE	Q9D051	Pdhb	Pyruvate dehydrogenase E1 component subunit beta, mitochondrial OS=Mus musculus GN=Pdhb PE=1 SV=1	267.53	0	3	sp|Q9D051|ODPB_MOUSE	416.38	291.201	368.233	251.478	345.099	355.478	458.522	387.822	329.717	371.65	0.224047	0.132399	0.18126	0	0	0.328632	0.455981	0.328632	0.455981
sp|Q8VCF0|MAVS_MOUSE	Q8VCF0	Mavs	Mitochondrial antiviral-signaling protein OS=Mus musculus GN=Mavs PE=1 SV=1	112.65	0	2	sp|Q8VCF0|MAVS_MOUSE	335.842	320.664	390.001	429.837	256.133	316.132	324.819	374.211	362.921	320.476	0.136172	0.152388	-0.175548	0	0	0.329755	0.457119	0.329755	0.457119
sp|P97376|FRG1_MOUSE	P97376	Frg1	Protein FRG1 OS=Mus musculus GN=Frg1 PE=1 SV=2	118.18	0	3	sp|P97376|FRG1_MOUSE	333.715	502.832	484.444	354.867	279.169	304.553	534.949	284.753	419.656	294.653	0.20761	0.351172	-0.493602	0	0	0.330073	0.45714	0.330073	0.45714
sp|P56382|ATP5E_MOUSE	P56382	Atp5e	ATP synthase subunit epsilon, mitochondrial OS=Mus musculus GN=Atp5e PE=1 SV=2	72.63	0.00195312	2	sp|P56382|ATP5E_MOUSE	1169.88	797.805	701.248	780.388	763.321	708.444	550.262	855.015	789.096	735.882	0.242707	0.177772	-0.101642	0	0	0.330414	0.457194	0.330414	0.457194
sp|Q9D773|RM02_MOUSE	Q9D773	Mrpl2	39S ribosomal protein L2, mitochondrial OS=Mus musculus GN=Mrpl2 PE=1 SV=1	330.48	0	6	sp|Q9D773|RM02_MOUSE	1016.25	1081.82	850.982	1407.81	1071.76	943.4	818.817	839.935	1049.04	891.667	0.214421	0.126063	-0.236215	0.0833333	0	0.332567	0.459752	0.332567	0.459752
sp|P35278|RAB5C_MOUSE	P35278	Rab5c	Ras-related protein Rab-5C OS=Mus musculus GN=Rab5c PE=1 SV=2	365.73	0	5	sp|P35278|RAB5C_MOUSE	1547.27	2017.44	1198.67	1046.97	1559.74	1645.43	1782.2	1719.86	1372.97	1682.65	0.296643	0.057254	0.304802	0	0	0.333258	0.459924	0.333258	0.459924
sp|Q9D0F6|RFC5_MOUSE	Q9D0F6	Rfc5	Replication factor C subunit 5 OS=Mus musculus GN=Rfc5 PE=1 SV=1	73.72	0.00197044	2	sp|Q9D0F6|RFC5_MOUSE	1138.92	606.004	918.256	710.407	712.204	765.702	726.49	553.705	814.331	719.347	0.279732	0.135352	-0.167153	0	0	0.3333	0.459924	0.3333	0.459924
sp|O70126|AURKB_MOUSE	O70126	Aurkb	Aurora kinase B OS=Mus musculus GN=Aurkb PE=1 SV=2	39.39	0.00832702	1	sp|O70126|AURKB_MOUSE	118.39	70.0366	146.251	98.257	77.1387	113.426	109.766	45.2703	108.323	93.4522	0.297338	0.369271	-0.229112	0	0	0.334025	0.460504	0.334025	0.460504
sp|Q569Z6|TR150_MOUSE	Q569Z6	Thrap3	Thyroid hormone receptor-associated protein 3 OS=Mus musculus GN=Thrap3 PE=1 SV=1	1029.74	0	21	sp|Q569Z6|TR150_MOUSE	8774.51	4139.89	6266.49	7217.83	11152	6364.91	6696.87	7969.98	6742.16	7333.43	0.29373	0.271344	0.119421	0.0208333	0	0.335015	0.461027	0.335015	0.461027
sp|Q8BFZ9|ERLN2_MOUSE	Q8BFZ9	Erlin2	Erlin-2 OS=Mus musculus GN=Erlin2 PE=1 SV=1	157.93	0	3	sp|Q8BFZ9|ERLN2_MOUSE	627.366	955.356	661.623	933.272	597.244	650.899	783.739	637.644	797.448	644.272	0.218904	0.121158	-0.286561	0.25	0	0.334873	0.461027	0.334873	0.461027
sp|Q64324|STXB2_MOUSE	Q64324	Stxbp2	Syntaxin-binding protein 2 OS=Mus musculus GN=Stxbp2 PE=1 SV=1	38.48	0.00822123	1	sp|Q64324|STXB2_MOUSE	27.4561	12.4589	40.7882	36.5961	47.8599	22.5724	36.9096	40.1539	32.0261	38.5318	0.427841	0.286998	0.280361	0	0	0.336956	0.463276	0.336956	0.463276
sp|P97461|RS5_MOUSE	P97461	Rps5	40S ribosomal protein S5 OS=Mus musculus GN=Rps5 PE=1 SV=3	588.17	0	11	sp|P97461|RS5_MOUSE	4213.1	2397.86	3805.86	2699.89	3063.53	3124.35	4557.73	5271.63	3252.87	3841.04	0.264796	0.272491	0.235376	0.0192308	0.0192308	0.339835	0.466386	0.339835	0.466386
sp|Q61584|FXR1_MOUSE	Q61584	Fxr1	Fragile X mental retardation syndrome-related protein 1 OS=Mus musculus GN=Fxr1 PE=1 SV=2	120.53	0	4	sp|Q61584|FXR1_MOUSE	656.698	441.093	469.971	582.869	504.21	470.259	426.469	435.848	526.42	453.054	0.186366	0.0771459	-0.209232	0.125	0	0.339599	0.466386	0.339599	0.466386
sp|P46471|PRS7_MOUSE	P46471	Psmc2	26S protease regulatory subunit 7 OS=Mus musculus GN=Psmc2 PE=1 SV=5	313.88	0	7	sp|P46471|PRS7_MOUSE	876.289	528.677	1350.25	1088.38	583.566	371.708	1340.39	707.674	982.334	645.62	0.361417	0.555108	-0.603767	0.09375	0	0.340443	0.466796	0.340443	0.466796
sp|O08553|DPYL2_MOUSE	O08553	Dpysl2	Dihydropyrimidinase-related protein 2 OS=Mus musculus GN=Dpysl2 PE=1 SV=2	38.47	0.00821509	1	sp|O08553|DPYL2_MOUSE	89.9438	11.9809	83.1762	51.3128	16.6432	29.0692	53.8189	29.578	67.2445	29.3236	0.603108	0.481974	-1.15574	0	0	0.341179	0.467227	0.341179	0.467227
sp|Q9D024|CCD47_MOUSE	Q9D024	Ccdc47	Coiled-coil domain-containing protein 47 OS=Mus musculus GN=Ccdc47 PE=1 SV=2	128.5	0	4	sp|Q9D024|CCD47_MOUSE	763.591	683.101	817.703	425.965	672.249	1210.14	953.458	566.44	723.346	812.854	0.25791	0.341016	0.148634	0	0	0.341376	0.467227	0.341376	0.467227
sp|E9Q5C9|NOLC1_MOUSE	E9Q5C9	Nolc1	Nucleolar and coiled-body phosphoprotein 1 OS=Mus musculus GN=Nolc1 PE=2 SV=1	128.77	0	3	sp|E9Q5C9|NOLC1_MOUSE	721.021	320.156	781.561	811.765	559.724	277.052	707.782	451.463	751.291	505.593	0.347358	0.363671	-0.578539	0	0	0.343588	0.469405	0.343588	0.469405
sp|Q9JMA1|UBP14_MOUSE	Q9JMA1	Usp14	Ubiquitin carboxyl-terminal hydrolase 14 OS=Mus musculus GN=Usp14 PE=1 SV=3	98.45	0	2	sp|Q9JMA1|UBP14_MOUSE	132.113	15.4824	136.963	101.006	143.688	54.6501	167.082	153.115	116.559	148.402	0.583482	0.392679	0.360675	0	0	0.343352	0.469405	0.343352	0.469405
sp|P50247|SAHH_MOUSE	P50247	Ahcy	Adenosylhomocysteinase OS=Mus musculus GN=Ahcy PE=1 SV=3	95.51	0	2	sp|P50247|SAHH_MOUSE	191.43	110.676	294.543	209.794	87.2951	42.3745	402.399	153.118	200.612	120.206	0.374213	0.93779	-0.793588	0.25	0.125	0.344009	0.469555	0.344009	0.469555
sp|Q922R8|PDIA6_MOUSE	Q922R8	Pdia6	Protein disulfide-isomerase A6 OS=Mus musculus GN=Pdia6 PE=1 SV=3	149.56	0	3	sp|Q922R8|PDIA6_MOUSE	529.274	493.026	427.897	478.274	487.697	395.843	437.376	368.313	485.65	416.61	0.0871602	0.123183	-0.222848	0	0	0.344446	0.469728	0.344446	0.469728
sp|Q61753|SERA_MOUSE	Q61753	Phgdh	D-3-phosphoglycerate dehydrogenase OS=Mus musculus GN=Phgdh PE=1 SV=3	362.58	0	7	sp|Q61753|SERA_MOUSE	1504.89	894.216	3723.53	2943.72	1153.61	836.393	2724.26	1369.75	2224.31	1261.68	0.57212	0.546704	-0.743617	0	0	0.34585	0.471217	0.34585	0.471217
sp|Q9CX30|YIF1B_MOUSE	Q9CX30	Yif1b	Protein YIF1B OS=Mus musculus GN=Yif1b PE=1 SV=2	36.95	0	1	sp|Q9CX30|YIF1B_MOUSE	138.352	69.6589	142.1	78.2974	136.953	142.655	107.98	113.49	108.325	125.221	0.358917	0.136445	0.260432	0	0	0.346225	0.471303	0.346225	0.471303
sp|Q9JIH2|NUP50_MOUSE	Q9JIH2	Nup50	Nuclear pore complex protein Nup50 OS=Mus musculus GN=Nup50 PE=1 SV=3	136.67	0	4	sp|Q9JIH2|NUP50_MOUSE	773.078	748.012	725.594	797.411	814.286	843.826	790.028	1041.89	760.545	829.056	0.0408118	0.131856	0.124403	0.0625	0	0.346566	0.471342	0.346566	0.471342
sp|P97304|RPAC2_MOUSE	P97304	Polr1d	DNA-directed RNA polymerases I and III subunit RPAC2 OS=Mus musculus GN=Polr1d PE=1 SV=1	34.88	0	1	sp|P97304|RPAC2_MOUSE	83.7569	140.464	162.106	97.5956	193.599	159.882	109.713	122.686	119.03	141.284	0.30195	0.259015	0.258441	0	0	0.347152	0.471715	0.347152	0.471715
sp|O35593|PSDE_MOUSE	O35593	Psmd14	26S proteasome non-ATPase regulatory subunit 14 OS=Mus musculus GN=Psmd14 PE=1 SV=2	37.47	0.00885609	1	sp|O35593|PSDE_MOUSE	30.7507	71.7842	171.877	176.669	63.0278	36.4344	110.409	53.7272	121.831	58.3775	0.647267	0.480319	-0.932665	0	0	0.351725	0.476378	0.351725	0.476378
sp|O55131|SEPT7_MOUSE	O55131	2007-09-01	Septin-7 OS=Mus musculus GN=Sept7 PE=1 SV=1	69.5	0.00192308	2	sp|O55131|SEPT7_MOUSE	191.511	67.0128	168.735	169.367	80.8198	67.6524	185.99	113.316	169.051	97.0679	0.373951	0.473115	-0.82089	0	0	0.351407	0.476378	0.351407	0.476378
sp|P62137|PP1A_MOUSE	P62137	Ppp1ca	Serine/threonine-protein phosphatase PP1-alpha catalytic subunit OS=Mus musculus GN=Ppp1ca PE=1 SV=1	169.13	0	4	sp|P62137|PP1A_MOUSE	603.263	607.824	678.648	721.618	688.476	619.796	695.647	1201.69	643.236	692.062	0.0879087	0.33571	0.107723	0.0625	0	0.352712	0.476378	0.352712	0.476378
sp|P80316|TCPE_MOUSE	P80316	Cct5	T-complex protein 1 subunit epsilon OS=Mus musculus GN=Cct5 PE=1 SV=1	597.52	0	13	sp|P80316|TCPE_MOUSE	2052.17	1397.28	2241.33	1849.82	2579.37	1340.81	3270.31	2429.95	1950.99	2504.66	0.192245	0.331957	0.361709	0.1	0	0.351188	0.476378	0.351188	0.476378
sp|Q8R2T8|TF3C5_MOUSE	Q8R2T8	Gtf3c5	General transcription factor 3C polypeptide 5 OS=Mus musculus GN=Gtf3c5 PE=2 SV=2	51.78	0.00417711	1	sp|Q8R2T8|TF3C5_MOUSE	135.503	83.6984	200.59	25.0165	69.1715	50.5176	50.4907	68.7975	109.601	59.6576	0.67225	0.178607	-0.853158	0	0	0.352663	0.476378	0.352663	0.476378
sp|Q9CQJ4|RING2_MOUSE	Q9CQJ4	Rnf2	E3 ubiquitin-protein ligase RING2 OS=Mus musculus GN=Rnf2 PE=1 SV=1	40.49	0.00765697	1	sp|Q9CQJ4|RING2_MOUSE	78.987	53.1231	145.912	36.0046	101.064	64.2601	118.346	89.8436	66.055	95.4536	0.615049	0.242858	0.556827	0	0	0.352791	0.476378	0.352791	0.476378
sp|Q9DBG7|SRPRA_MOUSE	Q9DBG7	Srpra	Signal recognition particle receptor subunit alpha OS=Mus musculus GN=Srpra PE=1 SV=1	63.27	0.00182983	2	sp|Q9DBG7|SRPRA_MOUSE	184.632	411.359	303.98	325.376	246.544	260.403	279.523	196.124	314.678	253.474	0.305121	0.145239	-0.311745	0	0	0.352101	0.476378	0.352101	0.476378
sp|P14106|C1QB_MOUSE	P14106	C1qb	Complement C1q subcomponent subunit B OS=Mus musculus GN=C1qb PE=1 SV=2	90.21	0	1	sp|P14106|C1QB_MOUSE	1099.52	466.872	308.079	300.674	4899.48	233.637	378.059	1229.84	387.476	803.948	0.695743	1.29799	0.846338	0.125	0	0.35355	0.476552	0.35355	0.476552
sp|Q9WUA3|PFKAP_MOUSE	Q9WUA3	Pfkp	ATP-dependent 6-phosphofructokinase, platelet type OS=Mus musculus GN=Pfkp PE=1 SV=1	97.77	0	2	sp|Q9WUA3|PFKAP_MOUSE	72.1173	38.6955	147.539	53.488	80.0161	60.8425	142.405	103.061	62.8026	91.5385	0.620314	0.363299	0.548077	0.25	0	0.353545	0.476552	0.353545	0.476552
sp|P11031|TCP4_MOUSE	P11031	Sub1	Activated RNA polymerase II transcriptional coactivator p15 OS=Mus musculus GN=Sub1 PE=1 SV=3	99.2	0	2	sp|P11031|TCP4_MOUSE	454.224	84.9087	267.511	277.829	360.199	66.567	253.327	76.8326	272.67	165.08	0.556369	0.75366	-0.9665	0	0	0.355494	0.478745	0.355494	0.478745
sp|Q9CRB9|MIC19_MOUSE	Q9CRB9	Chchd3	MICOS complex subunit Mic19 OS=Mus musculus GN=Chchd3 PE=1 SV=1	921.09	0	16	sp|Q9CRB9|MIC19_MOUSE	17330	11476.3	12200.1	11809.6	14959.9	19890.4	13662.1	13253.1	12004.8	14311	0.209524	0.197778	0.252218	0	0	0.356882	0.480185	0.356882	0.480185
sp|P26039|TLN1_MOUSE	P26039	Tln1	Talin-1 OS=Mus musculus GN=Tln1 PE=1 SV=2	1032.2	0	24	sp|P26039|TLN1_MOUSE	1511.76	767.984	2306.75	2030.12	889.558	578.042	2109.75	1411.4	1770.94	1150.48	0.408948	0.537197	-0.644757	0.1	0.01	0.357731	0.4809	0.357731	0.4809
sp|O08856|ELL_MOUSE	O08856	Ell	RNA polymerase II elongation factor ELL OS=Mus musculus GN=Ell PE=2 SV=2	43.11	0.00704777	1	sp|O08856|ELL_MOUSE	10.1133	11.4864	0.397698	0.397698	45.5777	4.04207	0.397698	22.5713	5.2555	13.3067	1.07734	1.14091	2.25179	0.5	0.25	0.359277	0.482549	0.359277	0.482549
sp|Q61553|FSCN1_MOUSE	Q61553	Fscn1	Fascin OS=Mus musculus GN=Fscn1 PE=1 SV=4	45.21	0.00718276	1	sp|Q61553|FSCN1_MOUSE	1.24477	0.397698	0.397698	1.08154	1.39688	0.397698	0.565366	6.08993	0.73962	0.981121	0.572678	1.27216	0.438312	0.5	0.25	0.360346	0.483554	0.360346	0.483554
sp|Q8BGD9|IF4B_MOUSE	Q8BGD9	Eif4b	Eukaryotic translation initiation factor 4B OS=Mus musculus GN=Eif4b PE=1 SV=1	109.52	0	4	sp|Q8BGD9|IF4B_MOUSE	626.183	520.009	489.698	347.61	498.395	784.406	542.008	519.93	504.854	530.969	0.231645	0.227473	0.0731008	0.125	0	0.360774	0.4837	0.360774	0.4837
sp|O08915|AIP_MOUSE	O08915	Aip	AH receptor-interacting protein OS=Mus musculus GN=Aip PE=1 SV=1	51.23	0.0041632	1	sp|O08915|AIP_MOUSE	24.0061	12.8334	131.985	75.0809	45.9296	35.0329	176.487	83.7726	49.5435	64.8511	0.894538	0.753481	0.547027	0	0	0.362302	0.484458	0.362302	0.484458
sp|Q8C0T5|SI1L1_MOUSE	Q8C0T5	Sipa1l1	Signal-induced proliferation-associated 1-like protein 1 OS=Mus musculus GN=Sipa1l1 PE=1 SV=2	84.75	0	3	sp|Q8C0T5|SI1L1_MOUSE	105.162	139.592	52.5245	16.0437	67.783	70.5264	78.5339	189.69	78.843	74.5301	0.699965	0.57935	0.00197641	0	0.0833333	0.362299	0.484458	0.362299	0.484458
sp|Q99JI6|RAP1B_MOUSE	Q99JI6	Rap1b	Ras-related protein Rap-1b OS=Mus musculus GN=Rap1b PE=1 SV=2	128.91	0	3	sp|Q99JI6|RAP1B_MOUSE	181.62	216.056	177.332	67.6867	182.149	164.147	177.387	235.561	179.476	179.768	0.400618	0.16562	0.00232088	0.0833333	0	0.362072	0.484458	0.362072	0.484458
sp|Q8K209|AGRG1_MOUSE	Q8K209	Adgrg1	Adhesion G-protein coupled receptor G1 OS=Mus musculus GN=Adgrg1 PE=1 SV=1	71.8	0.00194932	2	sp|Q8K209|AGRG1_MOUSE	17.0257	38.1322	37.6667	42.5269	56.9423	47.2765	46.3419	23.0236	37.8995	46.8092	0.337493	0.331878	0.304569	0.25	0.125	0.36396	0.486245	0.36396	0.486245
sp|P62317|SMD2_MOUSE	P62317	Snrpd2	Small nuclear ribonucleoprotein Sm D2 OS=Mus musculus GN=Snrpd2 PE=1 SV=1	605.28	0	12	sp|P62317|SMD2_MOUSE	7482.38	4407.34	4962.8	6693.57	7520.95	8207.95	4796.05	7492.9	5828.19	7506.92	0.24499	0.215427	0.381253	0.0166667	0	0.367461	0.490489	0.367461	0.490489
sp|Q9CQ54|NDUC2_MOUSE	Q9CQ54	Ndufc2	NADH dehydrogenase [ubiquinone] 1 subunit C2 OS=Mus musculus GN=Ndufc2 PE=1 SV=1	98.13	0	2	sp|Q9CQ54|NDUC2_MOUSE	675.47	813.327	679.473	745.255	531.115	547.112	734.658	750.491	712.364	640.885	0.0892992	0.183862	-0.16662	0	0	0.372097	0.495802	0.372097	0.495802
sp|Q9CRD2|EMC2_MOUSE	Q9CRD2	Emc2	ER membrane protein complex subunit 2 OS=Mus musculus GN=Emc2 PE=1 SV=1	62.9	0.00182315	2	sp|Q9CRD2|EMC2_MOUSE	180.77	103.31	106.384	98.1131	99.67	62.7652	91.5176	148.42	104.847	95.5938	0.321198	0.353876	-0.134457	0	0	0.371819	0.495802	0.371819	0.495802
sp|Q8BMJ2|SYLC_MOUSE	Q8BMJ2	Lars	Leucine--tRNA ligase, cytoplasmic OS=Mus musculus GN=Lars PE=1 SV=2	117.4	0	2	sp|Q8BMJ2|SYLC_MOUSE	132.576	78.6328	171.811	166.034	142.35	102.095	419.292	157.384	149.305	149.867	0.311391	0.704262	0.0127137	0	0	0.372745	0.495879	0.372745	0.495879
sp|Q9CQ48|NUDC2_MOUSE	Q9CQ48	Nudcd2	NudC domain-containing protein 2 OS=Mus musculus GN=Nudcd2 PE=1 SV=1	71.43	0.00194363	1	sp|Q9CQ48|NUDC2_MOUSE	59.8674	0.529057	174.155	110.403	123.921	30.9096	228.441	53.2153	85.1354	88.5683	0.85617	0.8145	-0.00164477	0	0	0.372812	0.495879	0.372812	0.495879
sp|Q64521|GPDM_MOUSE	Q64521	Gpd2	Glycerol-3-phosphate dehydrogenase, mitochondrial OS=Mus musculus GN=Gpd2 PE=1 SV=2	37.95	0.00816024	1	sp|Q64521|GPDM_MOUSE	135.474	53.322	86.0427	81.866	43.6751	79.2491	86.4413	71.2224	83.9544	75.2358	0.382601	0.266736	-0.159796	0	0	0.374036	0.496633	0.374036	0.496633
sp|Q921I9|EXOS4_MOUSE	Q921I9	Exosc4	Exosome complex component RRP41 OS=Mus musculus GN=Exosc4 PE=1 SV=3	57.01	0	1	sp|Q921I9|EXOS4_MOUSE	165.633	101.851	151.506	126.643	138.081	119.894	287.723	153.034	139.074	145.557	0.20612	0.438329	0.069614	0	0	0.373765	0.496633	0.373765	0.496633
sp|Q9JM93|AR6P4_MOUSE	Q9JM93	Arl6ip4	ADP-ribosylation factor-like protein 6-interacting protein 4 OS=Mus musculus GN=Arl6ip4 PE=1 SV=1	52.68	0.0042123	1	sp|Q9JM93|AR6P4_MOUSE	57.1754	133.765	26.3547	57.7841	110.806	111.474	51.4968	64.1212	57.4797	87.4635	0.665228	0.369582	0.552348	0	0	0.375558	0.498217	0.375558	0.498217
sp|P70460|VASP_MOUSE	P70460	Vasp	Vasodilator-stimulated phosphoprotein OS=Mus musculus GN=Vasp PE=1 SV=4	99.76	0	3	sp|P70460|VASP_MOUSE	305.313	56.6985	289.284	325.055	187.617	60.0017	231.552	122.643	297.299	155.13	0.515306	0.499054	-0.970258	0	0	0.377091	0.499811	0.377091	0.499811
sp|O88939|ZBT7A_MOUSE	O88939	Zbtb7a	Zinc finger and BTB domain-containing protein 7A OS=Mus musculus GN=Zbtb7a PE=1 SV=2	77.9	0	2	sp|O88939|ZBT7A_MOUSE	172.544	373.72	203.686	287.645	255.385	287.612	85.063	207.878	245.665	231.631	0.348486	0.425241	-0.0711108	0.333333	0	0.383769	0.508217	0.383769	0.508217
sp|Q9CWG8|NDUF7_MOUSE	Q9CWG8	Ndufaf7	Protein arginine methyltransferase NDUFAF7, mitochondrial OS=Mus musculus GN=Ndufaf7 PE=1 SV=4	97.87	0	3	sp|Q9CWG8|NDUF7_MOUSE	130.951	69.4518	81.317	228.588	145.108	127.659	100.989	275.058	106.134	136.384	0.567643	0.477133	0.399382	0.25	0	0.384722	0.509033	0.384722	0.509033
sp|P28738|KIF5C_MOUSE	P28738	Kif5c	Kinesin heavy chain isoform 5C OS=Mus musculus GN=Kif5c PE=1 SV=3	47.64	0.00649351	1	sp|P28738|KIF5C_MOUSE	47.9284	33.8706	57.4938	49.8115	38.6684	28.7622	57.4049	36.399	48.87	37.5337	0.208313	0.301667	-0.381152	0	0	0.38842	0.513475	0.38842	0.513475
sp|Q922U1|PRPF3_MOUSE	Q922U1	Prpf3	U4/U6 small nuclear ribonucleoprotein Prp3 OS=Mus musculus GN=Prpf3 PE=1 SV=1	571.32	0	14	sp|Q922U1|PRPF3_MOUSE	2754.45	1999.21	2879.36	2044.06	3021.79	3083.16	2117.21	2945.73	2399.25	2983.76	0.191105	0.162373	0.330413	0.116667	0	0.388814	0.513548	0.388814	0.513548
sp|P20152|VIME_MOUSE	P20152	Vim	Vimentin OS=Mus musculus GN=Vim PE=1 SV=3	1789.41	0	34	sp|P20152|VIME_MOUSE	44522.5	18246.9	13997.3	17515.5	42847.5	11562.6	11123.6	9366.23	17881.2	11343.1	0.597807	0.860331	-0.656599	0.115854	0.0243902	0.389873	0.514496	0.389873	0.514496
sp|Q9EQ61|PESC_MOUSE	Q9EQ61	Pes1	Pescadillo homolog OS=Mus musculus GN=Pes1 PE=1 SV=1	230.32	0	5	sp|Q9EQ61|PESC_MOUSE	540.984	405.355	839.381	421.736	667.162	595.116	821.013	491.02	481.36	631.139	0.364189	0.215418	0.39964	0.1	0	0.393892	0.519346	0.393892	0.519346
sp|Q8BHD7|PTBP3_MOUSE	Q8BHD7	Ptbp3	Polypyrimidine tract-binding protein 3 OS=Mus musculus GN=Ptbp3 PE=1 SV=1	138.21	0	4	sp|Q8BHD7|PTBP3_MOUSE	441.414	471.081	566.026	579.297	381.406	274.311	609.062	530.435	518.554	455.92	0.133168	0.333817	-0.19917	0	0	0.395631	0.521184	0.395631	0.521184
sp|B1AZI6|THOC2_MOUSE	B1AZI6	Thoc2	THO complex subunit 2 OS=Mus musculus GN=Thoc2 PE=1 SV=1	284.32	0	7	sp|B1AZI6|THOC2_MOUSE	1839.96	927.028	1074.22	935.445	1129.19	1131.44	770.389	868.028	1004.83	998.611	0.364934	0.188754	-0.0179535	0	0	0.396094	0.52134	0.396094	0.52134
sp|Q9D8E6|RL4_MOUSE	Q9D8E6	Rpl4	60S ribosomal protein L4 OS=Mus musculus GN=Rpl4 PE=1 SV=3	1328.49	0	22	sp|Q9D8E6|RL4_MOUSE	9047.75	10349.2	11163.6	13031.1	12535.2	11307.3	9867.57	17843.2	10756.4	11921.3	0.153042	0.269896	0.147457	0.120968	0.0322581	0.397778	0.523101	0.397778	0.523101
sp|Q8R1I1|QCR9_MOUSE	Q8R1I1	Uqcr10	Cytochrome b-c1 complex subunit 9 OS=Mus musculus GN=Uqcr10 PE=1 SV=1	56.49	0.00431406	2	sp|Q8R1I1|QCR9_MOUSE	91.3756	212.145	120.21	56.0345	117.178	121.414	120.522	202.265	105.793	120.968	0.557249	0.294422	0.206894	0	0	0.402271	0.528549	0.402271	0.528549
sp|P62309|RUXG_MOUSE	P62309	Snrpg	Small nuclear ribonucleoprotein G OS=Mus musculus GN=Snrpg PE=1 SV=1	101.57	0	2	sp|P62309|RUXG_MOUSE	265.166	144.899	113.304	156.226	168.013	187.531	160.587	288.704	150.562	177.772	0.388804	0.295348	0.238514	0	0	0.404476	0.530985	0.404476	0.530985
sp|P08121|CO3A1_MOUSE	P08121	Col3a1	Collagen alpha-1(III) chain OS=Mus musculus GN=Col3a1 PE=1 SV=4	45.46	0.00719424	1	sp|P08121|CO3A1_MOUSE	750.837	1201.49	667.381	762.51	308.762	773.401	1838.71	255.423	756.674	541.081	0.285071	0.924661	-0.630773	0	0	0.405563	0.531949	0.405563	0.531949
sp|P62242|RS8_MOUSE	P62242	Rps8	40S ribosomal protein S8 OS=Mus musculus GN=Rps8 PE=1 SV=2	791.88	0	15	sp|P62242|RS8_MOUSE	8639.53	19366.7	12121.6	13236.2	12312.1	16747.2	14869.7	16993.5	12678.9	15808.5	0.334967	0.142117	0.317114	0.0277778	0.0277778	0.408156	0.534886	0.408156	0.534886
sp|P62983|RS27A_MOUSE	P62983	Rps27a	Ubiquitin-40S ribosomal protein S27a OS=Mus musculus GN=Rps27a PE=1 SV=2	326.65	0	7	sp|P62983|RS27A_MOUSE	8426.53	9438.58	6987.29	6060.76	7933.75	11152	10558.9	6627.68	7706.91	9246.32	0.193983	0.236581	0.254358	0.0833333	0	0.409386	0.535568	0.409386	0.535568
sp|Q9CZM2|RL15_MOUSE	Q9CZM2	Rpl15	60S ribosomal protein L15 OS=Mus musculus GN=Rpl15 PE=2 SV=4	321.14	0	8	sp|Q9CZM2|RL15_MOUSE	6629.99	1876.55	4398.85	4682.11	5216.17	4535.16	4609.73	5644.86	4540.48	4912.95	0.443744	0.105227	0.111694	0.0555556	0	0.409081	0.535568	0.409081	0.535568
sp|Q60864|STIP1_MOUSE	Q60864	Stip1	Stress-induced-phosphoprotein 1 OS=Mus musculus GN=Stip1 PE=1 SV=1	330.23	0	8	sp|Q60864|STIP1_MOUSE	786.824	478.485	1305.12	1037.54	616.65	255.092	1253.67	782.41	912.181	699.53	0.391188	0.570129	-0.379378	0	0	0.409861	0.535727	0.409861	0.535727
sp|Q8R2U0|SEH1_MOUSE	Q8R2U0	Seh1l	Nucleoporin SEH1 OS=Mus musculus GN=Seh1l PE=2 SV=1	240.89	0	6	sp|Q8R2U0|SEH1_MOUSE	1221.96	1080.09	827.673	1077.6	1119.08	882.362	652.756	1023.55	1078.85	952.954	0.155886	0.220396	-0.182977	0.125	0	0.411977	0.538027	0.411977	0.538027
sp|Q91V92|ACLY_MOUSE	Q91V92	Acly	ATP-citrate synthase OS=Mus musculus GN=Acly PE=1 SV=1	183.19	0	3	sp|Q91V92|ACLY_MOUSE	126.714	110.975	162.576	89.8929	178.983	67.6245	254.726	174.475	118.845	176.729	0.250195	0.455348	0.575515	0.0833333	0	0.412347	0.538045	0.412347	0.538045
sp|A2RTL5|RSRC2_MOUSE	A2RTL5	Rsrc2	Arginine/serine-rich coiled-coil protein 2 OS=Mus musculus GN=Rsrc2 PE=2 SV=1	119.68	0	1	sp|A2RTL5|RSRC2_MOUSE	128.379	578.545	226.718	313.601	227.276	250.412	239.466	137.161	270.16	233.371	0.619772	0.2426	-0.192785	0	0	0.417126	0.542898	0.417126	0.542898
sp|Q68FL6|SYMC_MOUSE	Q68FL6	Mars	Methionine--tRNA ligase, cytoplasmic OS=Mus musculus GN=Mars PE=1 SV=1	228.61	0	4	sp|Q68FL6|SYMC_MOUSE	690.768	410.507	688.767	521.092	289.762	310.844	1080.34	383.644	604.93	347.244	0.237052	0.732876	-0.794799	0.15	0.05	0.417216	0.542898	0.417216	0.542898
sp|Q9QY81|PO210_MOUSE	Q9QY81	Nup210	Nuclear pore membrane glycoprotein 210 OS=Mus musculus GN=Nup210 PE=1 SV=2	205.93	0	5	sp|Q9QY81|PO210_MOUSE	471.808	428.405	521.956	473.298	609.79	520.988	535.887	461.957	472.553	528.438	0.0806708	0.114271	0.161116	0	0	0.416896	0.542898	0.416896	0.542898
sp|Q9Z1Z0|USO1_MOUSE	Q9Z1Z0	Uso1	General vesicular transport factor p115 OS=Mus musculus GN=Uso1 PE=1 SV=2	38.54	0.00823353	1	sp|Q9Z1Z0|USO1_MOUSE	86.178	55.7914	47.4748	49.5939	25.2102	72.4885	34.077	71.9429	52.6927	53.01	0.300576	0.487832	-0.0872772	0.25	0	0.417503	0.542898	0.417503	0.542898
sp|P07742|RIR1_MOUSE	P07742	Rrm1	Ribonucleoside-diphosphate reductase large subunit OS=Mus musculus GN=Rrm1 PE=1 SV=2	92.11	0	1	sp|P07742|RIR1_MOUSE	300.332	163.51	359.437	260.984	192.992	168.705	352.629	184.906	280.658	188.949	0.303737	0.381704	-0.567591	0.125	0	0.418201	0.543026	0.418201	0.543026
sp|P57776|EF1D_MOUSE	P57776	Eef1d	Elongation factor 1-delta OS=Mus musculus GN=Eef1d PE=1 SV=3	304.65	0	6	sp|P57776|EF1D_MOUSE	960.695	1564.02	2413.3	2416.88	1028	1076.01	1963.18	1708.66	1988.66	1392.34	0.385946	0.32188	-0.518854	0.0416667	0	0.41832	0.543026	0.41832	0.543026
sp|Q62448|IF4G2_MOUSE	Q62448	Eif4g2	Eukaryotic translation initiation factor 4 gamma 2 OS=Mus musculus GN=Eif4g2 PE=1 SV=2	218.22	0	5	sp|Q62448|IF4G2_MOUSE	371.866	229.914	956.103	526.366	275.659	223.623	709.272	309.448	449.116	292.553	0.603153	0.586729	-0.599135	0.1	0	0.419249	0.543764	0.419249	0.543764
sp|P05064|ALDOA_MOUSE	P05064	Aldoa	Fructose-bisphosphate aldolase A OS=Mus musculus GN=Aldoa PE=1 SV=2	336.85	0	6	sp|P05064|ALDOA_MOUSE	1762.22	737.408	2392.56	2388.44	1205.3	764.479	2235.54	1250.64	2075.33	1227.97	0.428662	0.455304	-0.740702	0.0833333	0	0.419691	0.54387	0.419691	0.54387
sp|O88665|BRD7_MOUSE	O88665	Brd7	Bromodomain-containing protein 7 OS=Mus musculus GN=Brd7 PE=1 SV=1	57.19	0.00347524	2	sp|O88665|BRD7_MOUSE	128.731	64.0019	60.5931	60.6333	220.272	44.8351	96.839	95.6851	62.3176	96.262	0.42722	0.652275	0.627829	0.25	0.125	0.420164	0.544016	0.420164	0.544016
sp|Q61879|MYH10_MOUSE	Q61879	Myh10	Myosin-10 OS=Mus musculus GN=Myh10 PE=1 SV=2	2083.81	0	39	sp|Q61879|MYH10_MOUSE	6100.21	2779.54	2523.83	2355.13	11023.1	9884.19	1778.08	2319.84	2651.69	6102.01	0.518144	0.780586	0.854344	0.273256	0.0872093	0.422032	0.545968	0.422032	0.545968
sp|Q6R891|NEB2_MOUSE	Q6R891	Ppp1r9b	Neurabin-2 OS=Mus musculus GN=Ppp1r9b PE=1 SV=1	814.79	0	14	sp|Q6R891|NEB2_MOUSE	2269.46	1973.98	3360.39	3547.06	2059.22	3308.27	2942.95	6193.46	2814.93	3125.61	0.280573	0.493709	0.176179	0.1875	0	0.423593	0.547518	0.423593	0.547518
sp|Q91YQ5|RPN1_MOUSE	Q91YQ5	Rpn1	Dolichyl-diphosphooligosaccharide--protein glycosyltransferase subunit 1 OS=Mus musculus GN=Rpn1 PE=1 SV=1	767.37	0	16	sp|Q91YQ5|RPN1_MOUSE	7858.64	9306.18	7750.89	7035.11	6523.16	8362.8	7367.17	6203.14	7804.77	6945.17	0.119175	0.135857	-0.17098	0	0	0.42531	0.548359	0.42531	0.548359
sp|Q9CR00|PSMD9_MOUSE	Q9CR00	Psmd9	26S proteasome non-ATPase regulatory subunit 9 OS=Mus musculus GN=Psmd9 PE=1 SV=1	91.49	0	2	sp|Q9CR00|PSMD9_MOUSE	275.745	114.257	281.629	225.196	167.878	98.4632	384.254	103.81	250.471	135.844	0.345899	0.71152	-0.916576	0	0	0.42521	0.548359	0.42521	0.548359
sp|Q9CXA2|T3HPD_MOUSE	Q9CXA2	L3hypdh	Trans-L-3-hydroxyproline dehydratase OS=Mus musculus GN=L3hypdh PE=1 SV=1	39.26	0.00830189	1	sp|Q9CXA2|T3HPD_MOUSE	591.843	885.733	1273.59	829.155	1441.22	1361.95	599.126	1049.54	857.444	1205.75	0.315772	0.343239	0.480387	0	0	0.425332	0.548359	0.425332	0.548359
sp|O08795|GLU2B_MOUSE	O08795	Prkcsh	Glucosidase 2 subunit beta OS=Mus musculus GN=Prkcsh PE=1 SV=1	113.08	0	3	sp|O08795|GLU2B_MOUSE	328.198	524.463	299.448	280.334	372.946	454.125	280.621	109.664	313.823	326.783	0.314519	0.4859	0.0453579	0	0	0.426218	0.548564	0.426218	0.548564
sp|P11440|CDK1_MOUSE	P11440	Cdk1	Cyclin-dependent kinase 1 OS=Mus musculus GN=Cdk1 PE=1 SV=3	66.34	0.00187793	1	sp|P11440|CDK1_MOUSE	158.424	136.924	178.354	176.42	127.582	114.638	244.114	93.955	167.422	121.11	0.118661	0.465042	-0.467148	0	0	0.426164	0.548564	0.426164	0.548564
sp|Q9QYI4|DJB12_MOUSE	Q9QYI4	Dnajb12	DnaJ homolog subfamily B member 12 OS=Mus musculus GN=Dnajb12 PE=1 SV=2	110.98	0	3	sp|Q9QYI4|DJB12_MOUSE	270.851	105.381	144.439	130.987	250.997	188.033	142.827	169.574	137.713	178.803	0.452747	0.24488	0.376508	0.0833333	0	0.428333	0.550817	0.428333	0.550817
sp|O89116|VTI1A_MOUSE	O89116	Vti1a	Vesicle transport through interaction with t-SNAREs homolog 1A OS=Mus musculus GN=Vti1a PE=1 SV=1	40.83	0.00691776	1	sp|O89116|VTI1A_MOUSE	93.9796	60.3447	33.5471	16.4806	25.8753	72.5905	92.8242	68.0799	46.9459	70.3352	0.661932	0.433642	0.643796	0.25	0	0.428725	0.550854	0.428725	0.550854
sp|Q9CYI4|LUC7L_MOUSE	Q9CYI4	Luc7l	Putative RNA-binding protein Luc7-like 1 OS=Mus musculus GN=Luc7l PE=1 SV=2	181.48	0	3	sp|Q9CYI4|LUC7L_MOUSE	734.137	1096.37	925.256	1004.79	848.442	794.966	959.394	706.413	965.021	821.704	0.16392	0.127836	-0.23148	0	0	0.429764	0.551719	0.429764	0.551719
sp|P62196|PRS8_MOUSE	P62196	Psmc5	26S protease regulatory subunit 8 OS=Mus musculus GN=Psmc5 PE=1 SV=1	211.06	0	5	sp|P62196|PRS8_MOUSE	216.993	297.364	310.449	377.192	198.361	201.315	450.167	200.403	303.907	200.859	0.218757	0.476371	-0.597113	0.05	0	0.431565	0.553107	0.431565	0.553107
sp|Q9D6J5|NDUB8_MOUSE	Q9D6J5	Ndufb8	NADH dehydrogenase [ubiquinone] 1 beta subcomplex subunit 8, mitochondrial OS=Mus musculus GN=Ndufb8 PE=1 SV=1	58.17	0.00263389	2	sp|Q9D6J5|NDUB8_MOUSE	267.523	395.975	282.334	276.713	272.569	273.121	208.547	316.28	279.523	272.845	0.19806	0.165875	-0.0348152	0	0	0.431577	0.553107	0.431577	0.553107
sp|Q9CU62|SMC1A_MOUSE	Q9CU62	Smc1a	Structural maintenance of chromosomes protein 1A OS=Mus musculus GN=Smc1a PE=1 SV=4	535.67	0	15	sp|Q9CU62|SMC1A_MOUSE	2046.63	2049.68	2664.52	2344.24	1906.38	1926.62	2738.69	1522.89	2196.96	1916.5	0.12919	0.252812	-0.193806	0.078125	0.015625	0.434962	0.556973	0.434962	0.556973
sp|Q9WV32|ARC1B_MOUSE	Q9WV32	Arpc1b	Actin-related protein 2/3 complex subunit 1B OS=Mus musculus GN=Arpc1b PE=1 SV=4	89.95	0	2	sp|Q9WV32|ARC1B_MOUSE	188.239	130.005	238.573	145.508	168.319	110.661	193.31	125.374	166.873	146.846	0.27726	0.25526	-0.188117	0	0	0.43731	0.559505	0.43731	0.559505
sp|P35980|RL18_MOUSE	P35980	Rpl18	60S ribosomal protein L18 OS=Mus musculus GN=Rpl18 PE=1 SV=3	400.41	0	8	sp|P35980|RL18_MOUSE	11563.3	7050.6	14924.3	12488.4	8639.82	8845.94	10282.8	10681.5	12025.8	9564.35	0.28606	0.106188	-0.333412	0.09375	0	0.438858	0.56101	0.438858	0.56101
sp|O08789|MNT_MOUSE	O08789	Mnt	Max-binding protein MNT OS=Mus musculus GN=Mnt PE=2 SV=2	34.03	0	1	sp|O08789|MNT_MOUSE	7.7907	8.98633	3.45374	9.65311	7.1188	4.93441	9.11096	2.61542	8.38852	6.0266	0.373015	0.470877	-0.497487	0	0	0.440218	0.562274	0.440218	0.562274
sp|Q6PR54|RIF1_MOUSE	Q6PR54	Rif1	Telomere-associated protein RIF1 OS=Mus musculus GN=Rif1 PE=1 SV=2	71.47	0.00194553	2	sp|Q6PR54|RIF1_MOUSE	84.7355	125.61	157.778	101.244	162.447	91.4888	187.488	119.597	113.427	141.022	0.270646	0.306069	0.305683	0	0	0.441278	0.563152	0.441278	0.563152
sp|Q8K1R3|PNPT1_MOUSE	Q8K1R3	Pnpt1	Polyribonucleotide nucleotidyltransferase 1, mitochondrial OS=Mus musculus GN=Pnpt1 PE=1 SV=1	39.89	0.00762195	1	sp|Q8K1R3|PNPT1_MOUSE	21.8353	54.7898	49.7304	7.31921	38.8836	16.9413	55.1342	51.9683	35.7828	45.426	0.677564	0.425963	0.448002	0	0	0.442253	0.563919	0.442253	0.563919
sp|Q9Z248|AEBP2_MOUSE	Q9Z248	Aebp2	Zinc finger protein AEBP2 OS=Mus musculus GN=Aebp2 PE=1 SV=2	35.97	0	1	sp|Q9Z248|AEBP2_MOUSE	60.094	58.9966	24.4417	13.0383	29.6551	25.3616	20.2413	25.5946	41.7192	25.4781	0.613619	0.152957	-0.575748	0	0	0.442657	0.563959	0.442657	0.563959
sp|P60605|UB2G2_MOUSE	P60605	Ube2g2	Ubiquitin-conjugating enzyme E2 G2 OS=Mus musculus GN=Ube2g2 PE=1 SV=1	44.43	0	1	sp|P60605|UB2G2_MOUSE	177.256	152.662	153.856	210.161	184.395	175.56	82.7123	168.978	165.556	172.269	0.15532	0.30883	0.0606938	0	0	0.443148	0.564108	0.443148	0.564108
sp|P12815|PDCD6_MOUSE	P12815	Pdcd6	Programmed cell death protein 6 OS=Mus musculus GN=Pdcd6 PE=1 SV=2	133.81	0	1	sp|P12815|PDCD6_MOUSE	29.7776	10.6457	21.7731	2.77467	4.55954	2.16672	10.0409	26.2449	16.2094	7.30023	0.734066	1.00819	-1.16998	0.5	0	0.444372	0.564715	0.444372	0.564715
sp|Q8VE95|CH082_MOUSE	Q8VE95	NA	UPF0598 protein C8orf82 homolog OS=Mus musculus PE=1 SV=1	36.84	0.00953778	1	sp|Q8VE95|CH082_MOUSE	253.276	44.1948	62.8473	79.7456	92.5867	77.292	59.3764	41.8061	71.2965	68.3342	0.878093	0.324551	-0.0635245	0	0	0.444297	0.564715	0.444297	0.564715
sp|Q8CAK1|CAF17_MOUSE	Q8CAK1	Iba57	Putative transferase CAF17 homolog, mitochondrial OS=Mus musculus GN=Iba57 PE=1 SV=1	38.1	0.00818452	1	sp|Q8CAK1|CAF17_MOUSE	149.392	139.802	135.108	132.558	162.414	125.847	140.67	69.9835	137.455	133.259	0.0532892	0.316412	-0.0467555	0.25	0	0.445202	0.564819	0.445202	0.564819
sp|Q9D0T1|NH2L1_MOUSE	Q9D0T1	Snu13	NHP2-like protein 1 OS=Mus musculus GN=Snu13 PE=1 SV=4	109.57	0	2	sp|Q9D0T1|NH2L1_MOUSE	322.349	312.488	420.313	356.251	366.848	206.924	337.073	341.982	339.3	339.528	0.138088	0.230021	0.00273326	0	0	0.444833	0.564819	0.444833	0.564819
sp|Q64511|TOP2B_MOUSE	Q64511	Top2b	DNA topoisomerase 2-beta OS=Mus musculus GN=Top2b PE=1 SV=2	76.86	0.001001	1	sp|Q64511|TOP2B_MOUSE	25.8009	30.8705	66.5195	48.3369	65.2534	27.7975	88.7254	41.0537	39.6037	53.1535	0.43095	0.483344	0.422105	0	0	0.4462	0.565611	0.4462	0.565611
sp|P62192|PRS4_MOUSE	P62192	Psmc1	26S protease regulatory subunit 4 OS=Mus musculus GN=Psmc1 PE=1 SV=1	186.71	0	5	sp|P62192|PRS4_MOUSE	403.25	207.916	715.629	679.763	257.06	212.824	760.194	323.847	541.507	290.454	0.479363	0.648617	-0.859645	0	0	0.447973	0.566907	0.447973	0.566907
sp|Q3UM18|LSG1_MOUSE	Q3UM18	Lsg1	Large subunit GTPase 1 homolog OS=Mus musculus GN=Lsg1 PE=1 SV=2	127.55	0	3	sp|Q3UM18|LSG1_MOUSE	672.415	988.778	507.336	527.718	661.997	940.097	818.043	637.156	600.066	740.02	0.329804	0.185681	0.304942	0.0833333	0	0.447825	0.566907	0.447825	0.566907
sp|O88379|BAZ1A_MOUSE	O88379	Baz1a	Bromodomain adjacent to zinc finger domain protein 1A OS=Mus musculus GN=Baz1a PE=1 SV=3	40.53	0.00766871	1	sp|O88379|BAZ1A_MOUSE	28.8438	13.8213	28.1898	26.2785	25.2778	4.22453	41.5799	16.4981	27.2341	20.8879	0.290697	0.717464	-0.414443	0.5	0	0.450138	0.568694	0.450138	0.568694
sp|Q62376|RU17_MOUSE	Q62376	Snrnp70	U1 small nuclear ribonucleoprotein 70 kDa OS=Mus musculus GN=Snrnp70 PE=1 SV=2	827.67	0	20	sp|Q62376|RU17_MOUSE	28622.8	13817.3	19898.5	25673.8	23090	20488.4	14816.4	15344.3	22786.2	17916.4	0.297712	0.218181	-0.350222	0	0	0.449763	0.568694	0.449763	0.568694
sp|P23116|EIF3A_MOUSE	P23116	Eif3a	Eukaryotic translation initiation factor 3 subunit A OS=Mus musculus GN=Eif3a PE=1 SV=5	317.17	0	9	sp|P23116|EIF3A_MOUSE	1334.97	737.877	1214.84	1045.74	856.972	796.078	1370.19	716.167	1130.29	826.525	0.239147	0.316519	-0.448496	0	0	0.451173	0.569051	0.451173	0.569051
sp|Q8VDM4|PSMD2_MOUSE	Q8VDM4	Psmd2	26S proteasome non-ATPase regulatory subunit 2 OS=Mus musculus GN=Psmd2 PE=1 SV=1	270.06	0	5	sp|Q8VDM4|PSMD2_MOUSE	1236.28	602.54	2043.6	1527.75	910.291	555.798	1809.63	944.413	1382.01	927.352	0.444486	0.50507	-0.567759	0.0357143	0	0.45084	0.569051	0.45084	0.569051
sp|Q9CQN1|TRAP1_MOUSE	Q9CQN1	Trap1	Heat shock protein 75 kDa, mitochondrial OS=Mus musculus GN=Trap1 PE=1 SV=1	477.46	0	10	sp|Q9CQN1|TRAP1_MOUSE	2218.04	1703.22	1511.16	1526.22	1732.81	1340.43	1560.92	1511.33	1614.72	1536.12	0.190052	0.105095	-0.0700069	0.104167	0	0.451774	0.569333	0.451774	0.569333
sp|P02662|CASA1_BOVIN	P02662	CSN1S1	Alpha-S1-casein OS=Bos taurus GN=CSN1S1 PE=1 SV=2	693.7	0	10	sp|P02662|CASA1_BOVIN	7311.19	5238.62	2981.8	3649.52	379.407	811.711	1016.37	64639.5	4444.07	914.041	0.401634	1.912	-2.26722	0.15625	0.078125	0.45323	0.570693	0.45323	0.570693
sp|Q921L3|TMCO1_MOUSE	Q921L3	Tmco1	Calcium load-activated calcium channel OS=Mus musculus GN=Tmco1 PE=1 SV=1	120.87	0	2	sp|Q921L3|TMCO1_MOUSE	1714.27	1078.85	1265.63	1010.58	831.914	1205.19	1200.22	1152.89	1172.24	1176.56	0.250023	0.162776	0.00960764	0	0	0.454077	0.571283	0.454077	0.571283
sp|Q8VDW0|DX39A_MOUSE	Q8VDW0	Ddx39a	ATP-dependent RNA helicase DDX39A OS=Mus musculus GN=Ddx39a PE=1 SV=1	353.63	0	9	sp|Q8VDW0|DX39A_MOUSE	3270.98	3647.98	4901.02	3941.42	3882.62	3244.39	6660.73	4928.38	3794.7	4405.5	0.176827	0.318955	0.206164	0	0	0.458035	0.575783	0.458035	0.575783
sp|Q9Z0V8|TI17A_MOUSE	Q9Z0V8	Timm17a	Mitochondrial import inner membrane translocase subunit Tim17-A OS=Mus musculus GN=Timm17a PE=1 SV=1	46.09	0.00722892	1	sp|Q9Z0V8|TI17A_MOUSE	34.7366	115.686	26.8838	15.0001	32.36	47.534	51.167	68.9954	30.8102	49.3505	0.952588	0.3009	0.690492	0	0	0.459639	0.576959	0.459639	0.576959
sp|Q9Z1Q5|CLIC1_MOUSE	Q9Z1Q5	Clic1	Chloride intracellular channel protein 1 OS=Mus musculus GN=Clic1 PE=1 SV=3	224.27	0	4	sp|Q9Z1Q5|CLIC1_MOUSE	2275.64	624.015	2708.27	1731.68	1050.28	486.209	2716.57	1344.74	2003.66	1197.51	0.490886	0.677109	-0.740171	0.0625	0	0.459735	0.576959	0.459735	0.576959
sp|Q9EQI8|RM46_MOUSE	Q9EQI8	Mrpl46	39S ribosomal protein L46, mitochondrial OS=Mus musculus GN=Mrpl46 PE=1 SV=1	231.12	0	7	sp|Q9EQI8|RM46_MOUSE	766.654	430.806	452.376	486.817	652.021	271.31	428.001	487.88	469.596	457.94	0.293358	0.342212	-0.0383808	0.107143	0.0357143	0.460577	0.577057	0.460577	0.577057
sp|Q9R0P3|ESTD_MOUSE	Q9R0P3	Esd	S-formylglutathione hydrolase OS=Mus musculus GN=Esd PE=1 SV=1	41.99	0.00698758	1	sp|Q9R0P3|ESTD_MOUSE	98.0293	114.58	269.44	228.451	94.7976	31.7657	300.589	184.168	171.515	139.483	0.474639	0.763428	-0.292143	0.25	0	0.460574	0.577057	0.460574	0.577057
sp|P08752|GNAI2_MOUSE	P08752	Gnai2	Guanine nucleotide-binding protein G(i) subunit alpha-2 OS=Mus musculus GN=Gnai2 PE=1 SV=5	344.01	0	6	sp|P08752|GNAI2_MOUSE	2946.81	3412.32	2466.24	2358.77	2571.01	2543.32	2973.67	1824.5	2706.52	2557.16	0.173071	0.192917	-0.0762105	0.208333	0.0416667	0.461793	0.578102	0.461793	0.578102
sp|O55143|AT2A2_MOUSE	O55143	Atp2a2	Sarcoplasmic/endoplasmic reticulum calcium ATPase 2 OS=Mus musculus GN=Atp2a2 PE=1 SV=2	723.35	0	14	sp|O55143|AT2A2_MOUSE	3540.22	4090.23	3611.2	3550.1	3508.12	4435.74	4830.64	3768.49	3580.65	4102.11	0.0712312	0.146524	0.191413	0.0666667	0	0.462306	0.578266	0.462306	0.578266
sp|Q920Q4|VPS16_MOUSE	Q920Q4	Vps16	Vacuolar protein sorting-associated protein 16 homolog OS=Mus musculus GN=Vps16 PE=1 SV=3	90.39	0	3	sp|Q920Q4|VPS16_MOUSE	201.804	133.214	161.534	154.354	161.981	217.152	136.334	64.4352	157.944	149.157	0.176315	0.43734	-0.0875569	0	0	0.463689	0.579516	0.463689	0.579516
sp|Q9R049|AMFR_MOUSE	Q9R049	Amfr	E3 ubiquitin-protein ligase AMFR OS=Mus musculus GN=Amfr PE=1 SV=2	177.57	0	4	sp|Q9R049|AMFR_MOUSE	355.874	763.432	535.648	502.68	520.374	745.597	634.027	528.797	519.164	581.412	0.312485	0.174186	0.158166	0.0625	0	0.465064	0.580753	0.465064	0.580753
sp|Q99N95|RM03_MOUSE	Q99N95	Mrpl3	39S ribosomal protein L3, mitochondrial OS=Mus musculus GN=Mrpl3 PE=1 SV=1	56.33	0.00430293	2	sp|Q99N95|RM03_MOUSE	254.317	151.896	153.071	161.266	158.428	144.888	148.252	172.021	157.169	153.34	0.275502	0.0782144	-0.0358816	0.125	0	0.466669	0.582277	0.466669	0.582277
sp|Q8JZR0|ACSL5_MOUSE	Q8JZR0	Acsl5	Long-chain-fatty-acid--CoA ligase 5 OS=Mus musculus GN=Acsl5 PE=1 SV=1	131.28	0	4	sp|Q8JZR0|ACSL5_MOUSE	685.819	689.823	826.711	690.893	558.322	612.887	627.423	818.001	690.358	620.155	0.0953495	0.173057	-0.154815	0.25	0	0.470229	0.586234	0.470229	0.586234
sp|Q6NZJ6|IF4G1_MOUSE	Q6NZJ6	Eif4g1	Eukaryotic translation initiation factor 4 gamma 1 OS=Mus musculus GN=Eif4g1 PE=1 SV=1	154.51	0	4	sp|Q6NZJ6|IF4G1_MOUSE	249.739	203.223	525.855	505.035	215.79	211.904	461.571	279.401	377.387	247.595	0.453214	0.400794	-0.532422	0.125	0	0.47117	0.586923	0.47117	0.586923
sp|Q9CQ71|RFA3_MOUSE	Q9CQ71	Rpa3	Replication protein A 14 kDa subunit OS=Mus musculus GN=Rpa3 PE=1 SV=1	29.8	0	1	sp|Q9CQ71|RFA3_MOUSE	59.2639	29.3112	61.8008	35.0059	33.5304	22.5412	52.2947	45.5104	47.1349	39.5204	0.357707	0.341848	-0.221544	0	0	0.474693	0.590632	0.474693	0.590632
sp|Q9D880|TIM50_MOUSE	Q9D880	Timm50	Mitochondrial import inner membrane translocase subunit TIM50 OS=Mus musculus GN=Timm50 PE=1 SV=1	302.04	0	6	sp|Q9D880|TIM50_MOUSE	4833.24	3408.45	3022.9	4444.79	3067.73	3729.08	3866	3123.46	3926.62	3426.27	0.216839	0.118883	-0.189635	0	0	0.474929	0.590632	0.474929	0.590632
sp|Q61655|DD19A_MOUSE	Q61655	Ddx19a	ATP-dependent RNA helicase DDX19A OS=Mus musculus GN=Ddx19a PE=1 SV=2	48.25	0.00653595	1	sp|Q61655|DD19A_MOUSE	133.651	92.9007	128.161	136.207	86.1301	74.5342	229.956	65.1703	130.906	80.3321	0.164324	0.682881	-0.707933	0	0	0.475626	0.591013	0.475626	0.591013
sp|Q05186|RCN1_MOUSE	Q05186	Rcn1	Reticulocalbin-1 OS=Mus musculus GN=Rcn1 PE=1 SV=1	65.49	0.00186393	1	sp|Q05186|RCN1_MOUSE	36.5752	0.397698	0.397698	3.62594	0.397698	0.397698	1.72829	3.91027	2.01182	1.063	1.71883	1.03064	-0.534503	0.5	0.5	0.47615	0.591177	0.47615	0.591177
sp|P68510|1433F_MOUSE	P68510	Ywhah	14-3-3 protein eta OS=Mus musculus GN=Ywhah PE=1 SV=2	34.96	0	1	sp|P68510|1433F_MOUSE	283.807	127.161	376.295	426.209	190.742	199.283	411.465	147.697	330.051	195.012	0.433312	0.498476	-0.745167	0	0	0.476826	0.591531	0.476826	0.591531
sp|O08573|LEG9_MOUSE	O08573	Lgals9	Galectin-9 OS=Mus musculus GN=Lgals9 PE=1 SV=1	283.65	0	6	sp|O08573|LEG9_MOUSE	5776.56	2522.18	6036.41	5712.9	5262.35	2793.6	4171.29	4090.34	5744.73	4130.81	0.332357	0.247623	-0.47586	0.125	0	0.479057	0.59381	0.479057	0.59381
sp|P62320|SMD3_MOUSE	P62320	Snrpd3	Small nuclear ribonucleoprotein Sm D3 OS=Mus musculus GN=Snrpd3 PE=1 SV=1	473.22	0	6	sp|P62320|SMD3_MOUSE	7201.56	6967.57	5232.76	5127.35	6962.92	7271.92	4804.67	9439.06	6100.16	7117.42	0.180119	0.266332	0.236901	0.28125	0.03125	0.48028	0.594838	0.48028	0.594838
sp|Q6NV83|SR140_MOUSE	Q6NV83	U2surp	U2 snRNP-associated SURP motif-containing protein OS=Mus musculus GN=U2surp PE=1 SV=3	610.16	0	13	sp|Q6NV83|SR140_MOUSE	4228.4	7610.16	3550.62	4231.68	5519.48	7949.41	5271.85	3938.89	4230.04	5395.67	0.373382	0.29466	0.35075	0.03125	0.03125	0.48248	0.597074	0.48248	0.597074
sp|Q7TPD0|INT3_MOUSE	Q7TPD0	Ints3	Integrator complex subunit 3 OS=Mus musculus GN=Ints3 PE=1 SV=2	44.91	0.00714853	1	sp|Q7TPD0|INT3_MOUSE	49.9298	64.1216	129.925	97.881	125.251	74.1951	111.239	78.5614	81.0013	94.9002	0.419118	0.255913	0.238786	0	0	0.483533	0.597888	0.483533	0.597888
sp|P17225|PTBP1_MOUSE	P17225	Ptbp1	Polypyrimidine tract-binding protein 1 OS=Mus musculus GN=Ptbp1 PE=1 SV=2	111.97	0	3	sp|P17225|PTBP1_MOUSE	254.361	658.968	491.225	414.833	272.843	252.189	452.108	527.755	453.029	362.476	0.3696	0.359214	-0.362086	0	0	0.484675	0.59881	0.484675	0.59881
sp|Q01853|TERA_MOUSE	Q01853	Vcp	Transitional endoplasmic reticulum ATPase OS=Mus musculus GN=Vcp PE=1 SV=4	1478.89	0	25	sp|Q01853|TERA_MOUSE	4198.77	4380.59	5924.11	6183.63	5196.43	4051.56	6281.22	9155.47	5152.35	5738.83	0.198528	0.354539	0.165422	0.137931	0.00862069	0.486847	0.601001	0.486847	0.601001
sp|P84096|RHOG_MOUSE	P84096	Rhog	Rho-related GTP-binding protein RhoG OS=Mus musculus GN=Rhog PE=1 SV=1	171.95	0	4	sp|P84096|RHOG_MOUSE	3176.53	3103.14	3110.21	3374.47	2585.97	2964	3047.83	3073.75	3143.37	3005.91	0.0396867	0.0775154	-0.0645681	0	0	0.487608	0.601449	0.487608	0.601449
sp|Q9DCT8|CRIP2_MOUSE	Q9DCT8	Crip2	Cysteine-rich protein 2 OS=Mus musculus GN=Crip2 PE=1 SV=1	70.13	0.00193237	1	sp|Q9DCT8|CRIP2_MOUSE	33.0424	43.5198	87.5521	29.449	25.8797	23.1179	196.627	137.194	38.2811	81.5368	0.553436	0.89582	0.651988	0.5	0	0.488019	0.601465	0.488019	0.601465
sp|Q9EP69|SAC1_MOUSE	Q9EP69	Sacm1l	Phosphatidylinositide phosphatase SAC1 OS=Mus musculus GN=Sacm1l PE=1 SV=1	51.14	0.00415973	1	sp|Q9EP69|SAC1_MOUSE	57.55	46.9355	35.4678	21.722	37.904	46.9221	53.3934	41.224	41.2017	44.073	0.380621	0.151557	0.108281	0	0	0.488615	0.60171	0.488615	0.60171
sp|O54879|HMGB3_MOUSE	O54879	Hmgb3	High mobility group protein B3 OS=Mus musculus GN=Hmgb3 PE=1 SV=3	58.01	0	1	sp|O54879|HMGB3_MOUSE	36.8464	704.609	76.7143	19.2539	42.8715	25.8321	108.317	43.9696	56.7803	43.4205	1.58124	0.657783	-0.292247	0	0	0.49254	0.605649	0.49254	0.605649
sp|Q61735|CD47_MOUSE	Q61735	Cd47	Leukocyte surface antigen CD47 OS=Mus musculus GN=Cd47 PE=1 SV=2	64.61	0.00185014	1	sp|Q61735|CD47_MOUSE	20.855	110.77	23.9593	14.2343	49.7448	32.8091	22.8064	74.1227	22.4071	41.277	1.077	0.500284	0.853832	0.25	0	0.493743	0.605649	0.493743	0.605649
sp|Q6QD59|SEC20_MOUSE	Q6QD59	Bnip1	Vesicle transport protein SEC20 OS=Mus musculus GN=Bnip1 PE=1 SV=1	98.21	0	3	sp|Q6QD59|SEC20_MOUSE	171.069	227.532	156.49	167.701	143.001	192.543	138.768	173.018	169.385	158.01	0.176198	0.157738	-0.106764	0.416667	0	0.492851	0.605649	0.492851	0.605649
sp|Q80U72|SCRIB_MOUSE	Q80U72	Scrib	Protein scribble homolog OS=Mus musculus GN=Scrib PE=1 SV=2	104.63	0	3	sp|Q80U72|SCRIB_MOUSE	150.042	193.388	123.817	99.9065	158.036	264.575	132.616	120.977	136.929	145.326	0.282336	0.387668	0.0869698	0	0	0.493303	0.605649	0.493303	0.605649
sp|Q9EPE9|AT131_MOUSE	Q9EPE9	Atp13a1	Manganese-transporting ATPase 13A1 OS=Mus musculus GN=Atp13a1 PE=1 SV=2	298.01	0	7	sp|Q9EPE9|AT131_MOUSE	572.8	634.851	481.656	508.556	442.292	408.732	425.953	714.898	540.678	434.122	0.1248	0.29172	-0.314372	0.214286	0	0.493819	0.605649	0.493819	0.605649
sp|P0C8K7|SMIM1_MOUSE	P0C8K7	Smim1	Small integral membrane protein 1 OS=Mus musculus GN=Smim1 PE=1 SV=1	119.05	0	1	sp|P0C8K7|SMIM1_MOUSE	1484.62	1462.19	715.75	595.487	1074.49	1153.13	608.147	562.796	1088.97	841.319	0.44601	0.361658	-0.339757	0	0	0.495343	0.606534	0.495343	0.606534
sp|Q3UJU9|RMD3_MOUSE	Q3UJU9	Rmdn3	Regulator of microtubule dynamics protein 3 OS=Mus musculus GN=Rmdn3 PE=1 SV=2	174.67	0	3	sp|Q3UJU9|RMD3_MOUSE	457.415	473.712	423.916	442.014	562.872	803.174	446.012	345.863	449.715	504.442	0.0473791	0.364975	0.156147	0	0	0.495338	0.606534	0.495338	0.606534
sp|Q8BJ05|ZC3HE_MOUSE	Q8BJ05	Zc3h14	Zinc finger CCCH domain-containing protein 14 OS=Mus musculus GN=Zc3h14 PE=1 SV=1	512.45	0	12	sp|Q8BJ05|ZC3HE_MOUSE	2204.63	2094.52	2045.49	2448.2	2832.29	2604.59	2083.03	2218.7	2149.57	2411.64	0.081636	0.141743	0.161807	0	0	0.498793	0.60977	0.498793	0.60977
sp|Q9D3P8|PLRKT_MOUSE	Q9D3P8	Plgrkt	Plasminogen receptor (KT) OS=Mus musculus GN=Plgrkt PE=1 SV=1	86.18	0	3	sp|Q9D3P8|PLRKT_MOUSE	443.349	358.892	489.923	233.822	292.668	387.724	339.815	276.143	401.121	316.241	0.294628	0.155129	-0.33899	0.0833333	0	0.498521	0.60977	0.498521	0.60977
sp|Q9Z2I8|SUCB2_MOUSE	Q9Z2I8	Suclg2	Succinate--CoA ligase [GDP-forming] subunit beta, mitochondrial OS=Mus musculus GN=Suclg2 PE=1 SV=3	123.76	0	2	sp|Q9Z2I8|SUCB2_MOUSE	626.454	763.705	491.674	466.933	471.891	485.578	668.313	445.537	559.064	478.735	0.233266	0.196375	-0.213378	0.25	0	0.500128	0.610909	0.500128	0.610909
sp|Q9JLJ2|AL9A1_MOUSE	Q9JLJ2	Aldh9a1	4-trimethylaminobutyraldehyde dehydrogenase OS=Mus musculus GN=Aldh9a1 PE=1 SV=1	80.45	0	2	sp|Q9JLJ2|AL9A1_MOUSE	141.747	76.6614	211.349	147.919	100.478	40.669	264.487	109.864	144.833	105.171	0.381152	0.740732	-0.462769	0	0	0.501885	0.612366	0.501885	0.612366
sp|Q9QXX4|CMC2_MOUSE	Q9QXX4	Slc25a13	Calcium-binding mitochondrial carrier protein Aralar2 OS=Mus musculus GN=Slc25a13 PE=1 SV=1	93.05	0	3	sp|Q9QXX4|CMC2_MOUSE	132.987	196.405	187.49	93.0483	183.552	146.541	161.547	178.742	160.238	170.145	0.318304	0.10095	0.105869	0	0	0.502132	0.612366	0.502132	0.612366
sp|P51150|RAB7A_MOUSE	P51150	Rab7a	Ras-related protein Rab-7a OS=Mus musculus GN=Rab7a PE=1 SV=2	257.4	0	5	sp|P51150|RAB7A_MOUSE	3801.71	3669.38	3492.65	2765.9	2519.36	3030.41	3779.15	3071.15	3581.02	3050.78	0.134607	0.167001	-0.230782	0	0	0.502802	0.612689	0.502802	0.612689
sp|Q8C2K1|DEFI6_MOUSE	Q8C2K1	Def6	Differentially expressed in FDCP 6 OS=Mus musculus GN=Def6 PE=1 SV=1	60.57	0.00267857	2	sp|Q8C2K1|DEFI6_MOUSE	64.9566	15.4169	53.553	29.1911	60.4864	24.4732	77.0845	37.1351	41.3721	48.8108	0.552928	0.472469	0.261449	0	0	0.504254	0.613963	0.504254	0.613963
sp|Q9ESX5|DKC1_MOUSE	Q9ESX5	Dkc1	H/ACA ribonucleoprotein complex subunit 4 OS=Mus musculus GN=Dkc1 PE=1 SV=4	188.96	0	4	sp|Q9ESX5|DKC1_MOUSE	457.208	326.505	476.076	309.306	440.948	295.741	786.037	399.225	391.857	420.087	0.220517	0.442569	0.118927	0	0	0.507272	0.61714	0.507272	0.61714
sp|P01887|B2MG_MOUSE	P01887	B2m	Beta-2-microglobulin OS=Mus musculus GN=B2m PE=1 SV=2	39.95	0.00763359	1	sp|P01887|B2MG_MOUSE	70.0733	35.4488	22.8178	21.2675	187.819	65.3306	16.5576	24.1783	29.1333	44.7544	0.606603	1.07776	0.482786	0	0	0.509205	0.617999	0.509205	0.617999
sp|P41216|ACSL1_MOUSE	P41216	Acsl1	Long-chain-fatty-acid--CoA ligase 1 OS=Mus musculus GN=Acsl1 PE=1 SV=2	114.33	0	3	sp|P41216|ACSL1_MOUSE	83.824	228.232	275.627	192.481	135.333	200.977	323.375	255.063	210.356	228.02	0.41833	0.349316	0.111337	0	0	0.50903	0.617999	0.50903	0.617999
sp|P46099|KLF1_MOUSE	P46099	Klf1	Krueppel-like factor 1 OS=Mus musculus GN=Klf1 PE=1 SV=2	42.36	0.00699844	1	sp|P46099|KLF1_MOUSE	125.579	144.555	110.394	105.407	146.086	211.913	117.948	97.6882	117.986	132.017	0.14497	0.347225	0.156859	0	0	0.508731	0.617999	0.508731	0.617999
sp|Q9EPL8|IPO7_MOUSE	Q9EPL8	Ipo7	Importin-7 OS=Mus musculus GN=Ipo7 PE=1 SV=2	70.57	0.00193611	2	sp|Q9EPL8|IPO7_MOUSE	38.8034	15.1653	10.7794	0.795396	15.8745	22.8817	0.815674	1.13856	12.9723	8.50651	0.983124	1.0811	-1.58853	0.5	0.375	0.510281	0.618808	0.510281	0.618808
sp|Q8BWT1|THIM_MOUSE	Q8BWT1	Acaa2	3-ketoacyl-CoA thiolase, mitochondrial OS=Mus musculus GN=Acaa2 PE=1 SV=3	571.17	0	12	sp|Q8BWT1|THIM_MOUSE	2310.62	2433.82	2540.31	2846.8	2152.57	1635.17	2830.06	2634.91	2487.07	2393.74	0.0905509	0.230946	-0.0622073	0	0	0.513557	0.622281	0.513557	0.622281
sp|P19253|RL13A_MOUSE	P19253	Rpl13a	60S ribosomal protein L13a OS=Mus musculus GN=Rpl13a PE=1 SV=4	369.05	0	8	sp|P19253|RL13A_MOUSE	3711.82	3031.65	5362.07	4904.64	3343.81	3061.49	3965.71	4530.95	4308.23	3654.76	0.25178	0.176223	-0.228602	0.0277778	0	0.516368	0.624892	0.516368	0.624892
sp|Q80WJ7|LYRIC_MOUSE	Q80WJ7	Mtdh	Protein LYRIC OS=Mus musculus GN=Mtdh PE=1 SV=1	154.93	0	3	sp|Q80WJ7|LYRIC_MOUSE	529.503	1034.45	1052.75	511.956	698.913	672.455	509.652	694.308	781.975	683.381	0.386179	0.14009	-0.115207	0	0	0.516539	0.624892	0.516539	0.624892
sp|Q9JKR6|HYOU1_MOUSE	Q9JKR6	Hyou1	Hypoxia up-regulated protein 1 OS=Mus musculus GN=Hyou1 PE=1 SV=1	87.71	0	2	sp|Q9JKR6|HYOU1_MOUSE	214.841	187.731	79.393	87.0034	203.239	105.555	99.9935	54.0898	137.367	102.774	0.486075	0.542165	-0.314955	0	0	0.519838	0.62838	0.519838	0.62838
sp|Q9JJE7|FADS3_MOUSE	Q9JJE7	Fads3	Fatty acid desaturase 3 OS=Mus musculus GN=Fads3 PE=2 SV=2	38.91	0.00826446	1	sp|Q9JJE7|FADS3_MOUSE	99.7962	145.303	93.8935	136.415	70.8963	131.953	185.55	206.63	118.105	158.751	0.216928	0.40794	0.423386	0	0	0.522186	0.630516	0.522186	0.630516
sp|Q9Z110|P5CS_MOUSE	Q9Z110	Aldh18a1	Delta-1-pyrroline-5-carboxylate synthase OS=Mus musculus GN=Aldh18a1 PE=1 SV=2	716.88	0	14	sp|Q9Z110|P5CS_MOUSE	3442.96	4112.06	3198.01	3511.51	4071.42	3805.53	4180.4	3491.17	3477.23	3938.47	0.10881	0.0790709	0.178944	0.015625	0	0.522439	0.630516	0.522439	0.630516
sp|Q8BGQ7|SYAC_MOUSE	Q8BGQ7	Aars	Alanine--tRNA ligase, cytoplasmic OS=Mus musculus GN=Aars PE=1 SV=1	252.68	0	6	sp|Q8BGQ7|SYAC_MOUSE	552.761	142.895	819.091	587.722	348.558	142.546	641.715	389.64	570.242	369.099	0.534964	0.538355	-0.629124	0.166667	0	0.524544	0.63255	0.524544	0.63255
sp|Q05920|PYC_MOUSE	Q05920	Pc	Pyruvate carboxylase, mitochondrial OS=Mus musculus GN=Pc PE=1 SV=1	262.25	0	6	sp|Q05920|PYC_MOUSE	1111.94	1056.01	907.141	1019.83	1061.03	865.551	1063.66	764.872	1037.92	963.292	0.0844656	0.158174	-0.114894	0	0.0416667	0.5266	0.634524	0.5266	0.634524
sp|Q9Z2Q5|RM40_MOUSE	Q9Z2Q5	Mrpl40	39S ribosomal protein L40, mitochondrial OS=Mus musculus GN=Mrpl40 PE=1 SV=2	140.94	0	2	sp|Q9Z2Q5|RM40_MOUSE	1657.9	644.142	761.501	648.708	1277.68	769.295	1197.97	846.23	705.105	1022.1	0.527525	0.246757	0.518579	0	0	0.528059	0.635775	0.528059	0.635775
sp|Q9D7A6|SRP19_MOUSE	Q9D7A6	Srp19	Signal recognition particle 19 kDa protein OS=Mus musculus GN=Srp19 PE=1 SV=1	37.6	0.00887574	1	sp|Q9D7A6|SRP19_MOUSE	16.9111	37.5461	23.9302	18.6197	20.5614	23.2988	24.2025	45.5515	21.275	23.7506	0.385671	0.406158	0.169871	0	0	0.528755	0.636106	0.528755	0.636106
sp|Q9Z2I0|LETM1_MOUSE	Q9Z2I0	Letm1	LETM1 and EF-hand domain-containing protein 1, mitochondrial OS=Mus musculus GN=Letm1 PE=1 SV=1	195.68	0	5	sp|Q9Z2I0|LETM1_MOUSE	617.843	682.133	675.533	531.742	643.311	488.465	673.541	486.825	646.688	565.888	0.111116	0.173413	-0.204748	0.05	0	0.531249	0.638598	0.531249	0.638598
sp|Q8VDD5|MYH9_MOUSE	Q8VDD5	Myh9	Myosin-9 OS=Mus musculus GN=Myh9 PE=1 SV=4	6612.31	0	101	sp|Q8VDD5|MYH9_MOUSE	40732.8	9618.06	15881.1	13582.7	40671.3	27421.7	13673.9	13905.1	14731.9	20663.4	0.706249	0.538759	0.410929	0.172662	0.0233813	0.532144	0.639165	0.532144	0.639165
sp|Q8R149|BUD13_MOUSE	Q8R149	Bud13	BUD13 homolog OS=Mus musculus GN=Bud13 PE=1 SV=1	102.72	0	2	sp|Q8R149|BUD13_MOUSE	144.14	187.979	378.069	149.215	271.184	313.266	176.279	193.01	168.597	232.097	0.514588	0.271793	0.449989	0	0	0.532592	0.639195	0.532592	0.639195
sp|Q9CYH6|RRS1_MOUSE	Q9CYH6	Rrs1	Ribosome biogenesis regulatory protein homolog OS=Mus musculus GN=Rrs1 PE=1 SV=1	234	0	6	sp|Q9CYH6|RRS1_MOUSE	468.646	828.326	620.205	566.662	614.332	505.651	576.888	504.022	593.433	541.269	0.244495	0.099225	-0.1344	0.0357143	0	0.534816	0.641355	0.534816	0.641355
sp|Q99JY4|TRABD_MOUSE	Q99JY4	Trabd	TraB domain-containing protein OS=Mus musculus GN=Trabd PE=1 SV=1	43.83	0.00710339	1	sp|Q99JY4|TRABD_MOUSE	156.52	136.098	131.233	81.0507	100.572	114.071	118.349	107.812	133.665	110.941	0.253887	0.0702496	-0.269161	0	0	0.537597	0.644179	0.537597	0.644179
sp|Q9CZ13|QCR1_MOUSE	Q9CZ13	Uqcrc1	Cytochrome b-c1 complex subunit 1, mitochondrial OS=Mus musculus GN=Uqcrc1 PE=1 SV=2	529.08	0	11	sp|Q9CZ13|QCR1_MOUSE	2568.78	3308.73	2278.42	2087.66	3130.46	2429.68	2058.86	4235.32	2423.6	2780.07	0.209445	0.32299	0.189015	0.0454545	0	0.539439	0.645873	0.539439	0.645873
sp|O55128|SAP18_MOUSE	O55128	Sap18	Histone deacetylase complex subunit SAP18 OS=Mus musculus GN=Sap18 PE=1 SV=1	248.34	0	4	sp|O55128|SAP18_MOUSE	2488.36	1571.61	1999.17	1937.38	2423.13	1764.6	1356.68	1683.89	1968.27	1724.24	0.188481	0.247346	-0.191186	0	0	0.54207	0.64701	0.54207	0.64701
sp|P35293|RAB18_MOUSE	P35293	Rab18	Ras-related protein Rab-18 OS=Mus musculus GN=Rab18 PE=1 SV=2	354.16	0	6	sp|P35293|RAB18_MOUSE	2239.8	3133.67	1838.8	1664.84	2033.41	2171.98	1940.8	1612.73	2039.3	1987.11	0.295328	0.122594	-0.0307877	0	0	0.541543	0.64701	0.541543	0.64701
sp|Q62036|CP131_MOUSE	Q62036	Cep131	Centrosomal protein of 131 kDa OS=Mus musculus GN=Cep131 PE=1 SV=2	52.58	0.00420521	1	sp|Q62036|CP131_MOUSE	86.3524	20.701	12.6445	3.98517	3.57862	7.97041	21.0321	28.2937	16.6728	14.5012	1.21535	0.751859	-0.321448	0	0	0.54116	0.64701	0.54116	0.64701
sp|Q99KE1|MAOM_MOUSE	Q99KE1	Me2	NAD-dependent malic enzyme, mitochondrial OS=Mus musculus GN=Me2 PE=1 SV=1	48.52	0.00655201	1	sp|Q99KE1|MAOM_MOUSE	25.676	32.5714	45.4864	10.9574	44.2309	33.1844	28.4062	1.8866	29.1237	30.7953	0.501666	0.667024	0.0863392	0	0	0.542101	0.64701	0.542101	0.64701
sp|P08032|SPTA1_MOUSE	P08032	Spta1	Spectrin alpha chain, erythrocytic 1 OS=Mus musculus GN=Spta1 PE=1 SV=3	1094.44	0	25	sp|P08032|SPTA1_MOUSE	1506.03	2729.39	1884.73	2124.45	1582.75	2126.46	1840.97	1753.13	2004.59	1797.05	0.248942	0.124484	-0.155528	0.134615	0.00961538	0.544893	0.649513	0.544893	0.649513
sp|Q9CQA3|SDHB_MOUSE	Q9CQA3	Sdhb	Succinate dehydrogenase [ubiquinone] iron-sulfur subunit, mitochondrial OS=Mus musculus GN=Sdhb PE=1 SV=1	68.33	0.00190658	2	sp|Q9CQA3|SDHB_MOUSE	344.774	118.158	148.438	159.069	179.875	149.044	107.857	179.503	153.753	164.273	0.534308	0.220858	0.0901176	0	0	0.545058	0.649513	0.545058	0.649513
sp|O54692|ZW10_MOUSE	O54692	Zw10	Centromere/kinetochore protein zw10 homolog OS=Mus musculus GN=Zw10 PE=1 SV=3	63.26	0	1	sp|O54692|ZW10_MOUSE	34.4959	113.094	276.327	109.154	86.3441	106.095	181.385	191.954	111.124	143.74	0.765356	0.374819	0.320269	0	0	0.549988	0.652382	0.549988	0.652382
sp|P62315|SMD1_MOUSE	P62315	Snrpd1	Small nuclear ribonucleoprotein Sm D1 OS=Mus musculus GN=Snrpd1 PE=1 SV=1	140.89	0	3	sp|P62315|SMD1_MOUSE	2199.29	2018.12	2079.53	1867.51	1672.91	1584.75	1108.7	3345.59	2048.82	1628.83	0.0676288	0.506756	-0.331329	0.375	0	0.548734	0.652382	0.548734	0.652382
sp|Q3TSG4|ALKB5_MOUSE	Q3TSG4	Alkbh5	RNA demethylase ALKBH5 OS=Mus musculus GN=Alkbh5 PE=1 SV=2	123.73	0	2	sp|Q3TSG4|ALKB5_MOUSE	215.819	116.695	107.663	57.8156	107.403	149.925	151.339	122.78	112.179	136.352	0.531391	0.161566	0.275524	0	0	0.548797	0.652382	0.548797	0.652382
sp|Q60634|FLOT2_MOUSE	Q60634	Flot2	Flotillin-2 OS=Mus musculus GN=Flot2 PE=1 SV=2	50.16	0.00496689	1	sp|Q60634|FLOT2_MOUSE	25.189	32.3985	8.48141	7.51231	22.6309	19.5821	11.101	25.8407	16.8352	21.1065	0.672394	0.319903	0.526329	0.25	0	0.550056	0.652382	0.550056	0.652382
sp|Q61074|PPM1G_MOUSE	Q61074	Ppm1g	Protein phosphatase 1G OS=Mus musculus GN=Ppm1g PE=1 SV=3	75.74	0.00199005	1	sp|Q61074|PPM1G_MOUSE	94.1108	58.9719	94.2171	86.1536	66.4258	74.5268	169.92	94.4335	90.1322	84.4802	0.200252	0.466006	-0.102106	0	0	0.548966	0.652382	0.548966	0.652382
sp|Q9QYI3|DNJC7_MOUSE	Q9QYI3	Dnajc7	DnaJ homolog subfamily C member 7 OS=Mus musculus GN=Dnajc7 PE=1 SV=2	46.25	0.00723473	1	sp|Q9QYI3|DNJC7_MOUSE	54.1046	49.2032	74.8096	47.0294	56.5509	45.5622	123.664	52.6896	51.6539	54.6203	0.225598	0.521682	0.0812819	0	0	0.549914	0.652382	0.549914	0.652382
sp|P80313|TCPH_MOUSE	P80313	Cct7	T-complex protein 1 subunit eta OS=Mus musculus GN=Cct7 PE=1 SV=1	269.75	0	7	sp|P80313|TCPH_MOUSE	312.484	204.941	435.056	402.774	381.28	213.958	437.5	586.55	357.629	409.39	0.304678	0.380222	0.203191	0.107143	0	0.551304	0.653349	0.551304	0.653349
sp|Q7TMK9|HNRPQ_MOUSE	Q7TMK9	Syncrip	Heterogeneous nuclear ribonucleoprotein Q OS=Mus musculus GN=Syncrip PE=1 SV=2	473.56	0	10	sp|Q7TMK9|HNRPQ_MOUSE	2376.44	2012.64	2382.22	1955.35	2316.77	1923.97	2812.84	2535.33	2194.54	2426.05	0.105174	0.156501	0.148197	0.0454545	0	0.552517	0.653761	0.552517	0.653761
sp|Q9JIK5|DDX21_MOUSE	Q9JIK5	Ddx21	Nucleolar RNA helicase 2 OS=Mus musculus GN=Ddx21 PE=1 SV=3	690.63	0	15	sp|Q9JIK5|DDX21_MOUSE	5063.75	2203.63	5945.14	4373.28	3603.23	1989.34	5689.43	3586.08	4718.52	3594.66	0.363284	0.408167	-0.388611	0.046875	0.015625	0.552402	0.653761	0.552402	0.653761
sp|O08917|FLOT1_MOUSE	O08917	Flot1	Flotillin-1 OS=Mus musculus GN=Flot1 PE=1 SV=1	43	0.00703675	1	sp|O08917|FLOT1_MOUSE	106.964	137.934	59.9699	80.8021	107.582	66.9418	77.3368	77.3191	93.8832	77.3279	0.349525	0.213313	-0.265735	0	0	0.554702	0.655833	0.554702	0.655833
sp|Q9JKV1|ADRM1_MOUSE	Q9JKV1	Adrm1	Proteasomal ubiquitin receptor ADRM1 OS=Mus musculus GN=Adrm1 PE=1 SV=2	68.38	0	2	sp|Q9JKV1|ADRM1_MOUSE	574.16	122.087	726.823	829.103	237.052	150.291	896.767	397.747	650.491	317.399	0.554269	0.793583	-1.073	0	0	0.557202	0.658274	0.557202	0.658274
sp|Q9EQH3|VPS35_MOUSE	Q9EQH3	Vps35	Vacuolar protein sorting-associated protein 35 OS=Mus musculus GN=Vps35 PE=1 SV=1	93.31	0	2	sp|Q9EQH3|VPS35_MOUSE	103.223	100.162	173.216	112.728	125.102	59.8562	286.329	204.791	107.975	164.947	0.280728	0.580564	0.569329	0	0	0.55802	0.658725	0.55802	0.658725
sp|Q80TR8|VPRBP_MOUSE	Q80TR8	Vprbp	Protein VPRBP OS=Mus musculus GN=Vprbp PE=1 SV=4	43.27	0.00705882	1	sp|Q80TR8|VPRBP_MOUSE	21.1716	12.7183	1.26558	9.44782	42.7078	27.4595	21.7969	1.02167	11.083	24.6282	0.738594	0.741985	1.15824	0.25	0	0.560334	0.660941	0.560334	0.660941
sp|O35326|SRSF5_MOUSE	O35326	Srsf5	Serine/arginine-rich splicing factor 5 OS=Mus musculus GN=Srsf5 PE=1 SV=2	472.49	0	10	sp|O35326|SRSF5_MOUSE	5035.47	2816.92	2879.89	2737.22	3156.82	2604.49	1967.63	4151.53	2848.4	2880.65	0.330701	0.31158	0.00966907	0.204545	0.0454545	0.56364	0.663286	0.56364	0.663286
sp|Q8CHY6|P66A_MOUSE	Q8CHY6	Gatad2a	Transcriptional repressor p66 alpha OS=Mus musculus GN=Gatad2a PE=1 SV=2	559.27	0	11	sp|Q8CHY6|P66A_MOUSE	4489.88	2298.12	5187.72	2514.15	3352.6	2599.67	3586.12	2555.2	3502.02	2976.14	0.396363	0.173321	-0.186568	0.0833333	0	0.563196	0.663286	0.563196	0.663286
sp|Q99LX5|MMTA2_MOUSE	Q99LX5	Mmtag2	Multiple myeloma tumor-associated protein 2 homolog OS=Mus musculus GN=Mmtag2 PE=2 SV=1	146.23	0	3	sp|Q99LX5|MMTA2_MOUSE	387.057	359.544	190.529	376.364	426.599	378.121	239.712	129.93	367.954	308.916	0.281971	0.45919	-0.289075	0.166667	0	0.563343	0.663286	0.563343	0.663286
sp|Q80W00|PP1RA_MOUSE	Q80W00	Ppp1r10	Serine/threonine-protein phosphatase 1 regulatory subunit 10 OS=Mus musculus GN=Ppp1r10 PE=1 SV=1	60.12	0.00266667	1	sp|Q80W00|PP1RA_MOUSE	122.4	268.363	158.539	152.294	129.374	140.685	231.705	110.071	155.417	135.029	0.364606	0.353021	-0.203843	0.375	0	0.564268	0.663509	0.564268	0.663509
sp|Q99N94|RM09_MOUSE	Q99N94	Mrpl9	39S ribosomal protein L9, mitochondrial OS=Mus musculus GN=Mrpl9 PE=1 SV=2	138.6	0	4	sp|Q99N94|RM09_MOUSE	414.667	462.638	422.522	388.303	538.198	578.042	664.766	254.205	418.595	558.12	0.0729168	0.349382	0.414166	0	0	0.565788	0.664779	0.565788	0.664779
sp|Q9D554|SF3A3_MOUSE	Q9D554	Sf3a3	Splicing factor 3A subunit 3 OS=Mus musculus GN=Sf3a3 PE=1 SV=2	458.05	0	11	sp|Q9D554|SF3A3_MOUSE	3338.17	4366.33	2344.2	3306.87	2624.45	3260.47	2757.6	3230.67	3322.52	2994.14	0.247341	0.109483	-0.154636	0.0384615	0.0384615	0.566792	0.665442	0.566792	0.665442
sp|Q8R323|RFC3_MOUSE	Q8R323	Rfc3	Replication factor C subunit 3 OS=Mus musculus GN=Rfc3 PE=1 SV=1	66.6	0.00188501	1	sp|Q8R323|RFC3_MOUSE	91.5069	68.5153	121.166	84.7864	112.156	33.7174	97.9353	91.1901	88.1467	94.5627	0.240574	0.41171	0.101496	0	0	0.567767	0.666068	0.567767	0.666068
sp|O54734|OST48_MOUSE	O54734	Ddost	Dolichyl-diphosphooligosaccharide--protein glycosyltransferase 48 kDa subunit OS=Mus musculus GN=Ddost PE=1 SV=2	464.91	0	8	sp|O54734|OST48_MOUSE	2662.67	3209.64	2082.91	1841.89	2056.13	2351.29	2197.47	2122.48	2372.79	2159.98	0.250225	0.0581459	-0.124937	0	0.0277778	0.571355	0.669758	0.571355	0.669758
sp|Q6NXI6|RPRD2_MOUSE	Q6NXI6	Rprd2	Regulation of nuclear pre-mRNA domain-containing protein 2 OS=Mus musculus GN=Rprd2 PE=1 SV=1	75.54	0.00198413	2	sp|Q6NXI6|RPRD2_MOUSE	128.211	264.239	55.3961	186.834	255.114	236.584	143.91	92.7009	157.522	190.247	0.558172	0.422459	0.253627	0	0	0.573101	0.671283	0.573101	0.671283
sp|Q91WJ8|FUBP1_MOUSE	Q91WJ8	Fubp1	Far upstream element-binding protein 1 OS=Mus musculus GN=Fubp1 PE=1 SV=1	40.67	0.00768049	1	sp|Q91WJ8|FUBP1_MOUSE	26.241	3.93161	125.905	25.5112	22.125	8.64924	86.8054	119.144	25.8761	54.4652	1.20405	0.887996	0.760254	0.25	0	0.57673	0.674757	0.57673	0.674757
sp|Q9CQS8|SC61B_MOUSE	Q9CQS8	Sec61b	Protein transport protein Sec61 subunit beta OS=Mus musculus GN=Sec61b PE=1 SV=3	41.83	0.00697674	1	sp|Q9CQS8|SC61B_MOUSE	621.537	483.666	563.486	456.655	619.164	623.281	473.607	590.306	523.576	604.735	0.141757	0.121759	0.211698	0	0	0.576959	0.674757	0.576959	0.674757
sp|P42932|TCPQ_MOUSE	P42932	Cct8	T-complex protein 1 subunit theta OS=Mus musculus GN=Cct8 PE=1 SV=3	473.32	0	11	sp|P42932|TCPQ_MOUSE	2152.55	1327.56	2696.15	2460.95	1954.66	1125.48	2786.68	1810.68	2306.75	1882.67	0.276712	0.355346	-0.290907	0.0681818	0	0.579319	0.676993	0.579319	0.676993
sp|Q8BGX2|TIM29_MOUSE	Q8BGX2	Timm29	Mitochondrial import inner membrane translocase subunit Tim29 OS=Mus musculus GN=Timm29 PE=1 SV=1	84.4	0	1	sp|Q8BGX2|TIM29_MOUSE	47.5664	85.4052	85.2715	59.7346	109.442	221.209	241.051	13.2658	72.503	165.326	0.272792	0.724156	1.1244	0.25	0	0.580495	0.677843	0.580495	0.677843
sp|P62075|TIM13_MOUSE	P62075	Timm13	Mitochondrial import inner membrane translocase subunit Tim13 OS=Mus musculus GN=Timm13 PE=1 SV=1	62.58	0.00181818	1	sp|P62075|TIM13_MOUSE	95.4828	108.276	51.0138	35.2099	117.508	45.6767	39.9237	222.043	73.2483	81.5923	0.481824	0.798388	0.0700076	0	0	0.583092	0.680349	0.583092	0.680349
sp|Q920B9|SP16H_MOUSE	Q920B9	Supt16h	FACT complex subunit SPT16 OS=Mus musculus GN=Supt16h PE=1 SV=2	122.29	0	3	sp|Q920B9|SP16H_MOUSE	469.332	223.078	496.21	496.527	434.906	236.313	443.288	334.516	482.771	384.711	0.315112	0.268941	-0.33939	0	0	0.586255	0.683512	0.586255	0.683512
sp|Q9D824|FIP1_MOUSE	Q9D824	Fip1l1	Pre-mRNA 3'-end-processing factor FIP1 OS=Mus musculus GN=Fip1l1 PE=1 SV=1	574.58	0	11	sp|Q9D824|FIP1_MOUSE	6525.24	13092.7	4786	6660.33	5221.4	9528.87	6554.39	4807.11	6592.78	5887.89	0.47028	0.327055	-0.172363	0.0192308	0	0.586726	0.683533	0.586726	0.683533
sp|P27773|PDIA3_MOUSE	P27773	Pdia3	Protein disulfide-isomerase A3 OS=Mus musculus GN=Pdia3 PE=1 SV=2	351.62	0	10	sp|P27773|PDIA3_MOUSE	2134.98	2037.47	1760.01	1530.94	2085.97	1457.68	1393.4	1936.98	1898.74	1697.33	0.146856	0.20059	-0.172435	0	0	0.587573	0.683783	0.587573	0.683783
sp|Q9Z0X1|AIFM1_MOUSE	Q9Z0X1	Aifm1	Apoptosis-inducing factor 1, mitochondrial OS=Mus musculus GN=Aifm1 PE=1 SV=1	403.85	0	8	sp|Q9Z0X1|AIFM1_MOUSE	2762.49	3044.23	2840.14	2825.4	2481.71	3139.5	3038.63	2052.46	2832.77	2760.17	0.0425992	0.189527	-0.0448313	0.0277778	0	0.587845	0.683783	0.587845	0.683783
sp|Q9DCG9|TR112_MOUSE	Q9DCG9	Trmt112	Multifunctional methyltransferase subunit TRM112-like protein OS=Mus musculus GN=Trmt112 PE=1 SV=1	54.7	0.00426621	2	sp|Q9DCG9|TR112_MOUSE	252.28	169.376	275.95	195.395	218.384	161.519	459.909	240.116	223.837	229.25	0.220932	0.484781	0.0445936	0	0	0.589981	0.685739	0.589981	0.685739
sp|P80318|TCPG_MOUSE	P80318	Cct3	T-complex protein 1 subunit gamma OS=Mus musculus GN=Cct3 PE=1 SV=1	892.76	0	18	sp|P80318|TCPG_MOUSE	2260.47	1848.02	3747.7	2776.84	3188.26	1962.56	3837.71	2865.7	2518.66	3026.98	0.308355	0.263269	0.270795	0.0340909	0	0.593157	0.6889	0.593157	0.6889
sp|Q8CHI8|EP400_MOUSE	Q8CHI8	Ep400	E1A-binding protein p400 OS=Mus musculus GN=Ep400 PE=1 SV=3	333.89	0	9	sp|Q8CHI8|EP400_MOUSE	1147.69	764.224	851.946	1002.46	985.711	966.03	666.909	831.374	927.203	898.702	0.179481	0.170824	-0.0443338	0.0277778	0.0277778	0.595789	0.691016	0.595789	0.691016
sp|Q922Y1|UBXN1_MOUSE	Q922Y1	Ubxn1	UBX domain-containing protein 1 OS=Mus musculus GN=Ubxn1 PE=1 SV=1	55.91	0.00429553	1	sp|Q922Y1|UBXN1_MOUSE	80.3478	36.6056	98.9078	65.6388	56.3077	23.9886	147.202	42.1194	72.9933	49.2135	0.373831	0.81327	-0.576496	0	0	0.595892	0.691016	0.595892	0.691016
sp|Q91YN9|BAG2_MOUSE	Q91YN9	Bag2	BAG family molecular chaperone regulator 2 OS=Mus musculus GN=Bag2 PE=1 SV=1	47.34	0.00648298	1	sp|Q91YN9|BAG2_MOUSE	919.381	229.724	259.756	283.279	410.675	625.49	331.181	359.088	271.517	384.881	0.783912	0.309037	0.501477	0	0	0.599927	0.695161	0.599927	0.695161
sp|Q9JLR9|HIG1A_MOUSE	Q9JLR9	Higd1a	HIG1 domain family member 1A, mitochondrial OS=Mus musculus GN=Higd1a PE=1 SV=1	58.85	0	1	sp|Q9JLR9|HIG1A_MOUSE	724.086	2421.02	1727.62	1509.84	751.933	1639.6	1561.6	1295.92	1618.73	1428.76	0.438045	0.305943	-0.183091	0	0	0.602392	0.697482	0.602392	0.697482
sp|P52293|IMA1_MOUSE	P52293	Kpna2	Importin subunit alpha-1 OS=Mus musculus GN=Kpna2 PE=1 SV=2	696.64	0	11	sp|P52293|IMA1_MOUSE	3912.43	3811.43	3749.36	4562.34	4059.26	4194.64	4119.69	4797.5	3861.93	4157.16	0.0935511	0.0794391	0.106341	0.0384615	0	0.607093	0.70185	0.607093	0.70185
sp|Q8JZQ9|EIF3B_MOUSE	Q8JZQ9	Eif3b	Eukaryotic translation initiation factor 3 subunit B OS=Mus musculus GN=Eif3b PE=1 SV=1	169.52	0	4	sp|Q8JZQ9|EIF3B_MOUSE	638.815	329.254	1307.41	1101.18	632.904	788.048	1330.04	879.927	869.998	833.988	0.524426	0.329865	-0.0103545	0.0625	0	0.606998	0.70185	0.606998	0.70185
sp|P47964|RL36_MOUSE	P47964	Rpl36	60S ribosomal protein L36 OS=Mus musculus GN=Rpl36 PE=3 SV=2	210.63	0	4	sp|P47964|RL36_MOUSE	1341.18	2060.27	1627.05	1667.87	1417.3	1698.2	1068.02	1999.07	1647.46	1557.75	0.176599	0.257024	-0.0865622	0	0	0.608343	0.702757	0.608343	0.702757
sp|P23198|CBX3_MOUSE	P23198	Cbx3	Chromobox protein homolog 3 OS=Mus musculus GN=Cbx3 PE=1 SV=2	434.08	0	6	sp|P23198|CBX3_MOUSE	1481.26	1008.92	1594.8	1571.32	1622.8	1092.56	1743.64	1756.17	1526.29	1683.22	0.194119	0.201644	0.140899	0	0	0.609701	0.70325	0.609701	0.70325
sp|Q8BHB4|WDR3_MOUSE	Q8BHB4	Wdr3	WD repeat-containing protein 3 OS=Mus musculus GN=Wdr3 PE=1 SV=1	38.53	0.00822737	1	sp|Q8BHB4|WDR3_MOUSE	8.58374	14.2782	11.3426	19.2083	14.59	6.73856	24.9731	20.4694	12.8104	17.5297	0.340248	0.472125	0.441442	0.25	0	0.609258	0.70325	0.609258	0.70325
sp|Q8JZQ2|AFG32_MOUSE	Q8JZQ2	Afg3l2	AFG3-like protein 2 OS=Mus musculus GN=Afg3l2 PE=1 SV=1	253.3	0	6	sp|Q8JZQ2|AFG32_MOUSE	776.283	959.867	785.81	824.267	818.352	666.187	908.913	728.58	805.039	773.466	0.101348	0.135764	-0.0597422	0	0.0416667	0.613169	0.706711	0.613169	0.706711
sp|O88685|PRS6A_MOUSE	O88685	Psmc3	26S protease regulatory subunit 6A OS=Mus musculus GN=Psmc3 PE=1 SV=2	312.5	0	8	sp|O88685|PRS6A_MOUSE	781.096	397.032	1078.72	605.497	516.706	301.919	1210.76	556.416	693.296	536.561	0.40321	0.607109	-0.359057	0.03125	0	0.613668	0.706747	0.613668	0.706747
sp|Q9JHS4|CLPX_MOUSE	Q9JHS4	Clpx	ATP-dependent Clp protease ATP-binding subunit clpX-like, mitochondrial OS=Mus musculus GN=Clpx PE=1 SV=2	322.71	0	6	sp|Q9JHS4|CLPX_MOUSE	911.592	734.5	722.849	1095.37	805.064	765.031	671.36	927.944	823.046	785.047	0.202717	0.134224	-0.0602653	0	0	0.614509	0.707177	0.614509	0.707177
sp|Q6DFW4|NOP58_MOUSE	Q6DFW4	Nop58	Nucleolar protein 58 OS=Mus musculus GN=Nop58 PE=1 SV=1	363.21	0	7	sp|Q6DFW4|NOP58_MOUSE	1670.53	853.279	2322.83	1258.88	1330.81	914.609	2188.95	888.484	1464.71	1122.71	0.410836	0.456133	-0.394459	0	0	0.615578	0.707868	0.615578	0.707868
sp|Q8BTM8|FLNA_MOUSE	Q8BTM8	Flna	Filamin-A OS=Mus musculus GN=Flna PE=1 SV=5	218.81	0	6	sp|Q8BTM8|FLNA_MOUSE	228.411	186.639	587.091	458.712	203.565	141.039	565.031	339.655	343.561	271.61	0.520905	0.601212	-0.299829	0.0833333	0	0.616414	0.70829	0.616414	0.70829
sp|Q9CXW4|RL11_MOUSE	Q9CXW4	Rpl11	60S ribosomal protein L11 OS=Mus musculus GN=Rpl11 PE=1 SV=4	363.98	0	8	sp|Q9CXW4|RL11_MOUSE	5474.63	3644.88	6633.08	5762.51	5053.76	5295.15	6128.86	6572.03	5618.57	5712	0.233597	0.123129	0.0204156	0.0555556	0.111111	0.618127	0.709719	0.618127	0.709719
sp|Q5XJY4|PARL_MOUSE	Q5XJY4	Parl	Presenilins-associated rhomboid-like protein, mitochondrial OS=Mus musculus GN=Parl PE=1 SV=1	64.82	0.00185874	1	sp|Q5XJY4|PARL_MOUSE	503.155	379.051	295.87	256.497	260.318	510.155	380.934	167.27	337.46	320.626	0.304058	0.451232	-0.0887678	0	0	0.618732	0.709874	0.618732	0.709874
sp|Q60597|ODO1_MOUSE	Q60597	Ogdh	2-oxoglutarate dehydrogenase, mitochondrial OS=Mus musculus GN=Ogdh PE=1 SV=3	279.38	0	6	sp|Q60597|ODO1_MOUSE	1278.6	855.942	635.917	670.296	1203.84	887.665	927.129	707.51	763.119	907.397	0.343191	0.220247	0.260237	0.0714286	0	0.619886	0.710659	0.619886	0.710659
sp|Q61081|CDC37_MOUSE	Q61081	Cdc37	Hsp90 co-chaperone Cdc37 OS=Mus musculus GN=Cdc37 PE=1 SV=1	107.29	0	2	sp|Q61081|CDC37_MOUSE	205.995	197.22	436.427	470.805	289.118	227.123	887.354	285.708	321.211	287.413	0.44631	0.73716	-0.0610742	0	0	0.62074	0.711098	0.62074	0.711098
sp|Q8BG32|PSD11_MOUSE	Q8BG32	Psmd11	26S proteasome non-ATPase regulatory subunit 11 OS=Mus musculus GN=Psmd11 PE=1 SV=3	198.17	0	5	sp|Q8BG32|PSD11_MOUSE	268.709	174.86	496.257	388.053	175.473	135.626	680.369	266.495	328.381	220.984	0.4218	0.794912	-0.578471	0.2	0.05	0.622625	0.712717	0.622625	0.712717
sp|P27661|H2AX_MOUSE	P27661	H2afx	Histone H2AX OS=Mus musculus GN=H2afx PE=1 SV=2	75.6	0.0019861	2	sp|P27661|H2AX_MOUSE	74.7788	70.9487	34.9329	24.2409	74.3807	37.1582	35.611	86.2516	52.9408	55.7694	0.496092	0.442679	0.078623	0	0	0.626998	0.715014	0.626998	0.715014
sp|Q8JZS9|RM48_MOUSE	Q8JZS9	Mrpl48	39S ribosomal protein L48, mitochondrial OS=Mus musculus GN=Mrpl48 PE=1 SV=1	87.93	0	1	sp|Q8JZS9|RM48_MOUSE	74.4964	108.097	144.201	114.317	207.12	78.4672	181.461	77.6992	111.207	129.964	0.259254	0.498623	0.102227	0.5	0.375	0.626115	0.715014	0.626115	0.715014
sp|Q9CQ22|LTOR1_MOUSE	Q9CQ22	Lamtor1	Ragulator complex protein LAMTOR1 OS=Mus musculus GN=Lamtor1 PE=1 SV=1	100.94	0	2	sp|Q9CQ22|LTOR1_MOUSE	440.617	266.281	286.215	240.421	211.955	210.139	428.544	276.065	276.248	244.01	0.292256	0.364248	-0.19064	0	0	0.626811	0.715014	0.626811	0.715014
sp|Q9R1J0|NSDHL_MOUSE	Q9R1J0	Nsdhl	Sterol-4-alpha-carboxylate 3-dehydrogenase, decarboxylating OS=Mus musculus GN=Nsdhl PE=1 SV=1	74.46	0	2	sp|Q9R1J0|NSDHL_MOUSE	476.259	236.68	516.977	560.047	374.815	286.618	526.672	365.731	496.618	370.273	0.323235	0.258187	-0.422443	0	0	0.625969	0.715014	0.625969	0.715014
sp|Q9WTR1|TRPV2_MOUSE	Q9WTR1	Trpv2	Transient receptor potential cation channel subfamily V member 2 OS=Mus musculus GN=Trpv2 PE=1 SV=2	41.13	0.00692841	1	sp|Q9WTR1|TRPV2_MOUSE	132.14	133.166	91.4173	61.3946	129.189	108.79	113.119	32.1187	111.779	110.954	0.332086	0.452532	0.0133881	0	0	0.626194	0.715014	0.626194	0.715014
sp|Q9BCZ4|SELS_MOUSE	Q9BCZ4	Selenos	Selenoprotein S OS=Mus musculus GN=Selenos PE=1 SV=3	127.29	0	2	sp|Q9BCZ4|SELS_MOUSE	237.435	161.217	334.442	304.893	228.224	274.906	295.061	305.936	271.164	284.983	0.297031	0.124503	0.0820573	0	0	0.631088	0.718594	0.631088	0.718594
sp|Q9QXK7|CPSF3_MOUSE	Q9QXK7	Cpsf3	Cleavage and polyadenylation specificity factor subunit 3 OS=Mus musculus GN=Cpsf3 PE=1 SV=2	79.47	0	2	sp|Q9QXK7|CPSF3_MOUSE	564.22	245.552	409.495	433.803	297.555	618.319	476.437	437.923	421.649	457.18	0.316579	0.288253	0.116038	0	0	0.630677	0.718594	0.630677	0.718594
sp|P27659|RL3_MOUSE	P27659	Rpl3	60S ribosomal protein L3 OS=Mus musculus GN=Rpl3 PE=1 SV=3	885.22	0	18	sp|P27659|RL3_MOUSE	7090.44	4927.95	9815.36	8966.47	7306.48	8188.82	7694.53	9553.15	8028.45	7941.67	0.281894	0.119783	-0.00646298	0.0238095	0	0.631687	0.718641	0.631687	0.718641
sp|P48962|ADT1_MOUSE	P48962	Slc25a4	ADP/ATP translocase 1 OS=Mus musculus GN=Slc25a4 PE=1 SV=4	85.78	0	2	sp|P48962|ADT1_MOUSE	26.9687	50.7739	225.265	147.988	47.8374	24.8702	98.9468	138.69	99.3808	73.3921	0.811281	0.659474	-0.33335	0	0	0.632081	0.718641	0.632081	0.718641
sp|Q8CG48|SMC2_MOUSE	Q8CG48	Smc2	Structural maintenance of chromosomes protein 2 OS=Mus musculus GN=Smc2 PE=1 SV=2	572.66	0	14	sp|Q8CG48|SMC2_MOUSE	1678.31	778.302	2838.77	2212.19	2008.71	1498.79	3100.24	1563.5	1945.25	1786.11	0.464885	0.36249	-0.120717	0	0	0.633498	0.719711	0.633498	0.719711
sp|Q62318|TIF1B_MOUSE	Q62318	Trim28	Transcription intermediary factor 1-beta OS=Mus musculus GN=Trim28 PE=1 SV=3	583.08	0	13	sp|Q62318|TIF1B_MOUSE	1912.02	1517.13	3062.84	2729.31	1963.58	1872.96	3407.74	2937.54	2320.66	2450.56	0.309732	0.294694	0.0722308	0.0576923	0	0.639714	0.726227	0.639714	0.726227
sp|P80315|TCPD_MOUSE	P80315	Cct4	T-complex protein 1 subunit delta OS=Mus musculus GN=Cct4 PE=1 SV=3	513.62	0	9	sp|P80315|TCPD_MOUSE	3086.25	1503.03	3189.41	2530.94	2452.64	1691.66	2689.13	2274.75	2808.59	2363.7	0.29969	0.186894	-0.242739	0.0681818	0	0.643718	0.729886	0.643718	0.729886
sp|Q9Z1D1|EIF3G_MOUSE	Q9Z1D1	Eif3g	Eukaryotic translation initiation factor 3 subunit G OS=Mus musculus GN=Eif3g PE=1 SV=2	78.91	0	2	sp|Q9Z1D1|EIF3G_MOUSE	33.0807	1.32449	15.1848	5.4517	20.5022	11.9976	7.71094	6.23266	10.3182	9.85428	1.02687	0.55224	0.0801622	0.625	0.125	0.643904	0.729886	0.643904	0.729886
sp|Q03347|RUNX1_MOUSE	Q03347	Runx1	Runt-related transcription factor 1 OS=Mus musculus GN=Runx1 PE=1 SV=1	253.86	0	6	sp|Q03347|RUNX1_MOUSE	337.255	388.558	372.012	467.602	482.297	394.086	421.361	371.354	380.285	407.723	0.140904	0.114857	0.100044	0.0714286	0	0.647704	0.733643	0.647704	0.733643
sp|Q6P1B1|XPP1_MOUSE	Q6P1B1	Xpnpep1	Xaa-Pro aminopeptidase 1 OS=Mus musculus GN=Xpnpep1 PE=1 SV=1	49.28	0.00577082	1	sp|Q6P1B1|XPP1_MOUSE	46.6276	32.2717	49.022	51.1726	29.7187	17.4848	58.6346	70.3337	47.8248	44.1766	0.190709	0.558416	-0.195745	0.25	0	0.64829	0.733757	0.64829	0.733757
sp|P02663|CASA2_BOVIN	P02663	CSN1S2	Alpha-S2-casein OS=Bos taurus GN=CSN1S2 PE=1 SV=2	487.22	0	10	sp|P02663|CASA2_BOVIN	1728.46	756.483	431.12	400.581	155.202	186.326	136.617	10405.9	593.801	170.764	0.748696	1.88287	-1.74771	0.269231	0.173077	0.64933	0.734141	0.64933	0.734141
sp|Q9DBG6|RPN2_MOUSE	Q9DBG6	Rpn2	Dolichyl-diphosphooligosaccharide--protein glycosyltransferase subunit 2 OS=Mus musculus GN=Rpn2 PE=1 SV=1	405.19	0	6	sp|Q9DBG6|RPN2_MOUSE	1178	1300.97	1108.5	881.442	788.036	1062.61	1207.78	1101.39	1143.25	1082	0.157701	0.171938	-0.0790064	0.0833333	0	0.649601	0.734141	0.649601	0.734141
sp|O55135|IF6_MOUSE	O55135	Eif6	Eukaryotic translation initiation factor 6 OS=Mus musculus GN=Eif6 PE=1 SV=2	102.51	0	3	sp|O55135|IF6_MOUSE	261.081	110.128	250.591	324.861	268.712	149.268	272.797	355.811	255.836	270.755	0.382469	0.324829	0.0820308	0	0	0.651876	0.735465	0.651876	0.735465
sp|Q02053|UBA1_MOUSE	Q02053	Uba1	Ubiquitin-like modifier-activating enzyme 1 OS=Mus musculus GN=Uba1 PE=1 SV=1	300.7	0	4	sp|Q02053|UBA1_MOUSE	702.714	303.226	648.077	535.396	351.047	184.669	1014.88	580.339	591.736	465.693	0.323437	0.67584	-0.384105	0.0416667	0	0.65239	0.735465	0.65239	0.735465
sp|Q63850|NUP62_MOUSE	Q63850	Nup62	Nuclear pore glycoprotein p62 OS=Mus musculus GN=Nup62 PE=1 SV=2	39.52	0.00833965	1	sp|Q63850|NUP62_MOUSE	37.0844	10.9483	22.5674	5.78293	26.3559	24.6021	3.03259	96.2908	16.7579	25.479	0.727675	1.07953	0.695981	0.5	0	0.65143	0.735465	0.65143	0.735465
sp|Q9DCJ9|NPL_MOUSE	Q9DCJ9	Npl	N-acetylneuraminate lyase OS=Mus musculus GN=Npl PE=1 SV=1	41.53	0.00695518	1	sp|Q9DCJ9|NPL_MOUSE	34.0156	93.1574	19.3299	12.3687	26.9693	38.9812	35.6768	8.36469	26.6727	31.323	0.925305	0.499124	0.274638	0	0	0.652719	0.735465	0.652719	0.735465
sp|Q9D6Z1|NOP56_MOUSE	Q9D6Z1	Nop56	Nucleolar protein 56 OS=Mus musculus GN=Nop56 PE=1 SV=2	476.53	0	9	sp|Q9D6Z1|NOP56_MOUSE	1289.91	744.565	2333.12	1189.92	1206.78	612.473	1911.45	1092.86	1239.91	1149.82	0.483912	0.444702	-0.10943	0.0833333	0	0.654895	0.737367	0.654895	0.737367
sp|Q923D2|BLVRB_MOUSE	Q923D2	Blvrb	Flavin reductase (NADPH) OS=Mus musculus GN=Blvrb PE=1 SV=3	139.77	0	4	sp|Q923D2|BLVRB_MOUSE	1373.65	422.699	1494.91	1250.05	1107.73	596.171	1082.39	883.991	1311.85	983.191	0.42762	0.257712	-0.421837	0.125	0.0625	0.656536	0.738664	0.656536	0.738664
sp|P14733|LMNB1_MOUSE	P14733	Lmnb1	Lamin-B1 OS=Mus musculus GN=Lmnb1 PE=1 SV=3	1713.43	0	37	sp|P14733|LMNB1_MOUSE	12615.8	11937.6	13155	15768.9	11505.2	11633.2	12701.6	14298.6	12885.4	12167.4	0.125319	0.103115	-0.0837971	0.0523256	0.00581395	0.65705	0.738693	0.65705	0.738693
sp|Q9CR25|DPH2_MOUSE	Q9CR25	Dph2	2-(3-amino-3-carboxypropyl)histidine synthase subunit 2 OS=Mus musculus GN=Dph2 PE=1 SV=1	39.76	0.00761035	1	sp|Q9CR25|DPH2_MOUSE	22.3322	8.68565	3.41773	1.73709	12.2705	9.50051	5.51987	4.48163	6.05169	7.51019	1.03291	0.453956	0.410484	0	0	0.660964	0.74254	0.660964	0.74254
sp|Q640M1|UT14A_MOUSE	Q640M1	Utp14a	U3 small nucleolar RNA-associated protein 14 homolog A OS=Mus musculus GN=Utp14a PE=1 SV=1	95.03	0	2	sp|Q640M1|UT14A_MOUSE	202.078	57.4249	115.871	78.1473	80.1149	49.4076	152.07	98.8166	97.009	89.4657	0.563503	0.453152	-0.0969082	0.125	0	0.66296	0.744229	0.66296	0.744229
sp|Q5EG47|AAPK1_MOUSE	Q5EG47	Prkaa1	5'-AMP-activated protein kinase catalytic subunit alpha-1 OS=Mus musculus GN=Prkaa1 PE=1 SV=2	64.71	0.00185185	2	sp|Q5EG47|AAPK1_MOUSE	114.192	158.072	285.061	244.266	156.029	120.697	334.411	119.966	201.169	138.363	0.3899	0.560695	-0.517909	0	0	0.667552	0.748827	0.667552	0.748827
sp|P47962|RL5_MOUSE	P47962	Rpl5	60S ribosomal protein L5 OS=Mus musculus GN=Rpl5 PE=1 SV=3	664.33	0	15	sp|P47962|RL5_MOUSE	2544.44	2083.35	2721.47	2424.63	2994.29	1996.45	2154.32	3697.74	2484.54	2574.3	0.110201	0.2916	0.0321656	0.15625	0	0.669012	0.749909	0.669012	0.749909
sp|Q9QYJ0|DNJA2_MOUSE	Q9QYJ0	Dnaja2	DnaJ homolog subfamily A member 2 OS=Mus musculus GN=Dnaja2 PE=1 SV=1	103.8	0	2	sp|Q9QYJ0|DNJA2_MOUSE	487.711	241.01	408.85	333.943	557.1	291.222	427.628	332.628	371.397	380.128	0.286328	0.293515	0.0295465	0	0	0.673118	0.753952	0.673118	0.753952
sp|Q91WK2|EIF3H_MOUSE	Q91WK2	Eif3h	Eukaryotic translation initiation factor 3 subunit H OS=Mus musculus GN=Eif3h PE=1 SV=1	142.87	0	2	sp|Q91WK2|EIF3H_MOUSE	405.914	157.768	336.51	379.282	214.376	251.613	423.288	234.328	357.896	242.97	0.349471	0.342242	-0.557092	0	0	0.679877	0.760959	0.679877	0.760959
sp|Q99M87|DNJA3_MOUSE	Q99M87	Dnaja3	DnaJ homolog subfamily A member 3, mitochondrial OS=Mus musculus GN=Dnaja3 PE=1 SV=1	190.68	0	5	sp|Q99M87|DNJA3_MOUSE	1036.18	865.364	1167.98	1263.28	1101.3	1085.78	1107.92	1269.97	1102.08	1104.61	0.15926	0.0756354	0.00588884	0	0	0.680657	0.761267	0.680657	0.761267
sp|P19096|FAS_MOUSE	P19096	Fasn	Fatty acid synthase OS=Mus musculus GN=Fasn PE=1 SV=2	146.88	0	4	sp|P19096|FAS_MOUSE	186.933	97.1059	414.714	295.344	172.354	58.5549	418.618	249.702	241.138	211.028	0.552355	0.672524	-0.179667	0	0	0.682994	0.762801	0.682994	0.762801
sp|Q8BFV2|PCID2_MOUSE	Q8BFV2	Pcid2	PCI domain-containing protein 2 OS=Mus musculus GN=Pcid2 PE=1 SV=1	47.8	0	1	sp|Q8BFV2|PCID2_MOUSE	11.0462	4.4791	3.2697	0.498512	1.81186	3.52653	1.85204	23.4734	3.8744	2.68928	0.926873	1.37863	-0.582503	0.25	0	0.683068	0.762801	0.683068	0.762801
[truncated: 158 more rows]
