# Supplementary material for: Nuclear interacting SET domain protein 1 inactivation impairs GATA1-regulated erythroid differentiation and causes erythroleukemia
Source: Nat Commun. 2020 Jun 12;11:2807. doi: 10.1038/s41467-020-16179-8 (PMC7293310; doi:10.1038/s41467-020-16179-8)
Supplement: Supplementary file 13 — Supplementary Data 11 [file 41467_2020_16179_MOESM13_ESM.xlsx]

## Sheet: TableS14 GATA1 IP SET in KO 24h
Supplementary Data 11: Addback of SET mutated Nsd1 into Nsd1-/-. Differential protein expression following IP of GATA1 after 24h in differentiation medium
proteinName	ac	geneName	proteinDescription	idScore	idQValue	nbPeptides	allAccessions	001_RESCUE_A18	002_RESCUE_A18	003_RESCUE_A18	004_RESCUE_A18	005_RESCUE_A18	006_RESCUE_A18	007_RESCUE_A18	008_RESCUE_A18	medianInt_CTRL_IgG_UNDIFF	medianInt_GATA_UNDIFF	cv_CTRL_IgG_UNDIFF	cv_GATA_UNDIFF	log2ratio_GATA_UNDIFF	fracNAFeatures.CTRL_IgG_UNDIFF	fracNAFeatures.GATA_UNDIFF	pValue_GATA_UNDIFF	qValue_GATA_UNDIFF	FTestPValue	FTestQValue
sp|P01630|KV2A6_MOUSE	P01630	NA	Ig kappa chain V-II region 7S34.1 OS=Mus musculus PE=1 SV=1	165.11	0	1	sp|P01630|KV2A6_MOUSE	650511	478845	396998	908675	303.838	226.416	241.667	368.69	564678	272.753	0.371473	0.22789	-11.0082	0	0.25	1.39743e-10	2.11991e-07	1.39743e-10	2.11991e-07
sp|A2AJT4|PNISR_MOUSE	A2AJT4	Pnisr	Arginine/serine-rich protein PNISR OS=Mus musculus GN=Pnisr PE=1 SV=1	36.84	0.00951684	1	sp|A2AJT4|PNISR_MOUSE	0.275562	0.258974	0.258974	0.258974	156.412	87.7416	158.205	96.6678	0.258974	126.54	0.0315215	0.302758	8.89121	0.75	0	3.16131e-10	2.39785e-07	3.16131e-10	2.39785e-07
sp|A2AIV2|VIR_MOUSE	A2AIV2	Kiaa1429	Protein virilizer homolog OS=Mus musculus GN=Kiaa1429 PE=1 SV=1	79.49	0	1	sp|A2AIV2|VIR_MOUSE	0.258974	0.258974	0.258974	0.258974	44.7738	62.9966	79.7249	83.365	0.258974	71.3608	0	0.261091	8.0962	1	0	5.9232e-10	2.99517e-07	5.9232e-10	2.99517e-07
sp|P60898|RPB9_MOUSE	P60898	Polr2i	DNA-directed RNA polymerase II subunit RPB9 OS=Mus musculus GN=Polr2i PE=1 SV=1	42.14	0	1	sp|P60898|RPB9_MOUSE	0.258974	0.258974	0.258974	0.258974	31.1202	23.5399	38.542	32.3483	0.258974	31.7342	0	0.196195	6.93682	1	0	1.07378e-09	4.07231e-07	1.07378e-09	4.07231e-07
sp|P17679|GATA1_MOUSE	P17679	Gata1	Erythroid transcription factor OS=Mus musculus GN=Gata1 PE=1 SV=1	1493.77	0	18	sp|P17679|GATA1_MOUSE	15468.9	12230.5	10385.9	15010.7	1.11042e+06	856030	785443	739522	13620.6	820736	0.180719	0.189571	5.91927	0.132812	0	5.73016e-09	1.08658e-06	5.73016e-09	1.08658e-06
sp|Q99KV1|DJB11_MOUSE	Q99KV1	Dnajb11	DnaJ homolog subfamily B member 11 OS=Mus musculus GN=Dnajb11 PE=1 SV=1	78.26	0	1	sp|Q99KV1|DJB11_MOUSE	0.258974	0.258974	0.258974	0.258974	79.1465	321.875	192.224	122.334	0.258974	157.279	0	0.593069	9.20979	1	0	4.18895e-09	1.08658e-06	4.18895e-09	1.08658e-06
sp|Q9D6J3|CCD94_MOUSE	Q9D6J3	Ccdc94	Coiled-coil domain-containing protein 94 OS=Mus musculus GN=Ccdc94 PE=1 SV=1	62	0.00180832	1	sp|Q9D6J3|CCD94_MOUSE	0.258974	0.258974	0.258974	0.258974	226.25	171.395	80.8945	69.0266	0.258974	126.145	0	0.548557	8.8287	1	0	4.57259e-09	1.08658e-06	4.57259e-09	1.08658e-06
sp|Q9WVM3|APC7_MOUSE	Q9WVM3	Anapc7	Anaphase-promoting complex subunit 7 OS=Mus musculus GN=Anapc7 PE=1 SV=3	93.24	0	2	sp|Q9WVM3|APC7_MOUSE	0.517949	0.517949	0.517949	0.517949	104.904	78.833	172.486	240.127	0.517949	138.695	0	0.485594	8.02075	1	0	5.08565e-09	1.08658e-06	5.08565e-09	1.08658e-06
sp|P18524|HVM53_MOUSE	P18524	NA	Ig heavy chain V region RF OS=Mus musculus PE=1 SV=1	38.7	0.00823353	1	sp|P18524|HVM53_MOUSE	30149	5068.78	10052.2	9405.97	9.73829	15.9614	11.8086	17.8035	9729.09	13.885	0.819905	0.267868	-9.46815	0	0	1.61832e-08	2.72776e-06	1.61832e-08	2.72776e-06
sp|Q6DI86|FAKD1_MOUSE	Q6DI86	Fastkd1	FAST kinase domain-containing protein 1, mitochondrial OS=Mus musculus GN=Fastkd1 PE=2 SV=1	42.47	0.00698216	1	sp|Q6DI86|FAKD1_MOUSE	0.258974	0.258974	0.258974	0.258974	45.758	13.4671	27.1835	34.5574	0.258974	30.8704	0	0.447781	6.88691	1	0	3.17782e-08	4.69495e-06	3.17782e-08	4.69495e-06
sp|Q9Z1Z0|USO1_MOUSE	Q9Z1Z0	Uso1	General vesicular transport factor p115 OS=Mus musculus GN=Uso1 PE=1 SV=2	38.54	0.00821509	1	sp|Q9Z1Z0|USO1_MOUSE	0.258974	0.258974	0.258974	0.258974	93.5156	27.8127	65.6865	143.743	0.258974	79.601	0	0.5902	8.24145	1	0	3.40438e-08	4.69495e-06	3.40438e-08	4.69495e-06
sp|Q8BMD8|SCMC1_MOUSE	Q8BMD8	Slc25a24	Calcium-binding mitochondrial carrier protein SCaMC-1 OS=Mus musculus GN=Slc25a24 PE=1 SV=1	36.73	0.00950292	1	sp|Q8BMD8|SCMC1_MOUSE	0.258974	0.258974	0.533063	0.258974	27.2989	16.7521	13.7949	17.7864	0.258974	17.2693	0.418461	0.309073	6.05861	0.75	0	5.60218e-08	6.53731e-06	5.60218e-08	6.53731e-06
sp|Q9CSU0|RPR1B_MOUSE	Q9CSU0	Rprd1b	Regulation of nuclear pre-mRNA domain-containing protein 1B OS=Mus musculus GN=Rprd1b PE=1 SV=2	46.64	0.00722892	1	sp|Q9CSU0|RPR1B_MOUSE	0.258974	0.258974	0.258974	0.258974	17.9723	46.2386	89.0257	46.7229	0.258974	46.4807	0	0.585913	7.48766	1	0	5.36531e-08	6.53731e-06	5.36531e-08	6.53731e-06
sp|Q8R1M2|H2AJ_MOUSE	Q8R1M2	H2afj	Histone H2A.J OS=Mus musculus GN=H2afj PE=1 SV=1	301.81	0	2	sp|Q8R1M2|H2AJ_MOUSE	246671	156217	139184	157444	9598.72	12022.5	11932.1	12833	156830	11977.3	0.2778	0.120047	-3.71083	0	0	3.52008e-07	3.81426e-05	3.52008e-07	3.81426e-05
sp|Q6PGG6|GNL3L_MOUSE	Q6PGG6	Gnl3l	Guanine nucleotide-binding protein-like 3-like protein OS=Mus musculus GN=Gnl3l PE=1 SV=1	47.02	0.00725806	1	sp|Q6PGG6|GNL3L_MOUSE	0.258974	0.258974	0.258974	0.258974	15.1528	67.9302	120.345	150.101	0.258974	94.1377	0	0.672923	8.44763	1	0	5.88985e-07	5.95661e-05	5.88985e-07	5.95661e-05
sp|Q9R0Q3|TMED2_MOUSE	Q9R0Q3	Tmed2	Transmembrane emp24 domain-containing protein 2 OS=Mus musculus GN=Tmed2 PE=1 SV=1	70.48	0.00193424	1	sp|Q9R0Q3|TMED2_MOUSE	4387.42	857.746	482.763	510.983	0.517949	0.517949	0.517949	4.41118	684.364	0.517949	1.21356	1.30535	-10.3199	0.5	0.875	1.25856e-06	0.000119327	1.25856e-06	0.000119327
sp|Q5SV80|MYO19_MOUSE	Q5SV80	Myo19	Unconventional myosin-XIX OS=Mus musculus GN=Myo19 PE=2 SV=1	50.13	0.00494234	1	sp|Q5SV80|MYO19_MOUSE	0.296827	2.03201	0.776475	0.572156	54.6866	39.0924	45.3188	34.4046	0.674316	42.2056	0.834658	0.2021	5.98068	0	0	1.63062e-06	0.000145509	1.63062e-06	0.000145509
sp|P07356|ANXA2_MOUSE	P07356	Anxa2	Annexin A2 OS=Mus musculus GN=Anxa2 PE=1 SV=2	142.7	0	3	sp|P07356|ANXA2_MOUSE	2471.82	978.9	1043.63	1646.85	89.641	46.0769	44.664	93.48	1345.24	67.8589	0.451392	0.390271	-4.35042	0	0.0833333	2.24229e-06	0.000188975	2.24229e-06	0.000188975
sp|Q3THK7|GUAA_MOUSE	Q3THK7	Gmps	GMP synthase [glutamine-hydrolyzing] OS=Mus musculus GN=Gmps PE=1 SV=2	43.6	0.00706436	1	sp|Q3THK7|GUAA_MOUSE	0.258974	0.258974	0.258974	0.258974	6.49047	83.232	26.9311	47.9297	0.258974	37.4304	0	0.796275	7.11614	1	0	3.60089e-06	0.000287503	3.60089e-06	0.000287503
sp|Q9QZQ8|H2AY_MOUSE	Q9QZQ8	H2afy	Core histone macro-H2A.1 OS=Mus musculus GN=H2afy PE=1 SV=3	134.86	0	4	sp|Q9QZQ8|H2AY_MOUSE	4949.74	2114.01	1813.22	2771.53	233.017	167.717	272.53	206.686	2442.77	219.852	0.486285	0.200555	-3.46332	0.1875	0.1875	4.61873e-06	0.00035033	4.61873e-06	0.00035033
sp|Q8BHJ5|TBL1R_MOUSE	Q8BHJ5	Tbl1xr1	F-box-like/WD repeat-containing protein TBL1XR1 OS=Mus musculus GN=Tbl1xr1 PE=1 SV=1	847	0	12	sp|Q8BHJ5|TBL1R_MOUSE	976.53	975.218	781.893	1504.31	7452.44	12990.1	7958.78	12576.9	975.874	10267.9	0.292903	0.287356	3.35786	0.390625	0	4.88662e-06	0.000353	4.88662e-06	0.000353
sp|Q9JIW9|RALB_MOUSE	Q9JIW9	Ralb	Ras-related protein Ral-B OS=Mus musculus GN=Ralb PE=1 SV=1	36.39	0.00945455	1	sp|Q9JIW9|RALB_MOUSE	0.258974	0.258974	0.258974	0.258974	3.61424	15.2055	34.2814	14.0398	0.258974	14.6226	0	0.761104	5.8181	1	0	5.59629e-06	0.000385889	5.59629e-06	0.000385889
sp|Q62504|MINT_MOUSE	Q62504	Spen	Msx2-interacting protein OS=Mus musculus GN=Spen PE=1 SV=2	69.15	0.00191939	2	sp|Q62504|MINT_MOUSE	2206.87	1224.64	1562.46	4031.52	159.214	146.711	104.261	204.852	1884.66	152.962	0.5547	0.269204	-3.60287	0.125	0.125	8.9255e-06	0.000588695	8.9255e-06	0.000588695
sp|Q61576|FKB10_MOUSE	Q61576	Fkbp10	Peptidyl-prolyl cis-trans isomerase FKBP10 OS=Mus musculus GN=Fkbp10 PE=1 SV=2	57.78	0.00349345	1	sp|Q61576|FKB10_MOUSE	670.649	40.179	21.8824	41.1604	0.258974	0.258974	0.258974	0.258974	40.6697	0.258974	1.64495	0	-7.2949	0	1	1.05124e-05	0.000596245	1.05124e-05	0.000596245
sp|Q64337|SQSTM_MOUSE	Q64337	Sqstm1	Sequestosome-1 OS=Mus musculus GN=Sqstm1 PE=1 SV=1	222.62	0	4	sp|Q64337|SQSTM_MOUSE	176.332	130.256	151.309	213.633	836.998	1765.03	1707.13	1289.19	163.82	1498.16	0.213523	0.307821	3.18305	0.3125	0	9.62487e-06	0.000596245	9.62487e-06	0.000596245
sp|Q80WE4|KI20B_MOUSE	Q80WE4	Kif20b	Kinesin-like protein KIF20B OS=Mus musculus GN=Kif20b PE=1 SV=3	53.25	0.00421585	1	sp|Q80WE4|KI20B_MOUSE	574.851	529.865	540.22	627.018	92.0128	67.0207	73.8772	130.925	557.535	82.945	0.0771192	0.315024	-2.75681	0	0	1.00017e-05	0.000596245	1.00017e-05	0.000596245
sp|Q9JIF0|ANM1_MOUSE	Q9JIF0	Prmt1	Protein arginine N-methyltransferase 1 OS=Mus musculus GN=Prmt1 PE=1 SV=1	56.68	0.00431034	1	sp|Q9JIF0|ANM1_MOUSE	1807.16	430.736	342.703	459.804	20.6778	5.46358	12.9757	21.7437	445.27	16.8268	0.920685	0.498477	-4.76389	0	0	1.06121e-05	0.000596245	1.06121e-05	0.000596245
sp|Q8VIJ6|SFPQ_MOUSE	Q8VIJ6	Sfpq	Splicing factor, proline- and glutamine-rich OS=Mus musculus GN=Sfpq PE=1 SV=1	1546.82	0	28	sp|Q8VIJ6|SFPQ_MOUSE	117540	133309	135937	119324	13439.3	23972.5	24379.3	23539.6	126317	23756.1	0.074586	0.247198	-2.40852	0.0128205	0.025641	1.20801e-05	0.000654483	1.20801e-05	0.000654483
sp|P59328|WDHD1_MOUSE	P59328	Wdhd1	WD repeat and HMG-box DNA-binding protein 1 OS=Mus musculus GN=Wdhd1 PE=1 SV=2	139.56	0	4	sp|P59328|WDHD1_MOUSE	110.778	119.904	80.6682	101.414	640.169	625.799	533.23	1094.38	106.096	632.984	0.162864	0.348115	2.57811	0.375	0	1.26027e-05	0.000659252	1.26027e-05	0.000659252
sp|Q9QXE7|TBL1X_MOUSE	Q9QXE7	Tbl1x	F-box-like/WD repeat-containing protein TBL1X OS=Mus musculus GN=Tbl1x PE=1 SV=2	386.69	0	8	sp|Q9QXE7|TBL1X_MOUSE	433.798	274.281	432.907	612.975	2391.58	5051.69	2844.43	3855.54	433.352	3349.98	0.315626	0.334135	2.93392	0.5	0.03125	1.81588e-05	0.000918232	1.81588e-05	0.000918232
sp|P49312|ROA1_MOUSE	P49312	Hnrnpa1	Heterogeneous nuclear ribonucleoprotein A1 OS=Mus musculus GN=Hnrnpa1 PE=1 SV=2	1040.31	0	17	sp|P49312|ROA1_MOUSE	88405.7	87710.9	47021.1	64499.4	12427.8	12255.9	13692.9	12170.6	76105.1	12341.8	0.277682	0.0563536	-2.6075	0	0.0227273	2.01725e-05	0.00098715	2.01725e-05	0.00098715
sp|Q60698|SKI_MOUSE	Q60698	Ski	Ski oncogene OS=Mus musculus GN=Ski PE=1 SV=2	199.55	0	3	sp|Q60698|SKI_MOUSE	254.055	81.6498	231.253	189.228	1287.78	1652.25	1740.26	1931.42	210.24	1696.26	0.404488	0.163277	3.019	0.4375	0	2.08972e-05	0.000990659	2.08972e-05	0.000990659
sp|Q9R0Q7|TEBP_MOUSE	Q9R0Q7	Ptges3	Prostaglandin E synthase 3 OS=Mus musculus GN=Ptges3 PE=1 SV=1	94.98	0	2	sp|Q9R0Q7|TEBP_MOUSE	2411.46	570.235	422.332	964.032	42.9185	69.0946	50.3564	49.7085	767.134	50.0325	0.832273	0.211852	-3.88941	0	0	2.75891e-05	0.00126826	2.75891e-05	0.00126826
sp|P16460|ASSY_MOUSE	P16460	Ass1	Argininosuccinate synthase OS=Mus musculus GN=Ass1 PE=1 SV=1	86.86	0	2	sp|P16460|ASSY_MOUSE	5664.64	1477.78	965.147	1434.14	110.943	29.33	67.4401	95.2576	1455.96	81.3488	0.921607	0.472534	-4.18294	0	0	2.90673e-05	0.00129691	2.90673e-05	0.00129691
sp|P84102|SERF2_MOUSE	P84102	Serf2	Small EDRK-rich factor 2 OS=Mus musculus GN=Serf2 PE=1 SV=1	29.62	0	1	sp|P84102|SERF2_MOUSE	90.9621	68.8015	178.8	169.194	11.4097	15.0211	12.3722	20.095	130.078	13.6967	0.435048	0.264343	-3.18589	0	0	3.15929e-05	0.00136933	3.15929e-05	0.00136933
sp|O08709|PRDX6_MOUSE	O08709	Prdx6	Peroxiredoxin-6 OS=Mus musculus GN=Prdx6 PE=1 SV=3	134.87	0	3	sp|O08709|PRDX6_MOUSE	24412.4	9272.84	7365.76	10109.2	1965.92	636.22	819.631	949.569	9691.04	884.6	0.612415	0.545444	-3.45611	0.375	0.125	4.61635e-05	0.0018146	4.61635e-05	0.0018146
sp|O35615|FOG1_MOUSE	O35615	Zfpm1	Zinc finger protein ZFPM1 OS=Mus musculus GN=Zfpm1 PE=1 SV=1	808.72	0	18	sp|O35615|FOG1_MOUSE	1667.66	708.335	1444.32	469.298	15264.2	14081.6	6180.39	15808.4	1076.33	14672.9	0.535384	0.350149	3.85746	0.3	0.0125	4.3277e-05	0.0018146	4.3277e-05	0.0018146
sp|Q60974|NCOR1_MOUSE	Q60974	Ncor1	Nuclear receptor corepressor 1 OS=Mus musculus GN=Ncor1 PE=1 SV=1	3178.65	0	63	sp|Q60974|NCOR1_MOUSE	6671.55	3787.04	5129.09	8466.09	38329.2	46937.4	28426.5	80246.1	5900.32	42633.3	0.335177	0.463741	2.85816	0.243421	0	4.65503e-05	0.0018146	4.65503e-05	0.0018146
sp|Q8BG81|PDIP3_MOUSE	Q8BG81	Poldip3	Polymerase delta-interacting protein 3 OS=Mus musculus GN=Poldip3 PE=1 SV=1	2782.31	0	42	sp|Q8BG81|PDIP3_MOUSE	980678	537373	608435	999665	166777	144261	146942	163295	794557	155119	0.310636	0.0731602	-2.31808	0.0195312	0.00390625	4.66508e-05	0.0018146	4.66508e-05	0.0018146
sp|Q3TN34|MILK2_MOUSE	Q3TN34	Micall2	MICAL-like protein 2 OS=Mus musculus GN=Micall2 PE=1 SV=1	59.77	0.00265487	2	sp|Q3TN34|MILK2_MOUSE	1639.16	547.857	537.407	909.99	129.282	62.4207	98.2739	98.6892	728.923	98.4816	0.568924	0.281358	-2.8419	0	0	4.92025e-05	0.00186601	4.92025e-05	0.00186601
sp|P10639|THIO_MOUSE	P10639	Txn	Thioredoxin OS=Mus musculus GN=Txn PE=1 SV=3	78.48	0	1	sp|P10639|THIO_MOUSE	3620.39	501.821	319.18	750.759	21.4031	1.76631	1.92491	13.1319	626.29	7.52838	1.20051	0.996473	-6.93172	0	0	5.06538e-05	0.00187419	5.06538e-05	0.00187419
sp|P50543|S10AB_MOUSE	P50543	S100a11	Protein S100-A11 OS=Mus musculus GN=S100a11 PE=1 SV=1	68.17	0.00190114	1	sp|P50543|S10AB_MOUSE	5282.36	836.79	597.265	727.684	40.487	17.0401	11.3824	57.2395	782.237	28.7636	1.22674	0.674404	-4.89282	0	0	5.36834e-05	0.00193899	5.36834e-05	0.00193899
sp|Q6PE01|SNR40_MOUSE	Q6PE01	Snrnp40	U5 small nuclear ribonucleoprotein 40 kDa protein OS=Mus musculus GN=Snrnp40 PE=1 SV=1	600.9	0	13	sp|Q6PE01|SNR40_MOUSE	857.529	1108.13	1360.49	930.371	7043.71	9037.24	5339.12	3718.53	1019.25	6191.41	0.210371	0.363215	2.59447	0.15	0.0166667	5.60226e-05	0.00197642	5.60226e-05	0.00197642
sp|Q9CQX4|PAF15_MOUSE	Q9CQX4	Pclaf	PCNA-associated factor OS=Mus musculus GN=Pclaf PE=1 SV=1	262.18	0	4	sp|Q9CQX4|PAF15_MOUSE	9701.32	3809.07	9968.11	8533.97	1133.86	742.823	982.148	1518.36	9117.64	1058.01	0.357929	0.297289	-3.10807	0	0	6.13352e-05	0.00211467	6.13352e-05	0.00211467
sp|O55126|NIPS2_MOUSE	O55126	Gbas	Protein NipSnap homolog 2 OS=Mus musculus GN=Gbas PE=1 SV=1	56.95	0.00432152	2	sp|O55126|NIPS2_MOUSE	0.517949	0.517949	5.84793	0.517949	44.6453	76.0332	22.4319	53.3289	0.517949	48.9871	1.44019	0.451404	6.55776	0.875	0	6.8356e-05	0.00225067	6.8356e-05	0.00225067
sp|P15806|TFE2_MOUSE	P15806	Tcf3	Transcription factor E2-alpha OS=Mus musculus GN=Tcf3 PE=1 SV=2	255.57	0	7	sp|P15806|TFE2_MOUSE	193.585	252.102	231.827	352.314	1322.53	2677.19	1131.35	3480.54	241.965	1999.86	0.263081	0.520738	2.96041	0.25	0	7.05509e-05	0.00225067	7.05509e-05	0.00225067
sp|Q8VD12|Z385A_MOUSE	Q8VD12	Znf385a	Zinc finger protein 385A OS=Mus musculus GN=Znf385a PE=1 SV=2	153.14	0	5	sp|Q8VD12|Z385A_MOUSE	2353.38	2566.27	3217.32	4175.27	667.473	805.751	664.136	429.856	2891.8	665.804	0.265949	0.242982	-2.1096	0.05	0	7.12143e-05	0.00225067	7.12143e-05	0.00225067
sp|Q9CYA6|ZCHC8_MOUSE	Q9CYA6	Zcchc8	Zinc finger CCHC domain-containing protein 8 OS=Mus musculus GN=Zcchc8 PE=1 SV=3	175.14	0	4	sp|Q9CYA6|ZCHC8_MOUSE	55.1688	103.776	111.034	150.744	608.019	645.34	571.218	444.801	107.405	589.618	0.372834	0.153557	2.45684	0.375	0.125	6.79221e-05	0.00225067	6.79221e-05	0.00225067
sp|Q64433|CH10_MOUSE	Q64433	Hspe1	10 kDa heat shock protein, mitochondrial OS=Mus musculus GN=Hspe1 PE=1 SV=2	111.53	0	2	sp|Q64433|CH10_MOUSE	4169.26	1539.38	879.247	1776.96	101.791	71.7382	215.354	206.779	1658.17	154.285	0.686911	0.489479	-3.51096	0	0	7.82554e-05	0.00242272	7.82554e-05	0.00242272
sp|Q8VBT0|TMX1_MOUSE	Q8VBT0	Tmx1	Thioredoxin-related transmembrane protein 1 OS=Mus musculus GN=Tmx1 PE=1 SV=1	68.08	0.00189934	1	sp|Q8VBT0|TMX1_MOUSE	22.886	44.7831	19.3678	42.3756	252.942	324.522	297.066	122.525	32.6308	275.004	0.404265	0.359015	3.13787	0.125	0	8.02365e-05	0.00243438	8.02365e-05	0.00243438
Biognosys|iRT	NA	NA	Kit Fusion	1220.41	0	11	Biognosys|iRT	1.36938e+06	997579	1.02584e+06	3.11152e+06	100698	124424	181107	279591	1.19761e+06	152766	0.617813	0.464221	-2.98104	0.0208333	0	8.58651e-05	0.00255407	8.58651e-05	0.00255407
sp|Q60972|RBBP4_MOUSE	Q60972	Rbbp4	Histone-binding protein RBBP4 OS=Mus musculus GN=Rbbp4 PE=1 SV=5	318.85	0	6	sp|Q60972|RBBP4_MOUSE	5225.56	4052.16	4711.99	7392.33	20912.5	28973.3	19516.9	19560.3	4968.77	20236.4	0.27062	0.2039	2.02712	0.09375	0	8.78685e-05	0.0025634	8.78685e-05	0.0025634
sp|Q9DBJ1|PGAM1_MOUSE	Q9DBJ1	Pgam1	Phosphoglycerate mutase 1 OS=Mus musculus GN=Pgam1 PE=1 SV=3	68.54	0	1	sp|Q9DBJ1|PGAM1_MOUSE	14720	2641.8	1493.78	1375.88	133.274	69.29	46.4909	152.515	2067.79	101.282	1.27854	0.503681	-4.36962	0	0	9.23281e-05	0.00264267	9.23281e-05	0.00264267
sp|Q3TFD2|PCAT1_MOUSE	Q3TFD2	Lpcat1	Lysophosphatidylcholine acyltransferase 1 OS=Mus musculus GN=Lpcat1 PE=1 SV=1	49.07	0.00574713	1	sp|Q3TFD2|PCAT1_MOUSE	0.259364	0.469041	0.269269	0.749137	11.9085	2.29422	12.3861	4.72437	0.369155	8.31645	0.52575	0.650029	4.39957	0	0	0.000100425	0.00272044	0.000100425	0.00272044
sp|Q91W39|NCOA5_MOUSE	Q91W39	Ncoa5	Nuclear receptor coactivator 5 OS=Mus musculus GN=Ncoa5 PE=1 SV=1	453.08	0	10	sp|Q91W39|NCOA5_MOUSE	299.793	698.876	580.154	686.852	3014.58	3548.4	2554.92	2210.69	633.503	2784.75	0.327649	0.204808	2.13633	0.175	0.025	9.8464e-05	0.00272044	9.8464e-05	0.00272044
sp|Q9D868|PPIH_MOUSE	Q9D868	Ppih	Peptidyl-prolyl cis-trans isomerase H OS=Mus musculus GN=Ppih PE=1 SV=1	53.12	0.0042123	1	sp|Q9D868|PPIH_MOUSE	45.0517	18.7226	26.6143	57.0541	556.754	407.56	269.612	164.834	35.833	338.586	0.472194	0.486449	3.25898	0.25	0	0.000100244	0.00272044	0.000100244	0.00272044
sp|P43274|H14_MOUSE	P43274	Hist1h1e	Histone H1.4 OS=Mus musculus GN=Hist1h1e PE=1 SV=2	444.13	0	6	sp|P43274|H14_MOUSE	346735	94698.1	214937	207919	30128.7	35286.1	29788	30947.5	211428	30538.1	0.477032	0.0807282	-2.79142	0	0	0.000102572	0.00272986	0.000102572	0.00272986
sp|O88895|HDAC3_MOUSE	O88895	Hdac3	Histone deacetylase 3 OS=Mus musculus GN=Hdac3 PE=1 SV=1	87.53	0	3	sp|O88895|HDAC3_MOUSE	153.933	125.308	97.7093	301.679	1118.63	793.884	756.344	1462.44	139.62	956.257	0.536131	0.318909	2.7624	0.25	0	0.000115846	0.00298256	0.000115846	0.00298256
sp|Q99LZ3|SLD5_MOUSE	Q99LZ3	Gins4	DNA replication complex GINS protein SLD5 OS=Mus musculus GN=Gins4 PE=1 SV=1	104.93	0	3	sp|Q99LZ3|SLD5_MOUSE	10.7381	24.4944	7.76973	43.099	151.912	247.32	219.969	154.555	17.6162	187.262	0.749009	0.246906	3.50705	0.666667	0	0.000117965	0.00298256	0.000117965	0.00298256
sp|Q9CQP0|RM33_MOUSE	Q9CQP0	Mrpl33	39S ribosomal protein L33, mitochondrial OS=Mus musculus GN=Mrpl33 PE=1 SV=1	327.1	0	5	sp|Q9CQP0|RM33_MOUSE	49439.8	21504.8	31316.5	40666.7	9595.25	6636.82	7306.83	5774.41	35991.6	6971.82	0.336675	0.223281	-2.35745	0	0	0.00011735	0.00298256	0.00011735	0.00298256
sp|O54962|BAF_MOUSE	O54962	Banf1	Barrier-to-autointegration factor OS=Mus musculus GN=Banf1 PE=1 SV=1	109.99	0	1	sp|O54962|BAF_MOUSE	2332.42	218.461	111.937	324.351	6.75873	8.4706	15.2342	9.92028	271.406	9.19544	1.42026	0.362632	-4.8599	0.25	0.375	0.000126101	0.00313598	0.000126101	0.00313598
sp|Q9D0W5|PPIL1_MOUSE	Q9D0W5	Ppil1	Peptidyl-prolyl cis-trans isomerase-like 1 OS=Mus musculus GN=Ppil1 PE=1 SV=1	145.47	0	3	sp|Q9D0W5|PPIL1_MOUSE	279.005	288.645	390.52	272.862	2155.05	2833.02	1197.08	1041.97	283.825	1676.07	0.180518	0.466484	2.50076	0.1875	0	0.000128375	0.00314105	0.000128375	0.00314105
sp|Q0VBD2|MCM10_MOUSE	Q0VBD2	Mcm10	Protein MCM10 homolog OS=Mus musculus GN=Mcm10 PE=1 SV=1	189.91	0	4	sp|Q0VBD2|MCM10_MOUSE	140.352	184.29	240.977	283.369	1045.88	1437.64	1158.38	635.27	212.633	1102.13	0.295916	0.311363	2.3849	0.3125	0	0.000134042	0.00317721	0.000134042	0.00317721
sp|Q99K48|NONO_MOUSE	Q99K48	Nono	Non-POU domain-containing octamer-binding protein OS=Mus musculus GN=Nono PE=1 SV=3	2058.32	0	22	sp|Q99K48|NONO_MOUSE	81413.4	105865	92951.8	92076.3	12491	28156.5	26752.3	21649.2	92514.1	24200.7	0.107543	0.318426	-1.94267	0.0260417	0.0729167	0.000133758	0.00317721	0.000133758	0.00317721
sp|O89086|RBM3_MOUSE	O89086	Rbm3	RNA-binding protein 3 OS=Mus musculus GN=Rbm3 PE=1 SV=1	323.19	0	5	sp|O89086|RBM3_MOUSE	4547.73	5804.87	1948.11	6070.18	566.932	622.755	992.407	596.074	5176.3	609.415	0.410211	0.287788	-3.07605	0.125	0.03125	0.000150934	0.00318009	0.000150934	0.00318009
sp|P22091|TAL1_MOUSE	P22091	Tal1	T-cell acute lymphocytic leukemia protein 1 homolog OS=Mus musculus GN=Tal1 PE=1 SV=1	265.98	0	6	sp|P22091|TAL1_MOUSE	427.264	922.007	794.079	1266.68	6087.71	6640.04	2843.74	7261.11	858.043	6363.87	0.406689	0.344917	2.89344	0.142857	0	0.000147754	0.00318009	0.000147754	0.00318009
sp|P50396|GDIA_MOUSE	P50396	Gdi1	Rab GDP dissociation inhibitor alpha OS=Mus musculus GN=Gdi1 PE=1 SV=3	63.79	0.00183486	1	sp|P50396|GDIA_MOUSE	6784.21	1251.9	905.106	634.439	81.8584	30.6942	32.8209	112.389	1078.5	57.3397	1.22718	0.616903	-4.36012	0	0	0.000148297	0.00318009	0.000148297	0.00318009
sp|P61327|MGN_MOUSE	P61327	Magoh	Protein mago nashi homolog OS=Mus musculus GN=Magoh PE=2 SV=1	154.97	0	4	sp|P61327|MGN_MOUSE	188.272	225.058	220.395	139.445	1647.39	1529.2	910.071	580.137	204.333	1219.64	0.204081	0.434907	2.53389	0	0	0.000144782	0.00318009	0.000144782	0.00318009
sp|Q62419|SH3G1_MOUSE	Q62419	Sh3gl1	Endophilin-A2 OS=Mus musculus GN=Sh3gl1 PE=1 SV=1	39.12	0.00825206	1	sp|Q62419|SH3G1_MOUSE	1212.31	59.3129	67.8917	24.6228	0.258974	0.258974	3.07413	0.258974	63.6023	0.258974	1.70409	1.46202	-7.93684	0	0.75	0.000149727	0.00318009	0.000149727	0.00318009
sp|Q8BMB0|EMSY_MOUSE	Q8BMB0	Emsy	BRCA2-interacting transcriptional repressor EMSY OS=Mus musculus GN=Emsy PE=1 SV=2	220.65	0	6	sp|Q8BMB0|EMSY_MOUSE	6512.71	2368.87	1706.03	4164.99	530.214	315.086	193.605	514.647	3266.93	414.867	0.583102	0.418795	-2.96352	0.0416667	0	0.000149234	0.00318009	0.000149234	0.00318009
sp|Q8VDC0|SYLM_MOUSE	Q8VDC0	Lars2	Probable leucine--tRNA ligase, mitochondrial OS=Mus musculus GN=Lars2 PE=1 SV=1	39.56	0.00833965	1	sp|Q8VDC0|SYLM_MOUSE	111.316	140.104	156.155	81.596	10.6938	10.9154	18.8757	35.9835	125.71	14.8955	0.268752	0.620958	-3.12106	0	0	0.000139052	0.00318009	0.000139052	0.00318009
sp|Q9CR27|WASC3_MOUSE	Q9CR27	Washc3	WASH complex subunit 3 OS=Mus musculus GN=Washc3 PE=1 SV=1	57.4	0.00347826	1	sp|Q9CR27|WASC3_MOUSE	0.258974	0.258974	0.258974	5.84996	26.2988	65.7919	31.8927	41.1426	0.258974	36.5176	1.68737	0.422685	7.12798	0.75	0	0.000138311	0.00318009	0.000138311	0.00318009
sp|Q8BGZ4|CDC23_MOUSE	Q8BGZ4	Cdc23	Cell division cycle protein 23 homolog OS=Mus musculus GN=Cdc23 PE=1 SV=2	146.9	0	3	sp|Q8BGZ4|CDC23_MOUSE	63.7958	17.4392	37.9651	26.9547	134.117	381.352	296.677	286.046	32.4599	291.361	0.547736	0.374708	3.18689	0.75	0.0833333	0.000163025	0.00338779	0.000163025	0.00338779
sp|Q80WC1|UBN2_MOUSE	Q80WC1	Ubn2	Ubinuclein-2 OS=Mus musculus GN=Ubn2 PE=1 SV=2	253.74	0	5	sp|Q80WC1|UBN2_MOUSE	8622.53	2462.2	2677.29	3470.27	740.06	531.192	499.529	659.184	3073.78	595.188	0.675195	0.18459	-2.36488	0.0416667	0	0.0001675	0.00343376	0.0001675	0.00343376
sp|Q62189|SNRPA_MOUSE	Q62189	Snrpa	U1 small nuclear ribonucleoprotein A OS=Mus musculus GN=Snrpa PE=1 SV=3	50.55	0	1	sp|Q62189|SNRPA_MOUSE	1364.52	1416.13	616.741	1197.63	149.982	329.909	193.147	112.874	1281.07	171.564	0.319242	0.482544	-2.90897	0	0	0.00018672	0.00373436	0.00018672	0.00373436
sp|Q9DC48|PRP17_MOUSE	Q9DC48	Cdc40	Pre-mRNA-processing factor 17 OS=Mus musculus GN=Cdc40 PE=2 SV=1	224.38	0	5	sp|Q9DC48|PRP17_MOUSE	595.259	486.629	338.463	264.711	1360.48	4211.08	2914.84	2106.99	412.546	2510.92	0.351856	0.460645	2.61032	0.458333	0	0.000187087	0.00373436	0.000187087	0.00373436
sp|O35680|RT12_MOUSE	O35680	Mrps12	28S ribosomal protein S12, mitochondrial OS=Mus musculus GN=Mrps12 PE=2 SV=1	166.96	0	4	sp|O35680|RT12_MOUSE	59021.8	18658.9	36446.1	32596.7	7938.76	2031.05	2864.98	5333.94	34521.4	4099.46	0.456357	0.586388	-3.14031	0	0	0.000195896	0.00380993	0.000195896	0.00380993
sp|O55201|SPT5H_MOUSE	O55201	Supt5h	Transcription elongation factor SPT5 OS=Mus musculus GN=Supt5h PE=1 SV=1	440.6	0	9	sp|O55201|SPT5H_MOUSE	314.057	452.197	434.841	324.058	1365.66	1409.74	1093.56	1092.63	379.45	1229.61	0.189677	0.137889	1.70288	0.138889	0.111111	0.000195244	0.00380993	0.000195244	0.00380993
sp|Q9CQA6|CHCH1_MOUSE	Q9CQA6	Chchd1	Coiled-coil-helix-coiled-coil-helix domain-containing protein 1 OS=Mus musculus GN=Chchd1 PE=1 SV=1	113.22	0	2	sp|Q9CQA6|CHCH1_MOUSE	1838.14	1753.38	3963.48	1748.99	470.763	617.474	512.283	355.109	1795.76	491.523	0.46966	0.221894	-1.87015	0	0	0.000212749	0.00408532	0.000212749	0.00408532
sp|D3YXK2|SAFB1_MOUSE	D3YXK2	Safb	Scaffold attachment factor B1 OS=Mus musculus GN=Safb PE=1 SV=2	1591.55	0	34	sp|D3YXK2|SAFB1_MOUSE	6832.69	7737.85	6967.07	9161.64	34356.7	25269.9	20013.2	23670.1	7352.46	24470	0.139214	0.236064	1.73593	0.173077	0.025641	0.000218113	0.00412624	0.000218113	0.00412624
sp|P15864|H12_MOUSE	P15864	Hist1h1c	Histone H1.2 OS=Mus musculus GN=Hist1h1c PE=1 SV=2	1492.57	0	23	sp|P15864|H12_MOUSE	1.71058e+06	860283	903809	2.63646e+06	133053	138616	133720	381008	1.3072e+06	136168	0.547301	0.625456	-3.19106	0.00806452	0	0.00022032	0.00412624	0.00022032	0.00412624
sp|Q9R190|MTA2_MOUSE	Q9R190	Mta2	Metastasis-associated protein MTA2 OS=Mus musculus GN=Mta2 PE=1 SV=1	1022.2	0	21	sp|Q9R190|MTA2_MOUSE	3657.55	2806.98	2682.29	2692.85	13608	14543.7	7401.94	9688.15	2749.92	11648.1	0.158281	0.296069	2.06222	0.21875	0	0.000223598	0.00413656	0.000223598	0.00413656
sp|P17182|ENOA_MOUSE	P17182	Eno1	Alpha-enolase OS=Mus musculus GN=Eno1 PE=1 SV=3	470.89	0	9	sp|P17182|ENOA_MOUSE	34364.8	9300.86	7102.91	12022.3	874.212	1540.04	2064.3	1926.64	10661.6	1733.34	0.803068	0.332924	-2.61797	0.025	0	0.000233397	0.00426583	0.000233397	0.00426583
sp|Q8BRG8|TM209_MOUSE	Q8BRG8	Tmem209	Transmembrane protein 209 OS=Mus musculus GN=Tmem209 PE=2 SV=1	188.88	0	5	sp|Q8BRG8|TM209_MOUSE	197.239	203.18	201.024	189.787	567.689	980.239	865.377	503.649	199.132	716.533	0.029746	0.315222	1.81556	0.3	0	0.000238749	0.0043117	0.000238749	0.0043117
sp|O35143|ATIF1_MOUSE	O35143	Atpif1	ATPase inhibitor, mitochondrial OS=Mus musculus GN=Atpif1 PE=1 SV=2	55.85	0.00428082	1	sp|O35143|ATIF1_MOUSE	2821.34	1452.77	1669.39	1706.22	224.217	154.121	76.3652	531.103	1687.81	189.169	0.32219	0.808047	-3.18251	0	0	0.000245909	0.00433771	0.000245909	0.00433771
sp|Q9DC29|ABCB6_MOUSE	Q9DC29	Abcb6	ATP-binding cassette sub-family B member 6, mitochondrial OS=Mus musculus GN=Abcb6 PE=1 SV=1	61.76	0.00180343	1	sp|Q9DC29|ABCB6_MOUSE	0.258974	0.258974	0.258974	0.258974	1.52541	37.6109	100.197	33.0813	0.258974	35.3461	0	0.958337	7.08963	1	0	0.000243348	0.00433771	0.000243348	0.00433771
sp|P45591|COF2_MOUSE	P45591	Cfl2	Cofilin-2 OS=Mus musculus GN=Cfl2 PE=1 SV=1	141.96	0	2	sp|P45591|COF2_MOUSE	11594.1	2646.76	1040.08	1929.43	231.367	27.7867	78.3794	159.2	2288.09	118.789	1.14006	0.721818	-4.33844	0.25	0.25	0.000257484	0.0044897	0.000257484	0.0044897
sp|P27546|MAP4_MOUSE	P27546	Map4	Microtubule-associated protein 4 OS=Mus musculus GN=Map4 PE=1 SV=3	335.82	0	9	sp|P27546|MAP4_MOUSE	7876.57	1465.08	3205.97	4797.25	364.435	80.899	202.705	544.786	4001.61	283.57	0.628297	0.674941	-3.85089	0	0	0.000267737	0.00461543	0.000267737	0.00461543
sp|Q9CWX4|RUSD4_MOUSE	Q9CWX4	Rpusd4	RNA pseudouridylate synthase domain-containing protein 4 OS=Mus musculus GN=Rpusd4 PE=2 SV=1	34.89	0.00996441	1	sp|Q9CWX4|RUSD4_MOUSE	291.883	309.827	549.741	506.363	79.5866	16.9884	50.3852	80.6713	408.095	64.9859	0.319855	0.528643	-2.64498	0	0	0.000273085	0.00465471	0.000273085	0.00465471
sp|Q6A068|CDC5L_MOUSE	Q6A068	Cdc5l	Cell division cycle 5-like protein OS=Mus musculus GN=Cdc5l PE=1 SV=2	1752.72	0	33	sp|Q6A068|CDC5L_MOUSE	5073.8	6236.22	5031.11	7639.7	19253.5	22404.9	17654	15564.6	5655.01	18453.7	0.205214	0.154077	1.71262	0.135135	0.027027	0.000282064	0.00475434	0.000282064	0.00475434
sp|Q6NZQ4|PAXI1_MOUSE	Q6NZQ4	Paxip1	PAX-interacting protein 1 OS=Mus musculus GN=Paxip1 PE=1 SV=1	230.13	0	5	sp|Q6NZQ4|PAXI1_MOUSE	180.066	373.466	258.402	285.316	960.755	1148.52	746.642	1496.11	271.859	1054.64	0.290786	0.292064	1.95185	0.3	0.05	0.000291754	0.00486363	0.000291754	0.00486363
sp|Q9CQT2|RBM7_MOUSE	Q9CQT2	Rbm7	RNA-binding protein 7 OS=Mus musculus GN=Rbm7 PE=1 SV=1	174.93	0	3	sp|Q9CQT2|RBM7_MOUSE	272.942	293.597	152.433	174.392	1095.81	674.207	695.957	857.532	223.667	776.745	0.3147	0.234252	1.82413	0.0625	0	0.000299381	0.00493653	0.000299381	0.00493653
sp|P30276|CCNB2_MOUSE	P30276	Ccnb2	G2/mitotic-specific cyclin-B2 OS=Mus musculus GN=Ccnb2 PE=1 SV=2	46.84	0.00725222	1	sp|P30276|CCNB2_MOUSE	0.258974	0.258974	16.7873	0.258974	131.104	119.951	119.986	57.019	0.258974	119.968	1.88204	0.315296	8.85563	0.75	0	0.000311041	0.00494414	0.000311041	0.00494414
sp|Q8BP47|SYNC_MOUSE	Q8BP47	Nars	Asparagine--tRNA ligase, cytoplasmic OS=Mus musculus GN=Nars PE=1 SV=2	124.54	0	1	sp|Q8BP47|SYNC_MOUSE	2.12126	21.0366	12.8488	8.40405	56.7326	501.215	308.285	239.281	10.6264	273.783	0.716181	0.664514	4.70802	0.375	0	0.000312879	0.00494414	0.000312879	0.00494414
sp|Q9D0F4|NKAP_MOUSE	Q9D0F4	Nkap	NF-kappa-B-activating protein OS=Mus musculus GN=Nkap PE=2 SV=1	181.47	0	3	sp|Q9D0F4|NKAP_MOUSE	507.06	444.713	382.428	494.848	1277.22	1963.06	1235.72	1289.55	469.78	1283.39	0.124033	0.241811	1.45194	0.1875	0	0.000309536	0.00494414	0.000309536	0.00494414
sp|Q9Z2E1|MBD2_MOUSE	Q9Z2E1	Mbd2	Methyl-CpG-binding domain protein 2 OS=Mus musculus GN=Mbd2 PE=2 SV=2	455.18	0	8	sp|Q9Z2E1|MBD2_MOUSE	708.819	1150.96	897.116	1348.72	4206.33	4035.75	2904.56	3001.97	1024.04	3518.86	0.273825	0.191953	1.77627	0.0681818	0	0.000303921	0.00494414	0.000303921	0.00494414
sp|P50580|PA2G4_MOUSE	P50580	Pa2g4	Proliferation-associated protein 2G4 OS=Mus musculus GN=Pa2g4 PE=1 SV=3	233.79	0	5	sp|P50580|PA2G4_MOUSE	8981.21	4029.28	4062.36	8294.69	755.934	1700.41	1372.04	1192.79	6178.52	1282.41	0.420392	0.313642	-2.18192	0.05	0.05	0.000324558	0.00507582	0.000324558	0.00507582
sp|Q61136|PRP4B_MOUSE	Q61136	Prpf4b	Serine/threonine-protein kinase PRP4 homolog OS=Mus musculus GN=Prpf4b PE=1 SV=3	854.84	0	15	sp|Q61136|PRP4B_MOUSE	1525.87	1250.64	1060.06	1651.31	4228.03	5361.62	4156.44	3425.22	1388.26	4192.24	0.194546	0.186253	1.60152	0.236842	0.0131579	0.000334707	0.0051288	0.000334707	0.0051288
sp|Q8R1N0|ZN830_MOUSE	Q8R1N0	Znf830	Zinc finger protein 830 OS=Mus musculus GN=Znf830 PE=1 SV=1	121.12	0	2	sp|Q8R1N0|ZN830_MOUSE	19.8448	34.0718	74.5427	32.4889	376.268	231.543	131.082	472.124	33.2804	303.906	0.590004	0.499592	3.14919	0.5	0	0.000333296	0.0051288	0.000333296	0.0051288
sp|P12815|PDCD6_MOUSE	P12815	Pdcd6	Programmed cell death protein 6 OS=Mus musculus GN=Pdcd6 PE=1 SV=2	133.81	0	1	sp|P12815|PDCD6_MOUSE	2184.05	359.863	159.2	342.139	13.5907	2.03327	3.88353	42.3986	351.001	8.73711	1.25155	1.20505	-5.59391	0.25	0.125	0.000361243	0.0053781	0.000361243	0.0053781
sp|P56959|FUS_MOUSE	P56959	Fus	RNA-binding protein FUS OS=Mus musculus GN=Fus PE=1 SV=1	329.11	0	7	sp|P56959|FUS_MOUSE	4563.3	9281.64	10218.2	7928.96	1106.07	2931.99	1511.07	1324.97	8605.3	1418.02	0.309469	0.480491	-2.59999	0	0	0.000361612	0.0053781	0.000361612	0.0053781
sp|Q9D1I6|RM14_MOUSE	Q9D1I6	Mrpl14	39S ribosomal protein L14, mitochondrial OS=Mus musculus GN=Mrpl14 PE=1 SV=1	481.77	0	8	sp|Q9D1I6|RM14_MOUSE	150839	54851	67596.6	139542	25660.7	16799.9	16210.5	21504	103569	19151.9	0.474525	0.221062	-2.35326	0.0555556	0	0.000358504	0.0053781	0.000358504	0.0053781
sp|P47802|MTX1_MOUSE	P47802	Mtx1	Metaxin-1 OS=Mus musculus GN=Mtx1 PE=1 SV=1	61.9	0.00180668	1	sp|P47802|MTX1_MOUSE	54.9103	57.2412	82.031	123.673	307.039	608.861	281.103	270.613	69.6361	294.071	0.401764	0.441613	2.10008	0.25	0	0.000374129	0.00551022	0.000374129	0.00551022
sp|P43277|H13_MOUSE	P43277	Hist1h1d	Histone H1.3 OS=Mus musculus GN=Hist1h1d PE=1 SV=2	356.06	0	5	sp|P43277|H13_MOUSE	173192	59304.1	179197	114859	19765.7	25818	23864.7	34225.1	144026	24841.4	0.427536	0.23478	-2.50642	0.03125	0	0.000396508	0.00562152	0.000396508	0.00562152
sp|Q03267|IKZF1_MOUSE	Q03267	Ikzf1	DNA-binding protein Ikaros OS=Mus musculus GN=Ikzf1 PE=1 SV=2	459.72	0	8	sp|Q03267|IKZF1_MOUSE	1710.12	1616.85	1582.26	2059.51	7626.48	6703.05	3881.18	5143.41	1663.48	5923.23	0.125323	0.284176	1.82013	0.0555556	0	0.000391437	0.00562152	0.000391437	0.00562152
sp|Q8BJZ4|RT35_MOUSE	Q8BJZ4	Mrps35	28S ribosomal protein S35, mitochondrial OS=Mus musculus GN=Mrps35 PE=1 SV=2	380.18	0	6	sp|Q8BJZ4|RT35_MOUSE	765.089	601.053	441.447	365.696	2083.71	1395.3	2004.62	1932.11	521.25	1968.36	0.326563	0.168269	1.93381	0.28125	0.03125	0.000392422	0.00562152	0.000392422	0.00562152
sp|Q9WVF7|DPOE1_MOUSE	Q9WVF7	Pole	DNA polymerase epsilon catalytic subunit A OS=Mus musculus GN=Pole PE=1 SV=3	178.62	0	5	sp|Q9WVF7|DPOE1_MOUSE	70.9084	50.1715	35.1465	76.3045	754.442	284.224	209.049	248.183	60.5399	266.203	0.327167	0.683191	2.15473	0.45	0	0.000394604	0.00562152	0.000394604	0.00562152
sp|Q8CFE3|RCOR1_MOUSE	Q8CFE3	Rcor1	REST corepressor 1 OS=Mus musculus GN=Rcor1 PE=1 SV=3	83.01	0	1	sp|Q8CFE3|RCOR1_MOUSE	140.265	135.282	105.127	283.571	778.792	1654.03	688.899	545.021	137.774	733.845	0.480926	0.546428	2.4107	0	0	0.000415457	0.00583563	0.000415457	0.00583563
sp|P02662|CASA1_BOVIN	P02662	CSN1S1	Alpha-S1-casein OS=Bos taurus GN=CSN1S1 PE=1 SV=2	693.7	0	10	sp|P02662|CASA1_BOVIN	5133.62	5027.34	4374.03	9473.27	844.647	1461.7	708.072	2049.83	5080.48	1153.17	0.389596	0.487218	-2.19285	0.15625	0.125	0.000440656	0.0059848	0.000440656	0.0059848
sp|Q00PI9|HNRL2_MOUSE	Q00PI9	Hnrnpul2	Heterogeneous nuclear ribonucleoprotein U-like protein 2 OS=Mus musculus GN=Hnrnpul2 PE=1 SV=2	1695.56	0	27	sp|Q00PI9|HNRL2_MOUSE	6008.59	5140.41	3716.39	5634.02	19302	15473.4	13624.2	13137.5	5387.22	14548.8	0.195915	0.181934	1.43189	0.139706	0.0147059	0.000441857	0.0059848	0.000441857	0.0059848
sp|Q06335|APLP2_MOUSE	Q06335	Aplp2	Amyloid-like protein 2 OS=Mus musculus GN=Aplp2 PE=1 SV=4	85.69	0	3	sp|Q06335|APLP2_MOUSE	23.2463	35.9057	76.1823	27.1043	206.266	131.823	167.414	173.529	31.505	170.472	0.598372	0.179695	2.44986	0.5	0.166667	0.00043062	0.0059848	0.00043062	0.0059848
sp|Q9CR88|RT14_MOUSE	Q9CR88	Mrps14	28S ribosomal protein S14, mitochondrial OS=Mus musculus GN=Mrps14 PE=1 SV=1	113.01	0	2	sp|Q9CR88|RT14_MOUSE	60.1199	81.5971	43.0441	17.5897	212.143	395.403	213.67	340.26	51.582	276.965	0.535095	0.317656	2.40611	0.375	0	0.000436923	0.0059848	0.000436923	0.0059848
sp|Q9D198|SYF2_MOUSE	Q9D198	Syf2	Pre-mRNA-splicing factor SYF2 OS=Mus musculus GN=Syf2 PE=2 SV=1	166.96	0	5	sp|Q9D198|SYF2_MOUSE	1003.37	884.663	1199.4	1405.95	2548.8	5485.81	3910.45	3701.6	1101.38	3806.02	0.203656	0.308879	1.79416	0	0	0.000457164	0.00613732	0.000457164	0.00613732
sp|O70439|STX7_MOUSE	O70439	Stx7	Syntaxin-7 OS=Mus musculus GN=Stx7 PE=1 SV=3	172.28	0	3	sp|O70439|STX7_MOUSE	197.511	33.8382	49.6842	31.8786	646.883	366.115	538.351	398.221	41.7612	468.286	1.02164	0.266708	3.49727	0.416667	0.0833333	0.000481814	0.00633312	0.000481814	0.00633312
sp|Q8BHJ9|SLU7_MOUSE	Q8BHJ9	Slu7	Pre-mRNA-splicing factor SLU7 OS=Mus musculus GN=Slu7 PE=1 SV=1	145.58	0	3	sp|Q8BHJ9|SLU7_MOUSE	527.818	474.217	423.856	530.699	1364.66	1345.68	1172.51	1215.8	501.017	1280.74	0.103625	0.0744869	1.35426	0.25	0	0.000476561	0.00633312	0.000476561	0.00633312
sp|Q8R3N1|NOP14_MOUSE	Q8R3N1	Nop14	Nucleolar protein 14 OS=Mus musculus GN=Nop14 PE=1 SV=2	98.38	0	3	sp|Q8R3N1|NOP14_MOUSE	79.8938	117.212	253.573	88.973	552.418	780.199	734.469	392.086	103.092	643.444	0.598067	0.289709	2.64095	0.166667	0	0.000484273	0.00633312	0.000484273	0.00633312
sp|P39749|FEN1_MOUSE	P39749	Fen1	Flap endonuclease 1 OS=Mus musculus GN=Fen1 PE=1 SV=1	83.8	0	2	sp|P39749|FEN1_MOUSE	1089.96	433.762	560.598	351.018	141.796	121.662	124.463	153.247	497.18	133.129	0.545513	0.110274	-1.89217	0.125	0.125	0.000496086	0.00637765	0.000496086	0.00637765
sp|Q80X32|CE024_MOUSE	Q80X32	NA	UPF0461 protein C5orf24 homolog OS=Mus musculus PE=2 SV=1	207.05	0	5	sp|Q80X32|CE024_MOUSE	8215.65	2579.06	4111.53	4587.6	909.792	671.124	1209.43	1290.94	4349.57	1059.61	0.489845	0.279024	-2.04974	0.05	0	0.000493675	0.00637765	0.000493675	0.00637765
sp|Q60973|RBBP7_MOUSE	Q60973	Rbbp7	Histone-binding protein RBBP7 OS=Mus musculus GN=Rbbp7 PE=1 SV=1	749.12	0	14	sp|Q60973|RBBP7_MOUSE	5196.19	4543.58	4260.87	6357.3	21400.6	30683.9	13546.1	13114.2	4869.89	17473.4	0.183034	0.419682	1.80905	0.0147059	0	0.000528436	0.00669245	0.000528436	0.00669245
sp|Q9D0P7|PSRC1_MOUSE	Q9D0P7	Psrc1	Proline/serine-rich coiled-coil protein 1 OS=Mus musculus GN=Psrc1 PE=1 SV=2	129.87	0	4	sp|Q9D0P7|PSRC1_MOUSE	8183.83	2758.61	5719.04	7509.53	1411.43	1011.88	1699.92	1138.05	6614.29	1274.74	0.401127	0.23254	-2.37038	0	0	0.000529396	0.00669245	0.000529396	0.00669245
sp|Q9CQE3|RT17_MOUSE	Q9CQE3	Mrps17	28S ribosomal protein S17, mitochondrial OS=Mus musculus GN=Mrps17 PE=1 SV=1	50.45	0.00495458	2	sp|Q9CQE3|RT17_MOUSE	35.2418	25.7475	36.9985	42.2416	354.454	140.581	162.935	90.5594	36.1201	151.758	0.19631	0.617631	2.0674	0.625	0	0.000544894	0.00683144	0.000544894	0.00683144
sp|P09103|PDIA1_MOUSE	P09103	P4hb	Protein disulfide-isomerase OS=Mus musculus GN=P4hb PE=1 SV=2	105.08	0	3	sp|P09103|PDIA1_MOUSE	625.344	952.975	812.503	2947.43	199.806	204.513	202.919	198.185	882.739	201.363	0.811941	0.0142988	-2.12765	0.25	0	0.000561921	0.00698716	0.000561921	0.00698716
sp|P08249|MDHM_MOUSE	P08249	Mdh2	Malate dehydrogenase, mitochondrial OS=Mus musculus GN=Mdh2 PE=1 SV=3	68.05	0.00189753	2	sp|P08249|MDHM_MOUSE	617.397	386.878	505.365	528.857	90.1063	73.9422	186.509	184.467	517.111	137.287	0.186394	0.449356	-2.00357	0.125	0	0.000568812	0.00701534	0.000568812	0.00701534
sp|P58468|F207A_MOUSE	P58468	Fam207a	Protein FAM207A OS=Mus musculus GN=Fam207a PE=1 SV=1	120.68	0	3	sp|P58468|F207A_MOUSE	4533.02	2103.38	1750.78	3530.6	937.574	743.1	675.358	577.219	2816.99	709.229	0.433061	0.207623	-1.94364	0	0	0.000605035	0.00723187	0.000605035	0.00723187
sp|Q01147|CREB1_MOUSE	Q01147	Creb1	Cyclic AMP-responsive element-binding protein 1 OS=Mus musculus GN=Creb1 PE=1 SV=1	142.43	0	4	sp|Q01147|CREB1_MOUSE	519.755	374.396	288.605	404.55	2367.55	2004.65	846.141	1461.94	389.473	1733.29	0.240771	0.397274	2.1371	0.125	0	0.000600174	0.00723187	0.000600174	0.00723187
sp|Q8R080|GTSE1_MOUSE	Q8R080	Gtse1	G2 and S phase-expressed protein 1 OS=Mus musculus GN=Gtse1 PE=1 SV=2	130.43	0	2	sp|Q8R080|GTSE1_MOUSE	1842.12	379.244	663.817	519.348	72.2734	39.8394	123.908	154.807	591.582	98.0909	0.788121	0.526612	-2.63334	0	0	0.000601973	0.00723187	0.000601973	0.00723187
sp|Q924T2|RT02_MOUSE	Q924T2	Mrps2	28S ribosomal protein S2, mitochondrial OS=Mus musculus GN=Mrps2 PE=1 SV=1	156.53	0	3	sp|Q924T2|RT02_MOUSE	198.609	313.653	325.597	193.29	1451.13	1133.08	543.17	1085.67	256.131	1109.38	0.277762	0.357736	2.1518	0.25	0	0.000605437	0.00723187	0.000605437	0.00723187
sp|Q8VCH8|UBXN4_MOUSE	Q8VCH8	Ubxn4	UBX domain-containing protein 4 OS=Mus musculus GN=Ubxn4 PE=1 SV=1	41.49	0.00692841	1	sp|Q8VCH8|UBXN4_MOUSE	0.258974	0.258974	0.258974	0.258974	0.694162	15.804	9.24368	7.03411	0.258974	8.13889	0	0.760861	4.96054	1	0	0.000611019	0.00724153	0.000611019	0.00724153
sp|P52432|RPAC1_MOUSE	P52432	Polr1c	DNA-directed RNA polymerases I and III subunit RPAC1 OS=Mus musculus GN=Polr1c PE=1 SV=3	84.19	0	2	sp|P52432|RPAC1_MOUSE	15.6677	39.1985	17.6345	4.10746	300.377	107.821	183.564	97.8081	16.6511	145.692	0.764204	0.542474	3.08129	0.625	0	0.000644086	0.00757425	0.000644086	0.00757425
sp|P62774|MTPN_MOUSE	P62774	Mtpn	Myotrophin OS=Mus musculus GN=Mtpn PE=1 SV=2	37.02	0.0095518	1	sp|P62774|MTPN_MOUSE	830.71	150.153	90.6322	161.416	6.86961	7.77627	7.08706	46.8506	155.784	7.43166	1.13456	1.1552	-4.39033	0	0.25	0.000661831	0.00772306	0.000661831	0.00772306
sp|P01868|IGHG1_MOUSE	P01868	Ighg1	Ig gamma-1 chain C region secreted form OS=Mus musculus GN=Ighg1 PE=1 SV=1	233.97	0	4	sp|P01868|IGHG1_MOUSE	286599	292715	247379	779814	37354.9	106473	80150.4	67191.9	289657	73671.2	0.629748	0.394639	-1.98069	0.0833333	0	0.00066876	0.00774434	0.00066876	0.00774434
sp|P26443|DHE3_MOUSE	P26443	Glud1	Glutamate dehydrogenase 1, mitochondrial OS=Mus musculus GN=Glud1 PE=1 SV=1	36.84	0.00951684	1	sp|P26443|DHE3_MOUSE	1.99411	15.7772	14.9175	0.997969	99.1206	145.611	89.1005	74.011	8.45581	94.1105	0.951718	0.302821	4.1069	0.5	0	0.00068065	0.00782232	0.00068065	0.00782232
sp|P62082|RS7_MOUSE	P62082	Rps7	40S ribosomal protein S7 OS=Mus musculus GN=Rps7 PE=2 SV=1	311.28	0	7	sp|P62082|RS7_MOUSE	15324.9	5397.55	10443.5	5939.01	1957.24	2239.18	2460.81	2232.22	8191.27	2235.7	0.498423	0.0927736	-1.81665	0.03125	0	0.000689613	0.00785755	0.000689613	0.00785755
sp|Q99ME9|NOG1_MOUSE	Q99ME9	Gtpbp4	Nucleolar GTP-binding protein 1 OS=Mus musculus GN=Gtpbp4 PE=1 SV=3	175.88	0	5	sp|Q99ME9|NOG1_MOUSE	504.914	522.662	655.051	457.452	2265.73	2608.03	1420.75	1165.35	513.788	1843.24	0.158169	0.366237	1.80428	0.0833333	0.0416667	0.000695537	0.00785755	0.000695537	0.00785755
sp|Q9QXS6|DREB_MOUSE	Q9QXS6	Dbn1	Drebrin OS=Mus musculus GN=Dbn1 PE=1 SV=4	63.85	0.00183824	1	sp|Q9QXS6|DREB_MOUSE	1621.63	205.008	72.0222	78.0008	3.19266	2.04985	2.42849	24.0171	141.504	2.81057	1.52609	1.35579	-5.50507	0	0.25	0.000699255	0.00785755	0.000699255	0.00785755
sp|P28798|GRN_MOUSE	P28798	Grn	Granulins OS=Mus musculus GN=Grn PE=1 SV=2	339.44	0	5	sp|P28798|GRN_MOUSE	14954.3	12251.8	10152.1	23942.6	2666.69	4642.01	2727.38	5537.89	13603.1	3684.69	0.396204	0.367115	-1.92757	0.0357143	0.142857	0.00071934	0.00798228	0.00071934	0.00798228
sp|Q64737|PUR2_MOUSE	Q64737	Gart	Trifunctional purine biosynthetic protein adenosine-3 OS=Mus musculus GN=Gart PE=1 SV=3	101.08	0	2	sp|Q64737|PUR2_MOUSE	14.5623	32.7641	39.2538	30.9962	144.632	204.801	191.893	66.5435	31.8802	168.262	0.357413	0.411584	2.38617	0.125	0.125	0.000720878	0.00798228	0.000720878	0.00798228
sp|P81269|ATF1_MOUSE	P81269	Atf1	Cyclic AMP-dependent transcription factor ATF-1 OS=Mus musculus GN=Atf1 PE=1 SV=1	47.26	0.00645682	1	sp|P81269|ATF1_MOUSE	34.1519	67.8868	168.695	36.2892	246.858	378.902	675.716	789.222	52.088	527.309	0.823438	0.483023	3.34971	0	0	0.000728146	0.00800433	0.000728146	0.00800433
sp|Q8C6B9|AROS_MOUSE	Q8C6B9	Rps19bp1	Active regulator of SIRT1 OS=Mus musculus GN=Rps19bp1 PE=1 SV=1	234.01	0	4	sp|Q8C6B9|AROS_MOUSE	501.418	345.44	524.67	657.139	1713.59	1508.22	1790.28	1096.9	513.044	1610.91	0.251958	0.203393	1.64815	0.1	0	0.000735428	0.00802622	0.000735428	0.00802622
sp|P58501|PAXB1_MOUSE	P58501	Paxbp1	PAX3- and PAX7-binding protein 1 OS=Mus musculus GN=Paxbp1 PE=1 SV=3	239.03	0	5	sp|P58501|PAXB1_MOUSE	252.092	468.242	564.939	333.449	1098.29	1486.55	1243.54	1117.58	400.846	1180.56	0.343827	0.144535	1.57698	0.2	0.05	0.000752613	0.00809726	0.000752613	0.00809726
sp|Q8VE22|RT23_MOUSE	Q8VE22	Mrps23	28S ribosomal protein S23, mitochondrial OS=Mus musculus GN=Mrps23 PE=1 SV=1	325.26	0	7	sp|Q8VE22|RT23_MOUSE	581.071	686.096	393.021	711.677	2950.34	1852.58	1620.24	1478.68	633.584	1736.41	0.244164	0.338122	1.45624	0.214286	0	0.000751323	0.00809726	0.000751323	0.00809726
sp|Q9D1J3|SARNP_MOUSE	Q9D1J3	Sarnp	SAP domain-containing ribonucleoprotein OS=Mus musculus GN=Sarnp PE=1 SV=3	172.43	0	4	sp|Q9D1J3|SARNP_MOUSE	3175.4	2550.64	2075.67	2038.56	348.02	913.24	715.785	835.71	2313.16	775.747	0.215777	0.355984	-1.57288	0.0625	0	0.000761647	0.00813675	0.000761647	0.00813675
sp|Q9D287|SPF27_MOUSE	Q9D287	Bcas2	Pre-mRNA-splicing factor SPF27 OS=Mus musculus GN=Bcas2 PE=1 SV=1	182.06	0	3	sp|Q9D287|SPF27_MOUSE	632.324	645.781	514.073	381.015	1125.15	1988.85	1761.07	1687.18	573.198	1724.12	0.226971	0.223587	1.59614	0.1875	0	0.000769724	0.00816554	0.000769724	0.00816554
sp|Q9WUK4|RFC2_MOUSE	Q9WUK4	Rfc2	Replication factor C subunit 2 OS=Mus musculus GN=Rfc2 PE=1 SV=1	199.11	0	4	sp|Q9WUK4|RFC2_MOUSE	143.01	184.56	146.635	244.643	1078.35	846.167	527.864	403.41	165.597	687.016	0.262586	0.428927	2.0224	0.0625	0	0.000784795	0.0082676	0.000784795	0.0082676
sp|O88466|ZN106_MOUSE	O88466	Znf106	Zinc finger protein 106 OS=Mus musculus GN=Znf106 PE=1 SV=3	39.25	0.00827068	1	sp|O88466|ZN106_MOUSE	0.258974	0.258974	25.0403	0.258974	125.253	121.687	92.2056	42.1159	0.258974	106.946	1.91975	0.403233	8.67603	0.75	0	0.000873615	0.00912099	0.000873615	0.00912099
sp|Q9CY57|CHTOP_MOUSE	Q9CY57	Chtop	Chromatin target of PRMT1 protein OS=Mus musculus GN=Chtop PE=1 SV=2	1197.7	0	10	sp|Q9CY57|CHTOP_MOUSE	67006.4	68689.5	98078.1	110232	27742.3	19680.9	23820	40001.1	83383.8	25781.2	0.250603	0.315268	-1.67488	0.104167	0.0729167	0.000877828	0.00912099	0.000877828	0.00912099
sp|Q8CHT3|INT5_MOUSE	Q8CHT3	Ints5	Integrator complex subunit 5 OS=Mus musculus GN=Ints5 PE=2 SV=1	61.23	0.00179695	2	sp|Q8CHT3|INT5_MOUSE	28.1603	25.383	7.79387	22.0447	82.0351	93.4788	78.714	67.917	23.7139	80.3745	0.434298	0.130686	1.76428	0.25	0	0.00090838	0.00937423	0.00090838	0.00937423
sp|Q9D1B9|RM28_MOUSE	Q9D1B9	Mrpl28	39S ribosomal protein L28, mitochondrial OS=Mus musculus GN=Mrpl28 PE=1 SV=3	117.82	0	2	sp|Q9D1B9|RM28_MOUSE	80.9712	39.9419	80.2644	100.352	1109.85	614.28	428.065	175.095	80.6178	521.173	0.33687	0.679524	2.66921	0.333333	0	0.000916513	0.00939426	0.000916513	0.00939426
sp|P51410|RL9_MOUSE	P51410	Rpl9	60S ribosomal protein L9 OS=Mus musculus GN=Rpl9 PE=2 SV=2	371.89	0	7	sp|P51410|RL9_MOUSE	35071.1	14838.7	18351.2	30972.6	5688.03	8489.66	6548.59	3012.87	24661.9	6118.31	0.392478	0.383034	-1.9658	0.03125	0.03125	0.000958417	0.00975784	0.000958417	0.00975784
sp|Q61286|HTF4_MOUSE	Q61286	Tcf12	Transcription factor 12 OS=Mus musculus GN=Tcf12 PE=1 SV=2	318.17	0	6	sp|Q61286|HTF4_MOUSE	774.105	498.378	372.479	612.726	1619.97	1946.07	1600.44	4416.16	555.552	1783.02	0.302587	0.566147	1.68395	0.178571	0	0.000976881	0.00987952	0.000976881	0.00987952
sp|P40142|TKT_MOUSE	P40142	Tkt	Transketolase OS=Mus musculus GN=Tkt PE=1 SV=1	301.63	0	8	sp|P40142|TKT_MOUSE	5822.81	2402.2	2541.83	3688.68	434.737	1109.67	1198.07	687.249	3115.26	898.459	0.437589	0.419043	-1.80997	0.0277778	0.0277778	0.00103791	0.0104272	0.00103791	0.0104272
sp|P43276|H15_MOUSE	P43276	Hist1h1b	Histone H1.5 OS=Mus musculus GN=Hist1h1b PE=1 SV=2	1076.87	0	15	sp|P43276|H15_MOUSE	1.47472e+06	273803	412732	1.14111e+06	125859	59427.7	77635	149462	776921	101747	0.697862	0.404729	-2.7955	0	0	0.00105699	0.010549	0.00105699	0.010549
sp|Q9ET47|ESPN_MOUSE	Q9ET47	Espn	Espin OS=Mus musculus GN=Espn PE=1 SV=2	29.26	0.0075188	1	sp|Q9ET47|ESPN_MOUSE	17.9026	4.28589	8.89986	18.8484	1.29008	0.696845	1.56704	3.28742	13.4012	1.42856	0.566255	0.650324	-3.15018	0.5	0	0.00106482	0.0105577	0.00106482	0.0105577
sp|P97452|BOP1_MOUSE	P97452	Bop1	Ribosome biogenesis protein BOP1 OS=Mus musculus GN=Bop1 PE=1 SV=1	163.68	0	4	sp|P97452|BOP1_MOUSE	251.394	423.433	325.617	428.433	839.247	1995.81	1051.93	995.026	374.525	1023.48	0.237831	0.429848	1.4622	0.15	0	0.00107449	0.0105844	0.00107449	0.0105844
sp|O70279|DGC14_MOUSE	O70279	Dgcr14	Protein DGCR14 OS=Mus musculus GN=Dgcr14 PE=1 SV=2	176.69	0	4	sp|O70279|DGC14_MOUSE	258.635	161.269	187.394	351.02	826.271	1299.82	821.14	509.561	223.014	823.706	0.354485	0.377227	1.90363	0.25	0	0.0010977	0.0106744	0.0010977	0.0106744
sp|P61205|ARF3_MOUSE	P61205	Arf3	ADP-ribosylation factor 3 OS=Mus musculus GN=Arf3 PE=2 SV=2	36.46	0.00946832	1	sp|P61205|ARF3_MOUSE	526.883	88.0315	157.714	347.563	10.664	9.00325	23.462	0.486698	252.638	9.83362	0.706149	0.869863	-4.57859	0	0	0.0010931	0.0106744	0.0010931	0.0106744
sp|Q6PFD9|NUP98_MOUSE	Q6PFD9	Nup98	Nuclear pore complex protein Nup98-Nup96 OS=Mus musculus GN=Nup98 PE=1 SV=2	962.5	0	17	sp|Q6PFD9|NUP98_MOUSE	1691.21	2550.01	1365.78	2554.54	5968.52	8017.19	4835	5148.67	2120.61	5558.6	0.296919	0.23897	1.41651	0.175	0.025	0.00110473	0.0106744	0.00110473	0.0106744
sp|P62307|RUXF_MOUSE	P62307	Snrpf	Small nuclear ribonucleoprotein F OS=Mus musculus GN=Snrpf PE=1 SV=1	218.05	0	3	sp|P62307|RUXF_MOUSE	540.52	488.967	690.943	410.843	1820.44	1124.5	1272.2	1518.51	514.743	1395.35	0.221707	0.212468	1.43487	0	0	0.00113337	0.0108818	0.00113337	0.0108818
sp|Q8VHE0|SEC63_MOUSE	Q8VHE0	Sec63	Translocation protein SEC63 homolog OS=Mus musculus GN=Sec63 PE=1 SV=4	56.86	0.00431406	2	sp|Q8VHE0|SEC63_MOUSE	18.6453	19.0833	0.973877	0.620821	119.162	164.216	187.233	106.744	9.8096	141.689	1.0613	0.261752	5.03684	0.625	0	0.0011866	0.0113212	0.0011866	0.0113212
sp|O88569|ROA2_MOUSE	O88569	Hnrnpa2b1	Heterogeneous nuclear ribonucleoproteins A2/B1 OS=Mus musculus GN=Hnrnpa2b1 PE=1 SV=2	1574.67	0	23	sp|O88569|ROA2_MOUSE	109920	97370.5	43050.9	69208.7	24317.5	13377.6	24142.5	25806.5	83289.6	24230	0.374035	0.261865	-1.76043	0.0645161	0.0241935	0.0012039	0.0114144	0.0012039	0.0114144
sp|O89098|CYTF_MOUSE	O89098	Cst7	Cystatin-F OS=Mus musculus GN=Cst7 PE=2 SV=1	36.42	0.00946143	1	sp|O89098|CYTF_MOUSE	182.201	345.815	333.714	299.531	62.1945	97.3982	102.749	120.729	316.623	100.073	0.257285	0.255891	-1.66012	0	0	0.00124166	0.0116366	0.00124166	0.0116366
sp|P62984|RL40_MOUSE	P62984	Uba52	Ubiquitin-60S ribosomal protein L40 OS=Mus musculus GN=Uba52 PE=1 SV=2	45.75	0.0071885	1	sp|P62984|RL40_MOUSE	5868.32	2748.19	7830.33	4739.62	2052.08	459.094	874.228	1083.12	5303.97	978.675	0.401264	0.60432	-2.43822	0	0	0.00124267	0.0116366	0.00124267	0.0116366
sp|O88967|YMEL1_MOUSE	O88967	Yme1l1	ATP-dependent zinc metalloprotease YME1L1 OS=Mus musculus GN=Yme1l1 PE=1 SV=1	285.05	0	6	sp|O88967|YMEL1_MOUSE	460.729	676.264	724.711	756.643	1843.99	2379.04	2042.09	1230.33	700.488	1943.04	0.203787	0.257511	1.47087	0.375	0.0833333	0.00127534	0.0117969	0.00127534	0.0117969
sp|P48754|BRCA1_MOUSE	P48754	Brca1	Breast cancer type 1 susceptibility protein homolog OS=Mus musculus GN=Brca1 PE=1 SV=3	213.15	0	6	sp|P48754|BRCA1_MOUSE	76.5151	144.832	238.53	338.198	862.143	826.617	543.999	1032.78	191.681	844.38	0.570541	0.248247	2.1833	0.333333	0	0.00126975	0.0117969	0.00126975	0.0117969
sp|Q8BH59|CMC1_MOUSE	Q8BH59	Slc25a12	Calcium-binding mitochondrial carrier protein Aralar1 OS=Mus musculus GN=Slc25a12 PE=1 SV=1	525.09	0	12	sp|Q8BH59|CMC1_MOUSE	3507.8	2998.86	2083.8	3930.02	8663.46	9188.27	7774.62	6872.67	3253.33	8219.04	0.253879	0.125349	1.33937	0.192308	0.0192308	0.00128756	0.0118378	0.00128756	0.0118378
sp|O88291|ZN326_MOUSE	O88291	Znf326	DBIRD complex subunit ZNF326 OS=Mus musculus GN=Znf326 PE=1 SV=1	549	0	11	sp|O88291|ZN326_MOUSE	1418.81	1255.27	1321.31	1143.41	4483.48	2452.04	2839.32	4249.63	1288.29	3544.47	0.0900542	0.28823	1.43146	0.136364	0	0.00135346	0.0122946	0.00135346	0.0122946
sp|Q6PFR5|TRA2A_MOUSE	Q6PFR5	Tra2a	Transformer-2 protein homolog alpha OS=Mus musculus GN=Tra2a PE=1 SV=1	336.31	0	6	sp|Q6PFR5|TRA2A_MOUSE	1187.39	882.965	987.967	1017.09	4493.29	2680.45	2520.53	2068.85	1002.53	2600.49	0.123929	0.362799	1.37461	0.142857	0	0.00134746	0.0122946	0.00134746	0.0122946
sp|Q8C4J7|TBL3_MOUSE	Q8C4J7	Tbl3	Transducin beta-like protein 3 OS=Mus musculus GN=Tbl3 PE=2 SV=1	47.79	0.00647773	1	sp|Q8C4J7|TBL3_MOUSE	0.258974	0.258974	0.258974	51.521	157.273	230.946	126.65	88.25	0.258974	141.962	1.96038	0.400886	9.09004	0.75	0	0.00137304	0.0123982	0.00137304	0.0123982
sp|Q05512|MARK2_MOUSE	Q05512	Mark2	Serine/threonine-protein kinase MARK2 OS=Mus musculus GN=Mark2 PE=1 SV=3	102.99	0	3	sp|Q05512|MARK2_MOUSE	1386.21	506.537	769.448	950.355	190.109	171.076	378.442	255.356	859.902	222.732	0.40971	0.376666	-1.95648	0	0	0.00142666	0.0128062	0.00142666	0.0128062
sp|Q9JIK9|RT34_MOUSE	Q9JIK9	Mrps34	28S ribosomal protein S34, mitochondrial OS=Mus musculus GN=Mrps34 PE=1 SV=1	234.83	0	6	sp|Q9JIK9|RT34_MOUSE	1179.42	899.884	1217.62	1734.56	5384.04	3542.11	2699.2	3139.88	1198.52	3340.99	0.276602	0.319622	1.47659	0.0416667	0	0.00143881	0.0128393	0.00143881	0.0128393
sp|Q9CXK9|RBM33_MOUSE	Q9CXK9	Rbm33	RNA-binding protein 33 OS=Mus musculus GN=Rbm33 PE=1 SV=2	159.59	0	3	sp|Q9CXK9|RBM33_MOUSE	3418.21	1236.38	725.433	1645.45	284.77	276.1	227.65	536.134	1440.91	280.435	0.666191	0.41955	-2.34674	0.333333	0	0.00145517	0.0129094	0.00145517	0.0129094
sp|Q7TPV4|MBB1A_MOUSE	Q7TPV4	Mybbp1a	Myb-binding protein 1A OS=Mus musculus GN=Mybbp1a PE=1 SV=2	1048.62	0	21	sp|Q7TPV4|MBB1A_MOUSE	28407.9	30837.5	43035.7	24713.2	8110.13	13675.2	10336.8	14304.3	29622.7	12006	0.249928	0.25067	-1.31582	0.0652174	0	0.00147496	0.0129564	0.00147496	0.0129564
sp|Q924W5|SMC6_MOUSE	Q924W5	Smc6	Structural maintenance of chromosomes protein 6 OS=Mus musculus GN=Smc6 PE=1 SV=1	81.5	0	2	sp|Q924W5|SMC6_MOUSE	2117.56	674.757	347.737	1570.93	142.089	222.656	134.315	178.25	1122.85	160.169	0.689752	0.238468	-2.69361	0	0	0.00147756	0.0129564	0.00147756	0.0129564
sp|Q80UW8|RPAB1_MOUSE	Q80UW8	Polr2e	DNA-directed RNA polymerases I, II, and III subunit RPABC1 OS=Mus musculus GN=Polr2e PE=1 SV=1	178.73	0	4	sp|Q80UW8|RPAB1_MOUSE	140.226	115.403	135.198	115.989	926.114	520.476	325.603	266.597	125.593	423.04	0.101639	0.584765	1.71694	0.3125	0	0.00154928	0.0134301	0.00154928	0.0134301
sp|Q9Z1G4|VPP1_MOUSE	Q9Z1G4	Atp6v0a1	V-type proton ATPase 116 kDa subunit a isoform 1 OS=Mus musculus GN=Atp6v0a1 PE=1 SV=3	83.76	0	3	sp|Q9Z1G4|VPP1_MOUSE	143.204	113.852	89.111	177.154	468.695	371.375	305.254	287.026	128.528	338.315	0.290311	0.229446	1.39883	0.333333	0	0.00154473	0.0134301	0.00154473	0.0134301
sp|Q8K4B0|MTA1_MOUSE	Q8K4B0	Mta1	Metastasis-associated protein MTA1 OS=Mus musculus GN=Mta1 PE=1 SV=1	273.82	0	6	sp|Q8K4B0|MTA1_MOUSE	364.769	282.548	346.614	500.193	1384.53	1308.94	665.889	1046.38	355.692	1177.66	0.244987	0.294629	1.71868	0.291667	0	0.00157223	0.0135516	0.00157223	0.0135516
sp|E9Q286|ICE1_MOUSE	E9Q286	Ice1	Little elongation complex subunit 1 OS=Mus musculus GN=Ice1 PE=1 SV=1	146.96	0	4	sp|E9Q286|ICE1_MOUSE	32.3407	22.6271	43.8636	184.59	441.446	676.228	187.896	396.165	38.1022	418.805	1.0771	0.47096	3.47291	0.3125	0	0.00160318	0.0135868	0.00160318	0.0135868
sp|O08789|MNT_MOUSE	O08789	Mnt	Max-binding protein MNT OS=Mus musculus GN=Mnt PE=2 SV=2	34.03	0	1	sp|O08789|MNT_MOUSE	0.258974	0.258974	0.258974	0.258974	1.07088	1.10541	3.93386	16.0011	0.258974	2.51964	0	1.28621	3.00938	1	0	0.00159244	0.0135868	0.00159244	0.0135868
sp|P56391|CX6B1_MOUSE	P56391	Cox6b1	Cytochrome c oxidase subunit 6B1 OS=Mus musculus GN=Cox6b1 PE=1 SV=2	252.67	0	5	sp|P56391|CX6B1_MOUSE	477.485	172.219	327.31	367.454	1606.99	2745.58	1977.14	626.355	347.382	1792.07	0.375966	0.506264	2.36171	0.166667	0	0.00160156	0.0135868	0.00160156	0.0135868
sp|Q8CFI7|RPB2_MOUSE	Q8CFI7	Polr2b	DNA-directed RNA polymerase II subunit RPB2 OS=Mus musculus GN=Polr2b PE=1 SV=2	978.33	0	24	sp|Q8CFI7|RPB2_MOUSE	1968.48	1449.83	1162.34	1906.88	7131.96	5514.18	4255.96	3051.09	1678.35	4885.07	0.236701	0.350313	1.54277	0.34	0.02	0.00163909	0.0138139	0.00163909	0.0138139
sp|Q6P1B1|XPP1_MOUSE	Q6P1B1	Xpnpep1	Xaa-Pro aminopeptidase 1 OS=Mus musculus GN=Xpnpep1 PE=1 SV=1	49.28	0.00575185	1	sp|Q6P1B1|XPP1_MOUSE	0.258974	0.258974	6.57329	0.258974	4.9354	15.434	51.5135	48.3723	0.258974	31.9031	1.71813	0.777889	6.72119	0.75	0	0.00166752	0.0138231	0.00166752	0.0138231
sp|Q9D1G1|RAB1B_MOUSE	Q9D1G1	Rab1b	Ras-related protein Rab-1B OS=Mus musculus GN=Rab1b PE=1 SV=1	309.66	0	6	sp|Q9D1G1|RAB1B_MOUSE	422.141	496.44	507.179	579.119	1230.22	1271.09	1384.38	902.557	501.81	1250.66	0.128166	0.172825	1.31737	0.0714286	0	0.0016667	0.0138231	0.0016667	0.0138231
sp|Q9Z1X9|CDC45_MOUSE	Q9Z1X9	Cdc45	Cell division control protein 45 homolog OS=Mus musculus GN=Cdc45 PE=1 SV=2	92.11	0	2	sp|Q9Z1X9|CDC45_MOUSE	77.5742	56.1254	70.8202	74.7539	246.015	149.848	137.384	289.361	72.7871	197.931	0.136635	0.359644	1.39989	0	0	0.00166007	0.0138231	0.00166007	0.0138231
sp|P62900|RL31_MOUSE	P62900	Rpl31	60S ribosomal protein L31 OS=Mus musculus GN=Rpl31 PE=1 SV=1	309.07	0	9	sp|P62900|RL31_MOUSE	38882.8	16394	43767	32288	11627.4	4435.82	9153.85	9559.66	35585.4	9356.75	0.363233	0.349489	-1.92132	0	0	0.00169857	0.014004	0.00169857	0.014004
sp|P70662|LDB1_MOUSE	P70662	Ldb1	LIM domain-binding protein 1 OS=Mus musculus GN=Ldb1 PE=1 SV=2	53.61	0.00422654	2	sp|P70662|LDB1_MOUSE	348.725	167.068	62.7108	92.0455	1021.09	809.343	398.942	1525.58	129.557	915.219	0.766381	0.499382	2.87397	0	0	0.00172193	0.0141198	0.00172193	0.0141198
sp|P56379|68MP_MOUSE	P56379	Mp68	6.8 kDa mitochondrial proteolipid OS=Mus musculus GN=Mp68 PE=1 SV=1	77.36	0	1	sp|P56379|68MP_MOUSE	8332.42	11269.9	16904.7	28791.7	4065.97	2524.59	1654.75	5630.48	14087.3	3295.28	0.553793	0.505141	-2.10705	0	0	0.00175726	0.0143321	0.00175726	0.0143321
sp|Q61703|ITIH2_MOUSE	Q61703	Itih2	Inter-alpha-trypsin inhibitor heavy chain H2 OS=Mus musculus GN=Itih2 PE=1 SV=1	168.73	0	5	sp|Q61703|ITIH2_MOUSE	4772.9	3874.36	5124.68	9798.89	1789.94	2022.18	1935.36	2072.94	4948.79	1978.77	0.450863	0.0633737	-1.32191	0	0	0.00179935	0.0145969	0.00179935	0.0145969
sp|Q922V4|PLRG1_MOUSE	Q922V4	Plrg1	Pleiotropic regulator 1 OS=Mus musculus GN=Plrg1 PE=1 SV=1	696.59	0	12	sp|Q922V4|PLRG1_MOUSE	2546.95	2907.24	2434.86	2827.73	5322	6219.76	5781.82	5919.2	2687.34	5850.51	0.0838094	0.0642974	1.12425	0.0892857	0.0178571	0.00182954	0.0147629	0.00182954	0.0147629
sp|Q9D903|EBP2_MOUSE	Q9D903	Ebna1bp2	Probable rRNA-processing protein EBP2 OS=Mus musculus GN=Ebna1bp2 PE=2 SV=1	90.18	0	2	sp|Q9D903|EBP2_MOUSE	78.1214	126.532	213.479	117.979	620.018	621.61	612.216	233.426	122.256	616.117	0.425388	0.368529	2.33416	0.125	0	0.00184035	0.0147715	0.00184035	0.0147715
sp|P53569|CEBPZ_MOUSE	P53569	Cebpz	CCAAT/enhancer-binding protein zeta OS=Mus musculus GN=Cebpz PE=1 SV=2	36.34	0	1	sp|P53569|CEBPZ_MOUSE	36.4893	38.5862	21.9354	15.5667	204.284	105.068	120.445	55.3578	29.2123	112.756	0.397471	0.510444	1.99141	0	0	0.00185612	0.0148196	0.00185612	0.0148196
sp|Q6GSS7|H2A2A_MOUSE	Q6GSS7	Hist2h2aa1	Histone H2A type 2-A OS=Mus musculus GN=Hist2h2aa1 PE=1 SV=3	556.89	0	7	sp|Q6GSS7|H2A2A_MOUSE	154684	123709	106190	285057	52996.7	63246.6	39768	49861.7	139197	51429.2	0.483563	0.187888	-1.42815	0	0	0.00189816	0.0150759	0.00189816	0.0150759
sp|Q9ER88|RT29_MOUSE	Q9ER88	Dap3	28S ribosomal protein S29, mitochondrial OS=Mus musculus GN=Dap3 PE=1 SV=1	111.89	0	3	sp|Q9ER88|RT29_MOUSE	300.111	262.271	310.816	220.391	690.628	545.562	629.444	588.858	281.191	609.151	0.150029	0.100573	1.11772	0.25	0	0.00192257	0.0151903	0.00192257	0.0151903
sp|P46061|RAGP1_MOUSE	P46061	Rangap1	Ran GTPase-activating protein 1 OS=Mus musculus GN=Rangap1 PE=1 SV=2	558.96	0	10	sp|P46061|RAGP1_MOUSE	2070.63	1870.16	1487.21	2024.26	7066.26	6993.04	3230.42	4459.06	1947.21	5726.05	0.14214	0.350591	1.52105	0.173077	0	0.00197202	0.0154442	0.00197202	0.0154442
sp|Q99M28|RNPS1_MOUSE	Q99M28	Rnps1	RNA-binding protein with serine-rich domain 1 OS=Mus musculus GN=Rnps1 PE=1 SV=1	194.08	0	4	sp|Q99M28|RNPS1_MOUSE	1476.25	2718.79	1381.17	1471.61	4713.67	10771.8	5251.48	3858.65	1473.93	4982.58	0.362885	0.509819	1.75512	0	0	0.00197506	0.0154442	0.00197506	0.0154442
sp|Q7TMQ7|WDR91_MOUSE	Q7TMQ7	Wdr91	WD repeat-containing protein 91 OS=Mus musculus GN=Wdr91 PE=1 SV=1	91.56	0	3	sp|Q7TMQ7|WDR91_MOUSE	14845.2	8310.29	7707.26	17742.2	5131.37	3566.42	3580.24	3288.2	11577.7	3573.33	0.406009	0.215189	-1.63614	0	0	0.00200251	0.0155785	0.00200251	0.0155785
sp|Q8VDP2|CX056_MOUSE	Q8VDP2	NA	UPF0428 protein CXorf56 homolog OS=Mus musculus PE=1 SV=1	106.84	0	2	sp|Q8VDP2|CX056_MOUSE	79.9384	125.367	188.512	273.048	678.265	920.27	436.219	414.134	156.94	557.242	0.502104	0.38822	1.82304	0	0	0.00203843	0.0156177	0.00203843	0.0156177
sp|Q9D0B0|SRSF9_MOUSE	Q9D0B0	Srsf9	Serine/arginine-rich splicing factor 9 OS=Mus musculus GN=Srsf9 PE=1 SV=1	572.13	0	14	sp|Q9D0B0|SRSF9_MOUSE	1640.36	1731.32	1476.62	1536.58	10886.8	5427.82	3944.7	3218.75	1588.47	4686.26	0.0705634	0.591	1.54328	0.140625	0	0.00203055	0.0156177	0.00203055	0.0156177
sp|Q9DCD2|SYF1_MOUSE	Q9DCD2	Xab2	Pre-mRNA-splicing factor SYF1 OS=Mus musculus GN=Xab2 PE=1 SV=1	583.45	0	12	sp|Q9DCD2|SYF1_MOUSE	856.893	982.435	1089.41	707.708	2720.91	2305.33	1720.32	1996.35	919.664	2150.84	0.180938	0.196462	1.22536	0.303571	0.0357143	0.00203423	0.0156177	0.00203423	0.0156177
sp|Q9D1N9|RM21_MOUSE	Q9D1N9	Mrpl21	39S ribosomal protein L21, mitochondrial OS=Mus musculus GN=Mrpl21 PE=1 SV=1	107.1	0	2	sp|Q9D1N9|RM21_MOUSE	185.444	474.346	391.47	377.088	2272.01	981.144	1430.72	766.061	384.279	1205.93	0.342193	0.489248	1.62467	0	0	0.00207946	0.0158519	0.00207946	0.0158519
sp|Q8JZM7|CDC73_MOUSE	Q8JZM7	Cdc73	Parafibromin OS=Mus musculus GN=Cdc73 PE=1 SV=1	178.99	0	4	sp|Q8JZM7|CDC73_MOUSE	723.395	491.597	779.726	700.119	297.391	262.734	339.111	220.404	711.757	280.063	0.186911	0.180362	-1.34821	0.125	0	0.00209168	0.0158654	0.00209168	0.0158654
sp|Q62093|SRSF2_MOUSE	Q62093	Srsf2	Serine/arginine-rich splicing factor 2 OS=Mus musculus GN=Srsf2 PE=1 SV=4	696.58	0	8	sp|Q62093|SRSF2_MOUSE	8231.39	5922.58	6899.55	5860.52	14210.9	26012.5	21810	12456.7	6411.07	18010.4	0.164848	0.342789	1.46156	0.0192308	0	0.00217017	0.0163788	0.00217017	0.0163788
sp|Q9D0Q7|RM45_MOUSE	Q9D0Q7	Mrpl45	39S ribosomal protein L45, mitochondrial OS=Mus musculus GN=Mrpl45 PE=1 SV=1	103.47	0	3	sp|Q9D0Q7|RM45_MOUSE	70.4732	136.341	63.6929	64.8031	309.762	185.473	224.784	191.446	67.6381	208.115	0.419128	0.251339	1.6181	0.583333	0.0833333	0.00228412	0.0171535	0.00228412	0.0171535
sp|Q9CWL8|CTBL1_MOUSE	Q9CWL8	Ctnnbl1	Beta-catenin-like protein 1 OS=Mus musculus GN=Ctnnbl1 PE=1 SV=1	249.34	0	6	sp|Q9CWL8|CTBL1_MOUSE	259.823	438.869	456.631	354.841	780.122	1507.66	762.326	1586.98	396.855	1143.89	0.238821	0.387576	1.45849	0.208333	0	0.0023305	0.0174156	0.0023305	0.0174156
sp|Q6NXI6|RPRD2_MOUSE	Q6NXI6	Rprd2	Regulation of nuclear pre-mRNA domain-containing protein 2 OS=Mus musculus GN=Rprd2 PE=1 SV=1	75.54	0.00198216	2	sp|Q6NXI6|RPRD2_MOUSE	27.8759	47.7507	111.398	105.277	652.745	504.432	157.102	285.32	76.5138	394.876	0.569176	0.553419	2.41973	0	0	0.00235809	0.0175354	0.00235809	0.0175354
sp|Q60953|PML_MOUSE	Q60953	Pml	Protein PML OS=Mus musculus GN=Pml PE=1 SV=3	931.21	0	19	sp|Q60953|PML_MOUSE	1426.35	1645.96	1340.67	1884.2	3492.66	3748.31	2814.55	4455.63	1536.15	3620.49	0.154572	0.186919	1.23966	0.175	0.075	0.0023835	0.0176379	0.0023835	0.0176379
sp|P38647|GRP75_MOUSE	P38647	Hspa9	Stress-70 protein, mitochondrial OS=Mus musculus GN=Hspa9 PE=1 SV=3	2787.73	0	44	sp|P38647|GRP75_MOUSE	236713	126596	105406	205348	61768.7	63269.8	46100.4	64531.2	165972	62519.2	0.371341	0.14629	-1.36689	0.0491803	0.0245902	0.00240376	0.0177015	0.00240376	0.0177015
sp|P62855|RS26_MOUSE	P62855	Rps26	40S ribosomal protein S26 OS=Mus musculus GN=Rps26 PE=1 SV=3	315.55	0	5	sp|P62855|RS26_MOUSE	164109	41135.6	82186.8	69427.2	31871.1	12907.1	19165.2	21761.2	75807	20463.2	0.591767	0.368378	-1.88708	0	0	0.00242902	0.0178011	0.00242902	0.0178011
sp|O54941|SMCE1_MOUSE	O54941	Smarce1	SWI/SNF-related matrix-associated actin-dependent regulator of chromatin subfamily E member 1 OS=Mus musculus GN=Smarce1 PE=1 SV=1	65.42	0.00185874	2	sp|O54941|SMCE1_MOUSE	88.9321	89.3482	112.116	48.949	217.386	339.468	268.691	161.2	89.1402	243.038	0.309571	0.307471	1.43896	0.125	0	0.00245516	0.0178205	0.00245516	0.0178205
sp|Q925I1|ATAD3_MOUSE	Q925I1	Atad3	ATPase family AAA domain-containing protein 3 OS=Mus musculus GN=Atad3 PE=1 SV=1	741.11	0	15	sp|Q925I1|ATAD3_MOUSE	3846.97	7187.42	5616.52	4199.67	12334	18934.6	15079.2	9658.51	4908.09	13706.6	0.292079	0.283108	1.48955	0.0138889	0	0.00244871	0.0178205	0.00244871	0.0178205
sp|P83870|PHF5A_MOUSE	P83870	Phf5a	PHD finger-like domain-containing protein 5A OS=Mus musculus GN=Phf5a PE=1 SV=1	238.49	0	5	sp|P83870|PHF5A_MOUSE	1907.62	1187.4	859.493	745.293	4771.59	2603.26	3243.82	2877.31	1023.44	3060.56	0.445258	0.286895	1.59653	0.05	0	0.00248032	0.0178325	0.00248032	0.0178325
sp|Q9CQI7|RU2B_MOUSE	Q9CQI7	Snrpb2	U2 small nuclear ribonucleoprotein B'' OS=Mus musculus GN=Snrpb2 PE=1 SV=1	57.6	0.00348432	2	sp|Q9CQI7|RU2B_MOUSE	915.297	1084.87	756.349	1707.74	111.149	575.832	245.615	240.043	1000.08	242.829	0.373309	0.676838	-2.037	0.125	0	0.00247558	0.0178325	0.00247558	0.0178325
sp|P17095|HMGA1_MOUSE	P17095	Hmga1	High mobility group protein HMG-I/HMG-Y OS=Mus musculus GN=Hmga1 PE=1 SV=4	94.08	0	2	sp|P17095|HMGA1_MOUSE	199.737	1124.46	2391.41	672.034	86.6161	133.325	39.7726	152.648	898.248	109.97	0.858748	0.489856	-3.01602	0.125	0.125	0.00254225	0.0180389	0.00254225	0.0180389
sp|P63242|IF5A1_MOUSE	P63242	Eif5a	Eukaryotic translation initiation factor 5A-1 OS=Mus musculus GN=Eif5a PE=1 SV=2	239.29	0	4	sp|P63242|IF5A1_MOUSE	12993.6	3099.84	2385.82	2725.55	435.871	1082	1119.77	566.679	2912.7	824.341	0.968942	0.437682	-1.89222	0	0	0.00252765	0.0180389	0.00252765	0.0180389
sp|Q04447|KCRB_MOUSE	Q04447	Ckb	Creatine kinase B-type OS=Mus musculus GN=Ckb PE=1 SV=1	55.36	0.00426985	1	sp|Q04447|KCRB_MOUSE	886.814	143.374	25.2814	327.565	1.10871	1.50947	49.8341	0.712486	235.47	1.30909	1.10351	1.8331	-7.38818	0	0.25	0.0025447	0.0180389	0.0025447	0.0180389
sp|P02663|CASA2_BOVIN	P02663	CSN1S2	Alpha-S2-casein OS=Bos taurus GN=CSN1S2 PE=1 SV=2	487.22	0	10	sp|P02663|CASA2_BOVIN	728.903	444.308	913.393	1065.9	258.234	192.893	123.856	373.251	821.148	225.564	0.339332	0.447506	-1.87024	0.288462	0.307692	0.00258974	0.0181043	0.00258974	0.0181043
sp|Q62383|SPT6H_MOUSE	Q62383	Supt6h	Transcription elongation factor SPT6 OS=Mus musculus GN=Supt6h PE=1 SV=2	135.02	0	4	sp|Q62383|SPT6H_MOUSE	115.937	105.373	126.914	34.0675	263.749	316.063	281.152	362.422	110.655	298.608	0.438787	0.142358	1.43136	0.3125	0	0.00258604	0.0181043	0.00258604	0.0181043
sp|Q91YT0|NDUV1_MOUSE	Q91YT0	Ndufv1	NADH dehydrogenase [ubiquinone] flavoprotein 1, mitochondrial OS=Mus musculus GN=Ndufv1 PE=1 SV=1	216.1	0	6	sp|Q91YT0|NDUV1_MOUSE	179.027	164.015	139.081	157.217	772.173	344.439	366.194	340.925	160.616	355.317	0.103649	0.463057	1.14514	0.291667	0.0833333	0.00258439	0.0181043	0.00258439	0.0181043
sp|Q9JMA1|UBP14_MOUSE	Q9JMA1	Usp14	Ubiquitin carboxyl-terminal hydrolase 14 OS=Mus musculus GN=Usp14 PE=1 SV=3	98.45	0	2	sp|Q9JMA1|UBP14_MOUSE	63.7055	70.7986	69.701	69.0252	116.139	302.08	239.954	150.126	69.3631	195.04	0.0461713	0.419124	1.45224	0.375	0	0.00261866	0.0182225	0.00261866	0.0182225
sp|Q3UYV9|NCBP1_MOUSE	Q3UYV9	Ncbp1	Nuclear cap-binding protein subunit 1 OS=Mus musculus GN=Ncbp1 PE=1 SV=2	130.97	0	3	sp|Q3UYV9|NCBP1_MOUSE	102.435	130.49	122.002	143.468	241.674	323.554	230.226	335.138	126.246	282.614	0.138137	0.192219	1.14811	0.333333	0	0.00267576	0.0185349	0.00267576	0.0185349
sp|Q80YR7|CLSPN_MOUSE	Q80YR7	Clspn	Claspin OS=Mus musculus GN=Clspn PE=1 SV=2	346.51	0	8	sp|Q80YR7|CLSPN_MOUSE	319.621	231.138	199.482	781.6	1320.36	1399.61	955.522	1051.39	275.38	1185.87	0.706547	0.179411	2.11598	0.375	0.03125	0.00269823	0.0186056	0.00269823	0.0186056
sp|Q7TSF1|DSG1B_MOUSE	Q7TSF1	Dsg1b	Desmoglein-1-beta OS=Mus musculus GN=Dsg1b PE=1 SV=1	50.67	0	1	sp|Q7TSF1|DSG1B_MOUSE	749.889	2151.2	386.887	832.206	268.54	257.681	126.55	139.938	791.048	198.809	0.749547	0.380003	-2.05662	0	0	0.00271799	0.0186569	0.00271799	0.0186569
sp|Q5SWD9|TSR1_MOUSE	Q5SWD9	Tsr1	Pre-rRNA-processing protein TSR1 homolog OS=Mus musculus GN=Tsr1 PE=1 SV=1	60.98	0.00268577	1	sp|Q5SWD9|TSR1_MOUSE	49.8789	59.2222	80.7035	82.5557	128.333	489.811	341.986	168.829	69.9628	255.408	0.236604	0.590058	1.7973	0	0	0.00274089	0.0187294	0.00274089	0.0187294
sp|Q6PDM2|SRSF1_MOUSE	Q6PDM2	Srsf1	Serine/arginine-rich splicing factor 1 OS=Mus musculus GN=Srsf1 PE=1 SV=3	1162.15	0	25	sp|Q6PDM2|SRSF1_MOUSE	17001.7	29356.1	21742.4	26551.6	158749	77888.5	61987.7	44883.2	24147	69938.1	0.229943	0.587072	1.53204	0.0535714	0	0.00278278	0.0189304	0.00278278	0.0189304
sp|Q91VN6|DDX41_MOUSE	Q91VN6	Ddx41	Probable ATP-dependent RNA helicase DDX41 OS=Mus musculus GN=Ddx41 PE=1 SV=2	207.49	0	5	sp|Q91VN6|DDX41_MOUSE	271.536	206.584	94.5114	151.852	1165.41	1009.76	467.535	368.31	179.218	738.645	0.417827	0.523287	1.9558	0.5	0	0.00281189	0.019043	0.00281189	0.019043
sp|Q07832|PLK1_MOUSE	Q07832	Plk1	Serine/threonine-protein kinase PLK1 OS=Mus musculus GN=Plk1 PE=1 SV=2	82.21	0	3	sp|Q07832|PLK1_MOUSE	775.989	662.996	583.841	757.052	2638.85	2874.42	1521.31	1168.98	710.024	2080.08	0.128136	0.406207	1.49984	0	0	0.00285582	0.0192545	0.00285582	0.0192545
sp|Q8QZT1|THIL_MOUSE	Q8QZT1	Acat1	Acetyl-CoA acetyltransferase, mitochondrial OS=Mus musculus GN=Acat1 PE=1 SV=1	467.82	0	10	sp|Q8QZT1|THIL_MOUSE	15356.1	8239.28	17623.4	22125.6	3433.19	4623.55	6932.13	5560.96	16489.8	5092.26	0.365842	0.288029	-1.69791	0.136364	0.0454545	0.00288084	0.0193373	0.00288084	0.0193373
sp|Q8CIM1|LRC45_MOUSE	Q8CIM1	Lrrc45	Leucine-rich repeat-containing protein 45 OS=Mus musculus GN=Lrrc45 PE=2 SV=2	39.55	0.00833333	1	sp|Q8CIM1|LRC45_MOUSE	1305.74	1536.05	3219.74	2162.28	845.376	348.518	265.965	803.241	1849.16	575.879	0.416411	0.531867	-1.78428	0	0	0.00293391	0.0195208	0.00293391	0.0195208
sp|Q9DB20|ATPO_MOUSE	Q9DB20	Atp5o	ATP synthase subunit O, mitochondrial OS=Mus musculus GN=Atp5o PE=1 SV=1	432.76	0	8	sp|Q9DB20|ATPO_MOUSE	33700.8	40564.5	48650.9	45506.5	18397	23232.3	19054.8	13903.9	43035.5	18725.9	0.154783	0.204796	-1.19833	0.025	0	0.00292605	0.0195208	0.00292605	0.0195208
sp|P70388|RAD50_MOUSE	P70388	Rad50	DNA repair protein RAD50 OS=Mus musculus GN=Rad50 PE=1 SV=1	177.08	0	5	sp|P70388|RAD50_MOUSE	268.49	155.778	222.334	177.092	429.012	928.38	620.092	394.987	199.713	524.552	0.243289	0.412199	1.37814	0.2	0	0.00299514	0.0198412	0.00299514	0.0198412
sp|P02666|CASB_BOVIN	P02666	CSN2	Beta-casein OS=Bos taurus GN=CSN2 PE=1 SV=2	314.55	0	4	sp|P02666|CASB_BOVIN	1182.84	374.624	516.71	538.178	189.986	108.378	229.372	220.185	527.444	205.085	0.552065	0.294341	-1.36641	0.357143	0.178571	0.00302892	0.0199026	0.00302892	0.0199026
sp|Q05186|RCN1_MOUSE	Q05186	Rcn1	Reticulocalbin-1 OS=Mus musculus GN=Rcn1 PE=1 SV=1	65.49	0.0018622	1	sp|Q05186|RCN1_MOUSE	1146.08	171.286	14.1534	47.6641	6.47992	1.62634	7.16274	2.93131	109.475	4.70561	1.56164	0.591344	-4.37379	0.25	0	0.00303065	0.0199026	0.00303065	0.0199026
sp|P40630|TFAM_MOUSE	P40630	Tfam	Transcription factor A, mitochondrial OS=Mus musculus GN=Tfam PE=1 SV=2	176.33	0	5	sp|P40630|TFAM_MOUSE	899.153	5264.33	4029.58	3601.97	299.452	1186.24	472.457	371.722	3815.78	422.089	0.533547	0.701701	-3.18443	0.1	0	0.00312183	0.0202385	0.00312183	0.0202385
sp|Q6ZWU9|RS27_MOUSE	Q6ZWU9	Rps27	40S ribosomal protein S27 OS=Mus musculus GN=Rps27 PE=1 SV=3	127.18	0	3	sp|Q6ZWU9|RS27_MOUSE	9909.32	5592.6	9396.32	7170.42	3885.69	2898.71	3593.49	3230.51	8283.37	3412	0.250273	0.126238	-1.2685	0	0	0.00310991	0.0202385	0.00310991	0.0202385
sp|Q91YU8|SSF1_MOUSE	Q91YU8	Ppan	Suppressor of SWI4 1 homolog OS=Mus musculus GN=Ppan PE=1 SV=2	63.62	0.0018315	2	sp|Q91YU8|SSF1_MOUSE	69.04	61.5441	164.721	110.382	292.53	550.29	232.625	244.287	89.7111	268.409	0.466855	0.452139	1.61458	0.125	0	0.0030961	0.0202385	0.0030961	0.0202385
sp|Q8BJM7|TYW1_MOUSE	Q8BJM7	Tyw1	S-adenosyl-L-methionine-dependent tRNA 4-demethylwyosine synthase OS=Mus musculus GN=Tyw1 PE=1 SV=1	41.28	0.00691776	1	sp|Q8BJM7|TYW1_MOUSE	129.518	70.0049	92.8638	123.265	326.993	314.002	226.663	187.119	108.065	270.333	0.266575	0.256951	1.31818	0	0	0.00313774	0.0202551	0.00313774	0.0202551
sp|P70452|STX4_MOUSE	P70452	Stx4	Syntaxin-4 OS=Mus musculus GN=Stx4 PE=1 SV=1	71.15	0.00193986	2	sp|P70452|STX4_MOUSE	34.051	37.8742	54.3773	87.8275	90.4463	321.895	214.601	175.011	46.1258	194.806	0.45777	0.479256	2.09437	0.5	0	0.00317247	0.0203925	0.00317247	0.0203925
sp|Q9ER69|FL2D_MOUSE	Q9ER69	Wtap	Pre-mRNA-splicing regulator WTAP OS=Mus musculus GN=Wtap PE=1 SV=3	365.03	0	7	sp|Q9ER69|FL2D_MOUSE	389.979	196.662	230.36	145.949	1018.37	395.741	744.367	1042.58	213.511	881.369	0.437694	0.376989	2.0323	0.125	0	0.00318676	0.0203979	0.00318676	0.0203979
sp|Q9CX86|ROA0_MOUSE	Q9CX86	Hnrnpa0	Heterogeneous nuclear ribonucleoprotein A0 OS=Mus musculus GN=Hnrnpa0 PE=1 SV=1	513.55	0	9	sp|Q9CX86|ROA0_MOUSE	11502.9	24267.5	19154.2	24079.4	4184.71	9369.71	5522.14	8317.51	21616.8	6919.82	0.303109	0.351347	-1.66397	0	0.0416667	0.00326735	0.020826	0.00326735	0.020826
sp|Q61733|RT31_MOUSE	Q61733	Mrps31	28S ribosomal protein S31, mitochondrial OS=Mus musculus GN=Mrps31 PE=1 SV=1	197.93	0	5	sp|Q61733|RT31_MOUSE	904.519	369.138	394.507	363.541	1507.84	1367.91	1093.07	1196	381.822	1281.96	0.521214	0.142197	1.74492	0.25	0	0.00331875	0.021065	0.00331875	0.021065
sp|P08775|RPB1_MOUSE	P08775	Polr2a	DNA-directed RNA polymerase II subunit RPB1 OS=Mus musculus GN=Polr2a PE=1 SV=3	1285.17	0	22	sp|P08775|RPB1_MOUSE	2475.17	2611.15	2956	2033.46	10079.2	6668.16	5072.75	4529.67	2543.16	5870.45	0.15154	0.379285	1.19392	0.22	0.01	0.00337387	0.0213063	0.00337387	0.0213063
sp|Q9CWK3|CD2B2_MOUSE	Q9CWK3	Cd2bp2	CD2 antigen cytoplasmic tail-binding protein 2 OS=Mus musculus GN=Cd2bp2 PE=1 SV=1	191.19	0	4	sp|Q9CWK3|CD2B2_MOUSE	617.988	533.808	577.209	556.464	978.74	1063.78	1657.56	1545.32	566.836	1304.55	0.0626199	0.25917	1.17779	0.25	0.0625	0.00338485	0.0213063	0.00338485	0.0213063
sp|Q61545|EWS_MOUSE	Q61545	Ewsr1	RNA-binding protein EWS OS=Mus musculus GN=Ewsr1 PE=1 SV=2	235.39	0	4	sp|Q61545|EWS_MOUSE	2371.18	7114.99	5375.02	7403.37	1066.83	2594.58	1068.86	1434.2	6245	1251.53	0.415143	0.46929	-2.32041	0	0.05	0.00348071	0.0218192	0.00348071	0.0218192
sp|O54972|MTG16_MOUSE	O54972	Cbfa2t3	Protein CBFA2T3 OS=Mus musculus GN=Cbfa2t3 PE=1 SV=2	328.33	0	7	sp|O54972|MTG16_MOUSE	1051.34	701.223	737.032	1101.65	1767.33	3467.59	1615.23	3313.53	894.186	2540.43	0.231521	0.387676	1.45895	0.1875	0.03125	0.00355094	0.0220769	0.00355094	0.0220769
sp|P12787|COX5A_MOUSE	P12787	Cox5a	Cytochrome c oxidase subunit 5A, mitochondrial OS=Mus musculus GN=Cox5a PE=1 SV=2	324.71	0	6	sp|P12787|COX5A_MOUSE	2801.22	2272.38	2707.53	3157.07	5214.46	6893.69	5877.4	5044.37	2754.37	5545.93	0.13308	0.145619	1.00733	0	0	0.00354538	0.0220769	0.00354538	0.0220769
sp|P67871|CSK2B_MOUSE	P67871	Csnk2b	Casein kinase II subunit beta OS=Mus musculus GN=Csnk2b PE=1 SV=1	146.21	0	4	sp|P67871|CSK2B_MOUSE	131.461	47.8935	106.676	60.1766	1173.34	274.287	277.456	230.458	83.4265	275.871	0.453006	0.934386	1.78371	0.125	0	0.00366474	0.0226914	0.00366474	0.0226914
sp|Q9JJY4|DDX20_MOUSE	Q9JJY4	Ddx20	Probable ATP-dependent RNA helicase DDX20 OS=Mus musculus GN=Ddx20 PE=1 SV=2	140.22	0	3	sp|Q9JJY4|DDX20_MOUSE	105.754	103.632	88.0612	164.64	190.667	501.875	265.852	519.17	104.693	383.864	0.291567	0.449335	1.80289	0.333333	0.0833333	0.00371757	0.022925	0.00371757	0.022925
sp|Q80ZS3|RT26_MOUSE	Q80ZS3	Mrps26	28S ribosomal protein S26, mitochondrial OS=Mus musculus GN=Mrps26 PE=1 SV=1	539.37	0	8	sp|Q80ZS3|RT26_MOUSE	1638.26	1773.71	1026.4	1265.61	2969.63	2757.68	3135.3	3474.08	1451.93	3052.46	0.239992	0.0980538	1.08345	0.0555556	0	0.00374121	0.0229653	0.00374121	0.0229653
sp|Q8VCM8|NCLN_MOUSE	Q8VCM8	Ncln	Nicalin OS=Mus musculus GN=Ncln PE=1 SV=2	92.31	0	3	sp|Q8VCM8|NCLN_MOUSE	2198.62	1215.36	727.76	1062.41	616.56	398.196	292.899	353.369	1138.88	375.782	0.485831	0.339472	-1.59896	0.166667	0	0.00375438	0.0229653	0.00375438	0.0229653
sp|P27699|CREM_MOUSE	P27699	Crem	cAMP-responsive element modulator OS=Mus musculus GN=Crem PE=1 SV=2	44.29	0.00710339	1	sp|P27699|CREM_MOUSE	0.258974	22.8366	0.258974	0.258974	6.0112	239.898	63.2218	230.865	0.258974	147.043	1.91226	0.876295	8.86575	0.75	0	0.00392062	0.0238859	0.00392062	0.0238859
sp|Q8BX09|RBBP5_MOUSE	Q8BX09	Rbbp5	Retinoblastoma-binding protein 5 OS=Mus musculus GN=Rbbp5 PE=1 SV=2	42.94	0.00700935	1	sp|Q8BX09|RBBP5_MOUSE	57.0912	14.885	35.2442	41.3735	64.1897	306.276	129.194	249.591	38.3089	189.393	0.470082	0.589416	2.23344	0	0	0.00398118	0.0240615	0.00398118	0.0240615
sp|Q9JJF3|NO66_MOUSE	Q9JJF3	No66	Bifunctional lysine-specific demethylase and histidyl-hydroxylase NO66 OS=Mus musculus GN=No66 PE=1 SV=2	61.53	0.00180018	2	sp|Q9JJF3|NO66_MOUSE	75.058	22.5757	79.2628	145.118	720.736	260.961	190.39	384.767	77.1604	322.864	0.623647	0.604203	2.03851	0.25	0	0.0039671	0.0240615	0.0039671	0.0240615
sp|Q9JJI8|RL38_MOUSE	Q9JJI8	Rpl38	60S ribosomal protein L38 OS=Mus musculus GN=Rpl38 PE=1 SV=3	488.39	0	7	sp|Q9JJI8|RL38_MOUSE	130202	43468.4	88722.2	88554.7	15977.1	29099.8	42309.9	12018.5	88638.5	22538.5	0.403757	0.552849	-2.03942	0.0454545	0	0.00403914	0.024315	0.00403914	0.024315
sp|Q9CQR2|RS21_MOUSE	Q9CQR2	Rps21	40S ribosomal protein S21 OS=Mus musculus GN=Rps21 PE=1 SV=1	233.19	0	4	sp|Q9CQR2|RS21_MOUSE	225.595	191.939	204.474	97.2106	1112.53	434.404	435.784	411.831	198.207	435.094	0.315827	0.572588	1.13504	0.3	0	0.00411039	0.0245724	0.00411039	0.0245724
sp|Q9JMH9|MY18A_MOUSE	Q9JMH9	Myo18a	Unconventional myosin-XVIIIa OS=Mus musculus GN=Myo18a PE=1 SV=2	129.48	0	4	sp|Q9JMH9|MY18A_MOUSE	27.0505	128.171	100.906	46.6318	153.141	466.346	504.208	230.504	73.7689	348.425	0.619702	0.511111	2.2569	0.3125	0	0.0041143	0.0245724	0.0041143	0.0245724
sp|A2AR02|PPIG_MOUSE	A2AR02	Ppig	Peptidyl-prolyl cis-trans isomerase G OS=Mus musculus GN=Ppig PE=1 SV=1	378.05	0	10	sp|A2AR02|PPIG_MOUSE	839.337	1018.3	1183.91	499.658	4055.86	2323.47	2253.99	1613.81	928.818	2288.73	0.331051	0.408315	1.30764	0.125	0	0.00418102	0.0247758	0.00418102	0.0247758
sp|Q9Z1D1|EIF3G_MOUSE	Q9Z1D1	Eif3g	Eukaryotic translation initiation factor 3 subunit G OS=Mus musculus GN=Eif3g PE=1 SV=2	78.91	0	2	sp|Q9Z1D1|EIF3G_MOUSE	1947.65	286.962	134.641	234.487	51.4933	42.6807	85.4163	24.4441	260.724	47.087	1.3316	0.500991	-2.46813	0.125	0	0.00416634	0.0247758	0.00416634	0.0247758
sp|P52480|KPYM_MOUSE	P52480	Pkm	Pyruvate kinase PKM OS=Mus musculus GN=Pkm PE=1 SV=4	857.28	0	16	sp|P52480|KPYM_MOUSE	33227.9	10709.6	13200.7	17550.9	2835.94	7583.41	6792.43	4347.09	15375.8	5569.76	0.541294	0.406336	-1.48602	0.0119048	0.0238095	0.00421682	0.0247942	0.00421682	0.0247942
sp|P63101|1433Z_MOUSE	P63101	Ywhaz	14-3-3 protein zeta/delta OS=Mus musculus GN=Ywhaz PE=1 SV=1	576.38	0	8	sp|P63101|1433Z_MOUSE	11382.1	2896.97	2653.98	2704.29	572.984	1492.36	1075.96	899.264	2800.63	987.61	0.87923	0.379239	-1.50868	0.325	0.3	0.00420736	0.0247942	0.00420736	0.0247942
sp|Q9Z1F9|SAE2_MOUSE	Q9Z1F9	Uba2	SUMO-activating enzyme subunit 2 OS=Mus musculus GN=Uba2 PE=1 SV=1	69.09	0.00191755	2	sp|Q9Z1F9|SAE2_MOUSE	2288.87	162.656	161.047	815.317	29.5863	50.396	108.299	32.9943	488.987	41.6952	1.17048	0.659392	-3.15876	0.25	0	0.00429807	0.0251744	0.00429807	0.0251744
sp|P52850|NDST2_MOUSE	P52850	Ndst2	Bifunctional heparan sulfate N-deacetylase/N-sulfotransferase 2 OS=Mus musculus GN=Ndst2 PE=1 SV=1	36.17	0.00944081	1	sp|P52850|NDST2_MOUSE	5.39018	10.3017	3.8049	21.4093	1.14284	0.313875	2.59127	1.97842	7.84597	1.56063	0.777553	0.658642	-2.30909	0.25	0	0.00440937	0.0255801	0.00440937	0.0255801
sp|Q61103|REQU_MOUSE	Q61103	Dpf2	Zinc finger protein ubi-d4 OS=Mus musculus GN=Dpf2 PE=1 SV=1	99.65	0	3	sp|Q61103|REQU_MOUSE	142.066	114.774	143.548	281.781	366.004	902.576	395.418	401.549	142.807	398.483	0.441709	0.499483	1.48043	0.0833333	0	0.00440415	0.0255801	0.00440415	0.0255801
sp|Q99JF8|PSIP1_MOUSE	Q99JF8	Psip1	PC4 and SFRS1-interacting protein OS=Mus musculus GN=Psip1 PE=1 SV=1	90.63	0	2	sp|Q99JF8|PSIP1_MOUSE	1750.91	1233.82	697.186	1304.92	161.378	717.855	333.993	305.261	1269.37	319.627	0.346475	0.626408	-1.99055	0	0	0.00441792	0.0255801	0.00441792	0.0255801
sp|Q6ZQH8|NU188_MOUSE	Q6ZQH8	Nup188	Nucleoporin NUP188 homolog OS=Mus musculus GN=Nup188 PE=1 SV=2	128.83	0	4	sp|Q6ZQH8|NU188_MOUSE	54.4209	49.0546	104.53	122.514	183.641	190.434	265.722	190.673	79.4752	190.554	0.441545	0.187235	1.33712	0.25	0.0625	0.00453305	0.0261469	0.00453305	0.0261469
sp|Q8QZZ8|RAB38_MOUSE	Q8QZZ8	Rab38	Ras-related protein Rab-38 OS=Mus musculus GN=Rab38 PE=1 SV=1	57.27	0.00346921	1	sp|Q8QZZ8|RAB38_MOUSE	31.1885	0.258974	0.258974	0.258974	13.6232	43.3973	103.094	52.1761	0.258974	47.7867	1.93519	0.701033	7.52154	0.75	0	0.00457632	0.0262965	0.00457632	0.0262965
sp|Q9R0I7|YLPM1_MOUSE	Q9R0I7	Ylpm1	YLP motif-containing protein 1 OS=Mus musculus GN=Ylpm1 PE=2 SV=2	227.1	0	6	sp|Q9R0I7|YLPM1_MOUSE	433.36	662.926	464.564	758.465	2506.44	1958.65	1112.91	1032.61	563.745	1535.78	0.270052	0.427628	1.41166	0	0	0.00464619	0.0265973	0.00464619	0.0265973
sp|P25206|MCM3_MOUSE	P25206	Mcm3	DNA replication licensing factor MCM3 OS=Mus musculus GN=Mcm3 PE=1 SV=2	1341.3	0	28	sp|P25206|MCM3_MOUSE	6214.02	6796.19	6252.92	8434.25	11593.7	17378.9	14178.7	14081.3	6524.56	14130	0.150352	0.165714	1.11605	0.0454545	0.00757576	0.0047061	0.0268389	0.0047061	0.0268389
sp|Q9WU42|NCOR2_MOUSE	Q9WU42	Ncor2	Nuclear receptor corepressor 2 OS=Mus musculus GN=Ncor2 PE=1 SV=3	1162.59	0	27	sp|Q9WU42|NCOR2_MOUSE	3574.08	852.799	889.825	1166.12	4296.14	6919.48	3424.65	14750.3	1027.97	5607.81	0.808124	0.701418	2.4202	0.275862	0.0172414	0.0047626	0.0270594	0.0047626	0.0270594
sp|Q61881|MCM7_MOUSE	Q61881	Mcm7	DNA replication licensing factor MCM7 OS=Mus musculus GN=Mcm7 PE=1 SV=1	1063.43	0	22	sp|Q61881|MCM7_MOUSE	4597.72	5851.02	5687.9	4602.24	11172.9	11633.3	9770.54	8929.26	5145.07	10471.7	0.130861	0.12031	1.03007	0.0555556	0.00925926	0.00485662	0.0274907	0.00485662	0.0274907
sp|P53995|APC1_MOUSE	P53995	Anapc1	Anaphase-promoting complex subunit 1 OS=Mus musculus GN=Anapc1 PE=1 SV=2	48.45	0.00652529	2	sp|P53995|APC1_MOUSE	38.523	12.465	30.7071	28.1213	71.4279	66.3177	58.752	138.794	29.4142	68.8728	0.398022	0.441591	1.22782	0.75	0	0.0048855	0.0275344	0.0048855	0.0275344
sp|Q8BHZ4|ZN592_MOUSE	Q8BHZ4	Znf592	Zinc finger protein 592 OS=Mus musculus GN=Znf592 PE=1 SV=3	118.26	0	2	sp|Q8BHZ4|ZN592_MOUSE	41.1711	108.966	117.105	42.5406	407.405	183.636	150.538	348.934	75.7533	266.285	0.532418	0.458197	1.89451	0.25	0	0.00490065	0.0275344	0.00490065	0.0275344
sp|P62962|PROF1_MOUSE	P62962	Pfn1	Profilin-1 OS=Mus musculus GN=Pfn1 PE=1 SV=2	91.05	0	2	sp|P62962|PROF1_MOUSE	140.135	145.492	110.668	162.334	263.754	693.827	703.806	243.081	142.813	478.791	0.154067	0.540459	1.58301	0.125	0	0.00492157	0.0275499	0.00492157	0.0275499
sp|Q9ERH4|NUSAP_MOUSE	Q9ERH4	Nusap1	Nucleolar and spindle-associated protein 1 OS=Mus musculus GN=Nusap1 PE=1 SV=1	63.36	0.00182815	2	sp|Q9ERH4|NUSAP_MOUSE	1910.77	414.957	1272.15	1534.32	359.035	244.262	166.299	449.506	1403.23	301.648	0.49516	0.409498	-2.23808	0	0	0.00494346	0.0275707	0.00494346	0.0275707
sp|P10922|H10_MOUSE	P10922	H1f0	Histone H1.0 OS=Mus musculus GN=H1f0 PE=2 SV=4	214.33	0	4	sp|P10922|H10_MOUSE	4305.31	644.123	2062.69	1259.35	519.29	354.3	262.148	484.911	1661.02	419.605	0.774093	0.293509	-1.95918	0	0	0.00500509	0.0278122	0.00500509	0.0278122
sp|Q8QZV7|ASUN_MOUSE	Q8QZV7	Asun	Protein asunder homolog OS=Mus musculus GN=Asun PE=1 SV=2	107.41	0	3	sp|Q8QZV7|ASUN_MOUSE	1.92958	11.897	16.0733	143.669	476.34	331.24	188.069	142.565	13.9852	259.655	1.54668	0.530767	4.17386	0.416667	0	0.00507019	0.0280711	0.00507019	0.0280711
sp|Q9DC69|NDUA9_MOUSE	Q9DC69	Ndufa9	NADH dehydrogenase [ubiquinone] 1 alpha subcomplex subunit 9, mitochondrial OS=Mus musculus GN=Ndufa9 PE=1 SV=2	251.67	0	5	sp|Q9DC69|NDUA9_MOUSE	254.874	120.516	181.471	159.66	610.452	314.569	747.754	346.662	170.566	478.557	0.315094	0.414516	1.43433	0.458333	0	0.00509921	0.0281291	0.00509921	0.0281291
sp|Q8BHS3|RBM22_MOUSE	Q8BHS3	Rbm22	Pre-mRNA-splicing factor RBM22 OS=Mus musculus GN=Rbm22 PE=1 SV=1	308.5	0	8	sp|Q8BHS3|RBM22_MOUSE	745.215	665.278	830.274	706.292	4270.8	1389.63	1767.98	1515.3	725.753	1641.64	0.0955079	0.610786	1.17382	0.09375	0	0.00526119	0.0289175	0.00526119	0.0289175
sp|Q8R3Y5|CS047_MOUSE	Q8R3Y5	NA	Uncharacterized protein C19orf47 homolog OS=Mus musculus PE=1 SV=2	501.72	0	10	sp|Q8R3Y5|CS047_MOUSE	6084.38	5219.04	5908.7	5488.95	2855.53	2566.28	2581.47	3585.57	5698.82	2718.5	0.0693512	0.164905	-1.06871	0	0	0.00528922	0.0289323	0.00528922	0.0289323
sp|Q9WV55|VAPA_MOUSE	Q9WV55	Vapa	Vesicle-associated membrane protein-associated protein A OS=Mus musculus GN=Vapa PE=1 SV=2	310.41	0	6	sp|Q9WV55|VAPA_MOUSE	788.322	1043	1277.33	1784.59	4343.57	3113.43	2254.83	2433.35	1160.17	2773.39	0.346713	0.311818	1.25379	0.111111	0	0.00530202	0.0289323	0.00530202	0.0289323
sp|Q9DBM1|GPTC1_MOUSE	Q9DBM1	Gpatch1	G patch domain-containing protein 1 OS=Mus musculus GN=Gpatch1 PE=2 SV=1	113.82	0	3	sp|Q9DBM1|GPTC1_MOUSE	90.8362	96.9256	115.347	52.7692	282.016	167.426	160.864	289.309	93.8809	224.721	0.295462	0.312457	1.2115	0.416667	0	0.00544286	0.0295943	0.00544286	0.0295943
sp|Q99KP6|PRP19_MOUSE	Q99KP6	Prpf19	Pre-mRNA-processing factor 19 OS=Mus musculus GN=Prpf19 PE=1 SV=1	635.15	0	13	sp|Q99KP6|PRP19_MOUSE	1719.48	2070.81	2529.39	1465.16	5640.9	6427.74	3912.66	3051.52	1895.14	4776.78	0.237034	0.325453	1.31596	0.2	0.0166667	0.00550443	0.0297387	0.00550443	0.0297387
sp|Q99P88|NU155_MOUSE	Q99P88	Nup155	Nuclear pore complex protein Nup155 OS=Mus musculus GN=Nup155 PE=1 SV=1	794.6	0	13	sp|Q99P88|NU155_MOUSE	2645.36	1481.73	1396.35	2272.66	5259.43	5550.44	4547.05	3066.26	1877.19	4903.24	0.312576	0.2409	1.41409	0.15625	0	0.00550862	0.0297387	0.00550862	0.0297387
sp|P62748|HPCL1_MOUSE	P62748	Hpcal1	Hippocalcin-like protein 1 OS=Mus musculus GN=Hpcal1 PE=1 SV=2	81.43	0	1	sp|P62748|HPCL1_MOUSE	12285.4	6398.83	8559.57	19079	80.4686	2169.6	1752.83	1887.37	10422.5	1820.1	0.480004	0.641176	-2.49517	0	0	0.00561784	0.030114	0.00561784	0.030114
sp|Q80V23|ZNF32_MOUSE	Q80V23	Znf32	Zinc finger protein 32 OS=Mus musculus GN=Znf32 PE=2 SV=1	64.35	0.00184332	1	sp|Q80V23|ZNF32_MOUSE	68.135	88.0457	156.769	122.273	31.907	34.4155	14.3058	60.9035	105.159	33.1612	0.35859	0.543283	-1.64668	0	0	0.00560925	0.030114	0.00560925	0.030114
sp|Q9R1C7|PR40A_MOUSE	Q9R1C7	Prpf40a	Pre-mRNA-processing factor 40 homolog A OS=Mus musculus GN=Prpf40a PE=1 SV=1	800.19	0	17	sp|Q9R1C7|PR40A_MOUSE	3187.02	2622.55	3354.64	4017.47	7187.23	7274.09	5848.85	5938.33	3270.83	6562.78	0.174264	0.117894	0.998563	0.15	0.0125	0.0057074	0.0304863	0.0057074	0.0304863
sp|Q3TQI7|CI078_MOUSE	Q3TQI7	NA	Uncharacterized protein C9orf78 homolog OS=Mus musculus PE=1 SV=2	62.1	0.00180995	2	sp|Q3TQI7|CI078_MOUSE	0.789191	35.9674	60.906	3.62248	183.727	243.351	160.96	152.557	19.795	172.343	1.12912	0.221307	3.91319	0.375	0	0.00585264	0.0309354	0.00585264	0.0309354
sp|Q8VE80|THOC3_MOUSE	Q8VE80	Thoc3	THO complex subunit 3 OS=Mus musculus GN=Thoc3 PE=2 SV=1	38.3	0.00818452	1	sp|Q8VE80|THOC3_MOUSE	26.1588	8.84352	28.4198	75.7804	164.445	76.8358	178.694	100.998	27.2893	132.722	0.82427	0.376789	2.2408	0	0	0.00584334	0.0309354	0.00584334	0.0309354
sp|Q9D6R2|IDH3A_MOUSE	Q9D6R2	Idh3a	Isocitrate dehydrogenase [NAD] subunit alpha, mitochondrial OS=Mus musculus GN=Idh3a PE=1 SV=1	162.59	0	4	sp|Q9D6R2|IDH3A_MOUSE	5232.53	3541.93	3152.54	2501.8	1001.79	1808.45	1419.44	1789.87	3347.23	1604.66	0.323081	0.252679	-1.06794	0	0	0.0058133	0.0309354	0.0058133	0.0309354
sp|Q61335|BAP31_MOUSE	Q61335	Bcap31	B-cell receptor-associated protein 31 OS=Mus musculus GN=Bcap31 PE=1 SV=4	686.53	0	12	sp|Q61335|BAP31_MOUSE	12898.9	10450.4	12759.4	10288.5	6692.8	2584.59	3177.19	6724.87	11604.9	4935	0.122661	0.463685	-1.32431	0.0625	0	0.00590481	0.0311028	0.00590481	0.0311028
sp|A2BH40|ARI1A_MOUSE	A2BH40	Arid1a	AT-rich interactive domain-containing protein 1A OS=Mus musculus GN=Arid1a PE=1 SV=1	196.92	0	5	sp|A2BH40|ARI1A_MOUSE	322.396	523.808	355.149	375.197	831.99	1181.82	589.183	957.951	365.173	894.97	0.226175	0.277913	1.29022	0.3	0	0.00626621	0.0328922	0.00626621	0.0328922
sp|P57784|RU2A_MOUSE	P57784	Snrpa1	U2 small nuclear ribonucleoprotein A' OS=Mus musculus GN=Snrpa1 PE=1 SV=2	284.9	0	7	sp|P57784|RU2A_MOUSE	2803.5	7380.6	1752.18	7028.7	1119.47	1189.42	1542.42	958.722	4916.1	1154.44	0.607494	0.204848	-1.94371	0.0357143	0	0.00631033	0.0329983	0.00631033	0.0329983
sp|P84228|H32_MOUSE	P84228	Hist1h3b	Histone H3.2 OS=Mus musculus GN=Hist1h3b PE=1 SV=2	232.94	0	1	sp|P84228|H32_MOUSE	109589	2192.16	1231.12	5516.51	656.493	233.101	82.9663	387.887	3854.33	310.494	1.79994	0.720111	-3.53169	0.125	0	0.00634645	0.0329983	0.00634645	0.0329983
sp|Q9JIX8|ACINU_MOUSE	Q9JIX8	Acin1	Apoptotic chromatin condensation inducer in the nucleus OS=Mus musculus GN=Acin1 PE=1 SV=3	772.26	0	17	sp|Q9JIX8|ACINU_MOUSE	1945.25	3728.62	2809.81	2248.67	6470.93	5731.61	4468.84	5966.04	2529.24	5848.82	0.292071	0.150463	1.21808	0.118421	0	0.00635168	0.0329983	0.00635168	0.0329983
sp|Q61216|MRE11_MOUSE	Q61216	Mre11	Double-strand break repair protein MRE11 OS=Mus musculus GN=Mre11 PE=1 SV=1	64.8	0.00185185	2	sp|Q61216|MRE11_MOUSE	22.132	32.2701	39.826	46.1208	50.5377	110.807	138.219	85.8076	36.0481	98.3073	0.294338	0.38707	1.44359	0	0	0.00637456	0.0330041	0.00637456	0.0330041
sp|Q9CRB2|NHP2_MOUSE	Q9CRB2	Nhp2	H/ACA ribonucleoprotein complex subunit 2 OS=Mus musculus GN=Nhp2 PE=1 SV=1	127.35	0	3	sp|Q9CRB2|NHP2_MOUSE	21.5475	26.8381	82.0849	103.326	137.129	140.19	239.297	234.19	54.4615	187.19	0.693812	0.301974	1.94876	0.416667	0	0.00647572	0.0334138	0.00647572	0.0334138
sp|Q9CX48|ZCH10_MOUSE	Q9CX48	Zcchc10	Zinc finger CCHC domain-containing protein 10 OS=Mus musculus GN=Zcchc10 PE=2 SV=1	51.99	0.00417711	1	sp|Q9CX48|ZCH10_MOUSE	41.8654	48.7932	76.7469	97.4579	86.1847	331.231	265.261	227.08	62.77	246.171	0.38832	0.455204	2.00384	0	0	0.00651541	0.0335046	0.00651541	0.0335046
sp|P15105|GLNA_MOUSE	P15105	Glul	Glutamine synthetase OS=Mus musculus GN=Glul PE=1 SV=6	60.45	0	1	sp|P15105|GLNA_MOUSE	663.639	373.509	405.72	681.132	116.266	98.1717	192.96	355.415	534.679	154.613	0.308743	0.614796	-1.79258	0	0	0.0065389	0.0335119	0.0065389	0.0335119
sp|P16627|HS71L_MOUSE	P16627	Hspa1l	Heat shock 70 kDa protein 1-like OS=Mus musculus GN=Hspa1l PE=1 SV=4	49.91	0.00576132	1	sp|P16627|HS71L_MOUSE	1831.31	204.352	27.1779	109.877	2.68547	10.8722	30.8246	10.2611	157.114	10.5667	1.58658	0.880847	-3.82648	0	0	0.00661129	0.0337688	0.00661129	0.0337688
sp|P35700|PRDX1_MOUSE	P35700	Prdx1	Peroxiredoxin-1 OS=Mus musculus GN=Prdx1 PE=1 SV=1	58.31	0.00263158	2	sp|P35700|PRDX1_MOUSE	1257.43	249.018	186.276	352.752	12.5475	117.759	49.412	103.511	300.885	76.4617	0.981852	0.688307	-2.05109	0	0.25	0.00664011	0.0338022	0.00664011	0.0338022
sp|Q9Z1M8|RED_MOUSE	Q9Z1M8	Ik	Protein Red OS=Mus musculus GN=Ik PE=1 SV=2	705.11	0	18	sp|Q9Z1M8|RED_MOUSE	3906.87	3771.64	3255.57	3496.62	8824.88	8182.35	5872.52	6037.95	3634.13	7110.15	0.0804495	0.206937	0.952711	0.105263	0.0131579	0.00678077	0.0344027	0.00678077	0.0344027
sp|Q9DBU6|RSRC1_MOUSE	Q9DBU6	Rsrc1	Serine/Arginine-related protein 53 OS=Mus musculus GN=Rsrc1 PE=1 SV=1	82.66	0	2	sp|Q9DBU6|RSRC1_MOUSE	336.836	263.736	246.589	168.625	549.077	688.499	437.061	495.772	255.162	522.425	0.271875	0.198094	1.03274	0.25	0	0.00684467	0.0346112	0.00684467	0.0346112
sp|Q8BY02|NKRF_MOUSE	Q8BY02	Nkrf	NF-kappa-B-repressing factor OS=Mus musculus GN=Nkrf PE=2 SV=3	176.19	0	5	sp|Q8BY02|NKRF_MOUSE	181.979	266.043	100.248	112.501	1030.92	378.461	401.93	331.021	147.24	390.195	0.461643	0.619026	1.44669	0.15	0	0.0069527	0.0350337	0.0069527	0.0350337
sp|Q9WUM5|SUCA_MOUSE	Q9WUM5	Suclg1	Succinate--CoA ligase [ADP/GDP-forming] subunit alpha, mitochondrial OS=Mus musculus GN=Suclg1 PE=1 SV=4	282.75	0	8	sp|Q9WUM5|SUCA_MOUSE	15397.7	9668.56	9000.74	13250.6	7310.4	5866.44	3913.01	3325.87	11459.6	4889.72	0.255586	0.358244	-1.24026	0	0	0.0069744	0.0350337	0.0069744	0.0350337
sp|O08810|U5S1_MOUSE	O08810	Eftud2	116 kDa U5 small nuclear ribonucleoprotein component OS=Mus musculus GN=Eftud2 PE=1 SV=1	1098.06	0	22	sp|O08810|U5S1_MOUSE	2634.51	3451.54	4285.92	5029.88	13240.1	13280.6	8517.41	5455	3868.73	10878.8	0.268993	0.378544	1.46521	0.192308	0.0384615	0.00704551	0.035215	0.00704551	0.035215
sp|P63037|DNJA1_MOUSE	P63037	Dnaja1	DnaJ homolog subfamily A member 1 OS=Mus musculus GN=Dnaja1 PE=1 SV=1	210.43	0	4	sp|P63037|DNJA1_MOUSE	887.138	2065.34	819.263	843.706	2270.93	5870.42	3421.54	2131.65	865.422	2846.23	0.527186	0.50548	1.68794	0.2	0	0.00705693	0.035215	0.00705693	0.035215
sp|Q3U3C9|GSE1_MOUSE	Q3U3C9	Gse1	Genetic suppressor element 1 OS=Mus musculus GN=Gse1 PE=1 SV=2	79.16	0	2	sp|Q3U3C9|GSE1_MOUSE	67.8961	24.289	70.1757	94.2149	191.495	243.554	117.022	167.759	69.0359	179.627	0.453909	0.292064	1.37663	0.125	0	0.0071686	0.0356499	0.0071686	0.0356499
sp|Q8R326|PSPC1_MOUSE	Q8R326	Pspc1	Paraspeckle component 1 OS=Mus musculus GN=Pspc1 PE=1 SV=1	130.13	0	3	sp|Q8R326|PSPC1_MOUSE	1602.55	2161.87	1158.47	2621.63	79.6814	804.081	528.686	465.224	1882.21	496.955	0.339057	0.636034	-1.90808	0	0	0.00719109	0.0356499	0.00719109	0.0356499
sp|O88508|DNM3A_MOUSE	O88508	Dnmt3a	DNA (cytosine-5)-methyltransferase 3A OS=Mus musculus GN=Dnmt3a PE=1 SV=2	120.79	0	3	sp|O88508|DNM3A_MOUSE	91.304	40.925	100.847	40.4848	244.109	166.048	107.177	232.294	66.1145	199.171	0.470904	0.339203	1.68387	0.166667	0	0.00759348	0.0375013	0.00759348	0.0375013
sp|P62245|RS15A_MOUSE	P62245	Rps15a	40S ribosomal protein S15a OS=Mus musculus GN=Rps15a PE=1 SV=2	135.23	0	4	sp|P62245|RS15A_MOUSE	3005.46	2788.33	2382.84	5698.84	1161.28	2100.22	1225.77	805.205	2896.9	1193.53	0.434975	0.415752	-1.27879	0	0	0.00761398	0.0375013	0.00761398	0.0375013
sp|Q9Z2D8|MBD3_MOUSE	Q9Z2D8	Mbd3	Methyl-CpG-binding domain protein 3 OS=Mus musculus GN=Mbd3 PE=1 SV=1	112.95	0	2	sp|Q9Z2D8|MBD3_MOUSE	99.6402	38.1759	34.8491	74.0295	89.204	165.444	328.694	419.286	56.1027	247.069	0.501146	0.599993	2.13309	0.125	0	0.00767058	0.0376578	0.00767058	0.0376578
sp|P58252|EF2_MOUSE	P58252	Eef2	Elongation factor 2 OS=Mus musculus GN=Eef2 PE=1 SV=2	1033.75	0	21	sp|P58252|EF2_MOUSE	36444.6	11747.7	9921.32	13231.1	2600.27	6965.77	6684.59	3982.52	12489.4	5333.56	0.699658	0.419102	-1.27283	0.102273	0.0681818	0.00776397	0.0378712	0.00776397	0.0378712
sp|P63325|RS10_MOUSE	P63325	Rps10	40S ribosomal protein S10 OS=Mus musculus GN=Rps10 PE=1 SV=1	301.28	0	4	sp|P63325|RS10_MOUSE	8873.79	12722.2	15037.7	13507	3309.29	5612.08	8145.82	5261.92	13114.6	5437	0.20929	0.355906	-1.27039	0	0	0.00776096	0.0378712	0.00776096	0.0378712
sp|Q8K4L3|SVIL_MOUSE	Q8K4L3	Svil	Supervillin OS=Mus musculus GN=Svil PE=1 SV=1	283.29	0	6	sp|Q8K4L3|SVIL_MOUSE	232.248	437.06	308.797	541.119	497.065	1736.59	1333.56	1096.72	372.929	1215.14	0.360098	0.444523	1.71892	0.375	0.0416667	0.00780901	0.0378752	0.00780901	0.0378752
sp|Q9CXW2|RT22_MOUSE	Q9CXW2	Mrps22	28S ribosomal protein S22, mitochondrial OS=Mus musculus GN=Mrps22 PE=1 SV=1	309.45	0	8	sp|Q9CXW2|RT22_MOUSE	798.814	1380.6	1187.69	1896.74	7147.24	3588.79	3259.48	2006.53	1284.15	3424.14	0.346949	0.551377	1.41734	0.03125	0	0.00781472	0.0378752	0.00781472	0.0378752
sp|P43275|H11_MOUSE	P43275	Hist1h1a	Histone H1.1 OS=Mus musculus GN=Hist1h1a PE=1 SV=2	1369.18	0	15	sp|P43275|H11_MOUSE	1.55409e+06	2.20623e+06	725925	5.27738e+06	216811	470859	183583	957703	1.88016e+06	343835	0.813484	0.78179	-2.53489	0	0	0.0078689	0.0378956	0.0078689	0.0378956
sp|P62281|RS11_MOUSE	P62281	Rps11	40S ribosomal protein S11 OS=Mus musculus GN=Rps11 PE=1 SV=3	1046.02	0	22	sp|P62281|RS11_MOUSE	677729	75199	202737	175286	85230.3	24772.7	42596	42012.4	189011	42304.2	0.95131	0.529229	-2.15582	0.0185185	0	0.00784556	0.0378956	0.00784556	0.0378956
sp|Q8BR65|SDS3_MOUSE	Q8BR65	Suds3	Sin3 histone deacetylase corepressor complex component SDS3 OS=Mus musculus GN=Suds3 PE=1 SV=1	37.81	0.00812408	1	sp|Q8BR65|SDS3_MOUSE	0.258974	0.269677	0.258974	0.258974	0.258974	12.432	29.6395	5.16487	0.258974	8.79843	0.0204531	1.08273	4.95148	0.75	0.25	0.0078983	0.0379168	0.0078983	0.0379168
sp|Q8K4P0|WDR33_MOUSE	Q8K4P0	Wdr33	pre-mRNA 3' end processing protein WDR33 OS=Mus musculus GN=Wdr33 PE=1 SV=1	251.92	0	7	sp|Q8K4P0|WDR33_MOUSE	1389.79	902.83	791.933	1148.24	2316.97	3320.96	2258.37	1582.38	1025.54	2287.67	0.25186	0.302347	1.16778	0.21875	0.03125	0.00800791	0.0383218	0.00800791	0.0383218
sp|Q80TR8|VPRBP_MOUSE	Q80TR8	Vprbp	Protein VPRBP OS=Mus musculus GN=Vprbp PE=1 SV=4	43.27	0.00703675	1	sp|Q80TR8|VPRBP_MOUSE	20.3525	8.53755	2.04799	1.67296	49.8486	16.3593	114.898	26.1601	5.29277	38.0043	1.06986	0.855751	3.11037	0.25	0	0.0080631	0.0384645	0.0080631	0.0384645
sp|Q8BTI8|SRRM2_MOUSE	Q8BTI8	Srrm2	Serine/arginine repetitive matrix protein 2 OS=Mus musculus GN=Srrm2 PE=1 SV=3	3302.36	0	62	sp|Q8BTI8|SRRM2_MOUSE	44923	40062.3	29335	34527.1	103697	81194.2	61795.8	62425.6	37294.7	71809.9	0.181495	0.255941	0.936769	0.0844156	0.00649351	0.00812936	0.038659	0.00812936	0.038659
sp|Q61102|ABCB7_MOUSE	Q61102	Abcb7	ATP-binding cassette sub-family B member 7, mitochondrial OS=Mus musculus GN=Abcb7 PE=1 SV=3	42.66	0.00699844	1	sp|Q61102|ABCB7_MOUSE	0.258974	0.258974	0.258974	0.258974	0.258974	5.09772	17.1182	4.1639	0.258974	4.63081	0	1.09322	4.15301	1	0.25	0.00816776	0.0387203	0.00816776	0.0387203
sp|Q8CIC2|NUPL2_MOUSE	Q8CIC2	Nupl2	Nucleoporin-like protein 2 OS=Mus musculus GN=Nupl2 PE=2 SV=1	106.12	0	3	sp|Q8CIC2|NUPL2_MOUSE	212.288	117.843	78.823	212.312	341.014	343.154	479.513	298.363	165.065	342.084	0.435882	0.215456	1.1129	0.25	0	0.00826932	0.0390796	0.00826932	0.0390796
sp|Q14AX6|CDK12_MOUSE	Q14AX6	Cdk12	Cyclin-dependent kinase 12 OS=Mus musculus GN=Cdk12 PE=1 SV=2	48.61	0.00653595	1	sp|Q14AX6|CDK12_MOUSE	77.9611	30.6929	71.029	53.123	297.428	134.968	121.1	110.642	62.076	128.034	0.362788	0.530977	1.05746	0.5	0	0.00833623	0.0392735	0.00833623	0.0392735
sp|O88700|BLM_MOUSE	O88700	Blm	Bloom syndrome protein homolog OS=Mus musculus GN=Blm PE=1 SV=1	36.27	0	1	sp|O88700|BLM_MOUSE	38.5475	59.8702	7.69906	18.9962	66.3671	75.6758	163.556	275.028	28.7718	119.616	0.733055	0.668403	2.0396	0.5	0	0.00837193	0.0393195	0.00837193	0.0393195
sp|Q9QX47|SON_MOUSE	Q9QX47	Son	Protein SON OS=Mus musculus GN=Son PE=1 SV=2	1744.62	0	35	sp|Q9QX47|SON_MOUSE	8841.48	6474.54	6552.6	7068.58	18993.4	14114.9	11742.1	12621.9	6810.59	13368.4	0.152523	0.225179	0.971756	0.20625	0.0375	0.00841861	0.0394168	0.00841861	0.0394168
sp|Q8C7X2|EMC1_MOUSE	Q8C7X2	Emc1	ER membrane protein complex subunit 1 OS=Mus musculus GN=Emc1 PE=1 SV=1	152.18	0	3	sp|Q8C7X2|EMC1_MOUSE	103.375	60.4234	114.096	46.7446	379.441	227.233	232.264	114.187	81.8994	229.749	0.401958	0.456418	1.53943	0.3125	0	0.00851237	0.0397331	0.00851237	0.0397331
sp|Q8K2Y7|RM47_MOUSE	Q8K2Y7	Mrpl47	39S ribosomal protein L47, mitochondrial OS=Mus musculus GN=Mrpl47 PE=1 SV=2	102.8	0	3	sp|Q8K2Y7|RM47_MOUSE	134.896	71.7933	36.1345	77.3994	173.692	377.694	210.513	148.856	74.5963	192.102	0.510558	0.453081	1.35906	0.166667	0	0.00857726	0.0399132	0.00857726	0.0399132
sp|P61255|RL26_MOUSE	P61255	Rpl26	60S ribosomal protein L26 OS=Mus musculus GN=Rpl26 PE=1 SV=1	1093.1	0	19	sp|P61255|RL26_MOUSE	868863	91018.9	489525	300730	142199	29014.7	60865.4	58502.2	395127	59683.8	0.755191	0.668732	-2.6848	0	0	0.00862527	0.0400138	0.00862527	0.0400138
sp|Q99N87|RT05_MOUSE	Q99N87	Mrps5	28S ribosomal protein S5, mitochondrial OS=Mus musculus GN=Mrps5 PE=1 SV=1	247.99	0	5	sp|Q99N87|RT05_MOUSE	922.905	970.385	649.759	1356.48	1846.16	2578.8	1689.41	1954.72	946.645	1900.44	0.298499	0.193266	1.0053	0.1	0	0.00866537	0.0400773	0.00866537	0.0400773
sp|P61963|DCAF7_MOUSE	P61963	Dcaf7	DDB1- and CUL4-associated factor 7 OS=Mus musculus GN=Dcaf7 PE=1 SV=1	39.88	0.00759878	1	sp|P61963|DCAF7_MOUSE	0.258974	0.258974	0.258974	22.0761	11.3241	17.0906	21.5523	20.3115	0.258974	18.7011	1.90934	0.260028	6.1688	0.75	0	0.00871899	0.0402027	0.00871899	0.0402027
sp|P28656|NP1L1_MOUSE	P28656	Nap1l1	Nucleosome assembly protein 1-like 1 OS=Mus musculus GN=Nap1l1 PE=1 SV=2	36.52	0.00948213	1	sp|P28656|NP1L1_MOUSE	2685.15	593.735	398.729	615.653	38.1025	110.639	378.8	176.625	604.694	143.632	1.00527	0.832379	-2.11269	0	0	0.00883035	0.0404105	0.00883035	0.0404105
sp|Q01149|CO1A2_MOUSE	Q01149	Col1a2	Collagen alpha-2(I) chain OS=Mus musculus GN=Col1a2 PE=1 SV=2	195.13	0	6	sp|Q01149|CO1A2_MOUSE	7887.56	9353.68	10973.1	11405.6	4163.23	3254.33	2832.39	7729.95	10163.4	3708.78	0.162443	0.495441	-1.46068	0.0416667	0	0.00884395	0.0404105	0.00884395	0.0404105
sp|Q9CY94|PSF3_MOUSE	Q9CY94	Gins3	DNA replication complex GINS protein PSF3 OS=Mus musculus GN=Gins3 PE=2 SV=1	223	0	4	sp|Q9CY94|PSF3_MOUSE	258.354	122.916	92.6141	295.486	1528.85	770.295	359.585	394.072	190.635	582.183	0.51784	0.711832	1.62843	0.25	0	0.00881413	0.0404105	0.00881413	0.0404105
sp|P36371|TAP2_MOUSE	P36371	Tap2	Antigen peptide transporter 2 OS=Mus musculus GN=Tap2 PE=1 SV=1	46.32	0.00721732	1	sp|P36371|TAP2_MOUSE	27.2306	74.1709	32.7798	43.6673	158.698	167.574	71.103	85.3103	38.2236	122.004	0.471176	0.410276	1.62079	0.25	0	0.00896162	0.0408252	0.00896162	0.0408252
sp|O08856|ELL_MOUSE	O08856	Ell	RNA polymerase II elongation factor ELL OS=Mus musculus GN=Ell PE=2 SV=2	43.11	0.00702576	1	sp|O08856|ELL_MOUSE	0.258974	0.258974	0.258974	0.258974	16.4576	0.296296	2.46033	24.8515	0.258974	9.45894	0	1.06007	4.61888	1	0	0.00904082	0.0409401	0.00904082	0.0409401
sp|Q9R099|TBL2_MOUSE	Q9R099	Tbl2	Transducin beta-like protein 2 OS=Mus musculus GN=Tbl2 PE=1 SV=2	137.39	0	3	sp|Q9R099|TBL2_MOUSE	5.29475	1.03633	104.143	13.7781	205.027	69.6731	130.732	251.45	9.53644	167.88	1.57766	0.488857	4.26063	0.583333	0	0.00903035	0.0409401	0.00903035	0.0409401
sp|Q9D032|SSBP3_MOUSE	Q9D032	Ssbp3	Single-stranded DNA-binding protein 3 OS=Mus musculus GN=Ssbp3 PE=1 SV=2	37.45	0.00883002	1	sp|Q9D032|SSBP3_MOUSE	0.258974	0.258974	0.258974	0.258974	11.3909	2.35265	0.258974	6.71274	0.258974	4.53269	0	0.953391	3.93971	1	0.25	0.0090967	0.0410705	0.0090967	0.0410705
sp|E9Q5K9|YTDC1_MOUSE	E9Q5K9	Ythdc1	YTH domain-containing protein 1 OS=Mus musculus GN=Ythdc1 PE=1 SV=2	132.56	0	4	sp|E9Q5K9|YTDC1_MOUSE	73.6474	80.015	143.314	118.182	627.047	257.858	159.65	251.363	99.0984	254.611	0.316786	0.63881	1.3885	0.1875	0	0.00917825	0.0413158	0.00917825	0.0413158
sp|P53657|KPYR_MOUSE	P53657	Pklr	Pyruvate kinase PKLR OS=Mus musculus GN=Pklr PE=1 SV=1	114.63	0	2	sp|P53657|KPYR_MOUSE	0.517949	43.8717	4.7262	0.517949	43.1889	89.0584	26.1139	85.9914	2.62207	64.5901	1.69796	0.512986	5.28357	0.625	0.125	0.0093457	0.0416983	0.0093457	0.0416983
sp|Q60520|SIN3A_MOUSE	Q60520	Sin3a	Paired amphipathic helix protein Sin3a OS=Mus musculus GN=Sin3a PE=1 SV=3	185.37	0	5	sp|Q60520|SIN3A_MOUSE	323.169	498.354	347.59	447.22	1592.12	910.838	545.694	986.25	397.405	948.544	0.204503	0.430159	1.26539	0	0	0.00931983	0.0416983	0.00931983	0.0416983
sp|Q99LC2|CSTF1_MOUSE	Q99LC2	Cstf1	Cleavage stimulation factor subunit 1 OS=Mus musculus GN=Cstf1 PE=1 SV=1	60.15	0.0026643	2	sp|Q99LC2|CSTF1_MOUSE	22.371	69.3921	65.0578	171.881	138.611	574.874	315.913	249.737	67.225	282.825	0.772206	0.578913	2.06365	0.125	0	0.00933863	0.0416983	0.00933863	0.0416983
sp|Q9D2H6|SP2_MOUSE	Q9D2H6	Sp2	Transcription factor Sp2 OS=Mus musculus GN=Sp2 PE=2 SV=2	68.53	0.00191022	2	sp|Q9D2H6|SP2_MOUSE	9123.16	989.582	2275.81	1296.06	935.589	232.322	352.917	503.646	1785.94	428.281	1.12264	0.606727	-2.02632	0	0	0.00938505	0.0417511	0.00938505	0.0417511
sp|O08583|THOC4_MOUSE	O08583	Alyref	THO complex subunit 4 OS=Mus musculus GN=Alyref PE=1 SV=3	1040.48	0	15	sp|O08583|THOC4_MOUSE	25055.2	57116.6	81526.2	74639.2	21644.6	25116.4	18890.1	20894.2	65877.9	21269.4	0.423077	0.119941	-1.61837	0.047619	0.0357143	0.00943859	0.0418665	0.00943859	0.0418665
sp|P11087|CO1A1_MOUSE	P11087	Col1a1	Collagen alpha-1(I) chain OS=Mus musculus GN=Col1a1 PE=1 SV=4	317.08	0	7	sp|P11087|CO1A1_MOUSE	25036.6	17106.8	18915	27153	6443.55	7082.5	7713.69	17793.7	21975.8	7398.1	0.217822	0.551519	-1.55787	0.0277778	0	0.00954611	0.0421904	0.00954611	0.0421904
sp|P18155|MTDC_MOUSE	P18155	Mthfd2	Bifunctional methylenetetrahydrofolate dehydrogenase/cyclohydrolase, mitochondrial OS=Mus musculus GN=Mthfd2 PE=1 SV=1	172.71	0	4	sp|P18155|MTDC_MOUSE	3145.36	1202.55	924.147	2701.19	581.974	848.982	678.648	413.819	1951.87	630.311	0.549309	0.288476	-1.51997	0.5	0.125	0.00956724	0.0421904	0.00956724	0.0421904
sp|Q99M87|DNJA3_MOUSE	Q99M87	Dnaja3	DnaJ homolog subfamily A member 3, mitochondrial OS=Mus musculus GN=Dnaja3 PE=1 SV=1	190.68	0	5	sp|Q99M87|DNJA3_MOUSE	580.549	583.003	643.099	441.473	1510.53	980.487	1042.86	919.282	581.776	1011.68	0.151982	0.242154	0.797529	0	0	0.00960884	0.042251	0.00960884	0.042251
sp|Q3UMQ8|NAF1_MOUSE	Q3UMQ8	Naf1	H/ACA ribonucleoprotein complex non-core subunit NAF1 OS=Mus musculus GN=Naf1 PE=1 SV=2	49.39	0	1	sp|Q3UMQ8|NAF1_MOUSE	36.3247	0.3476	23.8939	7.57283	135.651	158.824	86.8379	111.489	15.7333	123.57	0.950888	0.251642	3.19256	0.25	0.25	0.00966106	0.0423579	0.00966106	0.0423579
sp|Q9JIB4|TF2H2_MOUSE	Q9JIB4	Gtf2h2	General transcription factor IIH subunit 2 OS=Mus musculus GN=Gtf2h2 PE=1 SV=1	36.66	0.00949598	1	sp|Q9JIB4|TF2H2_MOUSE	12.8203	22.5891	6.14973	9.06083	52.5156	16.4539	45.6727	41.443	10.9406	43.5578	0.566067	0.402893	2.01316	0	0	0.00974609	0.0426075	0.00974609	0.0426075
sp|Q9QYE3|BC11A_MOUSE	Q9QYE3	Bcl11a	B-cell lymphoma/leukemia 11A OS=Mus musculus GN=Bcl11a PE=1 SV=1	317.77	0	7	sp|Q9QYE3|BC11A_MOUSE	2822.52	2008.12	855.396	2189.13	6194.37	5984.8	3740.8	3626.82	2098.62	4862.8	0.416644	0.284934	1.17422	0.28125	0	0.00985561	0.0429625	0.00985561	0.0429625
sp|P59110|SENP1_MOUSE	P59110	Senp1	Sentrin-specific protease 1 OS=Mus musculus GN=Senp1 PE=2 SV=1	81.19	0	2	sp|P59110|SENP1_MOUSE	992.236	664.549	734.064	1005.99	571.204	171.528	375.81	349.604	863.15	362.707	0.206657	0.445715	-1.23543	0	0	0.0099209	0.0431232	0.0099209	0.0431232
sp|Q8K019|BCLF1_MOUSE	Q8K019	Bclaf1	Bcl-2-associated transcription factor 1 OS=Mus musculus GN=Bclaf1 PE=1 SV=2	395.06	0	12	sp|Q8K019|BCLF1_MOUSE	1982.01	1543.77	1455.68	1334.23	4516.85	3628.21	2107.04	3264.97	1499.73	3446.59	0.178679	0.295315	1.19909	0.125	0	0.0100786	0.0435591	0.0100786	0.0435591
sp|Q9D7Z3|NOL7_MOUSE	Q9D7Z3	Nol7	Nucleolar protein 7 OS=Mus musculus GN=Nol7 PE=1 SV=1	46.81	0.00724638	1	sp|Q9D7Z3|NOL7_MOUSE	32.9362	26.5727	53.4958	6.41436	98.8457	205.964	103.129	56.2533	29.7545	100.987	0.64968	0.547782	1.77097	0.25	0	0.0100591	0.0435591	0.0100591	0.0435591
sp|Q9CZU4|ERAL1_MOUSE	Q9CZU4	Eral1	GTPase Era, mitochondrial OS=Mus musculus GN=Eral1 PE=2 SV=1	76.77	0.000999001	2	sp|Q9CZU4|ERAL1_MOUSE	111.498	244.26	135.606	243.472	813.669	636.969	533.89	225.02	189.539	585.429	0.381895	0.447037	1.68229	0.125	0	0.0103108	0.044436	0.0103108	0.044436
sp|B2RUP2|UN13D_MOUSE	B2RUP2	Unc13d	Protein unc-13 homolog D OS=Mus musculus GN=Unc13d PE=1 SV=2	91.3	0	2	sp|B2RUP2|UN13D_MOUSE	235.775	390.575	135.777	544.994	75.0472	112.398	65.352	154.943	313.175	93.7226	0.548702	0.399721	-1.72426	0	0	0.010411	0.0444885	0.010411	0.0444885
sp|Q80TM9|NISCH_MOUSE	Q80TM9	Nisch	Nischarin OS=Mus musculus GN=Nisch PE=1 SV=2	141.52	0	3	sp|Q80TM9|NISCH_MOUSE	49.5452	41.4481	70.9581	285.157	203.198	399.939	271.913	399.599	60.2517	335.756	1.04006	0.3068	2.47492	0.25	0	0.0103739	0.0444885	0.0103739	0.0444885
sp|Q9CQV8|1433B_MOUSE	Q9CQV8	Ywhab	14-3-3 protein beta/alpha OS=Mus musculus GN=Ywhab PE=1 SV=3	240.73	0	5	sp|Q9CQV8|1433B_MOUSE	5333.48	885.597	1327.4	1694.09	261.01	438.059	520.251	891.215	1510.75	479.155	0.884136	0.503055	-1.65132	0	0	0.0103843	0.0444885	0.0103843	0.0444885
sp|O09167|RL21_MOUSE	O09167	Rpl21	60S ribosomal protein L21 OS=Mus musculus GN=Rpl21 PE=1 SV=3	500.71	0	10	sp|O09167|RL21_MOUSE	114001	21807.2	41194.1	46630.9	25460.4	11538.2	14321.6	11047.4	43912.5	12929.9	0.718449	0.431963	-1.76955	0	0	0.0105889	0.0448698	0.0105889	0.0448698
sp|O35134|RPA1_MOUSE	O35134	Polr1a	DNA-directed RNA polymerase I subunit RPA1 OS=Mus musculus GN=Polr1a PE=1 SV=2	112.09	0	3	sp|O35134|RPA1_MOUSE	1347.04	775.176	864.633	1560.35	806.982	383.771	419.648	310.366	1105.84	401.709	0.332431	0.463476	-1.42719	0	0	0.010572	0.0448698	0.010572	0.0448698
sp|Q9CY58|PAIRB_MOUSE	Q9CY58	Serbp1	Plasminogen activator inhibitor 1 RNA-binding protein OS=Mus musculus GN=Serbp1 PE=1 SV=2	279.16	0	4	sp|Q9CY58|PAIRB_MOUSE	11977.2	3429.03	3155.3	2838.73	1719.51	1471.54	910.34	1831.37	3292.17	1595.52	0.82703	0.276724	-1.04813	0.05	0	0.0105706	0.0448698	0.0105706	0.0448698
sp|O70378|EMC8_MOUSE	O70378	Emc8	ER membrane protein complex subunit 8 OS=Mus musculus GN=Emc8 PE=1 SV=1	191.21	0	3	sp|O70378|EMC8_MOUSE	18.5793	13.8839	34.7534	47.973	314.933	27.7652	289.462	173.075	26.6663	231.269	0.541686	0.651455	3.13889	0.583333	0.0833333	0.0107316	0.0453087	0.0107316	0.0453087
sp|Q91XA2|GOLM1_MOUSE	Q91XA2	Golm1	Golgi membrane protein 1 OS=Mus musculus GN=Golm1 PE=1 SV=2	85.28	0	3	sp|Q91XA2|GOLM1_MOUSE	2052.42	1033.18	1483.82	1321.91	905.406	415.116	490.955	818.421	1402.87	654.688	0.291273	0.36613	-1.14368	0	0	0.0107522	0.0453087	0.0107522	0.0453087
sp|Q8BH74|NU107_MOUSE	Q8BH74	Nup107	Nuclear pore complex protein Nup107 OS=Mus musculus GN=Nup107 PE=1 SV=1	433.34	0	9	sp|Q8BH74|NU107_MOUSE	2295.87	1849.88	1345.45	2379.91	4568.54	4426.13	3441.35	3120.08	2072.87	3933.74	0.241712	0.184343	0.921275	0.125	0	0.0108418	0.0455596	0.0108418	0.0455596
sp|A2A4P0|DHX8_MOUSE	A2A4P0	Dhx8	ATP-dependent RNA helicase DHX8 OS=Mus musculus GN=Dhx8 PE=2 SV=1	261.14	0	5	sp|A2A4P0|DHX8_MOUSE	329.238	243.113	132.789	711.483	1052.4	1433.99	793.852	626.554	286.175	923.124	0.709917	0.359993	1.69186	0.35	0	0.0111339	0.0464015	0.0111339	0.0464015
sp|Q6PIJ4|NFRKB_MOUSE	Q6PIJ4	Nfrkb	Nuclear factor related to kappa-B-binding protein OS=Mus musculus GN=Nfrkb PE=1 SV=1	75.71	0.0019861	2	sp|Q6PIJ4|NFRKB_MOUSE	518.018	235.717	189.472	366.325	195.914	62.4389	84.9701	133.651	301.021	109.311	0.450582	0.495835	-1.46334	0.25	0	0.011126	0.0464015	0.011126	0.0464015
sp|Q99N89|RM43_MOUSE	Q99N89	Mrpl43	39S ribosomal protein L43, mitochondrial OS=Mus musculus GN=Mrpl43 PE=1 SV=1	72.73	0.00195312	1	sp|Q99N89|RM43_MOUSE	12.2143	24.4859	85.1607	173.03	644.089	404.214	265.045	117.896	54.8233	334.629	0.996781	0.625499	2.84154	0	0	0.0111006	0.0464015	0.0111006	0.0464015
sp|P62996|TRA2B_MOUSE	P62996	Tra2b	Transformer-2 protein homolog beta OS=Mus musculus GN=Tra2b PE=1 SV=1	612.1	0	12	sp|P62996|TRA2B_MOUSE	5202.98	5738.63	7819.69	4916.02	20314.6	11576.5	8696.39	11797.7	5470.8	11687.1	0.221643	0.382953	1.09676	0.15	0.0166667	0.011231	0.0465501	0.011231	0.0465501
sp|Q8R307|VPS18_MOUSE	Q8R307	Vps18	Vacuolar protein sorting-associated protein 18 homolog OS=Mus musculus GN=Vps18 PE=1 SV=2	55.84	0	1	sp|Q8R307|VPS18_MOUSE	33.4341	0.461923	13.0616	4.07478	136.999	28.0615	57.7514	133.574	8.5682	95.6627	1.15745	0.614092	3.58965	0.25	0.25	0.0112121	0.0465501	0.0112121	0.0465501
sp|Q99KG3|RBM10_MOUSE	Q99KG3	Rbm10	RNA-binding protein 10 OS=Mus musculus GN=Rbm10 PE=1 SV=1	553.02	0	11	sp|Q99KG3|RBM10_MOUSE	1790.38	1339.47	999.773	912.988	2254.88	3345.07	2281.64	2253.75	1169.62	2268.26	0.315888	0.213501	0.970893	0.145833	0.0208333	0.0113506	0.0469179	0.0113506	0.0469179
sp|P62301|RS13_MOUSE	P62301	Rps13	40S ribosomal protein S13 OS=Mus musculus GN=Rps13 PE=1 SV=2	430.53	0	10	sp|P62301|RS13_MOUSE	55592.3	13512.7	43489.7	45223.4	24634.6	6100.56	9364.11	5200.66	44356.6	7732.34	0.458788	0.799258	-2.55276	0.0454545	0	0.0116322	0.0479513	0.0116322	0.0479513
sp|P00493|HPRT_MOUSE	P00493	Hprt1	Hypoxanthine-guanine phosphoribosyltransferase OS=Mus musculus GN=Hprt1 PE=1 SV=3	44.79	0.00712025	1	sp|P00493|HPRT_MOUSE	463.263	106.031	1.21032	19.4264	0.977085	1.01252	1.13704	1.78562	62.7289	1.07478	1.46071	0.307785	-5.40253	0.25	0	0.0117234	0.0480658	0.0117234	0.0480658
sp|Q80X85|RT07_MOUSE	Q80X85	Mrps7	28S ribosomal protein S7, mitochondrial OS=Mus musculus GN=Mrps7 PE=1 SV=1	243.81	0	5	sp|Q80X85|RT07_MOUSE	964.516	1081.81	595.137	782.49	1949.89	2236.34	1337.19	1435.23	873.503	1692.56	0.248938	0.245127	0.94533	0.3	0	0.0117162	0.0480658	0.0117162	0.0480658
sp|Q6P5D8|SMHD1_MOUSE	Q6P5D8	Smchd1	Structural maintenance of chromosomes flexible hinge domain-containing protein 1 OS=Mus musculus GN=Smchd1 PE=1 SV=2	493.58	0	12	sp|Q6P5D8|SMHD1_MOUSE	650.842	1106.98	715.568	1218.08	1698.21	3689.89	1488.29	1984.25	911.272	1841.23	0.305214	0.453215	1.04441	0.145833	0	0.0117589	0.0480817	0.0117589	0.0480817
sp|Q3TRM4|PLPL6_MOUSE	Q3TRM4	Pnpla6	Neuropathy target esterase OS=Mus musculus GN=Pnpla6 PE=1 SV=2	212.33	0	4	sp|Q3TRM4|PLPL6_MOUSE	83.6524	80.649	57.0302	80.6254	160.408	93.5911	198.128	219.313	80.6372	179.268	0.1641	0.328735	1.14457	0.3125	0	0.0119127	0.0484493	0.0119127	0.0484493
sp|Q9Z315|SNUT1_MOUSE	Q9Z315	Sart1	U4/U6.U5 tri-snRNP-associated protein 1 OS=Mus musculus GN=Sart1 PE=1 SV=1	1790.82	0	30	sp|Q9Z315|SNUT1_MOUSE	10682.3	11529.8	9869.27	14066.8	20622.1	26483.1	18147.4	19955.6	11106.1	20288.9	0.157551	0.169412	0.8702	0.0789474	0.00657895	0.011881	0.0484493	0.011881	0.0484493
sp|Q9JM62|REEP6_MOUSE	Q9JM62	Reep6	Receptor expression-enhancing protein 6 OS=Mus musculus GN=Reep6 PE=1 SV=1	107.67	0	2	sp|Q9JM62|REEP6_MOUSE	544.813	214.866	220.679	622.638	114.024	190.248	88.0587	153.706	382.746	133.865	0.533182	0.328605	-1.3891	0	0	0.0119766	0.0485788	0.0119766	0.0485788
sp|Q9D1E8|PLCE_MOUSE	Q9D1E8	Agpat5	1-acyl-sn-glycerol-3-phosphate acyltransferase epsilon OS=Mus musculus GN=Agpat5 PE=2 SV=2	52.17	0.0041876	2	sp|Q9D1E8|PLCE_MOUSE	100.613	138.321	186.554	178.391	281.986	409.916	354.136	217.65	158.356	318.061	0.262569	0.265488	1.00843	0.125	0	0.0120132	0.0485972	0.0120132	0.0485972
sp|Q9QWT9|KIFC1_MOUSE	Q9QWT9	Kifc1	Kinesin-like protein KIFC1 OS=Mus musculus GN=Kifc1 PE=1 SV=2	275.02	0	6	sp|Q9QWT9|KIFC1_MOUSE	4302.52	1543.23	2041.92	2703.12	1376.92	797.712	1047.58	1165.66	2372.52	1106.62	0.45366	0.220227	-1.08817	0.125	0	0.0120907	0.048781	0.0120907	0.048781
sp|O54836|ZMAT3_MOUSE	O54836	Zmat3	Zinc finger matrin-type protein 3 OS=Mus musculus GN=Zmat3 PE=2 SV=1	60.44	0.00266904	2	sp|O54836|ZMAT3_MOUSE	66.0498	47.9213	119.946	49.1791	120.695	136.105	142.728	216.836	57.6145	139.417	0.477677	0.277992	1.29012	0.625	0	0.0123906	0.049858	0.0123906	0.049858
sp|P35979|RL12_MOUSE	P35979	Rpl12	60S ribosomal protein L12 OS=Mus musculus GN=Rpl12 PE=1 SV=2	469.42	0	8	sp|P35979|RL12_MOUSE	13166.1	6372.59	6711.07	12436	5639.53	4301.92	4036.99	2704.06	9573.51	4169.45	0.375193	0.288511	-1.13236	0.0555556	0	0.0126884	0.0509214	0.0126884	0.0509214
sp|Q8K2B3|SDHA_MOUSE	Q8K2B3	Sdha	Succinate dehydrogenase [ubiquinone] flavoprotein subunit, mitochondrial OS=Mus musculus GN=Sdha PE=1 SV=1	703.6	0	15	sp|Q8K2B3|SDHA_MOUSE	4828.15	3322.13	2781.45	2956.6	6218.33	8063.2	5641.9	6165.43	3139.37	6191.88	0.268335	0.162484	0.98234	0.171875	0.03125	0.0130332	0.0521672	0.0130332	0.0521672
sp|C0HKD8|MFA1A_MOUSE	C0HKD8	Mfap1a	Microfibrillar-associated protein 1A OS=Mus musculus GN=Mfap1a PE=1 SV=1	523.7	0	12	sp|C0HKD8|MFA1A_MOUSE	2567.29	1644.94	2095.08	1490.91	4138.45	4430.19	2637.07	4192.9	1870.01	4165.67	0.248819	0.212552	1.166	0.192308	0.0384615	0.013131	0.0522827	0.013131	0.0522827
sp|Q6P5B0|RRP12_MOUSE	Q6P5B0	Rrp12	RRP12-like protein OS=Mus musculus GN=Rrp12 PE=1 SV=1	150.98	0	4	sp|Q6P5B0|RRP12_MOUSE	279.011	273.584	498.201	452.284	893.179	724.991	644.73	647.5	365.647	686.246	0.309769	0.160096	0.947648	0.25	0	0.0131096	0.0522827	0.0131096	0.0522827
sp|P62862|RS30_MOUSE	P62862	Fau	40S ribosomal protein S30 OS=Mus musculus GN=Fau PE=1 SV=1	225.95	0	5	sp|P62862|RS30_MOUSE	376733	39005.9	269431	243439	72899.9	20364.5	52194.5	21711.5	256435	36953	0.607783	0.608203	-2.92749	0.0357143	0	0.0133005	0.052819	0.0133005	0.052819
sp|P62751|RL23A_MOUSE	P62751	Rpl23a	60S ribosomal protein L23a OS=Mus musculus GN=Rpl23a PE=1 SV=1	741.88	0	13	sp|P62751|RL23A_MOUSE	292945	30437.6	119085	84238.4	41521.7	22518.7	24013.9	17822.6	101662	23266.3	0.862173	0.391998	-2.1067	0.025	0.0375	0.01334	0.0528375	0.01334	0.0528375
sp|Q9D937|CK098_MOUSE	Q9D937	NA	Uncharacterized protein C11orf98 homolog OS=Mus musculus PE=1 SV=1	231.37	0	3	sp|Q9D937|CK098_MOUSE	3238.97	576.271	3298.98	2521.63	292.281	697.252	731.425	627.125	2880.3	662.188	0.527949	0.342803	-2.11166	0.0625	0	0.0134224	0.0530253	0.0134224	0.0530253
sp|Q9D338|RM19_MOUSE	Q9D338	Mrpl19	39S ribosomal protein L19, mitochondrial OS=Mus musculus GN=Mrpl19 PE=1 SV=1	41.9	0.00696056	1	sp|Q9D338|RM19_MOUSE	316.021	332.225	435.049	591.918	879.446	889.272	736.036	663.647	383.637	807.741	0.302949	0.139663	1.08152	0	0	0.0135947	0.0534278	0.0135947	0.0534278
sp|Q9Z108|STAU1_MOUSE	Q9Z108	Stau1	Double-stranded RNA-binding protein Staufen homolog 1 OS=Mus musculus GN=Stau1 PE=1 SV=1	81.36	0	2	sp|Q9Z108|STAU1_MOUSE	34.4023	94.7449	66.1877	97.3385	211.615	243.765	165.069	101.659	80.4663	188.342	0.402448	0.341836	1.23888	0.125	0	0.0135922	0.0534278	0.0135922	0.0534278
sp|P19536|COX5B_MOUSE	P19536	Cox5b	Cytochrome c oxidase subunit 5B, mitochondrial OS=Mus musculus GN=Cox5b PE=1 SV=1	106.52	0	3	sp|P19536|COX5B_MOUSE	4291.27	3466.73	3532.96	4450.21	10943.5	7117.93	6681.52	5903.35	3912.12	6899.72	0.129012	0.293006	0.824675	0	0	0.0136825	0.0536339	0.0136825	0.0536339
sp|Q91VM5|RMXL1_MOUSE	Q91VM5	Rbmxl1	RNA binding motif protein, X-linked-like-1 OS=Mus musculus GN=Rbmxl1 PE=1 SV=1	1645.16	0	30	sp|Q91VM5|RMXL1_MOUSE	26995.8	27644.1	27987.7	32552.7	102449	57506.6	42410.1	48457.9	27815.9	52982.2	0.0881623	0.433962	0.924348	0.125	0.0131579	0.0138306	0.0540214	0.0138306	0.0540214
sp|Q920A7|AFG31_MOUSE	Q920A7	Afg3l1	AFG3-like protein 1 OS=Mus musculus GN=Afg3l1 PE=1 SV=2	211.5	0	5	sp|Q920A7|AFG31_MOUSE	223.096	104.51	133.245	197.274	442.093	272.902	441.502	254.912	165.26	357.202	0.334438	0.291815	1.09826	0.375	0.0416667	0.0138526	0.0540214	0.0138526	0.0540214
sp|Q9JI39|ABCBA_MOUSE	Q9JI39	Abcb10	ATP-binding cassette sub-family B member 10, mitochondrial OS=Mus musculus GN=Abcb10 PE=1 SV=1	350.2	0	7	sp|Q9JI39|ABCBA_MOUSE	2418	2017.14	1799.97	2154.74	1329.74	1008.98	1000.97	1356.36	2085.94	1169.36	0.123401	0.166539	-0.847893	0.142857	0	0.0139818	0.0543855	0.0139818	0.0543855
sp|Q9R0L6|PCM1_MOUSE	Q9R0L6	Pcm1	Pericentriolar material 1 protein OS=Mus musculus GN=Pcm1 PE=1 SV=2	875.06	0	20	sp|Q9R0L6|PCM1_MOUSE	2746.78	1449.67	1301.6	1943.64	5138.93	3725.72	2689.28	3803.08	1696.65	3764.4	0.350217	0.261585	1.1651	0.2125	0	0.014092	0.0546741	0.014092	0.0546741
sp|Q80SZ7|GBG5_MOUSE	Q80SZ7	Gng5	Guanine nucleotide-binding protein G(I)/G(S)/G(O) subunit gamma-5 OS=Mus musculus GN=Gng5 PE=1 SV=2	45.21	0	1	sp|Q80SZ7|GBG5_MOUSE	749.581	199.304	381.184	545.853	241.615	36.112	57.4826	200.076	463.518	128.779	0.500186	0.764306	-2.08863	0	0	0.0143414	0.0554998	0.0143414	0.0554998
sp|P10126|EF1A1_MOUSE	P10126	Eef1a1	Elongation factor 1-alpha 1 OS=Mus musculus GN=Eef1a1 PE=1 SV=3	1077.12	0	21	sp|P10126|EF1A1_MOUSE	147383	104228	104187	96394.1	26147.6	57034.5	84810.7	43857.6	104208	50446.1	0.205085	0.466693	-1.05906	0.0446429	0.0178571	0.0143999	0.0555842	0.0143999	0.0555842
sp|Q9ERU9|RBP2_MOUSE	Q9ERU9	Ranbp2	E3 SUMO-protein ligase RanBP2 OS=Mus musculus GN=Ranbp2 PE=1 SV=2	3049.75	0	59	sp|Q9ERU9|RBP2_MOUSE	11139.9	8273.43	8117.71	8423.65	25614.5	20414.1	11487	16717.1	8348.54	18565.6	0.160156	0.321248	1.14591	0.167969	0.0234375	0.0144607	0.0556772	0.0144607	0.0556772
sp|O88696|CLPP_MOUSE	O88696	Clpp	ATP-dependent Clp protease proteolytic subunit, mitochondrial OS=Mus musculus GN=Clpp PE=1 SV=1	222.76	0	4	sp|O88696|CLPP_MOUSE	478.411	301.097	339.515	222.943	373.274	1304.58	1051.14	881.276	320.306	966.208	0.31868	0.435869	1.58989	0.0625	0	0.0146274	0.0561338	0.0146274	0.0561338
sp|P51881|ADT2_MOUSE	P51881	Slc25a5	ADP/ATP translocase 2 OS=Mus musculus GN=Slc25a5 PE=1 SV=3	1427.17	0	22	sp|P51881|ADT2_MOUSE	144514	108762	121700	193559	44890.5	82505.5	75012.3	81304.3	133107	78158.3	0.262668	0.249079	-0.763965	0.0806452	0.016129	0.0146618	0.0561338	0.0146618	0.0561338
sp|Q3USH5|SFSWA_MOUSE	Q3USH5	Sfswap	Splicing factor, suppressor of white-apricot homolog OS=Mus musculus GN=Sfswap PE=1 SV=2	57.83	0.00349956	2	sp|Q3USH5|SFSWA_MOUSE	136.827	78.6758	67.3237	68.6342	280.871	143.357	165.943	154.115	73.655	160.029	0.375947	0.343252	1.12185	0.125	0	0.0146903	0.0561338	0.0146903	0.0561338
sp|Q9DCW4|ETFB_MOUSE	Q9DCW4	Etfb	Electron transfer flavoprotein subunit beta OS=Mus musculus GN=Etfb PE=1 SV=3	198.5	0	4	sp|Q9DCW4|ETFB_MOUSE	3609.37	3566.78	3509.95	3742.84	1565.29	1284.08	2906.96	1971.08	3588.07	1768.19	0.027488	0.366799	-1.03047	0.125	0	0.0149873	0.0571251	0.0149873	0.0571251
sp|Q8R0G9|NU133_MOUSE	Q8R0G9	Nup133	Nuclear pore complex protein Nup133 OS=Mus musculus GN=Nup133 PE=1 SV=2	810.37	0	13	sp|Q8R0G9|NU133_MOUSE	3442.34	1480.4	1275.81	2181.59	4185.14	4351.57	3711.51	4233.07	1831	4209.11	0.466993	0.06829	1.2278	0.296875	0.09375	0.0151176	0.0574316	0.0151176	0.0574316
sp|Q9DCU6|RM04_MOUSE	Q9DCU6	Mrpl4	39S ribosomal protein L4, mitochondrial OS=Mus musculus GN=Mrpl4 PE=1 SV=1	88.97	0	2	sp|Q9DCU6|RM04_MOUSE	77.8901	16.1241	72.4154	102.427	300.991	273.486	180.658	103.725	75.1527	227.072	0.542661	0.419817	1.56542	0	0	0.0151435	0.0574316	0.0151435	0.0574316
sp|P29391|FRIL1_MOUSE	P29391	Ftl1	Ferritin light chain 1 OS=Mus musculus GN=Ftl1 PE=1 SV=2	181.61	0	3	sp|P29391|FRIL1_MOUSE	109.014	114.221	135.054	118.782	111.09	708.162	450.005	484.484	116.501	467.245	0.0943726	0.562033	2.00313	0.4375	0.0625	0.0153298	0.0579931	0.0153298	0.0579931
sp|Q8CHY6|P66A_MOUSE	Q8CHY6	Gatad2a	Transcriptional repressor p66 alpha OS=Mus musculus GN=Gatad2a PE=1 SV=2	559.27	0	11	sp|Q8CHY6|P66A_MOUSE	2974.91	2878.49	3543.86	4280.39	5434.25	7884	5155.67	6699.75	3259.38	6067	0.188544	0.19947	0.894011	0.104167	0	0.0154433	0.0582774	0.0154433	0.0582774
sp|Q9DAW6|PRP4_MOUSE	Q9DAW6	Prpf4	U4/U6 small nuclear ribonucleoprotein Prp4 OS=Mus musculus GN=Prpf4 PE=1 SV=1	683.64	0	15	sp|Q9DAW6|PRP4_MOUSE	2266.07	2343.64	2108.65	3392.01	7204.54	4517.17	4684.74	3639.7	2304.85	4600.95	0.231254	0.305724	0.997223	0.132353	0	0.015506	0.0583686	0.015506	0.0583686
sp|P07091|S10A4_MOUSE	P07091	S100a4	Protein S100-A4 OS=Mus musculus GN=S100a4 PE=1 SV=1	36.37	0	1	sp|P07091|S10A4_MOUSE	890.189	100.661	2473.02	4727.41	46.2914	166.314	257.476	49.2551	1681.61	107.784	0.99649	0.784151	-4.03503	0	0	0.0160963	0.0587418	0.0160963	0.0587418
sp|P0C0S6|H2AZ_MOUSE	P0C0S6	H2afz	Histone H2A.Z OS=Mus musculus GN=H2afz PE=1 SV=2	130.05	0	2	sp|P0C0S6|H2AZ_MOUSE	4840.73	4576.82	5279.88	766.655	1426.74	784.02	782.063	541.762	4708.77	783.041	0.5397	0.42948	-2.58762	0.333333	0	0.0161628	0.0587418	0.0161628	0.0587418
sp|P11103|PARP1_MOUSE	P11103	Parp1	Poly [ADP-ribose] polymerase 1 OS=Mus musculus GN=Parp1 PE=1 SV=3	196.86	0	4	sp|P11103|PARP1_MOUSE	92.2709	225.538	223.903	246.579	556.186	270.772	419.097	574.445	224.72	487.641	0.358379	0.310043	1.1033	0.125	0	0.0158455	0.0587418	0.0158455	0.0587418
sp|P22315|HEMH_MOUSE	P22315	Fech	Ferrochelatase, mitochondrial OS=Mus musculus GN=Fech PE=1 SV=2	217.43	0	6	sp|P22315|HEMH_MOUSE	390.694	387.926	498.581	3163.53	2659.52	2585.12	1954.23	4282.13	444.637	2622.32	1.23391	0.345966	2.57069	0.142857	0	0.0160561	0.0587418	0.0160561	0.0587418
sp|P58281|OPA1_MOUSE	P58281	Opa1	Dynamin-like 120 kDa protein, mitochondrial OS=Mus musculus GN=Opa1 PE=1 SV=1	143.26	0	3	sp|P58281|OPA1_MOUSE	178.604	58.7684	117.808	194.701	257.986	285.526	354.22	275.023	148.206	280.274	0.451319	0.144073	0.949988	0	0	0.0158104	0.0587418	0.0158104	0.0587418
sp|Q3TDN2|FAF2_MOUSE	Q3TDN2	Faf2	FAS-associated factor 2 OS=Mus musculus GN=Faf2 PE=1 SV=2	246.84	0	3	sp|Q3TDN2|FAF2_MOUSE	1286.62	882.066	526.784	2211.56	372.969	361.762	521.978	486.236	1084.34	429.603	0.591984	0.18455	-1.32284	0.3125	0.0625	0.0160761	0.0587418	0.0160761	0.0587418
sp|Q501J6|DDX17_MOUSE	Q501J6	Ddx17	Probable ATP-dependent RNA helicase DDX17 OS=Mus musculus GN=Ddx17 PE=1 SV=1	447.4	0	9	sp|Q501J6|DDX17_MOUSE	2366.2	3749.25	2023.24	4035.44	7180.57	7927.13	4012.88	6303.5	3057.73	6742.03	0.327562	0.267021	1.17554	0.025	0	0.0158442	0.0587418	0.0158442	0.0587418
sp|Q6ZWR6|SYNE1_MOUSE	Q6ZWR6	Syne1	Nesprin-1 OS=Mus musculus GN=Syne1 PE=1 SV=2	49.64	0.00575658	1	sp|Q6ZWR6|SYNE1_MOUSE	37.117	2.18949	18.8102	15.4044	58.9436	30.6236	100.881	121.714	17.1073	79.9122	0.783555	0.525321	2.17953	0.25	0	0.0159144	0.0587418	0.0159144	0.0587418
sp|Q8BP92|RCN2_MOUSE	Q8BP92	Rcn2	Reticulocalbin-2 OS=Mus musculus GN=Rcn2 PE=1 SV=1	250.04	0	4	sp|Q8BP92|RCN2_MOUSE	211.338	330.2	276.127	1094.62	1147.21	1239.5	698.798	1815.55	303.164	1193.35	0.865756	0.37457	1.98153	0.3125	0.0625	0.0160435	0.0587418	0.0160435	0.0587418
sp|Q8CGZ0|CHERP_MOUSE	Q8CGZ0	Cherp	Calcium homeostasis endoplasmic reticulum protein OS=Mus musculus GN=Cherp PE=1 SV=1	565.29	0	12	sp|Q8CGZ0|CHERP_MOUSE	6173.5	2479.15	2670.01	2019.73	8478.61	8954.1	6679.14	4821.64	2574.58	7578.87	0.573067	0.260297	1.5484	0.233333	0.0166667	0.0162624	0.0587418	0.0162624	0.0587418
sp|Q8K202|RPA49_MOUSE	Q8K202	Polr1e	DNA-directed RNA polymerase I subunit RPA49 OS=Mus musculus GN=Polr1e PE=1 SV=2	48.79	0.00655738	1	sp|Q8K202|RPA49_MOUSE	31.4527	30.1904	29.1831	49.5387	42.8607	237.418	158.708	69.0498	30.8216	113.879	0.275747	0.69885	1.76433	0.25	0	0.016204	0.0587418	0.016204	0.0587418
sp|Q8K411|PREP_MOUSE	Q8K411	Pitrm1	Presequence protease, mitochondrial OS=Mus musculus GN=Pitrm1 PE=1 SV=1	358.56	0	7	sp|Q8K411|PREP_MOUSE	559.359	606.073	743.046	1284.9	1466.76	1697.64	1374.67	1493.1	674.56	1479.93	0.417871	0.0903258	1.14093	0.1875	0.03125	0.0158473	0.0587418	0.0158473	0.0587418
sp|Q91YR7|PRP6_MOUSE	Q91YR7	Prpf6	Pre-mRNA-processing factor 6 OS=Mus musculus GN=Prpf6 PE=1 SV=1	825.1	0	18	sp|Q91YR7|PRP6_MOUSE	5010.38	5411.89	4335.74	3919.85	7601.25	8649.68	7421.15	8374.36	4673.06	7987.8	0.143166	0.0740463	0.775508	0.1	0	0.0162578	0.0587418	0.0162578	0.0587418
sp|Q922H2|PDK3_MOUSE	Q922H2	Pdk3	[Pyruvate dehydrogenase (acetyl-transferring)] kinase isozyme 3, mitochondrial OS=Mus musculus GN=Pdk3 PE=1 SV=1	65.87	0.00186741	1	sp|Q922H2|PDK3_MOUSE	828.652	699.678	242.583	886.74	182.668	167.627	270.308	318.688	764.165	226.488	0.43931	0.306377	-1.77681	0	0	0.0157154	0.0587418	0.0157154	0.0587418
sp|Q99N95|RM03_MOUSE	Q99N95	Mrpl3	39S ribosomal protein L3, mitochondrial OS=Mus musculus GN=Mrpl3 PE=1 SV=1	56.33	0.00429185	2	sp|Q99N95|RM03_MOUSE	291.249	513.122	254.832	211.168	226.352	129.852	82.9121	110.263	273.041	120.058	0.423186	0.454203	-1.18699	0.125	0.125	0.0162634	0.0587418	0.0162634	0.0587418
sp|Q9CPR5|RM15_MOUSE	Q9CPR5	Mrpl15	39S ribosomal protein L15, mitochondrial OS=Mus musculus GN=Mrpl15 PE=1 SV=1	132.58	0	3	sp|Q9CPR5|RM15_MOUSE	679.131	455.814	373.555	863.035	1593.95	1425.36	1006.64	904.468	567.473	1216	0.373758	0.267625	1.1063	0	0	0.015888	0.0587418	0.015888	0.0587418
sp|Q9CQN7|RM41_MOUSE	Q9CQN7	Mrpl41	39S ribosomal protein L41, mitochondrial OS=Mus musculus GN=Mrpl41 PE=1 SV=1	161.91	0	3	sp|Q9CQN7|RM41_MOUSE	445.852	305.513	402.372	201.254	2001.42	623.665	1411.97	445.293	353.943	1017.82	0.321256	0.64428	1.42032	0.1875	0	0.0161314	0.0587418	0.0161314	0.0587418
sp|Q91YE7|RBM5_MOUSE	Q91YE7	Rbm5	RNA-binding protein 5 OS=Mus musculus GN=Rbm5 PE=1 SV=1	351.7	0	7	sp|Q91YE7|RBM5_MOUSE	1329.55	606.106	648.479	765.687	1714.37	2142.27	1503.17	1262.85	707.083	1608.77	0.399944	0.225396	1.18787	0.178571	0.0357143	0.0163189	0.0588024	0.0163189	0.0588024
sp|P01887|B2MG_MOUSE	P01887	B2m	Beta-2-microglobulin OS=Mus musculus GN=B2m PE=1 SV=2	39.95	0.00761615	1	sp|P01887|B2MG_MOUSE	6.35532	27.3786	12.8604	6.76017	42.7722	37.2725	32.2881	18.8541	9.81029	34.7803	0.736328	0.312041	1.89552	0	0	0.0170266	0.061207	0.0170266	0.061207
sp|Q99N92|RM27_MOUSE	Q99N92	Mrpl27	39S ribosomal protein L27, mitochondrial OS=Mus musculus GN=Mrpl27 PE=1 SV=1	113.42	0	2	sp|Q99N92|RM27_MOUSE	420.745	155.174	563.693	517.951	1250.56	1162.09	856.374	646.061	469.348	1009.23	0.441134	0.284824	1.09557	0.125	0	0.0171055	0.0613453	0.0171055	0.0613453
sp|Q99M04|LIAS_MOUSE	Q99M04	Lias	Lipoyl synthase, mitochondrial OS=Mus musculus GN=Lias PE=1 SV=1	64.03	0.00183993	1	sp|Q99M04|LIAS_MOUSE	14.54	22.2096	26.2655	26.1849	56.067	109.531	74.1347	23.8046	24.1973	65.1009	0.247035	0.543043	1.41869	0.25	0	0.0171776	0.0614587	0.0171776	0.0614587
sp|Q9CYX7|RRP15_MOUSE	Q9CYX7	Rrp15	RRP15-like protein OS=Mus musculus GN=Rrp15 PE=1 SV=2	61.86	0.00180505	1	sp|Q9CYX7|RRP15_MOUSE	26.1851	93.8642	188.178	102.942	516.101	369.055	254.014	149.573	98.4031	311.534	0.646261	0.48827	1.63913	0	0	0.0177959	0.0635208	0.0177959	0.0635208
sp|P16125|LDHB_MOUSE	P16125	Ldhb	L-lactate dehydrogenase B chain OS=Mus musculus GN=Ldhb PE=1 SV=2	59.03	0.00264085	1	sp|P16125|LDHB_MOUSE	46.3491	108.698	430.618	1159.69	63.001	7.43095	26.3131	51.5947	269.658	38.9539	1.17062	0.67459	-2.55379	0.25	0	0.0181491	0.0638799	0.0181491	0.0638799
sp|P97496|SMRC1_MOUSE	P97496	Smarcc1	SWI/SNF complex subunit SMARCC1 OS=Mus musculus GN=Smarcc1 PE=1 SV=2	279.54	0	7	sp|P97496|SMRC1_MOUSE	520.365	1010.39	678.588	1375.01	1732.75	2675.88	1413.84	1656.44	844.488	1694.59	0.422939	0.296498	1.03282	0.107143	0.0357143	0.0181284	0.0638799	0.0181284	0.0638799
sp|Q7TMF3|NDUAC_MOUSE	Q7TMF3	Ndufa12	NADH dehydrogenase [ubiquinone] 1 alpha subcomplex subunit 12 OS=Mus musculus GN=Ndufa12 PE=1 SV=2	125.59	0	2	sp|Q7TMF3|NDUAC_MOUSE	255.432	190.861	98.3787	117.266	284.252	563.777	324.905	278.337	154.063	304.579	0.435236	0.373638	1.02244	0.125	0	0.0180381	0.0638799	0.0180381	0.0638799
sp|Q80U93|NU214_MOUSE	Q80U93	Nup214	Nuclear pore complex protein Nup214 OS=Mus musculus GN=Nup214 PE=1 SV=2	500.24	0	11	sp|Q80U93|NU214_MOUSE	1540.42	1170.55	966.639	1947.88	3752.73	3718.66	1947.27	2304.49	1355.48	3011.58	0.307257	0.32104	1.12437	0.181818	0.0227273	0.0179709	0.0638799	0.0179709	0.0638799
sp|Q8R3N6|THOC1_MOUSE	Q8R3N6	Thoc1	THO complex subunit 1 OS=Mus musculus GN=Thoc1 PE=1 SV=1	342.25	0	9	sp|Q8R3N6|THOC1_MOUSE	946.291	1218.51	1083.17	1887.83	4381.85	3353.78	1938.56	1873.1	1150.84	2646.17	0.325279	0.418558	1.1502	0.25	0.0277778	0.0180916	0.0638799	0.0180916	0.0638799
sp|Q9CXZ1|NDUS4_MOUSE	Q9CXZ1	Ndufs4	NADH dehydrogenase [ubiquinone] iron-sulfur protein 4, mitochondrial OS=Mus musculus GN=Ndufs4 PE=1 SV=3	241.37	0	7	sp|Q9CXZ1|NDUS4_MOUSE	524.32	140.142	220.764	456.962	1285.54	676.108	645.696	629.507	338.863	660.902	0.548809	0.393146	1.05676	0.357143	0.0357143	0.0181044	0.0638799	0.0181044	0.0638799
sp|Q5XJY4|PARL_MOUSE	Q5XJY4	Parl	Presenilins-associated rhomboid-like protein, mitochondrial OS=Mus musculus GN=Parl PE=1 SV=1	64.82	0.00185701	1	sp|Q5XJY4|PARL_MOUSE	514.642	435.813	360.859	737.283	235.484	125.49	83.5007	414.416	475.228	180.487	0.317667	0.688098	-1.46204	0	0	0.0186864	0.0656186	0.0186864	0.0656186
sp|P11499|HS90B_MOUSE	P11499	Hsp90ab1	Heat shock protein HSP 90-beta OS=Mus musculus GN=Hsp90ab1 PE=1 SV=3	1627.82	0	29	sp|P11499|HS90B_MOUSE	83927.9	66844	105259	57978.9	14413.5	51475.3	48307.3	26142.9	75386	37225.1	0.265426	0.507403	-1.07565	0.0526316	0.0328947	0.0189994	0.0662578	0.0189994	0.0662578
sp|Q99PV0|PRP8_MOUSE	Q99PV0	Prpf8	Pre-mRNA-processing-splicing factor 8 OS=Mus musculus GN=Prpf8 PE=1 SV=2	1474	0	33	sp|Q99PV0|PRP8_MOUSE	8740.25	6998.18	8481.7	7708.59	15140.4	16814.5	11703	11972.3	8095.15	13556.4	0.0988381	0.17892	0.735573	0.194444	0.0347222	0.0189929	0.0662578	0.0189929	0.0662578
sp|Q9JHS9|CWC15_MOUSE	Q9JHS9	Cwc15	Spliceosome-associated protein CWC15 homolog OS=Mus musculus GN=Cwc15 PE=1 SV=1	417	0	8	sp|Q9JHS9|CWC15_MOUSE	3460.64	2578.15	2665.22	2234.86	6271.36	3759.95	4213.02	6522.46	2621.68	5242.19	0.189556	0.271132	0.971522	0.166667	0	0.0189991	0.0662578	0.0189991	0.0662578
sp|Q3TIX9|SNUT2_MOUSE	Q3TIX9	Usp39	U4/U6.U5 tri-snRNP-associated protein 2 OS=Mus musculus GN=Usp39 PE=1 SV=2	88.18	0	2	sp|Q3TIX9|SNUT2_MOUSE	728.291	641.447	578.187	1482.47	2431.14	2185.41	1497.04	1192.88	684.869	1841.22	0.491024	0.316774	1.40401	0	0	0.0193111	0.0671903	0.0193111	0.0671903
sp|O70194|EIF3D_MOUSE	O70194	Eif3d	Eukaryotic translation initiation factor 3 subunit D OS=Mus musculus GN=Eif3d PE=1 SV=2	323.38	0	8	sp|O70194|EIF3D_MOUSE	749.566	1164.97	955.804	893.854	1138.13	2510.89	2450.03	1643.7	924.829	2046.87	0.183289	0.342262	1.11843	0.09375	0	0.0196899	0.068102	0.0196899	0.068102
sp|Q3UQ84|SYTM_MOUSE	Q3UQ84	Tars2	Threonine--tRNA ligase, mitochondrial OS=Mus musculus GN=Tars2 PE=1 SV=1	66.41	0.00187793	2	sp|Q3UQ84|SYTM_MOUSE	439.499	328.64	224.987	516.424	151.54	229.075	182.32	180.202	384.069	181.261	0.337927	0.172745	-1.06814	0	0	0.0197078	0.068102	0.0197078	0.068102
sp|Q9D6J6|NDUV2_MOUSE	Q9D6J6	Ndufv2	NADH dehydrogenase [ubiquinone] flavoprotein 2, mitochondrial OS=Mus musculus GN=Ndufv2 PE=1 SV=2	153.68	0	4	sp|Q9D6J6|NDUV2_MOUSE	567.873	290.41	473.209	439.973	1035.83	926.988	808.694	593.551	456.591	867.841	0.260076	0.225146	0.924126	0.25	0.0625	0.0196728	0.068102	0.0196728	0.068102
sp|Q8CI11|GNL3_MOUSE	Q8CI11	Gnl3	Guanine nucleotide-binding protein-like 3 OS=Mus musculus GN=Gnl3 PE=1 SV=2	357.94	0	8	sp|Q8CI11|GNL3_MOUSE	703.968	941.913	1199.05	510.068	2970.84	1134.55	1401.41	2221.84	822.941	1811.63	0.355455	0.431018	1.1157	0.138889	0	0.0201567	0.0694948	0.0201567	0.0694948
sp|Q9DBR1|XRN2_MOUSE	Q9DBR1	Xrn2	5'-3' exoribonuclease 2 OS=Mus musculus GN=Xrn2 PE=1 SV=1	370.85	0	9	sp|Q9DBR1|XRN2_MOUSE	763.505	1493.01	1595.65	1881.2	3834.05	4223.04	2395	1998.75	1544.33	3114.52	0.331954	0.347459	0.973266	0.361111	0.0277778	0.0203998	0.0701735	0.0203998	0.0701735
sp|P27048|RSMB_MOUSE	P27048	Snrpb	Small nuclear ribonucleoprotein-associated protein B OS=Mus musculus GN=Snrpb PE=1 SV=1	424.57	0	9	sp|P27048|RSMB_MOUSE	5679.77	7148.19	3669.27	3748.43	21199.7	20199	11477.6	5242.88	4714.1	15838.3	0.330583	0.521415	1.72242	0.0909091	0.0227273	0.0205505	0.0702141	0.0205505	0.0702141
sp|Q8C2Q3|RBM14_MOUSE	Q8C2Q3	Rbm14	RNA-binding protein 14 OS=Mus musculus GN=Rbm14 PE=1 SV=1	1010.95	0	19	sp|Q8C2Q3|RBM14_MOUSE	14815.4	31686.3	23999.7	24394.2	6176.93	14492.8	8609.12	15542.2	24197	11551	0.291311	0.404532	-1.11514	0	0	0.0205022	0.0702141	0.0205022	0.0702141
sp|Q9CPX7|RT16_MOUSE	Q9CPX7	Mrps16	28S ribosomal protein S16, mitochondrial OS=Mus musculus GN=Mrps16 PE=1 SV=1	59.5	0.00264784	2	sp|Q9CPX7|RT16_MOUSE	284.76	381.67	239.023	268.173	671.216	399.673	488.216	565.413	276.467	526.815	0.210646	0.217193	0.926957	0	0	0.0205272	0.0702141	0.0205272	0.0702141
sp|Q9R0U0|SRS10_MOUSE	Q9R0U0	Srsf10	Serine/arginine-rich splicing factor 10 OS=Mus musculus GN=Srsf10 PE=1 SV=2	294.92	0	8	sp|Q9R0U0|SRS10_MOUSE	2129.85	4660.02	5857.88	5564.07	19643.9	11853.7	8440.47	6251.27	5112.05	10147.1	0.372048	0.508289	0.974056	0.03125	0	0.0207099	0.0705998	0.0207099	0.0705998
sp|Q6ZWX6|IF2A_MOUSE	Q6ZWX6	Eif2s1	Eukaryotic translation initiation factor 2 subunit 1 OS=Mus musculus GN=Eif2s1 PE=1 SV=3	68.48	0.0019084	1	sp|Q6ZWX6|IF2A_MOUSE	328.022	1360.46	860.344	1179.44	207.991	379.145	403.041	340.374	1019.89	359.759	0.485663	0.261599	-1.48753	0	0	0.0209815	0.070731	0.0209815	0.070731
sp|Q80YD1|SUV3_MOUSE	Q80YD1	Supv3l1	ATP-dependent RNA helicase SUPV3L1, mitochondrial OS=Mus musculus GN=Supv3l1 PE=1 SV=1	69.65	0.00192493	1	sp|Q80YD1|SUV3_MOUSE	72.1712	34.2349	23.9145	49.722	43.5635	229.727	142.512	162.073	41.9784	152.293	0.466213	0.53265	1.88112	0	0	0.0208462	0.070731	0.0208462	0.070731
sp|Q8K297|GT251_MOUSE	Q8K297	Colgalt1	Procollagen galactosyltransferase 1 OS=Mus musculus GN=Colgalt1 PE=1 SV=2	54.41	0.00424809	2	sp|Q8K297|GT251_MOUSE	201.924	254.877	91.2277	284.346	488.511	634.022	372.792	318.549	228.401	430.652	0.408694	0.308047	0.911573	0.25	0	0.0209519	0.070731	0.0209519	0.070731
sp|Q8K2Z4|CND1_MOUSE	Q8K2Z4	Ncapd2	Condensin complex subunit 1 OS=Mus musculus GN=Ncapd2 PE=1 SV=2	51.95	0.00417362	1	sp|Q8K2Z4|CND1_MOUSE	7.00576	32.7518	27.5168	54.1201	45.8952	205.314	109.612	65.8229	30.1343	87.7176	0.637733	0.665183	1.50052	0.5	0	0.0208886	0.070731	0.0208886	0.070731
sp|Q9CPQ1|COX6C_MOUSE	Q9CPQ1	Cox6c	Cytochrome c oxidase subunit 6C OS=Mus musculus GN=Cox6c PE=1 SV=3	81.8	0	2	sp|Q9CPQ1|COX6C_MOUSE	2119.71	3028.5	2442.58	3383.59	1265.96	1168.58	1664.29	1941.13	2735.54	1465.13	0.207319	0.237492	-0.905933	0	0	0.0208369	0.070731	0.0208369	0.070731
sp|Q99NH0|ANR17_MOUSE	Q99NH0	Ankrd17	Ankyrin repeat domain-containing protein 17 OS=Mus musculus GN=Ankrd17 PE=1 SV=2	217.65	0	4	sp|Q99NH0|ANR17_MOUSE	194.66	100.988	17.4652	48.3344	96.6927	536.764	297.063	557.11	74.6614	416.913	0.85891	0.586682	2.51487	0.6875	0.0625	0.0211516	0.0711464	0.0211516	0.0711464
sp|A2A6Q5|CDC27_MOUSE	A2A6Q5	Cdc27	Cell division cycle protein 27 homolog OS=Mus musculus GN=Cdc27 PE=1 SV=1	40.32	0.00763359	1	sp|A2A6Q5|CDC27_MOUSE	0.952305	15.5247	22.7102	22.6899	55.4037	52.8026	36.5152	161.107	19.1073	54.1032	0.662737	0.746154	1.52699	0	0	0.0212704	0.0712623	0.0212704	0.0712623
sp|Q7TMY4|THOC7_MOUSE	Q7TMY4	Thoc7	THO complex subunit 7 homolog OS=Mus musculus GN=Thoc7 PE=1 SV=2	68.29	0.00190295	2	sp|Q7TMY4|THOC7_MOUSE	269.841	359.822	184.148	51.8719	505.423	559.104	550.541	450.3	226.995	527.982	0.60561	0.0966985	1.24268	0	0	0.02128	0.0712623	0.02128	0.0712623
sp|Q3TKT4|SMCA4_MOUSE	Q3TKT4	Smarca4	Transcription activator BRG1 OS=Mus musculus GN=Smarca4 PE=1 SV=1	410.57	0	8	sp|Q3TKT4|SMCA4_MOUSE	517.225	1082.05	643.067	1100.16	1200.73	3282.88	1352.14	1947.66	862.557	1649.9	0.358454	0.487119	0.960095	0.125	0.03125	0.0217086	0.0721213	0.0217086	0.0721213
sp|Q3UJU9|RMD3_MOUSE	Q3UJU9	Rmdn3	Regulator of microtubule dynamics protein 3 OS=Mus musculus GN=Rmdn3 PE=1 SV=2	174.67	0	3	sp|Q3UJU9|RMD3_MOUSE	309.994	492.386	201.589	576.986	545.608	845.388	884.008	949.272	401.19	864.698	0.43145	0.221886	1.14582	0.0833333	0	0.0216316	0.0721213	0.0216316	0.0721213
sp|Q6A4J8|UBP7_MOUSE	Q6A4J8	Usp7	Ubiquitin carboxyl-terminal hydrolase 7 OS=Mus musculus GN=Usp7 PE=1 SV=1	118.71	0	4	sp|Q6A4J8|UBP7_MOUSE	194.034	146.196	65.0201	360.337	705.587	651.202	358.23	279.548	170.115	504.716	0.650909	0.423555	1.51989	0.1875	0	0.0216823	0.0721213	0.0216823	0.0721213
sp|Q9WVA2|TIM8A_MOUSE	Q9WVA2	Timm8a1	Mitochondrial import inner membrane translocase subunit Tim8 A OS=Mus musculus GN=Timm8a1 PE=1 SV=1	39.33	0.00829563	1	sp|Q9WVA2|TIM8A_MOUSE	1019.21	268.634	149.066	170.015	82.2413	29.4922	115.116	124.881	219.325	98.6785	1.03288	0.489221	-1.13514	0	0	0.0217267	0.0721213	0.0217267	0.0721213
sp|Q9D168|INT12_MOUSE	Q9D168	Ints12	Integrator complex subunit 12 OS=Mus musculus GN=Ints12 PE=1 SV=1	123.83	0	4	sp|Q9D168|INT12_MOUSE	2785.22	1375.98	1775.01	4991.45	1223.28	1252.17	982.706	851.27	2280.12	1102.99	0.592589	0.179288	-1.02002	0	0	0.021924	0.0726173	0.021924	0.0726173
sp|O35286|DHX15_MOUSE	O35286	Dhx15	Pre-mRNA-splicing factor ATP-dependent RNA helicase DHX15 OS=Mus musculus GN=Dhx15 PE=1 SV=2	590.18	0	11	sp|O35286|DHX15_MOUSE	4407.37	3406.35	3885.55	3033.78	8720.08	9475.71	4840.77	5510.83	3645.95	7115.45	0.16167	0.322503	0.930133	0.25	0	0.0222048	0.0731881	0.0222048	0.0731881
sp|P97868|RBBP6_MOUSE	P97868	Rbbp6	E3 ubiquitin-protein ligase RBBP6 OS=Mus musculus GN=Rbbp6 PE=1 SV=5	281.12	0	7	sp|P97868|RBBP6_MOUSE	641.96	608.824	1023.13	440.692	2728.96	1280.08	837.447	1627.18	625.392	1453.63	0.362448	0.499147	1.20698	0.138889	0	0.0222374	0.0731881	0.0222374	0.0731881
sp|Q0P678|ZCH18_MOUSE	Q0P678	Zc3h18	Zinc finger CCCH domain-containing protein 18 OS=Mus musculus GN=Zc3h18 PE=1 SV=1	275.58	0	7	sp|Q0P678|ZCH18_MOUSE	1440.31	1094.31	1761.5	995.471	3769.44	2069.38	1705.43	3576.63	1267.31	2823	0.26389	0.375711	1.1157	0.0357143	0.0357143	0.0222411	0.0731881	0.0222411	0.0731881
sp|Q8CH25|SLTM_MOUSE	Q8CH25	Sltm	SAFB-like transcription modulator OS=Mus musculus GN=Sltm PE=1 SV=1	682.94	0	16	sp|Q8CH25|SLTM_MOUSE	2683.61	4955.21	4234.84	3484.58	8302.18	8288.34	5767.54	5652.47	3859.71	7027.94	0.254437	0.213255	0.847874	0.0441176	0	0.0224161	0.0736045	0.0224161	0.0736045
sp|P58059|RT21_MOUSE	P58059	Mrps21	28S ribosomal protein S21, mitochondrial OS=Mus musculus GN=Mrps21 PE=1 SV=1	185.22	0	3	sp|P58059|RT21_MOUSE	281.594	623.373	332.714	1425.51	1331.82	2281.57	1200.58	1255.55	478.043	1293.68	0.793586	0.337619	1.5056	0	0	0.0225784	0.0739772	0.0225784	0.0739772
sp|Q61464|ZN638_MOUSE	Q61464	Znf638	Zinc finger protein 638 OS=Mus musculus GN=Znf638 PE=1 SV=2	231.31	0	6	sp|Q61464|ZN638_MOUSE	535.249	416.335	456.136	708.907	1168.28	1125.89	594.261	1395.94	495.692	1147.09	0.244965	0.316765	1.21482	0.291667	0.0416667	0.0230109	0.0752319	0.0230109	0.0752319
sp|P97855|G3BP1_MOUSE	P97855	G3bp1	Ras GTPase-activating protein-binding protein 1 OS=Mus musculus GN=G3bp1 PE=1 SV=1	86.35	0	3	sp|P97855|G3BP1_MOUSE	1179.76	1370.02	1243.02	1110.1	397.568	854.27	882.192	586.798	1211.39	720.534	0.0901163	0.339202	-0.774321	0.25	0	0.0232508	0.0755708	0.0232508	0.0755708
sp|Q60737|CSK21_MOUSE	Q60737	Csnk2a1	Casein kinase II subunit alpha OS=Mus musculus GN=Csnk2a1 PE=1 SV=2	224.07	0	6	sp|Q60737|CSK21_MOUSE	733.381	776.479	840.852	1380.63	2463.33	3586.44	2688.9	908.436	808.665	2576.12	0.323507	0.461672	1.67134	0.0357143	0	0.0233534	0.0755708	0.0233534	0.0755708
sp|Q64374|RGN_MOUSE	Q64374	Rgn	Regucalcin OS=Mus musculus GN=Rgn PE=1 SV=1	61.07	0.00268817	1	sp|Q64374|RGN_MOUSE	0.258974	0.258974	80.5178	0.258974	3.12327	243.351	309.602	45.2368	0.258974	144.294	1.97452	0.992145	8.66228	0.75	0	0.0233637	0.0755708	0.0233637	0.0755708
sp|Q8JZS6|N42L2_MOUSE	Q8JZS6	N4bp2l2	NEDD4-binding protein 2-like 2 OS=Mus musculus GN=N4bp2l2 PE=2 SV=2	45.15	0.00714853	1	sp|Q8JZS6|N42L2_MOUSE	13.0012	21.5694	32.5344	46.678	107.901	97.6937	38.0267	48.6457	27.0519	73.1697	0.511436	0.476998	1.37981	0.25	0	0.0232095	0.0755708	0.0232095	0.0755708
sp|Q99JR8|SMRD2_MOUSE	Q99JR8	Smarcd2	SWI/SNF-related matrix-associated actin-dependent regulator of chromatin subfamily D member 2 OS=Mus musculus GN=Smarcd2 PE=1 SV=2	200.18	0	3	sp|Q99JR8|SMRD2_MOUSE	629.952	864.898	417.688	1239.59	2025.9	3194.14	1520.46	983.803	747.425	1773.18	0.446828	0.488559	1.24958	0.125	0	0.0233356	0.0755708	0.0233356	0.0755708
sp|P32067|LA_MOUSE	P32067	Ssb	Lupus La protein homolog OS=Mus musculus GN=Ssb PE=1 SV=1	289.89	0	7	sp|P32067|LA_MOUSE	1554.13	5574.02	5506.84	3747.73	1132.9	1933.03	1195.37	2045.76	4627.28	1564.2	0.462346	0.304015	-1.57946	0.107143	0	0.0239099	0.076858	0.0239099	0.076858
sp|P97311|MCM6_MOUSE	P97311	Mcm6	DNA replication licensing factor MCM6 OS=Mus musculus GN=Mcm6 PE=1 SV=1	990.88	0	20	sp|P97311|MCM6_MOUSE	4165.75	4782.44	4573.75	3616.6	10024.6	10105	5590.28	6282.15	4369.75	8153.35	0.119904	0.300048	0.862387	0.181818	0	0.0239351	0.076858	0.0239351	0.076858
sp|Q91YD3|DCP1A_MOUSE	Q91YD3	Dcp1a	mRNA-decapping enzyme 1A OS=Mus musculus GN=Dcp1a PE=1 SV=1	90.53	0	2	sp|Q91YD3|DCP1A_MOUSE	44.1887	2.68945	52.7545	37.1855	58.8274	156.557	102.988	314.967	40.6871	129.772	0.641831	0.706138	1.6473	0.375	0	0.024015	0.076858	0.024015	0.076858
sp|Q9CQJ4|RING2_MOUSE	Q9CQJ4	Rnf2	E3 ubiquitin-protein ligase RING2 OS=Mus musculus GN=Rnf2 PE=1 SV=1	40.49	0.00763942	1	sp|Q9CQJ4|RING2_MOUSE	45.7351	65.8611	27.0857	158.684	160.601	268.524	134.575	127.628	55.7981	147.588	0.785768	0.378137	1.42151	0	0	0.0239926	0.076858	0.0239926	0.076858
sp|Q9JKF1|IQGA1_MOUSE	Q9JKF1	Iqgap1	Ras GTPase-activating-like protein IQGAP1 OS=Mus musculus GN=Iqgap1 PE=1 SV=2	71.95	0.00194932	1	sp|Q9JKF1|IQGA1_MOUSE	0.258974	2.18839	0.258974	0.258974	0.258974	13.7008	28.3	18.3652	0.258974	16.033	1.30132	0.768599	5.93666	0.75	0.25	0.0239479	0.076858	0.0239479	0.076858
sp|Q9R1J0|NSDHL_MOUSE	Q9R1J0	Nsdhl	Sterol-4-alpha-carboxylate 3-dehydrogenase, decarboxylating OS=Mus musculus GN=Nsdhl PE=1 SV=1	74.46	0	2	sp|Q9R1J0|NSDHL_MOUSE	1221.63	825.274	785.61	633.072	378.253	139.526	415.465	635.709	805.442	396.859	0.289587	0.518065	-1.0223	0.125	0	0.0241876	0.0772477	0.0241876	0.0772477
sp|Q6P4T2|U520_MOUSE	Q6P4T2	Snrnp200	U5 small nuclear ribonucleoprotein 200 kDa helicase OS=Mus musculus GN=Snrnp200 PE=1 SV=1	1883.48	0	31	sp|Q6P4T2|U520_MOUSE	11150.3	10070.7	10317.3	9986.95	18967	22730.4	15619.1	14040.3	10194	17293.1	0.0511947	0.216033	0.755791	0.140244	0.0365854	0.0243372	0.0773993	0.0243372	0.0773993
sp|Q9Z1Q2|ABHGA_MOUSE	Q9Z1Q2	Abhd16a	Protein ABHD16A OS=Mus musculus GN=Abhd16a PE=1 SV=3	104.95	0	2	sp|Q9Z1Q2|ABHGA_MOUSE	149.973	152.274	126.603	211.025	373.957	382.577	255.831	201.491	151.123	314.894	0.224789	0.294097	1.03335	0	0	0.0243272	0.0773993	0.0243272	0.0773993
sp|A2BE28|LAS1L_MOUSE	A2BE28	Las1l	Ribosomal biogenesis protein LAS1L OS=Mus musculus GN=Las1l PE=1 SV=1	174.25	0	3	sp|A2BE28|LAS1L_MOUSE	205.328	232.768	147.992	881.189	841.352	1318.37	618.661	611.213	219.048	730.007	0.939775	0.391363	1.72252	0.25	0	0.0245052	0.0776936	0.0245052	0.0776936
sp|P63038|CH60_MOUSE	P63038	Hspd1	60 kDa heat shock protein, mitochondrial OS=Mus musculus GN=Hspd1 PE=1 SV=1	3147.23	0	38	sp|P63038|CH60_MOUSE	220603	92577.3	65840.8	89051.5	30235.4	70161.2	50947.5	39838.9	90814.4	45393.2	0.598777	0.358708	-1.01105	0.0901639	0.0286885	0.0246317	0.0776936	0.0246317	0.0776936
sp|P98086|C1QA_MOUSE	P98086	C1qa	Complement C1q subcomponent subunit A OS=Mus musculus GN=C1qa PE=1 SV=2	60.26	0.00266667	2	sp|P98086|C1QA_MOUSE	314.588	336.811	215.867	1650.97	175.958	120.633	41.7419	202.055	325.7	148.296	1.08483	0.524755	-1.15977	0.25	0	0.0245658	0.0776936	0.0245658	0.0776936
sp|Q8BGQ7|SYAC_MOUSE	Q8BGQ7	Aars	Alanine--tRNA ligase, cytoplasmic OS=Mus musculus GN=Aars PE=1 SV=1	252.68	0	6	sp|Q8BGQ7|SYAC_MOUSE	1477.42	759.259	1104.94	725.721	273.397	430.001	785.621	470.758	932.099	450.379	0.345836	0.438198	-1.02558	0.208333	0	0.0246345	0.0776936	0.0246345	0.0776936
sp|P97432|NBR1_MOUSE	P97432	Nbr1	Next to BRCA1 gene 1 protein OS=Mus musculus GN=Nbr1 PE=1 SV=1	43.74	0.00707547	1	sp|P97432|NBR1_MOUSE	14.2222	29.9642	96.4991	20.1332	90.5871	82.9428	60.1682	143.739	25.0487	86.7649	0.947331	0.374786	1.8193	0	0	0.0248616	0.078247	0.0248616	0.078247
sp|Q9DC51|GNAI3_MOUSE	Q9DC51	Gnai3	Guanine nucleotide-binding protein G(k) subunit alpha OS=Mus musculus GN=Gnai3 PE=1 SV=3	74.59	0.00197433	2	sp|Q9DC51|GNAI3_MOUSE	101.186	146.154	90.9321	217.517	241.645	496.241	321.19	178.048	123.67	281.417	0.414614	0.445261	1.19591	0.25	0	0.0252201	0.0792111	0.0252201	0.0792111
sp|Q04750|TOP1_MOUSE	Q04750	Top1	DNA topoisomerase 1 OS=Mus musculus GN=Top1 PE=1 SV=2	325.08	0	9	sp|Q04750|TOP1_MOUSE	7493.04	3757.72	9882.72	6821.36	1943.48	4647.34	2596.53	3822.56	7157.2	3209.55	0.361014	0.372957	-1.18224	0	0	0.0258309	0.0809618	0.0258309	0.0809618
sp|P97310|MCM2_MOUSE	P97310	Mcm2	DNA replication licensing factor MCM2 OS=Mus musculus GN=Mcm2 PE=1 SV=3	1030.8	0	24	sp|P97310|MCM2_MOUSE	4470.91	3488.6	4487.88	4755.24	6662.41	7602.83	7231.17	6441.48	4479.39	6946.79	0.129472	0.0758419	0.631836	0.105769	0	0.0262423	0.0816026	0.0262423	0.0816026
sp|Q4FJU9|TMM40_MOUSE	Q4FJU9	Tmem40	Transmembrane protein 40 OS=Mus musculus GN=Tmem40 PE=1 SV=1	199.4	0	2	sp|Q4FJU9|TMM40_MOUSE	118.131	10.0731	164.461	32.8575	248.071	134.638	203.954	475.421	75.4942	226.012	0.88871	0.555574	1.85216	0.375	0	0.0261208	0.0816026	0.0261208	0.0816026
sp|Q80YR5|SAFB2_MOUSE	Q80YR5	Safb2	Scaffold attachment factor B2 OS=Mus musculus GN=Safb2 PE=1 SV=2	349.22	0	10	sp|Q80YR5|SAFB2_MOUSE	1252.77	1391.65	1320.98	1348.73	3531.9	1999.22	1782.81	2342.04	1334.86	2170.63	0.0438678	0.323129	0.696993	0.1	0	0.0262506	0.0816026	0.0262506	0.0816026
sp|Q8K3J1|NDUS8_MOUSE	Q8K3J1	Ndufs8	NADH dehydrogenase [ubiquinone] iron-sulfur protein 8, mitochondrial OS=Mus musculus GN=Ndufs8 PE=1 SV=1	158.88	0	2	sp|Q8K3J1|NDUS8_MOUSE	393.944	211.45	312.765	258.225	454.347	555.628	466.816	516.646	285.495	491.731	0.266547	0.0937326	0.789159	0.416667	0	0.0261461	0.0816026	0.0261461	0.0816026
sp|Q9CQ62|DECR_MOUSE	Q9CQ62	Decr1	2,4-dienoyl-CoA reductase, mitochondrial OS=Mus musculus GN=Decr1 PE=1 SV=1	69.55	0.00192308	2	sp|Q9CQ62|DECR_MOUSE	241.893	184.132	137.104	275.604	89.6064	105.639	78.1825	162.189	213.013	97.6228	0.292742	0.342185	-1.11715	0.125	0	0.0264895	0.0820821	0.0264895	0.0820821
sp|Q9R1Q7|PLP2_MOUSE	Q9R1Q7	Plp2	Proteolipid protein 2 OS=Mus musculus GN=Plp2 PE=1 SV=1	41.66	0.00693909	1	sp|Q9R1Q7|PLP2_MOUSE	434.259	150.341	364.022	391.86	85.0638	42.9384	105.954	293.832	377.941	95.5087	0.377553	0.841702	-1.99216	0	0	0.026513	0.0820821	0.026513	0.0820821
sp|P63260|ACTG_MOUSE	P63260	Actg1	Actin, cytoplasmic 2 OS=Mus musculus GN=Actg1 PE=1 SV=1	2675.05	0	26	sp|P63260|ACTG_MOUSE	436162	347621	368653	315326	188718	290301	206817	187778	358137	197768	0.139243	0.223099	-0.857594	0.0235849	0	0.0266559	0.0821889	0.0266559	0.0821889
sp|Q9Z127|LAT1_MOUSE	Q9Z127	Slc7a5	Large neutral amino acids transporter small subunit 1 OS=Mus musculus GN=Slc7a5 PE=1 SV=2	88.85	0	2	sp|Q9Z127|LAT1_MOUSE	5878.26	2253.86	1807.55	2601.94	1092.19	1158.88	1167.91	1931.23	2427.9	1163.4	0.592349	0.296977	-1.05766	0	0	0.0266146	0.0821889	0.0266146	0.0821889
sp|Q9JHE7|TSSC4_MOUSE	Q9JHE7	Tssc4	Protein TSSC4 OS=Mus musculus GN=Tssc4 PE=1 SV=1	62.26	0.00181324	1	sp|Q9JHE7|TSSC4_MOUSE	23.785	6.36358	33.6228	53.077	91.0471	76.434	57.2399	55.6546	28.7039	66.837	0.667457	0.240559	1.22587	0.25	0	0.0272579	0.0838747	0.0272579	0.0838747
sp|Q6ZWN5|RS9_MOUSE	Q6ZWN5	Rps9	40S ribosomal protein S9 OS=Mus musculus GN=Rps9 PE=1 SV=3	322.13	0	8	sp|Q6ZWN5|RS9_MOUSE	7239.05	6550.86	8951.54	9111.6	5681	4720.42	4898.4	2542.6	8095.3	4809.41	0.159087	0.301534	-0.743355	0.03125	0	0.0281461	0.0864324	0.0281461	0.0864324
sp|Q68FD5|CLH1_MOUSE	Q68FD5	Cltc	Clathrin heavy chain 1 OS=Mus musculus GN=Cltc PE=1 SV=3	779.15	0	17	sp|Q68FD5|CLH1_MOUSE	12677.3	12285.4	9387.45	12061.3	2521.2	8906.92	7165.53	5441.01	12173.3	6303.27	0.129167	0.452961	-0.963115	0.0735294	0.0147059	0.0282827	0.0865017	0.0282827	0.0865017
sp|Q9Z1P6|NDUA7_MOUSE	Q9Z1P6	Ndufa7	NADH dehydrogenase [ubiquinone] 1 alpha subcomplex subunit 7 OS=Mus musculus GN=Ndufa7 PE=1 SV=3	362.12	0	6	sp|Q9Z1P6|NDUA7_MOUSE	7921.27	4020.83	8071.13	7218.78	4718.57	2055.08	2324.28	4445.71	7570.03	3385	0.278334	0.410562	-1.23415	0	0	0.0282791	0.0865017	0.0282791	0.0865017
sp|P35441|TSP1_MOUSE	P35441	Thbs1	Thrombospondin-1 OS=Mus musculus GN=Thbs1 PE=1 SV=1	397.92	0	11	sp|P35441|TSP1_MOUSE	950.858	1725.89	1147.29	1992.02	2102.62	10718.4	1831.31	14226.2	1436.59	6410.51	0.334724	0.863341	1.75432	0.25	0	0.0289005	0.0882135	0.0289005	0.0882135
sp|P47757|CAPZB_MOUSE	P47757	Capzb	F-actin-capping protein subunit beta OS=Mus musculus GN=Capzb PE=1 SV=3	77.27	0	2	sp|P47757|CAPZB_MOUSE	117.037	134.527	85.0662	210.027	123.808	590.841	424.762	370.324	125.782	397.543	0.387979	0.51229	1.66029	0.125	0	0.0291069	0.0883102	0.0291069	0.0883102
sp|P70295|AUP1_MOUSE	P70295	Aup1	Ancient ubiquitous protein 1 OS=Mus musculus GN=Aup1 PE=1 SV=1	138.52	0	5	sp|P70295|AUP1_MOUSE	338.066	286.341	456.503	423.347	1306.19	842.342	572.099	469.441	380.706	707.221	0.207117	0.468718	0.875765	0.1	0	0.0290907	0.0883102	0.0290907	0.0883102
sp|Q62425|NDUA4_MOUSE	Q62425	Ndufa4	Cytochrome c oxidase subunit NDUFA4 OS=Mus musculus GN=Ndufa4 PE=1 SV=2	105.33	0	4	sp|Q62425|NDUA4_MOUSE	1673.07	2455.18	4030.32	4059.89	1434.04	1237.55	1512.29	1810.93	3242.75	1473.16	0.388761	0.15886	-1.09495	0	0	0.0290007	0.0883102	0.0290007	0.0883102
sp|P10852|4F2_MOUSE	P10852	Slc3a2	4F2 cell-surface antigen heavy chain OS=Mus musculus GN=Slc3a2 PE=1 SV=1	218.91	0	5	sp|P10852|4F2_MOUSE	5198.67	2563.96	3028.15	5793.22	1914.35	2592.34	1965.2	1907.27	4113.41	1939.77	0.383239	0.158824	-1.03252	0.15	0	0.0292078	0.0884395	0.0292078	0.0884395
sp|Q03347|RUNX1_MOUSE	Q03347	Runx1	Runt-related transcription factor 1 OS=Mus musculus GN=Runx1 PE=1 SV=1	253.86	0	6	sp|Q03347|RUNX1_MOUSE	483.403	897.924	842.034	1249.54	1293.7	2847.85	1745.78	1283.56	869.979	1519.74	0.361209	0.410379	0.789383	0.178571	0	0.0293902	0.0888146	0.0293902	0.0888146
sp|Q8CHI8|EP400_MOUSE	Q8CHI8	Ep400	E1A-binding protein p400 OS=Mus musculus GN=Ep400 PE=1 SV=3	333.89	0	9	sp|Q8CHI8|EP400_MOUSE	1103.7	686.404	479.255	615.487	1525.94	1862.7	818.234	1500.3	650.946	1513.12	0.373107	0.306998	1.21901	0.277778	0	0.0294843	0.0889218	0.0294843	0.0889218
sp|P49718|MCM5_MOUSE	P49718	Mcm5	DNA replication licensing factor MCM5 OS=Mus musculus GN=Mcm5 PE=1 SV=1	813.97	0	19	sp|P49718|MCM5_MOUSE	4021.27	3854.98	3438.04	4566.78	7735.26	9593.84	6520.1	4712.43	3938.12	7127.68	0.117689	0.287616	0.850985	0.075	0.0375	0.0296308	0.0891863	0.0296308	0.0891863
sp|Q69ZQ2|ISY1_MOUSE	Q69ZQ2	Isy1	Pre-mRNA-splicing factor ISY1 homolog OS=Mus musculus GN=Isy1 PE=1 SV=2	190.46	0	3	sp|Q69ZQ2|ISY1_MOUSE	482.743	353.986	236.065	581.847	1189.36	751.706	668.326	602.417	418.364	710.016	0.364386	0.329717	0.777887	0.3125	0	0.0298389	0.089635	0.0298389	0.089635
sp|Q61334|BAP29_MOUSE	Q61334	Bcap29	B-cell receptor-associated protein 29 OS=Mus musculus GN=Bcap29 PE=1 SV=1	114.25	0	2	sp|Q61334|BAP29_MOUSE	481.526	558.817	564.961	636.55	1610.67	753.66	731.114	1288.06	561.889	1020.86	0.113048	0.391465	0.810254	0.25	0	0.0299272	0.0897226	0.0299272	0.0897226
sp|Q9WTP6|KAD2_MOUSE	Q9WTP6	Ak2	Adenylate kinase 2, mitochondrial OS=Mus musculus GN=Ak2 PE=1 SV=5	51.47	0.00415973	1	sp|Q9WTP6|KAD2_MOUSE	664.612	162.129	77.2895	441.823	66.3022	139.889	39.5762	73.2621	301.976	69.7821	0.798134	0.534577	-1.94117	0	0	0.0302479	0.0905052	0.0302479	0.0905052
sp|Q6A0A9|F120A_MOUSE	Q6A0A9	FAM120A	Constitutive coactivator of PPAR-gamma-like protein 1 OS=Mus musculus GN=FAM120A PE=1 SV=2	308.71	0	6	sp|Q6A0A9|F120A_MOUSE	1044.97	904.804	1184.48	932.85	1676.01	1679.51	1432.96	1690.99	988.912	1677.76	0.125052	0.0770239	0.764945	0.125	0	0.0304822	0.0910267	0.0304822	0.0910267
sp|Q8CH02|SUGP1_MOUSE	Q8CH02	Sugp1	SURP and G-patch domain-containing protein 1 OS=Mus musculus GN=Sugp1 PE=1 SV=1	258.64	0	5	sp|Q8CH02|SUGP1_MOUSE	1573.86	675.272	678.695	729.229	1851.8	2332.18	1390.14	1304.21	703.962	1620.97	0.481722	0.275606	1.18944	0	0	0.0305834	0.0911495	0.0305834	0.0911495
sp|Q3UKC1|TAXB1_MOUSE	Q3UKC1	Tax1bp1	Tax1-binding protein 1 homolog OS=Mus musculus GN=Tax1bp1 PE=1 SV=2	426.89	0	9	sp|Q3UKC1|TAXB1_MOUSE	3223.64	1387.01	1257.81	1691.07	2539.87	5098.53	3466.31	3354.53	1539.04	3410.42	0.480203	0.296522	1.1548	0.113636	0	0.0306464	0.0911581	0.0306464	0.0911581
sp|Q99JX7|NXF1_MOUSE	Q99JX7	Nxf1	Nuclear RNA export factor 1 OS=Mus musculus GN=Nxf1 PE=1 SV=3	493.1	0	10	sp|Q99JX7|NXF1_MOUSE	1033.64	1297.48	1141.72	1117.86	3611.67	2041.54	1706.32	1515.75	1129.79	1873.93	0.0959356	0.429806	0.724293	0.326923	0.0961538	0.0309458	0.0918685	0.0309458	0.0918685
sp|P62858|RS28_MOUSE	P62858	Rps28	40S ribosomal protein S28 OS=Mus musculus GN=Rps28 PE=1 SV=1	302.51	0	7	sp|P62858|RS28_MOUSE	3672.58	2509.69	3983.06	6286.42	2057.54	1695.99	2693.58	2056.09	3827.82	2056.81	0.384564	0.195214	-0.894926	0.142857	0.0357143	0.0312137	0.0924827	0.0312137	0.0924827
sp|O88939|ZBT7A_MOUSE	O88939	Zbtb7a	Zinc finger and BTB domain-containing protein 7A OS=Mus musculus GN=Zbtb7a PE=1 SV=2	77.9	0	2	sp|O88939|ZBT7A_MOUSE	68.7932	256.572	62.7179	309.034	873.844	502.045	367.194	211.967	162.683	434.62	0.729598	0.578522	1.69233	0.5	0	0.0313393	0.0924981	0.0313393	0.0924981
sp|Q61164|CTCF_MOUSE	Q61164	Ctcf	Transcriptional repressor CTCF OS=Mus musculus GN=Ctcf PE=1 SV=2	318.79	0	7	sp|Q61164|CTCF_MOUSE	389.731	544.574	528.274	585.423	1274.63	870.129	621.851	915.21	536.424	892.669	0.165983	0.2923	0.734458	0.464286	0.178571	0.0313408	0.0924981	0.0313408	0.0924981
sp|P55258|RAB8A_MOUSE	P55258	Rab8a	Ras-related protein Rab-8A OS=Mus musculus GN=Rab8a PE=1 SV=2	119.71	0	2	sp|P55258|RAB8A_MOUSE	454.452	279.557	281.61	707.597	116.447	111.055	275.482	268.862	368.031	192.655	0.468691	0.474348	-1.01564	0	0	0.0317551	0.0933576	0.0317551	0.0933576
sp|Q9WUD1|CHIP_MOUSE	Q9WUD1	Stub1	STIP1 homology and U box-containing protein 1 OS=Mus musculus GN=Stub1 PE=1 SV=1	45.6	0.00717703	1	sp|Q9WUD1|CHIP_MOUSE	1.46915	63.5809	0.259279	19.8018	16.4206	129.508	174.691	100.91	10.6355	115.209	1.39044	0.632298	4.40564	0	0	0.0317458	0.0933576	0.0317458	0.0933576
sp|B2RY56|RBM25_MOUSE	B2RY56	Rbm25	RNA-binding protein 25 OS=Mus musculus GN=Rbm25 PE=1 SV=2	772.07	0	19	sp|B2RY56|RBM25_MOUSE	4585.44	4395.87	3711.87	4791.31	6974.93	7316.93	6701.11	6514.65	4490.65	6838.02	0.107119	0.0507465	0.606686	0.107143	0	0.0318794	0.093361	0.0318794	0.093361
sp|Q9DC71|RT15_MOUSE	Q9DC71	Mrps15	28S ribosomal protein S15, mitochondrial OS=Mus musculus GN=Mrps15 PE=1 SV=2	235.41	0	5	sp|Q9DC71|RT15_MOUSE	70.4482	462.666	331.114	638.559	1091.71	1005.78	805.069	678.21	396.89	905.425	0.637007	0.210032	1.20103	0.1	0	0.0318767	0.093361	0.0318767	0.093361
sp|Q61033|LAP2A_MOUSE	Q61033	Tmpo	Lamina-associated polypeptide 2, isoforms alpha/zeta OS=Mus musculus GN=Tmpo PE=1 SV=4	107.46	0	3	sp|Q61033|LAP2A_MOUSE	154.479	83.2395	183.371	308.048	372.442	573.334	272.359	290.023	168.925	331.233	0.514634	0.36585	0.965504	0.25	0.0833333	0.032026	0.0936098	0.032026	0.0936098
sp|Q05920|PYC_MOUSE	Q05920	Pc	Pyruvate carboxylase, mitochondrial OS=Mus musculus GN=Pc PE=1 SV=1	262.25	0	6	sp|Q05920|PYC_MOUSE	390.677	166.875	315.212	284.069	173.608	204.234	95.9353	114.055	299.64	143.832	0.321671	0.344217	-1.0885	0.25	0.25	0.0322244	0.0940086	0.0322244	0.0940086
sp|Q8CIM8|INT4_MOUSE	Q8CIM8	Ints4	Integrator complex subunit 4 OS=Mus musculus GN=Ints4 PE=1 SV=1	39.18	0.00826446	1	sp|Q8CIM8|INT4_MOUSE	67.3533	31.4595	67.9446	24.5041	171.81	90.6152	55.1682	122.532	49.4064	106.574	0.482658	0.450149	1.1948	0	0	0.0324651	0.0945289	0.0324651	0.0945289
sp|P19157|GSTP1_MOUSE	P19157	Gstp1	Glutathione S-transferase P 1 OS=Mus musculus GN=Gstp1 PE=1 SV=2	86.25	0	2	sp|P19157|GSTP1_MOUSE	838.194	829.301	944.626	1501.78	372.847	528.112	769.132	582.234	891.41	555.173	0.311002	0.290437	-0.682292	0	0	0.0328003	0.0953219	0.0328003	0.0953219
sp|Q9DBD5|PELP1_MOUSE	Q9DBD5	Pelp1	Proline-, glutamic acid- and leucine-rich protein 1 OS=Mus musculus GN=Pelp1 PE=1 SV=2	88.16	0	2	sp|Q9DBD5|PELP1_MOUSE	71.4542	46.1463	156.314	244.27	114.423	586.597	442.218	425.149	113.884	433.683	0.69342	0.506961	2.03659	0.375	0.25	0.0330621	0.095899	0.0330621	0.095899
sp|Q3U9N9|MOT10_MOUSE	Q3U9N9	Slc16a10	Monocarboxylate transporter 10 OS=Mus musculus GN=Slc16a10 PE=1 SV=1	43.26	0.00703125	1	sp|Q3U9N9|MOT10_MOUSE	116.018	121.53	112.128	257.167	251.353	319.49	206.016	301.833	118.774	276.593	0.464107	0.190336	1.2139	0.25	0	0.0331291	0.0959101	0.0331291	0.0959101
sp|Q8K4Z5|SF3A1_MOUSE	Q8K4Z5	Sf3a1	Splicing factor 3A subunit 1 OS=Mus musculus GN=Sf3a1 PE=1 SV=1	1099.71	0	19	sp|Q8K4Z5|SF3A1_MOUSE	16596.7	9180.5	7976.74	14848.5	21525.3	27398.3	16135.6	21588.6	12014.5	21556.9	0.346866	0.212339	0.884671	0.1	0	0.0332203	0.0959908	0.0332203	0.0959908
sp|Q8R1I1|QCR9_MOUSE	Q8R1I1	Uqcr10	Cytochrome b-c1 complex subunit 9 OS=Mus musculus GN=Uqcr10 PE=1 SV=1	56.49	0.00430293	2	sp|Q8R1I1|QCR9_MOUSE	83.2137	94.8639	102.535	140.696	351.352	187.438	176.47	129.962	98.6995	181.954	0.23623	0.457307	0.882892	0	0	0.0336576	0.0970697	0.0336576	0.0970697
sp|O09100|GATA2_MOUSE	O09100	Gata2	Endothelial transcription factor GATA-2 OS=Mus musculus GN=Gata2 PE=1 SV=2	118.64	0	3	sp|O09100|GATA2_MOUSE	70.3835	150.022	249.457	184.933	328.976	221.16	292.857	642.383	167.477	310.916	0.45578	0.501329	0.898	0.333333	0	0.0337802	0.0971443	0.0337802	0.0971443
sp|Q9D666|SUN1_MOUSE	Q9D666	Sun1	SUN domain-containing protein 1 OS=Mus musculus GN=Sun1 PE=1 SV=2	114.8	0	2	sp|Q9D666|SUN1_MOUSE	97.5898	59.6531	227.949	126.815	179.589	291.937	211.206	322.366	112.202	251.572	0.563131	0.266489	1.15839	0.375	0	0.0338116	0.0971443	0.0338116	0.0971443
sp|Q8CCS6|PABP2_MOUSE	Q8CCS6	Pabpn1	Polyadenylate-binding protein 2 OS=Mus musculus GN=Pabpn1 PE=1 SV=3	95.87	0	1	sp|Q8CCS6|PABP2_MOUSE	1555.69	1530.14	694.637	2215.91	446.97	955.804	865.932	216.607	1542.92	656.451	0.415719	0.562086	-1.31032	0	0	0.0341197	0.0978442	0.0341197	0.0978442
sp|Q8BKS9|PUM3_MOUSE	Q8BKS9	Pum3	Pumilio homolog 3 OS=Mus musculus GN=Pum3 PE=1 SV=2	96.57	0	3	sp|Q8BKS9|PUM3_MOUSE	728.809	771.697	1116.17	536.917	338.235	678.852	363.027	318.939	750.253	350.631	0.305916	0.40105	-1.09774	0.166667	0.0833333	0.0341873	0.097853	0.0341873	0.097853
sp|Q8VHR5|P66B_MOUSE	Q8VHR5	Gatad2b	Transcriptional repressor p66-beta OS=Mus musculus GN=Gatad2b PE=1 SV=1	464.51	0	11	sp|Q8VHR5|P66B_MOUSE	4001.63	3263.95	2584.19	2406.38	5553.09	6411.79	3539.26	6048.76	2924.07	5800.92	0.236985	0.237908	0.996798	0.125	0	0.0346173	0.0987114	0.0346173	0.0987114
sp|Q9QZH3|PPIE_MOUSE	Q9QZH3	Ppie	Peptidyl-prolyl cis-trans isomerase E OS=Mus musculus GN=Ppie PE=1 SV=2	176.41	0	5	sp|Q9QZH3|PPIE_MOUSE	593.393	611.983	717.454	597.891	1648.77	1235.77	884.202	790.768	604.937	1059.98	0.093178	0.34181	0.789168	0.25	0	0.0345782	0.0987114	0.0345782	0.0987114
sp|Q9DBR0|AKAP8_MOUSE	Q9DBR0	Akap8	A-kinase anchor protein 8 OS=Mus musculus GN=Akap8 PE=1 SV=1	174.82	0	3	sp|Q9DBR0|AKAP8_MOUSE	94.9583	112.275	72.3548	115.6	89.2088	298.966	226.492	292.005	103.617	259.249	0.200565	0.42918	1.31653	0.583333	0	0.0349229	0.0993958	0.0349229	0.0993958
sp|Q6NS46|RRP5_MOUSE	Q6NS46	Pdcd11	Protein RRP5 homolog OS=Mus musculus GN=Pdcd11 PE=1 SV=2	85.4	0	3	sp|Q6NS46|RRP5_MOUSE	40.6993	62.4118	97.7991	266.014	373.605	491.805	233.836	123.859	80.1054	303.72	0.876086	0.525559	1.91961	0.166667	0.166667	0.0350033	0.0994383	0.0350033	0.0994383
sp|Q8JZN5|ACAD9_MOUSE	Q8JZN5	Acad9	Acyl-CoA dehydrogenase family member 9, mitochondrial OS=Mus musculus GN=Acad9 PE=1 SV=2	123.2	0	3	sp|Q8JZN5|ACAD9_MOUSE	205.825	310.187	346.41	950.537	886.478	1188.06	772.08	676.152	328.299	829.279	0.743195	0.25232	1.33561	0.0833333	0	0.0352174	0.0998595	0.0352174	0.0998595
sp|Q80XC6|NRDE2_MOUSE	Q80XC6	Nrde2	Protein NRDE2 homolog OS=Mus musculus GN=Nrde2 PE=1 SV=3	87.15	0	1	sp|Q80XC6|NRDE2_MOUSE	87.0131	15.7481	18.2059	13.1667	104.528	35.2896	67.4913	106.986	16.977	86.0098	1.06498	0.43329	2.31047	0	0.25	0.0356439	0.100838	0.0356439	0.100838
sp|Q8R344|CCD12_MOUSE	Q8R344	Ccdc12	Coiled-coil domain-containing protein 12 OS=Mus musculus GN=Ccdc12 PE=1 SV=2	236.22	0	6	sp|Q8R344|CCD12_MOUSE	1691.72	1711.89	2327.2	3625.3	3675.89	5153.09	3640.23	3646.08	2019.55	3660.99	0.38769	0.186078	0.875127	0.125	0	0.0356955	0.100838	0.0356955	0.100838
sp|P62852|RS25_MOUSE	P62852	Rps25	40S ribosomal protein S25 OS=Mus musculus GN=Rps25 PE=1 SV=1	294.7	0	7	sp|P62852|RS25_MOUSE	18560.1	5339.36	17525.4	16019.1	9497.04	5407.82	4629.71	4764.18	16772.2	5086	0.425057	0.379724	-1.72291	0	0	0.0361062	0.101809	0.0361062	0.101809
sp|Q6P4S8|INT1_MOUSE	Q6P4S8	Ints1	Integrator complex subunit 1 OS=Mus musculus GN=Ints1 PE=1 SV=2	219.61	0	5	sp|Q6P4S8|INT1_MOUSE	2397.67	1440.43	891.617	1960.24	1222.2	512.901	660.105	859.852	1700.33	759.978	0.389377	0.377476	-1.1573	0	0	0.0362859	0.102126	0.0362859	0.102126
sp|Q9JKP5|MBNL1_MOUSE	Q9JKP5	Mbnl1	Muscleblind-like protein 1 OS=Mus musculus GN=Mbnl1 PE=1 SV=1	39.08	0	1	sp|Q9JKP5|MBNL1_MOUSE	640.979	723.73	642.591	183.409	90.2284	124.08	292.294	317.145	641.785	208.187	0.448987	0.560102	-1.75274	0	0	0.0363747	0.102186	0.0363747	0.102186
sp|O70133|DHX9_MOUSE	O70133	Dhx9	ATP-dependent RNA helicase A OS=Mus musculus GN=Dhx9 PE=1 SV=2	2115.36	0	41	sp|O70133|DHX9_MOUSE	14076.6	11993.1	10361.8	14793.3	46433.8	20929.9	16561.4	20602.8	13034.9	20766.3	0.157463	0.52348	0.676448	0.112245	0.0255102	0.0368558	0.1024	0.0368558	0.1024
sp|P01899|HA11_MOUSE	P01899	H2-D1	H-2 class I histocompatibility antigen, D-B alpha chain OS=Mus musculus GN=H2-D1 PE=1 SV=2	54.13	0.00423729	1	sp|P01899|HA11_MOUSE	714.638	720.761	689.921	954.756	360.037	123.731	474.527	596.906	717.7	417.282	0.160876	0.518132	-0.796049	0	0	0.0368208	0.1024	0.0368208	0.1024
sp|Q8C0T5|SI1L1_MOUSE	Q8C0T5	Sipa1l1	Signal-induced proliferation-associated 1-like protein 1 OS=Mus musculus GN=Sipa1l1 PE=1 SV=2	84.75	0	3	sp|Q8C0T5|SI1L1_MOUSE	150.313	407.905	248.924	162.564	290.487	923.657	717.626	355.72	205.744	536.673	0.489745	0.525462	1.32863	0.0833333	0	0.0366422	0.1024	0.0366422	0.1024
sp|Q8R081|HNRPL_MOUSE	Q8R081	Hnrnpl	Heterogeneous nuclear ribonucleoprotein L OS=Mus musculus GN=Hnrnpl PE=1 SV=2	1718.64	0	24	sp|Q8R081|HNRPL_MOUSE	16854	25142	14930.2	18033.5	30689.1	53471.7	27603.9	25702.3	17443.7	29146.5	0.237757	0.375402	0.739414	0.114865	0.0202703	0.0368526	0.1024	0.0368526	0.1024
sp|Q91VR2|ATPG_MOUSE	Q91VR2	Atp5c1	ATP synthase subunit gamma, mitochondrial OS=Mus musculus GN=Atp5c1 PE=1 SV=1	549.01	0	11	sp|Q91VR2|ATPG_MOUSE	16088	17411.6	16788.7	23295.1	7353.78	15624.3	9082.34	11338.8	17100.1	10210.6	0.179967	0.329669	-0.752564	0	0	0.0367782	0.1024	0.0367782	0.1024
sp|Q9JJ80|RPF2_MOUSE	Q9JJ80	Rpf2	Ribosome production factor 2 homolog OS=Mus musculus GN=Rpf2 PE=2 SV=2	150.09	0	3	sp|Q9JJ80|RPF2_MOUSE	137.965	236.963	104.824	170.157	635.346	453.991	188.404	240.854	154.061	347.422	0.346925	0.541408	1.10983	0.583333	0.166667	0.0367379	0.1024	0.0367379	0.1024
sp|Q6ZPZ3|ZC3H4_MOUSE	Q6ZPZ3	Zc3h4	Zinc finger CCCH domain-containing protein 4 OS=Mus musculus GN=Zc3h4 PE=1 SV=2	82.48	0	3	sp|Q6ZPZ3|ZC3H4_MOUSE	72.5806	119.2	85.2693	280.094	292.534	274.465	203.234	250.617	102.235	262.541	0.688603	0.151526	1.37931	0.333333	0.0833333	0.037307	0.103464	0.037307	0.103464
sp|E9Q784|ZC3HD_MOUSE	E9Q784	Zc3h13	Zinc finger CCCH domain-containing protein 13 OS=Mus musculus GN=Zc3h13 PE=1 SV=1	245.66	0	7	sp|E9Q784|ZC3HD_MOUSE	494.282	249.058	417.843	347.827	898.633	501.953	519.497	814.512	382.835	667.004	0.276506	0.296546	0.77086	0.0357143	0	0.0374691	0.103631	0.0374691	0.103631
sp|Q8R180|ERO1A_MOUSE	Q8R180	Ero1a	ERO1-like protein alpha OS=Mus musculus GN=Ero1a PE=1 SV=2	57	0.00432526	1	sp|Q8R180|ERO1A_MOUSE	112.028	48.6533	98.5266	117.457	16.5472	52.8281	52.7594	52.1512	105.277	52.4553	0.333119	0.413545	-1.00209	0	0	0.0375041	0.103631	0.0375041	0.103631
sp|Q8VDJ3|VIGLN_MOUSE	Q8VDJ3	Hdlbp	Vigilin OS=Mus musculus GN=Hdlbp PE=1 SV=1	351.86	0	8	sp|Q8VDJ3|VIGLN_MOUSE	881.159	955.705	856.37	1157.42	1307.95	2583.49	1628.99	1326.25	918.432	1477.62	0.141825	0.350283	0.679609	0.15625	0.0625	0.037581	0.103655	0.037581	0.103655
sp|Q9DBA6|TYSD1_MOUSE	Q9DBA6	Tysnd1	Peroxisomal leader peptide-processing protease OS=Mus musculus GN=Tysnd1 PE=1 SV=1	75.99	0.00199203	1	sp|Q9DBA6|TYSD1_MOUSE	14.2142	22.064	14.343	5.46307	25.5838	18.9924	27.8499	80.8469	14.2786	26.7169	0.483845	0.746388	0.902611	0	0	0.03793	0.104428	0.03793	0.104428
sp|Q91VD9|NDUS1_MOUSE	Q91VD9	Ndufs1	NADH-ubiquinone oxidoreductase 75 kDa subunit, mitochondrial OS=Mus musculus GN=Ndufs1 PE=1 SV=2	1222.61	0	23	sp|Q91VD9|NDUS1_MOUSE	3395.27	2297.53	2670.54	1774.55	10479.7	4082.72	3769.3	3754.57	2484.03	3926.01	0.268871	0.599267	0.663305	0.212963	0.00925926	0.0382399	0.105091	0.0382399	0.105091
sp|P62754|RS6_MOUSE	P62754	Rps6	40S ribosomal protein S6 OS=Mus musculus GN=Rps6 PE=1 SV=1	1111.59	0	18	sp|P62754|RS6_MOUSE	177090	20340.3	73589.8	43064.9	31932.6	14264.7	21850.4	18039	58327.3	19944.7	0.881793	0.353141	-1.50362	0.0520833	0	0.0389551	0.106862	0.0389551	0.106862
sp|Q99MR6|SRRT_MOUSE	Q99MR6	Srrt	Serrate RNA effector molecule homolog OS=Mus musculus GN=Srrt PE=1 SV=1	693.1	0	17	sp|Q99MR6|SRRT_MOUSE	1165.71	1402.64	1516.3	1198.52	2290.8	1857	2149.29	1905.1	1300.58	2027.2	0.126634	0.0999782	0.642165	0.368421	0.0263158	0.040479	0.110842	0.040479	0.110842
sp|P24788|CD11B_MOUSE	P24788	Cdk11b	Cyclin-dependent kinase 11B OS=Mus musculus GN=Cdk11b PE=1 SV=2	80.07	0	2	sp|P24788|CD11B_MOUSE	114.689	162.813	212.463	119.694	292.362	471.046	176.748	247.306	141.253	269.834	0.298457	0.422717	0.94575	0	0	0.0408832	0.111546	0.0408832	0.111546
sp|P62270|RS18_MOUSE	P62270	Rps18	40S ribosomal protein S18 OS=Mus musculus GN=Rps18 PE=1 SV=3	780.53	0	16	sp|P62270|RS18_MOUSE	76069.3	15971.8	45832	28709.1	31041.6	7683.47	14909.5	9177.74	37270.5	12043.6	0.624473	0.680726	-1.63271	0.0789474	0	0.0408727	0.111546	0.0408727	0.111546
sp|Q9CR51|VATG1_MOUSE	Q9CR51	Atp6v1g1	V-type proton ATPase subunit G 1 OS=Mus musculus GN=Atp6v1g1 PE=1 SV=3	127.56	0	2	sp|Q9CR51|VATG1_MOUSE	82.7676	161.232	87.9827	26.7769	95.9124	443.588	184.55	248.933	85.3752	216.742	0.614984	0.606627	1.32867	0.375	0.125	0.0412725	0.112406	0.0412725	0.112406
sp|P61759|PFD3_MOUSE	P61759	Vbp1	Prefoldin subunit 3 OS=Mus musculus GN=Vbp1 PE=1 SV=2	41.75	0.00694981	1	sp|P61759|PFD3_MOUSE	429.501	108.698	8.15934	0.258974	0.258974	0.258974	5.1676	0.26602	58.4286	0.262497	1.47361	1.64874	-6.82607	0.25	0.5	0.0415959	0.113084	0.0415959	0.113084
sp|Q9D051|ODPB_MOUSE	Q9D051	Pdhb	Pyruvate dehydrogenase E1 component subunit beta, mitochondrial OS=Mus musculus GN=Pdhb PE=1 SV=1	267.53	0	3	sp|Q9D051|ODPB_MOUSE	177.519	161.799	190.489	369.192	293.912	446.988	516.392	330.013	184.004	388.501	0.431621	0.259724	1.06254	0.25	0.0625	0.0417912	0.113412	0.0417912	0.113412
sp|Q9CQJ8|NDUB9_MOUSE	Q9CQJ8	Ndufb9	NADH dehydrogenase [ubiquinone] 1 beta subcomplex subunit 9 OS=Mus musculus GN=Ndufb9 PE=1 SV=3	65.92	0.00187091	2	sp|Q9CQJ8|NDUB9_MOUSE	62.3131	34.0269	1.75402	328.95	971.572	463.143	109.748	253.006	48.17	358.074	1.40667	0.839351	2.89414	0.375	0	0.0421122	0.114079	0.0421122	0.114079
sp|Q9DBY8|NVL_MOUSE	Q9DBY8	Nvl	Nuclear valosin-containing protein-like OS=Mus musculus GN=Nvl PE=1 SV=1	120.85	0	3	sp|Q9DBY8|NVL_MOUSE	180.642	268.023	326.35	340.178	729.336	475.282	341.413	458.311	297.186	466.797	0.260132	0.326072	0.658169	0	0	0.0421958	0.114102	0.0421958	0.114102
sp|P62242|RS8_MOUSE	P62242	Rps8	40S ribosomal protein S8 OS=Mus musculus GN=Rps8 PE=1 SV=2	791.88	0	15	sp|P62242|RS8_MOUSE	15772.5	13883.4	22881.8	14208.8	41543.6	25946.7	33926.3	18819.3	14990.7	29936.5	0.252395	0.327141	0.98688	0.0138889	0.0138889	0.0429682	0.11565	0.0429682	0.11565
sp|Q8VCB1|NDC1_MOUSE	Q8VCB1	Ndc1	Nucleoporin NDC1 OS=Mus musculus GN=Ndc1 PE=1 SV=1	328.18	0	6	sp|Q8VCB1|NDC1_MOUSE	716.171	730.762	1069.45	1318.46	1292.57	1913.03	1952.39	1331.4	900.104	1622.22	0.302589	0.221339	0.852235	0.178571	0	0.0429781	0.11565	0.0429781	0.11565
sp|Q91VJ5|PQBP1_MOUSE	Q91VJ5	Pqbp1	Polyglutamine-binding protein 1 OS=Mus musculus GN=Pqbp1 PE=1 SV=1	84.61	0	2	sp|Q91VJ5|PQBP1_MOUSE	491.416	1009.38	525.328	924.146	1407.11	2546.83	1030.44	996.082	724.737	1218.78	0.362393	0.485209	0.789261	0	0	0.0429969	0.11565	0.0429969	0.11565
sp|Q8BG79|C19L2_MOUSE	Q8BG79	Cwf19l2	CWF19-like protein 2 OS=Mus musculus GN=Cwf19l2 PE=1 SV=1	66.82	0.00188857	2	sp|Q8BG79|C19L2_MOUSE	51.5804	41.9785	10.3986	54.6791	241.878	48.7515	56.0548	187.649	46.7794	121.852	0.510411	0.721376	1.14016	0.375	0	0.0432952	0.116246	0.0432952	0.116246
sp|P00375|DYR_MOUSE	P00375	Dhfr	Dihydrofolate reductase OS=Mus musculus GN=Dhfr PE=1 SV=3	42.63	0.00698758	1	sp|P00375|DYR_MOUSE	29.5231	97.3588	103.899	51.7214	157.719	254.166	221.712	65.1565	74.5401	189.715	0.508456	0.476809	1.39791	0	0	0.0434019	0.116326	0.0434019	0.116326
sp|Q9CYH2|F213A_MOUSE	Q9CYH2	Fam213a	Redox-regulatory protein FAM213A OS=Mus musculus GN=Fam213a PE=1 SV=2	38.01	0.00814815	1	sp|Q9CYH2|F213A_MOUSE	438.913	339.319	133.948	569.696	158.677	55.304	118.949	251.371	389.116	138.813	0.495984	0.562039	-1.49007	0	0	0.0435501	0.116518	0.0435501	0.116518
sp|P20152|VIME_MOUSE	P20152	Vim	Vimentin OS=Mus musculus GN=Vim PE=1 SV=3	1727.04	0	34	sp|P20152|VIME_MOUSE	39636.3	11067.2	9326.5	17471.5	7135.07	6221.68	3499.23	12879.3	14269.3	6678.38	0.720189	0.530704	-1.06146	0.1375	0.04375	0.0436944	0.116527	0.0436944	0.116527
sp|Q9EQI8|RM46_MOUSE	Q9EQI8	Mrpl46	39S ribosomal protein L46, mitochondrial OS=Mus musculus GN=Mrpl46 PE=1 SV=1	231.12	0	7	sp|Q9EQI8|RM46_MOUSE	1096.31	1276.38	985.497	1886.01	865.451	934.975	512.816	694.031	1186.34	779.741	0.306329	0.251106	-0.610058	0.178571	0	0.0437073	0.116527	0.0437073	0.116527
sp|P61027|RAB10_MOUSE	P61027	Rab10	Ras-related protein Rab-10 OS=Mus musculus GN=Rab10 PE=1 SV=1	171.74	0	4	sp|P61027|RAB10_MOUSE	1105.14	842.045	1520.12	849.112	528.616	370.674	738.116	795.351	977.123	633.366	0.295123	0.321439	-0.633018	0	0	0.0439137	0.116872	0.0439137	0.116872
sp|P47915|RL29_MOUSE	P47915	Rpl29	60S ribosomal protein L29 OS=Mus musculus GN=Rpl29 PE=2 SV=2	292.56	0	8	sp|P47915|RL29_MOUSE	317894	12610.3	98481.6	59830.9	52336.2	3854.96	8809.04	15600.7	79156.3	12204.9	1.10555	1.09135	-2.71104	0	0	0.0440164	0.11694	0.0440164	0.11694
sp|Q80UM7|MOGS_MOUSE	Q80UM7	Mogs	Mannosyl-oligosaccharide glucosidase OS=Mus musculus GN=Mogs PE=1 SV=1	73.27	0.00196464	3	sp|Q80UM7|MOGS_MOUSE	2398.55	2742.4	1640.78	3477.6	1465.22	2081.73	1237.1	603.987	2570.48	1351.16	0.297458	0.453189	-0.929762	0	0	0.0449286	0.118947	0.0449286	0.118947
sp|Q99MN1|SYK_MOUSE	Q99MN1	Kars	Lysine--tRNA ligase OS=Mus musculus GN=Kars PE=1 SV=1	65.87	0	1	sp|Q99MN1|SYK_MOUSE	229.783	324.842	155.124	178.953	16.0484	35.9908	160.768	174.787	204.368	98.3795	0.338445	0.850857	-1.41458	0.5	0	0.0448603	0.118947	0.0448603	0.118947
sp|P61514|RL37A_MOUSE	P61514	Rpl37a	60S ribosomal protein L37a OS=Mus musculus GN=Rpl37a PE=1 SV=2	417.77	0	5	sp|P61514|RL37A_MOUSE	43235.8	11501.7	25896.2	28651.9	18208.9	10241.4	11523.9	10122.8	27274.1	10882.6	0.475974	0.306804	-1.32617	0.0833333	0.111111	0.0452474	0.119394	0.0452474	0.119394
sp|Q9CWE0|MFR1L_MOUSE	Q9CWE0	Mtfr1l	Mitochondrial fission regulator 1-like OS=Mus musculus GN=Mtfr1l PE=1 SV=1	89.23	0	3	sp|Q9CWE0|MFR1L_MOUSE	177.096	178.595	125.708	207.948	169.152	361.616	370.226	368.86	177.845	365.238	0.198314	0.311679	1.03816	0.166667	0	0.0452548	0.119394	0.0452548	0.119394
sp|Q9CSN1|SNW1_MOUSE	Q9CSN1	Snw1	SNW domain-containing protein 1 OS=Mus musculus GN=Snw1 PE=1 SV=3	1369.9	0	22	sp|Q9CSN1|SNW1_MOUSE	11006.3	8562.52	8638.33	10555.6	14578	16233.6	14614.4	13651.8	9596.97	14596.2	0.131329	0.0726452	0.612175	0.112069	0.00862069	0.0453385	0.119407	0.0453385	0.119407
sp|Q9QXX4|CMC2_MOUSE	Q9QXX4	Slc25a13	Calcium-binding mitochondrial carrier protein Aralar2 OS=Mus musculus GN=Slc25a13 PE=1 SV=1	93.05	0	3	sp|Q9QXX4|CMC2_MOUSE	96.5133	133.72	391.522	189.04	67.5133	135.866	89.0425	28.2396	161.38	78.2779	0.648731	0.559614	-1.03605	0.166667	0	0.0455834	0.119844	0.0455834	0.119844
sp|Q8R502|LRC8C_MOUSE	Q8R502	Lrrc8c	Volume-regulated anion channel subunit LRRC8C OS=Mus musculus GN=Lrrc8c PE=1 SV=1	46.36	0.00722311	1	sp|Q8R502|LRC8C_MOUSE	289.047	432.708	287.265	198.273	121.111	154.352	221.741	186.244	288.156	170.298	0.321391	0.252255	-0.765134	0	0	0.0459174	0.120513	0.0459174	0.120513
sp|P62874|GBB1_MOUSE	P62874	Gnb1	Guanine nucleotide-binding protein G(I)/G(S)/G(T) subunit beta-1 OS=Mus musculus GN=Gnb1 PE=1 SV=3	82.6	0	2	sp|P62874|GBB1_MOUSE	45.0108	26.5556	55.0773	60.4208	31.5368	264.529	413.184	128.215	50.0441	196.372	0.318856	0.793471	1.88706	0	0.125	0.0461374	0.120882	0.0461374	0.120882
sp|P62317|SMD2_MOUSE	P62317	Snrpd2	Small nuclear ribonucleoprotein Sm D2 OS=Mus musculus GN=Snrpd2 PE=1 SV=1	605.28	0	12	sp|P62317|SMD2_MOUSE	5003.61	7454.53	5032.29	5731.71	15081	9100.82	7249.81	8801.84	5382	8951.33	0.19804	0.342531	0.73681	0.05	0	0.046537	0.121718	0.046537	0.121718
sp|O08579|EMD_MOUSE	O08579	Emd	Emerin OS=Mus musculus GN=Emd PE=1 SV=1	505.95	0	7	sp|O08579|EMD_MOUSE	2898.35	1688.79	2209.37	2113.41	2730.72	3456.74	4080.13	4098.9	2161.39	3768.43	0.225006	0.180105	0.797408	0.333333	0.111111	0.0467627	0.121826	0.0467627	0.121826
sp|P35922|FMR1_MOUSE	P35922	Fmr1	Synaptic functional regulator FMR1 OS=Mus musculus GN=Fmr1 PE=1 SV=1	85.54	0	1	sp|P35922|FMR1_MOUSE	71.3121	47.9521	61.3217	16.4997	254.887	53.35	71.0029	250.648	54.6369	160.825	0.484091	0.700361	1.29874	0.25	0	0.0468189	0.121826	0.0468189	0.121826
sp|P41105|RL28_MOUSE	P41105	Rpl28	60S ribosomal protein L28 OS=Mus musculus GN=Rpl28 PE=1 SV=2	789.29	0	17	sp|P41105|RL28_MOUSE	235024	29670.1	59766.6	76091.6	56934.6	17681.4	21440.9	25282.4	67929.1	23361.7	0.918299	0.593464	-1.53429	0.0454545	0.0227273	0.0466785	0.121826	0.0466785	0.121826
sp|Q9DCF9|SSRG_MOUSE	Q9DCF9	Ssr3	Translocon-associated protein subunit gamma OS=Mus musculus GN=Ssr3 PE=1 SV=1	149.79	0	4	sp|Q9DCF9|SSRG_MOUSE	1307.42	857.975	1295.62	1969.59	634.596	920.992	649.804	879.498	1301.52	764.651	0.337675	0.194588	-0.783768	0	0	0.0479777	0.124627	0.0479777	0.124627
sp|O35609|SCAM3_MOUSE	O35609	Scamp3	Secretory carrier-associated membrane protein 3 OS=Mus musculus GN=Scamp3 PE=1 SV=3	180.51	0	2	sp|O35609|SCAM3_MOUSE	896.144	1423.14	1345.56	1456.82	522.757	760.016	1078.42	712.161	1384.35	736.089	0.203357	0.300273	-0.911454	0	0	0.0481843	0.124737	0.0481843	0.124737
sp|Q61553|FSCN1_MOUSE	Q61553	Fscn1	Fascin OS=Mus musculus GN=Fscn1 PE=1 SV=4	45.21	0.0071599	1	sp|Q61553|FSCN1_MOUSE	881.42	82.8167	74.5495	15.4931	4.06484	0.326465	37.7574	42.0587	78.6831	20.9111	1.56691	1.04016	-2.66505	0	0.5	0.0481649	0.124737	0.0481649	0.124737
sp|Q60634|FLOT2_MOUSE	Q60634	Flot2	Flotillin-2 OS=Mus musculus GN=Flot2 PE=1 SV=2	50.16	0.0049505	1	sp|Q60634|FLOT2_MOUSE	9.54361	0.258974	0.258974	0.258974	4.74696	2.9125	2.29291	5.9292	0.258974	3.82973	1.79926	0.420773	3.84375	0.75	0	0.0484213	0.125136	0.0484213	0.125136
sp|P34884|MIF_MOUSE	P34884	Mif	Macrophage migration inhibitory factor OS=Mus musculus GN=Mif PE=1 SV=2	90.46	0	1	sp|P34884|MIF_MOUSE	2459.52	1746.06	1808.14	2437.73	526.284	1639.26	1688.45	894.667	2122.93	1266.96	0.183936	0.480946	-0.793788	0	0	0.0486409	0.12549	0.0486409	0.12549
sp|P62305|RUXE_MOUSE	P62305	Snrpe	Small nuclear ribonucleoprotein E OS=Mus musculus GN=Snrpe PE=1 SV=1	155.92	0	4	sp|P62305|RUXE_MOUSE	2640.18	2938.14	2966.26	4958.99	3103.09	10482.5	6706.79	7643.45	2952.2	7175.12	0.315668	0.435974	1.27815	0	0	0.0489318	0.125647	0.0489318	0.125647
sp|Q8BHB4|WDR3_MOUSE	Q8BHB4	Wdr3	WD repeat-containing protein 3 OS=Mus musculus GN=Wdr3 PE=1 SV=1	38.53	0.00820896	1	sp|Q8BHB4|WDR3_MOUSE	12.2152	8.75472	26.3224	15.4089	28.1234	54.2948	33.4825	16.3243	13.812	30.803	0.484866	0.480084	1.16137	0.25	0	0.0487918	0.125647	0.0487918	0.125647
sp|Q922Q8|LRC59_MOUSE	Q922Q8	Lrrc59	Leucine-rich repeat-containing protein 59 OS=Mus musculus GN=Lrrc59 PE=1 SV=1	304.53	0	9	sp|Q922Q8|LRC59_MOUSE	2079.56	3462.93	2971.58	2978.19	1521.44	2147.58	2134.59	961.415	2974.88	1828.01	0.200788	0.335568	-0.723134	0.0277778	0.0555556	0.04895	0.125647	0.04895	0.125647
sp|P99024|TBB5_MOUSE	P99024	Tubb5	Tubulin beta-5 chain OS=Mus musculus GN=Tubb5 PE=1 SV=1	1508.62	0	21	sp|P99024|TBB5_MOUSE	178899	61398.2	63092.1	69360.1	23050.4	51824.5	65249.9	29853	66226.1	40838.7	0.614286	0.459283	-0.750028	0.0416667	0.0166667	0.0490878	0.125788	0.0490878	0.125788
sp|P62702|RS4X_MOUSE	P62702	Rps4x	40S ribosomal protein S4, X isoform OS=Mus musculus GN=Rps4x PE=1 SV=2	627.93	0	14	sp|P62702|RS4X_MOUSE	59498.8	20525.2	51260.4	32037.4	33219.3	15882.6	18316.3	12218.2	41648.9	17099.4	0.435121	0.463138	-1.24852	0.0625	0	0.0495573	0.126777	0.0495573	0.126777
sp|Q9JKF7|RM39_MOUSE	Q9JKF7	Mrpl39	39S ribosomal protein L39, mitochondrial OS=Mus musculus GN=Mrpl39 PE=1 SV=4	73.36	0.00196657	2	sp|Q9JKF7|RM39_MOUSE	21.2839	10.859	36.5369	39.6292	25.0382	48.8467	110.221	98.5245	28.9104	73.6856	0.497148	0.5719	1.31481	0.625	0	0.0503436	0.128571	0.0503436	0.128571
sp|Q3TW96|UAP1L_MOUSE	Q3TW96	Uap1l1	UDP-N-acetylhexosamine pyrophosphorylase-like protein 1 OS=Mus musculus GN=Uap1l1 PE=1 SV=1	134.49	0	3	sp|Q3TW96|UAP1L_MOUSE	160.581	176.139	50.6552	172.897	118.07	580.146	441.699	329.455	166.739	385.577	0.42825	0.531564	1.19496	0.166667	0	0.0514879	0.131266	0.0514879	0.131266
sp|Q922U1|PRPF3_MOUSE	Q922U1	Prpf3	U4/U6 small nuclear ribonucleoprotein Prp3 OS=Mus musculus GN=Prpf3 PE=1 SV=1	571.32	0	14	sp|Q922U1|PRPF3_MOUSE	2193.82	3246.38	1980.59	1993.08	6601.73	3901.4	2540.75	4152.74	2093.45	4027.07	0.25632	0.393219	0.944807	0.183333	0	0.051601	0.131266	0.051601	0.131266
sp|Q9CQ48|NUDC2_MOUSE	Q9CQ48	Nudcd2	NudC domain-containing protein 2 OS=Mus musculus GN=Nudcd2 PE=1 SV=1	71.43	0.00194175	1	sp|Q9CQ48|NUDC2_MOUSE	0.258974	33.3883	0.258974	0.258974	0.258974	317.998	394.761	83.9153	0.258974	200.957	1.93936	0.94002	9.30099	0.75	0.25	0.0516586	0.131266	0.0516586	0.131266
sp|Q8BG05|ROA3_MOUSE	Q8BG05	Hnrnpa3	Heterogeneous nuclear ribonucleoprotein A3 OS=Mus musculus GN=Hnrnpa3 PE=1 SV=1	2048.92	0	32	sp|Q8BG05|ROA3_MOUSE	47540.9	46505	22350.3	39380.3	90659.6	83615.8	51635.6	49705.2	42942.6	67625.7	0.298944	0.30861	0.61864	0.133333	0.00555556	0.0526115	0.133464	0.0526115	0.133464
sp|Q3TZX8|NOL9_MOUSE	Q3TZX8	Nol9	Polynucleotide 5'-hydroxyl-kinase NOL9 OS=Mus musculus GN=Nol9 PE=1 SV=1	60.95	0	1	sp|Q3TZX8|NOL9_MOUSE	151.064	190.121	336.834	220.912	912.069	569.857	175.01	582.868	205.517	576.363	0.356037	0.538523	1.49169	0	0	0.0532968	0.134977	0.0532968	0.134977
sp|Q9EPU4|CPSF1_MOUSE	Q9EPU4	Cpsf1	Cleavage and polyadenylation specificity factor subunit 1 OS=Mus musculus GN=Cpsf1 PE=1 SV=1	156.44	0	4	sp|Q9EPU4|CPSF1_MOUSE	96.3887	53.9457	85.5498	592.362	804.258	557.072	257.275	233.6	90.9692	407.173	1.24358	0.585157	2.0597	0.3125	0	0.0534643	0.135176	0.0534643	0.135176
sp|Q791V5|MTCH2_MOUSE	Q791V5	Mtch2	Mitochondrial carrier homolog 2 OS=Mus musculus GN=Mtch2 PE=1 SV=1	189.33	0	5	sp|Q791V5|MTCH2_MOUSE	377.551	509.952	379.511	939.839	839.814	1162.46	838.091	805.494	444.732	838.953	0.482252	0.184401	0.931336	0.2	0	0.0535987	0.13529	0.0535987	0.13529
sp|Q569Z6|TR150_MOUSE	Q569Z6	Thrap3	Thyroid hormone receptor-associated protein 3 OS=Mus musculus GN=Thrap3 PE=1 SV=1	1029.74	0	21	sp|Q569Z6|TR150_MOUSE	6153.15	8117.34	6832.17	7013.29	12527.7	11089.8	9088.38	10000.8	6922.73	10545.3	0.115888	0.138677	0.605385	0.0208333	0	0.0539922	0.135913	0.0539922	0.135913
sp|Q8CAQ8|MIC60_MOUSE	Q8CAQ8	Immt	MICOS complex subunit Mic60 OS=Mus musculus GN=Immt PE=1 SV=1	2215.64	0	39	sp|Q8CAQ8|MIC60_MOUSE	19153.1	15747.5	16904.4	14789.9	25552	27780.3	22453.3	23867.6	16326	24709.8	0.112928	0.0920378	0.59798	0.0797872	0.0106383	0.0540246	0.135913	0.0540246	0.135913
sp|Q8BTC1|CL073_MOUSE	Q8BTC1	NA	Uncharacterized protein C12orf73 homolog OS=Mus musculus PE=3 SV=1	37.44	0.00882353	1	sp|Q8BTC1|CL073_MOUSE	64.5119	36.2448	56.6161	86.9733	34.0957	15.4112	25.1922	54.5926	60.564	29.6439	0.343248	0.516434	-1.04411	0	0	0.0542219	0.136183	0.0542219	0.136183
sp|P60122|RUVB1_MOUSE	P60122	Ruvbl1	RuvB-like 1 OS=Mus musculus GN=Ruvbl1 PE=1 SV=1	523.11	0	13	sp|P60122|RUVB1_MOUSE	3200.59	4327.97	4730.65	4468.26	5669.58	8248.38	7310.7	5252.56	4398.11	6490.14	0.161444	0.211863	0.549924	0.115385	0	0.0550447	0.137793	0.0550447	0.137793
sp|P63154|CRNL1_MOUSE	P63154	Crnkl1	Crooked neck-like protein 1 OS=Mus musculus GN=Crnkl1 PE=1 SV=1	583.82	0	11	sp|P63154|CRNL1_MOUSE	3590.76	3361.51	3064.6	5826.99	6858.94	5687.03	6952.85	5311.71	3476.14	6272.98	0.318741	0.133374	0.84613	0.173077	0	0.0550252	0.137793	0.0550252	0.137793
sp|P62137|PP1A_MOUSE	P62137	Ppp1ca	Serine/threonine-protein phosphatase PP1-alpha catalytic subunit OS=Mus musculus GN=Ppp1ca PE=1 SV=1	169.13	0	4	sp|P62137|PP1A_MOUSE	586.636	1243.17	1283.63	1022.35	2247.75	3280.73	1815.96	1012.26	1132.76	2031.85	0.309059	0.452354	0.84165	0	0	0.0557318	0.139283	0.0557318	0.139283
sp|Q61584|FXR1_MOUSE	Q61584	Fxr1	Fragile X mental retardation syndrome-related protein 1 OS=Mus musculus GN=Fxr1 PE=1 SV=2	120.53	0	4	sp|Q61584|FXR1_MOUSE	476.012	535.668	468.251	620.847	1480.83	1304.52	586.491	655.489	505.84	980.007	0.13428	0.449119	0.872843	0.375	0	0.0561477	0.140092	0.0561477	0.140092
sp|Q80XP8|FA76B_MOUSE	Q80XP8	Fam76b	Protein FAM76B OS=Mus musculus GN=Fam76b PE=1 SV=1	48.09	0.00649351	1	sp|Q80XP8|FA76B_MOUSE	235.09	129.553	289.495	73.8968	79.4006	71.4467	37.6124	125.665	182.321	75.4237	0.538424	0.461877	-1.2123	0	0	0.0563534	0.140375	0.0563534	0.140375
sp|Q1HFZ0|NSUN2_MOUSE	Q1HFZ0	Nsun2	tRNA (cytosine(34)-C(5))-methyltransferase OS=Mus musculus GN=Nsun2 PE=1 SV=2	298.58	0	8	sp|Q1HFZ0|NSUN2_MOUSE	1045.34	1016.65	1268.13	1149.25	1358.73	2788.71	2192.81	1376.74	1097.3	1784.77	0.101884	0.358977	0.664684	0.125	0	0.056772	0.141158	0.056772	0.141158
sp|Q9CWT6|DDX28_MOUSE	Q9CWT6	Ddx28	Probable ATP-dependent RNA helicase DDX28 OS=Mus musculus GN=Ddx28 PE=2 SV=2	206.38	0	6	sp|Q9CWT6|DDX28_MOUSE	4181.25	1823.03	2164.66	4604.43	2114.97	1853.91	1331.47	1349.71	3172.95	1601.81	0.439272	0.232645	-0.927424	0	0	0.056854	0.141158	0.056854	0.141158
sp|P09411|PGK1_MOUSE	P09411	Pgk1	Phosphoglycerate kinase 1 OS=Mus musculus GN=Pgk1 PE=1 SV=4	218.46	0	5	sp|P09411|PGK1_MOUSE	4451.71	3958.75	3400.9	4376.93	948.332	3667.38	2586.35	2239.01	4167.84	2412.68	0.119176	0.474821	-0.790594	0.1	0	0.057061	0.141245	0.057061	0.141245
sp|Q8VE95|CH082_MOUSE	Q8VE95	NA	UPF0598 protein C8orf82 homolog OS=Mus musculus PE=1 SV=1	36.84	0.00951684	1	sp|Q8VE95|CH082_MOUSE	22.5317	22.1793	52.5845	12.9013	37.4193	54.8287	35.0168	117.291	22.3555	46.124	0.627082	0.629082	1.01877	0	0	0.0570752	0.141245	0.0570752	0.141245
sp|O70400|PDLI1_MOUSE	O70400	Pdlim1	PDZ and LIM domain protein 1 OS=Mus musculus GN=Pdlim1 PE=1 SV=4	38.78	0.0082397	1	sp|O70400|PDLI1_MOUSE	53.4323	180.489	11.2188	77.4942	107.879	215.017	227.813	148.242	65.4632	181.629	0.892286	0.323928	1.47223	0.25	0	0.057436	0.141906	0.057436	0.141906
sp|P60867|RS20_MOUSE	P60867	Rps20	40S ribosomal protein S20 OS=Mus musculus GN=Rps20 PE=1 SV=1	260.65	0	5	sp|P60867|RS20_MOUSE	35643.1	13012.9	23807	17298	21267.7	4322.45	12142.2	6620.63	20552.5	9381.43	0.439271	0.679824	-1.17846	0	0	0.0580551	0.143203	0.0580551	0.143203
sp|Q5XKN4|JAGN1_MOUSE	Q5XKN4	Jagn1	Protein jagunal homolog 1 OS=Mus musculus GN=Jagn1 PE=1 SV=2	45.74	0.00718276	1	sp|Q5XKN4|JAGN1_MOUSE	105.405	93.9637	114.386	118.865	56.1417	51.4434	21.2633	119.097	109.896	53.7926	0.101635	0.662896	-1.03083	0	0	0.0586927	0.14454	0.0586927	0.14454
sp|Q3TAS6|EMC10_MOUSE	Q3TAS6	Emc10	ER membrane protein complex subunit 10 OS=Mus musculus GN=Emc10 PE=2 SV=2	66.73	0.00188679	1	sp|Q3TAS6|EMC10_MOUSE	0.258974	0.258974	18.1497	0.258974	0.258974	154.946	44.979	49.0823	0.258974	47.0307	1.89054	1.05257	7.50327	0.75	0.25	0.0589177	0.144859	0.0589177	0.144859
sp|P29758|OAT_MOUSE	P29758	Oat	Ornithine aminotransferase, mitochondrial OS=Mus musculus GN=Oat PE=1 SV=1	68.68	0.00191388	2	sp|P29758|OAT_MOUSE	36.562	23.6498	192.737	335.546	186.937	226.592	581.745	344.505	114.649	285.548	1.0009	0.530302	1.73479	0	0	0.0594652	0.145733	0.0594652	0.145733
sp|Q3UFY8|MRRP1_MOUSE	Q3UFY8	Trmt10c	Mitochondrial ribonuclease P protein 1 OS=Mus musculus GN=Trmt10c PE=1 SV=2	65.65	0.00186393	1	sp|Q3UFY8|MRRP1_MOUSE	37.268	5.00787	128.74	92.4963	58.3581	279.537	382.775	150.265	64.8822	214.901	0.83987	0.654964	1.80353	0.5	0	0.0594391	0.145733	0.0594391	0.145733
sp|O88856|TPST2_MOUSE	O88856	Tpst2	Protein-tyrosine sulfotransferase 2 OS=Mus musculus GN=Tpst2 PE=1 SV=1	59.9	0.00265957	1	sp|O88856|TPST2_MOUSE	33.5512	77.1386	97.2513	87.873	295.354	66.1062	164.352	155.871	82.5058	160.112	0.380785	0.553967	0.959065	0	0	0.0595953	0.145816	0.0595953	0.145816
sp|P14131|RS16_MOUSE	P14131	Rps16	40S ribosomal protein S16 OS=Mus musculus GN=Rps16 PE=1 SV=4	742.25	0	13	sp|P14131|RS16_MOUSE	88428.4	38875.8	59225.3	79272	61281.2	32297.2	32320.3	19978.2	69248.7	32308.8	0.331984	0.480758	-1.08459	0.0694444	0	0.0597624	0.14599	0.0597624	0.14599
sp|Q810A7|DDX42_MOUSE	Q810A7	Ddx42	ATP-dependent RNA helicase DDX42 OS=Mus musculus GN=Ddx42 PE=1 SV=3	501.17	0	12	sp|Q810A7|DDX42_MOUSE	2015.56	1534.21	1009.39	1661.31	3534.08	3025.68	2191.38	1792.99	1597.76	2608.53	0.268115	0.299248	0.689642	0.125	0.0416667	0.0603513	0.146955	0.0603513	0.146955
sp|Q9WUM4|COR1C_MOUSE	Q9WUM4	Coro1c	Coronin-1C OS=Mus musculus GN=Coro1c PE=1 SV=2	350.44	0	7	sp|Q9WUM4|COR1C_MOUSE	685.001	1707.03	1484.81	870.327	1475.86	3376.49	2276.37	1605.42	1177.57	1940.9	0.41032	0.398091	0.749892	0.03125	0	0.0603514	0.146955	0.0603514	0.146955
sp|P61166|TM258_MOUSE	P61166	Tmem258	Transmembrane protein 258 OS=Mus musculus GN=Tmem258 PE=1 SV=1	45.06	0	1	sp|P61166|TM258_MOUSE	121.842	107.008	92.5037	37.8404	243.769	205.327	115.32	118.208	99.7557	161.767	0.408149	0.376128	0.646974	0	0	0.0609787	0.148007	0.0609787	0.148007
sp|Q52KI8|SRRM1_MOUSE	Q52KI8	Srrm1	Serine/arginine repetitive matrix protein 1 OS=Mus musculus GN=Srrm1 PE=1 SV=2	871.88	0	15	sp|Q52KI8|SRRM1_MOUSE	5872.81	4164.67	6125.8	3035.78	11276.1	6564.29	6318.07	7809.92	5018.74	7187.11	0.304894	0.285861	0.533847	0.131579	0.0131579	0.0609129	0.148007	0.0609129	0.148007
sp|P53026|RL10A_MOUSE	P53026	Rpl10a	60S ribosomal protein L10a OS=Mus musculus GN=Rpl10a PE=1 SV=3	177.33	0	5	sp|P53026|RL10A_MOUSE	8798.76	1303.6	1215.42	1901.61	950.729	1013.56	1341.89	414.774	1602.61	982.144	1.11208	0.412869	-0.681593	0	0	0.0632289	0.15298	0.0632289	0.15298
sp|Q9WUU9|GANP_MOUSE	Q9WUU9	Mcm3ap	Germinal-center associated nuclear protein OS=Mus musculus GN=Mcm3ap PE=1 SV=2	70.68	0.00193611	2	sp|Q9WUU9|GANP_MOUSE	1855.11	714.732	156.348	417.919	92.9855	224.004	207.799	299.215	566.325	215.901	0.952048	0.413701	-1.34096	0	0	0.0631973	0.15298	0.0631973	0.15298
sp|Q60931|VDAC3_MOUSE	Q60931	Vdac3	Voltage-dependent anion-selective channel protein 3 OS=Mus musculus GN=Vdac3 PE=1 SV=1	181.06	0	5	sp|Q60931|VDAC3_MOUSE	538.583	149.011	372.101	417.472	945.862	515.12	511.134	681.382	394.787	598.251	0.440846	0.30805	0.587998	0.15	0	0.0635894	0.153607	0.0635894	0.153607
sp|Q8BP67|RL24_MOUSE	Q8BP67	Rpl24	60S ribosomal protein L24 OS=Mus musculus GN=Rpl24 PE=1 SV=2	994.32	0	19	sp|Q8BP67|RL24_MOUSE	283876	32303	116804	141700	93238.3	27403.1	41484.3	27449.5	129252	34466.9	0.727638	0.659858	-1.93072	0.01	0	0.0639537	0.154241	0.0639537	0.154241
sp|P97762|RP9_MOUSE	P97762	rp9	Retinitis pigmentosa 9 protein homolog OS=Mus musculus GN=rp9 PE=1 SV=1	89.9	0	3	sp|P97762|RP9_MOUSE	123.861	76.8903	181.519	33.6377	230.746	260.496	126.017	168.25	100.375	199.498	0.610527	0.308829	1.01366	0.166667	0	0.064244	0.154695	0.064244	0.154695
sp|Q9D3D9|ATPD_MOUSE	Q9D3D9	Atp5d	ATP synthase subunit delta, mitochondrial OS=Mus musculus GN=Atp5d PE=1 SV=1	163.71	0	3	sp|Q9D3D9|ATPD_MOUSE	3568.03	2476.06	1844.98	2220.14	1333.31	1513.62	1811.38	1647.11	2348.1	1580.36	0.293056	0.128579	-0.570379	0.0833333	0	0.0647039	0.155556	0.0647039	0.155556
sp|Q9CR68|UCRI_MOUSE	Q9CR68	Uqcrfs1	Cytochrome b-c1 complex subunit Rieske, mitochondrial OS=Mus musculus GN=Uqcrfs1 PE=1 SV=1	127.56	0	3	sp|Q9CR68|UCRI_MOUSE	3550.37	3265.97	3943.75	9019.49	3563.82	2626.48	1655.48	2387.98	3747.06	2507.23	0.5522	0.307751	-0.579308	0.166667	0	0.0651087	0.156282	0.0651087	0.156282
sp|P13609|SRGN_MOUSE	P13609	Srgn	Serglycin OS=Mus musculus GN=Srgn PE=1 SV=1	39.66	0.00758725	1	sp|P13609|SRGN_MOUSE	72.1985	32.2205	146.068	77.4788	79.7737	101.989	386.879	398.496	74.8387	244.434	0.576346	0.721917	1.40919	0.25	0	0.0657457	0.157561	0.0657457	0.157561
sp|Q9ERA6|TFP11_MOUSE	Q9ERA6	Tfip11	Tuftelin-interacting protein 11 OS=Mus musculus GN=Tfip11 PE=1 SV=1	562.34	0	13	sp|Q9ERA6|TFP11_MOUSE	1835.16	1713.92	1694.1	3264.87	4957.51	3853.64	2371.28	3098.07	1774.54	3475.86	0.35784	0.309606	0.962195	0	0	0.066207	0.158417	0.066207	0.158417
sp|A2AI08|TPRN_MOUSE	A2AI08	Tprn	Taperin OS=Mus musculus GN=Tprn PE=1 SV=1	89.47	0	2	sp|A2AI08|TPRN_MOUSE	96.3943	362.982	262.153	266.552	333.684	905.152	550.438	291.767	264.352	442.061	0.448034	0.53919	0.697118	0.25	0	0.0666037	0.159115	0.0666037	0.159115
sp|P68433|H31_MOUSE	P68433	Hist1h3a	Histone H3.1 OS=Mus musculus GN=Hist1h3a PE=1 SV=2	492.97	0	8	sp|P68433|H31_MOUSE	46294.4	20817.3	31940.1	31843.7	36117.6	6529.54	10380.7	18407.1	31891.9	14393.9	0.319195	0.73576	-1.20611	0.0833333	0.0208333	0.0672074	0.159552	0.0672074	0.159552
sp|P84099|RL19_MOUSE	P84099	Rpl19	60S ribosomal protein L19 OS=Mus musculus GN=Rpl19 PE=1 SV=1	545.79	0	11	sp|P84099|RL19_MOUSE	3820.64	3724.33	5124.11	3892.24	13007.1	7187.87	5415.03	4774.66	3856.44	6301.45	0.159275	0.493529	0.694059	0.0833333	0	0.0671717	0.159552	0.0671717	0.159552
sp|Q8K273|MMGT1_MOUSE	Q8K273	Mmgt1	Membrane magnesium transporter 1 OS=Mus musculus GN=Mmgt1 PE=1 SV=1	62.2	0.00181159	1	sp|Q8K273|MMGT1_MOUSE	110.116	91.964	34.7899	106.657	96.9941	310.824	155.391	139.671	99.3103	147.531	0.407052	0.531457	0.572907	0.25	0	0.0670842	0.159552	0.0670842	0.159552
sp|Q9R1X4|TIM_MOUSE	Q9R1X4	Timeless	Protein timeless homolog OS=Mus musculus GN=Timeless PE=1 SV=3	227.07	0	4	sp|Q9R1X4|TIM_MOUSE	3077.15	954.188	9063.79	6600.37	2421.18	1292.33	1142.82	994.645	4838.76	1217.57	0.733369	0.444653	-1.89079	0.3125	0	0.0671925	0.159552	0.0671925	0.159552
sp|P62814|VATB2_MOUSE	P62814	Atp6v1b2	V-type proton ATPase subunit B, brain isoform OS=Mus musculus GN=Atp6v1b2 PE=1 SV=1	86.71	0	3	sp|P62814|VATB2_MOUSE	79.027	54.7731	120.124	21.5859	209.963	365.687	40.7653	287.471	66.9001	248.717	0.602397	0.614576	1.9008	0.416667	0.166667	0.0676408	0.16033	0.0676408	0.16033
sp|O70237|GFI1B_MOUSE	O70237	Gfi1b	Zinc finger protein Gfi-1b OS=Mus musculus GN=Gfi1b PE=1 SV=1	170.86	0	3	sp|O70237|GFI1B_MOUSE	1030.53	921.585	1099.63	807.396	2234.25	1435.42	1318.41	1176.51	976.059	1376.91	0.132662	0.30759	0.497344	0	0	0.0682666	0.161561	0.0682666	0.161561
sp|P58742|AAAS_MOUSE	P58742	Aaas	Aladin OS=Mus musculus GN=Aaas PE=1 SV=1	121.19	0	2	sp|P58742|AAAS_MOUSE	50.7533	88.1207	177.329	36.4429	204.732	118.314	161.9	127.201	69.437	144.55	0.718132	0.25654	1.10154	0.125	0	0.068712	0.162362	0.068712	0.162362
sp|Q9Z0H3|SNF5_MOUSE	Q9Z0H3	Smarcb1	SWI/SNF-related matrix-associated actin-dependent regulator of chromatin subfamily B member 1 OS=Mus musculus GN=Smarcb1 PE=1 SV=1	58.64	0.0026362	2	sp|Q9Z0H3|SNF5_MOUSE	441.875	725.084	288.592	429.276	618.636	1992.53	668.084	691.37	435.575	679.727	0.388275	0.672211	0.641973	0	0	0.0688303	0.162388	0.0688303	0.162388
sp|Q8BRF7|SCFD1_MOUSE	Q8BRF7	Scfd1	Sec1 family domain-containing protein 1 OS=Mus musculus GN=Scfd1 PE=1 SV=1	74.76	0.00197628	2	sp|Q8BRF7|SCFD1_MOUSE	177.464	5.44973	74.4618	100.685	251.494	376.172	164.071	124.285	87.5734	207.782	0.793958	0.487213	1.23021	0.125	0	0.0696408	0.163791	0.0696408	0.163791
sp|Q9WV02|RBMX_MOUSE	Q9WV02	Rbmx	RNA-binding motif protein, X chromosome OS=Mus musculus GN=Rbmx PE=1 SV=1	70.32	0.00193237	2	sp|Q9WV02|RBMX_MOUSE	397.799	101.403	202.772	55.8755	842.812	439.936	297.676	187.988	152.088	368.806	0.801511	0.647722	1.33554	0.375	0	0.0695642	0.163791	0.0695642	0.163791
sp|O35218|CPSF2_MOUSE	O35218	Cpsf2	Cleavage and polyadenylation specificity factor subunit 2 OS=Mus musculus GN=Cpsf2 PE=1 SV=1	214.26	0	6	sp|O35218|CPSF2_MOUSE	1329.59	522.698	310.572	947.543	1416.91	1848.17	1061.45	1104.53	735.121	1260.72	0.583053	0.267561	0.829937	0.291667	0	0.0701154	0.164652	0.0701154	0.164652
sp|O09106|HDAC1_MOUSE	O09106	Hdac1	Histone deacetylase 1 OS=Mus musculus GN=Hdac1 PE=1 SV=1	397.05	0	8	sp|O09106|HDAC1_MOUSE	3325.51	2068.91	2849.26	2764.87	6429.43	3888	3426.26	3889.92	2807.06	3888.96	0.188238	0.309612	0.470487	0.05	0	0.0709321	0.16616	0.0709321	0.16616
sp|P62264|RS14_MOUSE	P62264	Rps14	40S ribosomal protein S14 OS=Mus musculus GN=Rps14 PE=1 SV=3	375.78	0	8	sp|P62264|RS14_MOUSE	29969	13436.3	22941.6	18123.9	16138.8	11097.2	12492.6	11137	20532.8	11814.8	0.334438	0.18653	-0.789715	0	0	0.0710428	0.16616	0.0710428	0.16616
sp|Q9D1M0|SEC13_MOUSE	Q9D1M0	Sec13	Protein SEC13 homolog OS=Mus musculus GN=Sec13 PE=1 SV=3	166.4	0	3	sp|Q9D1M0|SEC13_MOUSE	212.45	123.798	141.435	193.447	408.287	467.438	220.075	170.818	167.441	314.181	0.250104	0.452996	0.857753	0.416667	0.0833333	0.071086	0.16616	0.071086	0.16616
sp|O70152|DPM1_MOUSE	O70152	Dpm1	Dolichol-phosphate mannosyltransferase subunit 1 OS=Mus musculus GN=Dpm1 PE=1 SV=1	206.73	0	6	sp|O70152|DPM1_MOUSE	3404.45	1308.02	1843.58	2251.02	1565.07	1097.4	1289.81	1118.49	2047.3	1204.15	0.404192	0.170519	-0.762191	0.0833333	0	0.0716152	0.167139	0.0716152	0.167139
sp|Q8BFZ9|ERLN2_MOUSE	Q8BFZ9	Erlin2	Erlin-2 OS=Mus musculus GN=Erlin2 PE=1 SV=1	157.93	0	3	sp|Q8BFZ9|ERLN2_MOUSE	1826.06	936.423	1433.28	2058	770.277	1179.6	1051.99	731.24	1629.67	911.133	0.314139	0.233244	-0.845745	0	0	0.0719816	0.167479	0.0719816	0.167479
sp|Q9D0F3|LMAN1_MOUSE	Q9D0F3	Lman1	Protein ERGIC-53 OS=Mus musculus GN=Lman1 PE=1 SV=1	239.3	0	5	sp|Q9D0F3|LMAN1_MOUSE	2284.39	2906.5	1326.24	2439.23	1178.33	1515.49	1652.6	1057.05	2361.81	1346.91	0.296341	0.20685	-0.820852	0	0	0.0719066	0.167479	0.0719066	0.167479
sp|Q921N6|DDX27_MOUSE	Q921N6	Ddx27	Probable ATP-dependent RNA helicase DDX27 OS=Mus musculus GN=Ddx27 PE=1 SV=3	52.06	0.0041841	1	sp|Q921N6|DDX27_MOUSE	646.036	234.418	210.956	777.871	170.788	219.792	238.962	194.157	440.227	206.974	0.615679	0.144514	-0.913667	0	0	0.0740952	0.172132	0.0740952	0.172132
sp|P62267|RS23_MOUSE	P62267	Rps23	40S ribosomal protein S23 OS=Mus musculus GN=Rps23 PE=1 SV=3	426.14	0	10	sp|P62267|RS23_MOUSE	297661	19233.8	98277.7	58973.3	66236.7	11381.1	24289.6	17090.6	78625.5	20690.1	1.04356	0.836705	-1.90169	0	0	0.0748152	0.173539	0.0748152	0.173539
sp|Q14C51|PTCD3_MOUSE	Q14C51	Ptcd3	Pentatricopeptide repeat domain-containing protein 3, mitochondrial OS=Mus musculus GN=Ptcd3 PE=1 SV=2	113.8	0	3	sp|Q14C51|PTCD3_MOUSE	165.037	137.697	158.494	142.778	665.547	397.03	167.295	164.159	150.636	282.162	0.085304	0.682427	0.776719	0.25	0	0.0754538	0.174753	0.0754538	0.174753
sp|Q02819|NUCB1_MOUSE	Q02819	Nucb1	Nucleobindin-1 OS=Mus musculus GN=Nucb1 PE=1 SV=2	68.43	0.00190658	2	sp|Q02819|NUCB1_MOUSE	654.309	469.296	151.471	228.806	185.236	129.901	162.05	195.526	349.051	173.643	0.610861	0.173069	-0.919411	0	0	0.0760131	0.175513	0.0760131	0.175513
sp|Q9R0A0|PEX14_MOUSE	Q9R0A0	Pex14	Peroxisomal membrane protein PEX14 OS=Mus musculus GN=Pex14 PE=1 SV=1	38.02	0.00815419	1	sp|Q9R0A0|PEX14_MOUSE	174.731	83.6322	77.8813	263.75	388.488	213.683	244.778	192.964	129.181	229.23	0.585717	0.339566	0.91984	0	0	0.0759861	0.175513	0.0759861	0.175513
sp|O35343|IMA3_MOUSE	O35343	Kpna4	Importin subunit alpha-3 OS=Mus musculus GN=Kpna4 PE=1 SV=1	48.2	0	1	sp|O35343|IMA3_MOUSE	119.971	175.402	217.179	123.542	430.363	191.172	164.964	465.444	149.472	310.768	0.291226	0.501019	0.962382	0	0	0.0762308	0.175564	0.0762308	0.175564
sp|P29788|VTNC_MOUSE	P29788	Vtn	Vitronectin OS=Mus musculus GN=Vtn PE=1 SV=2	63.85	0.00183655	2	sp|P29788|VTNC_MOUSE	62.362	269.301	132.966	41.4746	118.793	373.88	428.181	179.88	97.664	276.88	0.813422	0.541811	1.50991	0	0	0.0762667	0.175564	0.0762667	0.175564
sp|Q8BSQ9|PB1_MOUSE	Q8BSQ9	Pbrm1	Protein polybromo-1 OS=Mus musculus GN=Pbrm1 PE=1 SV=4	34.89	0.00996441	1	sp|Q8BSQ9|PB1_MOUSE	16.6369	216.464	49.4827	49.618	87.8667	131.817	173.029	213.736	49.5503	152.423	1.08712	0.35669	1.60781	0	0	0.0769127	0.176783	0.0769127	0.176783
sp|P47753|CAZA1_MOUSE	P47753	Capza1	F-actin-capping protein subunit alpha-1 OS=Mus musculus GN=Capza1 PE=1 SV=4	167.42	0	3	sp|P47753|CAZA1_MOUSE	1055.9	1979.26	1608.74	1871.61	1323.71	5022.21	3830.48	2989.07	1740.17	3409.78	0.253223	0.4723	0.963507	0	0	0.0770833	0.176907	0.0770833	0.176907
sp|Q923D4|SF3B5_MOUSE	Q923D4	Sf3b5	Splicing factor 3B subunit 5 OS=Mus musculus GN=Sf3b5 PE=1 SV=1	190.6	0	3	sp|Q923D4|SF3B5_MOUSE	3389.58	1595.04	2640.34	1324.06	7200.65	2102.91	3590.98	4555.65	2117.69	4073.32	0.426911	0.491513	0.978862	0	0	0.0773836	0.177328	0.0773836	0.177328
sp|Q02257|PLAK_MOUSE	Q02257	Jup	Junction plakoglobin OS=Mus musculus GN=Jup PE=1 SV=3	300.06	0	7	sp|Q02257|PLAK_MOUSE	5418.59	4003.01	865.01	696.673	479.887	945.4	342.506	1324.85	2434.01	712.643	0.853083	0.581067	-1.46606	0.0714286	0.142857	0.0776933	0.177769	0.0776933	0.177769
sp|Q99LH1|NOG2_MOUSE	Q99LH1	Gnl2	Nucleolar GTP-binding protein 2 OS=Mus musculus GN=Gnl2 PE=1 SV=2	181.24	0	4	sp|Q99LH1|NOG2_MOUSE	443.486	352.946	471.959	266.064	865.121	473.519	565.279	524.715	398.216	544.997	0.243369	0.289917	0.461079	0	0	0.0782472	0.178498	0.0782472	0.178498
sp|Q9CR62|M2OM_MOUSE	Q9CR62	Slc25a11	Mitochondrial 2-oxoglutarate/malate carrier protein OS=Mus musculus GN=Slc25a11 PE=1 SV=3	135.87	0	4	sp|Q9CR62|M2OM_MOUSE	1320.57	2574.74	3212.26	4132.46	1465.34	1475.38	970.923	2102.09	2893.5	1470.36	0.420292	0.308223	-0.967851	0	0	0.0781842	0.178498	0.0781842	0.178498
sp|O88532|ZFR_MOUSE	O88532	Zfr	Zinc finger RNA-binding protein OS=Mus musculus GN=Zfr PE=1 SV=2	655.4	0	13	sp|O88532|ZFR_MOUSE	1991.63	1583.63	1451.79	1674.12	4396.31	2518.25	1696.65	2756.75	1628.88	2637.5	0.13717	0.39808	0.694377	0.160714	0.0357143	0.0786287	0.178963	0.0786287	0.178963
sp|Q60605|MYL6_MOUSE	Q60605	Myl6	Myosin light polypeptide 6 OS=Mus musculus GN=Myl6 PE=1 SV=3	422.34	0	8	sp|Q60605|MYL6_MOUSE	1350.3	2921	2884.65	1959.27	1820.37	8808.89	6737.7	3701.92	2421.96	5219.81	0.334554	0.590651	1.07091	0.166667	0.0555556	0.0786873	0.178963	0.0786873	0.178963
sp|Q8C570|RAE1L_MOUSE	Q8C570	Rae1	mRNA export factor OS=Mus musculus GN=Rae1 PE=1 SV=1	147.11	0	4	sp|Q8C570|RAE1L_MOUSE	1543.03	1073.1	1178.85	2065.63	1249.26	826.245	659.817	914.125	1360.94	870.185	0.305822	0.271958	-0.63402	0.25	0	0.0793019	0.179668	0.0793019	0.179668
sp|Q9CR25|DPH2_MOUSE	Q9CR25	Dph2	2-(3-amino-3-carboxypropyl)histidine synthase subunit 2 OS=Mus musculus GN=Dph2 PE=1 SV=1	39.76	0.00759301	1	sp|Q9CR25|DPH2_MOUSE	0.274565	9.13917	3.54065	3.66672	12.9039	9.68574	4.80063	9.84781	3.60369	9.76677	0.884403	0.359918	1.43858	0	0	0.0792485	0.179668	0.0792485	0.179668
sp|Q9Z0W3|NU160_MOUSE	Q9Z0W3	Nup160	Nuclear pore complex protein Nup160 OS=Mus musculus GN=Nup160 PE=1 SV=2	146.28	0	4	sp|Q9Z0W3|NU160_MOUSE	481.163	160.182	197.471	402.171	1024.51	329.392	586.463	450.995	299.821	518.729	0.502454	0.507173	0.867853	0.0625	0	0.0793522	0.179668	0.0793522	0.179668
sp|O35691|PININ_MOUSE	O35691	Pnn	Pinin OS=Mus musculus GN=Pnn PE=1 SV=4	838.13	0	18	sp|O35691|PININ_MOUSE	4296.75	5247.49	5232.22	5085.67	10712.2	6598.66	6109.53	7000.78	5158.95	6799.72	0.0909837	0.276529	0.397914	0.0625	0.0125	0.0795441	0.179834	0.0795441	0.179834
sp|P01942|HBA_MOUSE	P01942	Hba	Hemoglobin subunit alpha OS=Mus musculus GN=Hba PE=1 SV=2	284.19	0	4	sp|P01942|HBA_MOUSE	21985.3	18253	19442.9	19791	14230.8	15685.7	14252.3	11281.7	19616.9	14241.6	0.0783948	0.133483	-0.461936	0	0	0.0800204	0.180411	0.0800204	0.180411
sp|P49135|ERCC3_MOUSE	P49135	Ercc3	TFIIH basal transcription factor complex helicase XPB subunit OS=Mus musculus GN=Ercc3 PE=2 SV=1	37.54	0.00884956	1	sp|P49135|ERCC3_MOUSE	67.2396	139.076	116.16	47.7537	165.343	353.993	133.974	99.3027	91.7	149.658	0.457082	0.60484	0.751955	0	0	0.0801636	0.180411	0.0801636	0.180411
sp|Q921W0|CHM1A_MOUSE	Q921W0	Chmp1a	Charged multivesicular body protein 1a OS=Mus musculus GN=Chmp1a PE=1 SV=1	34.05	0	1	sp|Q921W0|CHM1A_MOUSE	0.668708	10.2879	13.9306	19.4658	26.8103	13.3841	28.5942	36.3439	12.1093	27.7023	0.712921	0.363096	1.20965	0	0	0.0802751	0.180411	0.0802751	0.180411
sp|Q9CXU1|MED31_MOUSE	Q9CXU1	Med31	Mediator of RNA polymerase II transcription subunit 31 OS=Mus musculus GN=Med31 PE=1 SV=2	64.2	0.00184162	1	sp|Q9CXU1|MED31_MOUSE	16.2779	6.04861	8.99026	43.0718	17.8328	40.2254	25.6111	93.9553	12.6341	32.9182	0.907317	0.772692	1.40776	0.5	0	0.0801099	0.180411	0.0801099	0.180411
sp|Q9QY81|PO210_MOUSE	Q9QY81	Nup210	Nuclear pore membrane glycoprotein 210 OS=Mus musculus GN=Nup210 PE=1 SV=2	205.93	0	5	sp|Q9QY81|PO210_MOUSE	408.858	278.04	314.004	318.523	1383.35	708.68	413.483	334.796	316.264	561.081	0.168848	0.671517	0.775389	0.15	0	0.0817057	0.183354	0.0817057	0.183354
sp|P51943|CCNA2_MOUSE	P51943	Ccna2	Cyclin-A2 OS=Mus musculus GN=Ccna2 PE=1 SV=2	90.06	0	2	sp|P51943|CCNA2_MOUSE	142.247	160.42	96.0329	53.0911	93.0668	557.877	208.384	241.875	119.14	225.13	0.427091	0.722391	0.941757	0.125	0	0.0826438	0.184522	0.0826438	0.184522
sp|P83882|RL36A_MOUSE	P83882	Rpl36a	60S ribosomal protein L36a OS=Mus musculus GN=Rpl36a PE=1 SV=2	410.27	0	11	sp|P83882|RL36A_MOUSE	90276.7	5588.55	33965.6	22096.9	24613.3	3643.97	6494.4	6083.64	28031.2	6289.02	0.967667	0.948694	-2.12382	0.134615	0.0192308	0.0825914	0.184522	0.0825914	0.184522
sp|Q7TPD0|INT3_MOUSE	Q7TPD0	Ints3	Integrator complex subunit 3 OS=Mus musculus GN=Ints3 PE=1 SV=2	44.91	0.00712589	1	sp|Q7TPD0|INT3_MOUSE	41.3043	80.3396	62.5063	11.7543	83.8466	86.1794	63.7332	121.445	51.9053	85.013	0.602369	0.270068	0.742402	0	0	0.0826071	0.184522	0.0826071	0.184522
sp|Q8BKT7|THOC5_MOUSE	Q8BKT7	Thoc5	THO complex subunit 5 homolog OS=Mus musculus GN=Thoc5 PE=1 SV=2	152.2	0	4	sp|Q8BKT7|THOC5_MOUSE	194.416	219.542	133.587	223.237	838.484	581.816	214.864	193.985	206.979	398.34	0.215023	0.678634	0.775171	0.1875	0	0.0827126	0.184522	0.0827126	0.184522
sp|Q9CY27|TECR_MOUSE	Q9CY27	Tecr	Very-long-chain enoyl-CoA reductase OS=Mus musculus GN=Tecr PE=1 SV=1	178.65	0	4	sp|Q9CY27|TECR_MOUSE	1112.84	1696.19	2147.17	1637.14	1801.6	2951.84	2524.75	2849.52	1666.67	2687.13	0.256915	0.205304	0.686691	0	0	0.0829751	0.184836	0.0829751	0.184836
sp|P42128|FOXK1_MOUSE	P42128	Foxk1	Forkhead box protein K1 OS=Mus musculus GN=Foxk1 PE=1 SV=2	105.1	0	3	sp|P42128|FOXK1_MOUSE	269.426	444.734	967.255	1125.09	952.171	1299.18	862.751	1924.94	705.994	1125.68	0.583411	0.382414	0.761959	0	0	0.0834364	0.185591	0.0834364	0.185591
sp|Q9DC70|NDUS7_MOUSE	Q9DC70	Ndufs7	NADH dehydrogenase [ubiquinone] iron-sulfur protein 7, mitochondrial OS=Mus musculus GN=Ndufs7 PE=1 SV=1	144.82	0	2	sp|Q9DC70|NDUS7_MOUSE	311.33	862.803	914.77	661.572	1672.95	1185.96	813.154	981.473	762.188	1083.72	0.397884	0.320052	0.514001	0	0	0.083935	0.186427	0.083935	0.186427
sp|P26638|SYSC_MOUSE	P26638	Sars	Serine--tRNA ligase, cytoplasmic OS=Mus musculus GN=Sars PE=1 SV=3	73.99	0.00197044	2	sp|P26638|SYSC_MOUSE	226.248	314.056	471.43	411.446	147.329	135.513	305.236	270.781	362.751	209.055	0.30355	0.4002	-0.847779	0	0	0.0853007	0.189183	0.0853007	0.189183
sp|Q8BU30|SYIC_MOUSE	Q8BU30	Iars	Isoleucine--tRNA ligase, cytoplasmic OS=Mus musculus GN=Iars PE=1 SV=2	78.7	0	2	sp|Q8BU30|SYIC_MOUSE	128.634	349.404	414.031	325.37	275.246	960.68	978.016	420.687	337.387	690.683	0.404086	0.552191	0.914911	0.125	0	0.0857949	0.190001	0.0857949	0.190001
sp|Q8BJY1|PSMD5_MOUSE	Q8BJY1	Psmd5	26S proteasome non-ATPase regulatory subunit 5 OS=Mus musculus GN=Psmd5 PE=1 SV=4	38.47	0	1	sp|Q8BJY1|PSMD5_MOUSE	6.83582	2.22847	53.7372	38.2655	30.3651	56.4748	92.3778	32.8574	22.5507	44.6661	0.982823	0.542376	1.4133	0	0	0.0861791	0.19002	0.0861791	0.19002
sp|Q8R1S4|MTSS1_MOUSE	Q8R1S4	Mtss1	Metastasis suppressor protein 1 OS=Mus musculus GN=Mtss1 PE=1 SV=1	41.01	0.00690714	1	sp|Q8R1S4|MTSS1_MOUSE	0.258974	0.258974	0.345559	0.912028	11.1097	0.50521	0.258974	11.1162	0.302266	5.80747	0.709091	1.07808	2.98541	0.5	0.25	0.0860396	0.19002	0.0860396	0.19002
sp|Q9QYI4|DJB12_MOUSE	Q9QYI4	Dnajb12	DnaJ homolog subfamily B member 12 OS=Mus musculus GN=Dnajb12 PE=1 SV=2	110.98	0	3	sp|Q9QYI4|DJB12_MOUSE	251.786	197.931	82.8373	75.2509	381.519	323.815	159.475	218.221	140.384	271.018	0.572977	0.370728	1.05381	0	0	0.0861071	0.19002	0.0861071	0.19002
sp|Q61191|HCFC1_MOUSE	Q61191	Hcfc1	Host cell factor 1 OS=Mus musculus GN=Hcfc1 PE=1 SV=2	202.09	0	3	sp|Q61191|HCFC1_MOUSE	2964.14	1414.17	1143.14	2987.92	729.18	898.15	862.502	2059.31	2189.16	880.326	0.463609	0.544251	-1.21797	0.05	0	0.0863076	0.190027	0.0863076	0.190027
sp|Q99LC5|ETFA_MOUSE	Q99LC5	Etfa	Electron transfer flavoprotein subunit alpha, mitochondrial OS=Mus musculus GN=Etfa PE=1 SV=2	100.83	0	3	sp|Q99LC5|ETFA_MOUSE	1165.71	764.613	740.719	1655.3	624.628	453.058	907.254	580.367	965.163	602.498	0.396915	0.298791	-0.648954	0	0	0.0873446	0.192032	0.0873446	0.192032
sp|Q64521|GPDM_MOUSE	Q64521	Gpd2	Glycerol-3-phosphate dehydrogenase, mitochondrial OS=Mus musculus GN=Gpd2 PE=1 SV=2	37.95	0.00814212	1	sp|Q64521|GPDM_MOUSE	117.831	99.9786	1883.2	112.303	92.1975	74.4549	28.6492	92.1678	115.067	83.3113	1.60233	0.41743	-0.473675	0	0	0.0876866	0.192226	0.0876866	0.192226
sp|Q6ZWV7|RL35_MOUSE	Q6ZWV7	Rpl35	60S ribosomal protein L35 OS=Mus musculus GN=Rpl35 PE=1 SV=1	498.04	0	9	sp|Q6ZWV7|RL35_MOUSE	145555	6369.36	50663.9	18226.4	21242.6	3543.52	11724.3	6661.38	34445.1	9192.82	1.14262	0.717062	-1.7818	0.0416667	0	0.0876305	0.192226	0.0876305	0.192226
sp|Q9EQH4|TAF8_MOUSE	Q9EQH4	Taf8	Transcription initiation factor TFIID subunit 8 OS=Mus musculus GN=Taf8 PE=2 SV=1	40.46	0	1	sp|Q9EQH4|TAF8_MOUSE	43.0642	36.4417	63.2538	18.2332	68.4517	42.1307	59.9822	144.572	39.7529	64.217	0.461788	0.573846	0.693772	0.25	0	0.0888559	0.194508	0.0888559	0.194508
sp|Q9CRB9|MIC19_MOUSE	Q9CRB9	Chchd3	MICOS complex subunit Mic19 OS=Mus musculus GN=Chchd3 PE=1 SV=1	921.09	0	16	sp|Q9CRB9|MIC19_MOUSE	11346.3	10338.2	14123.9	11113.6	19989.4	13050.4	16361.5	19560	11230	17960.7	0.140898	0.187252	0.67183	0.0138889	0	0.0892634	0.195119	0.0892634	0.195119
sp|P14069|S10A6_MOUSE	P14069	S100a6	Protein S100-A6 OS=Mus musculus GN=S100a6 PE=1 SV=3	62.67	0	1	sp|P14069|S10A6_MOUSE	2649.76	69.8647	33.2472	2088.42	124.997	81.6113	5.51372	57.0501	1079.14	69.3307	1.12168	0.740853	-2.48492	0	0.25	0.0899742	0.19639	0.0899742	0.19639
sp|Q99LX5|MMTA2_MOUSE	Q99LX5	Mmtag2	Multiple myeloma tumor-associated protein 2 homolog OS=Mus musculus GN=Mmtag2 PE=2 SV=1	146.23	0	3	sp|Q99LX5|MMTA2_MOUSE	308.548	295.516	190.589	343.899	553.218	515.573	358.064	329.072	302.032	436.818	0.231688	0.254838	0.508831	0.166667	0	0.0910513	0.198455	0.0910513	0.198455
sp|Q9EP69|SAC1_MOUSE	Q9EP69	Sacm1l	Phosphatidylinositide phosphatase SAC1 OS=Mus musculus GN=Sacm1l PE=1 SV=1	51.14	0.00414594	1	sp|Q9EP69|SAC1_MOUSE	6.35156	30.119	62.1202	39.7536	66.3485	39.7736	91.4852	62.2455	34.9363	64.297	0.668137	0.326208	0.893137	0	0	0.0919204	0.200062	0.0919204	0.200062
sp|Q9CWU9|NUP37_MOUSE	Q9CWU9	Nup37	Nucleoporin Nup37 OS=Mus musculus GN=Nup37 PE=1 SV=2	47.84	0.00648298	1	sp|Q9CWU9|NUP37_MOUSE	121.078	29.3827	0.458403	55.0433	288.018	198.353	70.2785	68.2768	42.213	134.316	0.999638	0.684071	1.55377	0	0	0.0921791	0.200338	0.0921791	0.200338
sp|P19253|RL13A_MOUSE	P19253	Rpl13a	60S ribosomal protein L13a OS=Mus musculus GN=Rpl13a PE=1 SV=4	369.05	0	8	sp|P19253|RL13A_MOUSE	4058.51	2511.03	5240.78	4023.26	12314.1	5091	5652.13	4845.6	4040.89	5371.57	0.282582	0.512476	0.408714	0.0555556	0	0.0935299	0.202983	0.0935299	0.202983
sp|E9PVX6|KI67_MOUSE	E9PVX6	Mki67	Proliferation marker protein Ki-67 OS=Mus musculus GN=Mki67 PE=1 SV=1	222.7	0	6	sp|E9PVX6|KI67_MOUSE	1326.71	1614.76	2333.95	1417.9	440.737	1312.59	1566.71	788.689	1516.33	1050.64	0.272822	0.494285	-0.572567	0.0833333	0.0416667	0.0937506	0.203171	0.0937506	0.203171
sp|Q8CH18|CCAR1_MOUSE	Q8CH18	Ccar1	Cell division cycle and apoptosis regulator protein 1 OS=Mus musculus GN=Ccar1 PE=1 SV=1	357.06	0	8	sp|Q8CH18|CCAR1_MOUSE	1140.37	1190.98	1354.57	1289.72	3186.93	2660.69	1145.54	1671.84	1240.35	2166.27	0.0774792	0.427477	0.767019	0.34375	0.03125	0.0941075	0.203653	0.0941075	0.203653
sp|Q91V92|ACLY_MOUSE	Q91V92	Acly	ATP-citrate synthase OS=Mus musculus GN=Acly PE=1 SV=1	183.19	0	3	sp|Q91V92|ACLY_MOUSE	114.857	184.948	183.842	155.956	92.132	805.888	754.099	316.178	169.899	535.138	0.205684	0.70205	1.52794	0.0833333	0	0.0963828	0.20828	0.0963828	0.20828
sp|P30681|HMGB2_MOUSE	P30681	Hmgb2	High mobility group protein B2 OS=Mus musculus GN=Hmgb2 PE=1 SV=3	233.02	0	5	sp|P30681|HMGB2_MOUSE	5026.88	4550.75	2433.35	1738.34	621.836	3190.8	1719.83	1649.99	3492.05	1684.91	0.464899	0.588613	-0.982162	0.0714286	0	0.0968232	0.208598	0.0968232	0.208598
sp|Q8BKH7|SIN1_MOUSE	Q8BKH7	Mapkap1	Target of rapamycin complex 2 subunit MAPKAP1 OS=Mus musculus GN=Mapkap1 PE=1 SV=1	30.32	0	1	sp|Q8BKH7|SIN1_MOUSE	0.258974	0.258974	10.6927	0.258974	0.258974	19.341	19.6426	8.61667	0.258974	13.9788	1.81937	0.780453	5.63948	0.75	0.25	0.0970278	0.208598	0.0970278	0.208598
sp|Q8K482|EMIL2_MOUSE	Q8K482	Emilin2	EMILIN-2 OS=Mus musculus GN=Emilin2 PE=1 SV=1	154.17	0	4	sp|Q8K482|EMIL2_MOUSE	495.703	511.255	456.165	673.807	284.243	448.118	414.252	323.002	503.479	368.627	0.179502	0.208455	-0.460735	0.25	0	0.0970798	0.208598	0.0970798	0.208598
sp|Q99JY4|TRABD_MOUSE	Q99JY4	Trabd	TraB domain-containing protein OS=Mus musculus GN=Trabd PE=1 SV=1	43.83	0.00708104	1	sp|Q99JY4|TRABD_MOUSE	318.32	81.1656	185.388	131.998	55.3613	48.1329	97.8064	160.415	158.693	76.5838	0.569318	0.570023	-1.08806	0.25	0	0.0970063	0.208598	0.0970063	0.208598
sp|E9Q5C9|NOLC1_MOUSE	E9Q5C9	Nolc1	Nucleolar and coiled-body phosphoprotein 1 OS=Mus musculus GN=Nolc1 PE=2 SV=1	128.77	0	3	sp|E9Q5C9|NOLC1_MOUSE	822.851	888.189	1152.1	757.38	460.69	392.624	888.145	671.657	855.52	566.173	0.191234	0.371308	-0.619989	0	0	0.0974725	0.20906	0.0974725	0.20906
sp|Q9WTR1|TRPV2_MOUSE	Q9WTR1	Trpv2	Transient receptor potential cation channel subfamily V member 2 OS=Mus musculus GN=Trpv2 PE=1 SV=2	41.13	0.00691244	1	sp|Q9WTR1|TRPV2_MOUSE	56.9928	19.3845	15.5702	20.6703	24.212	125.466	42.8853	53.0926	20.0274	47.989	0.68718	0.722054	1.25327	0.5	0	0.0975706	0.20906	0.0975706	0.20906
sp|O35387|HAX1_MOUSE	O35387	Hax1	HCLS1-associated protein X-1 OS=Mus musculus GN=Hax1 PE=1 SV=1	155.42	0	5	sp|O35387|HAX1_MOUSE	646.916	283.886	597.973	407.403	843.163	719.433	497.647	1033.52	502.688	781.298	0.348655	0.290531	0.658068	0.1	0	0.0982684	0.210258	0.0982684	0.210258
sp|O54833|CSK22_MOUSE	O54833	Csnk2a2	Casein kinase II subunit alpha' OS=Mus musculus GN=Csnk2a2 PE=1 SV=1	88.29	0	2	sp|O54833|CSK22_MOUSE	239.069	242.545	364.004	159.094	549.776	388.653	302.888	318.312	240.807	353.483	0.336489	0.289626	0.546625	0.125	0	0.0989068	0.211029	0.0989068	0.211029
sp|Q61686|CBX5_MOUSE	Q61686	Cbx5	Chromobox protein homolog 5 OS=Mus musculus GN=Cbx5 PE=1 SV=1	66.49	0.0018797	2	sp|Q61686|CBX5_MOUSE	158.162	376.894	182.114	282.726	233.531	1122.45	567.346	310.658	232.42	439.002	0.401478	0.72004	0.887657	0	0	0.0987858	0.211029	0.0987858	0.211029
sp|F6ZDS4|TPR_MOUSE	F6ZDS4	Tpr	Nucleoprotein TPR OS=Mus musculus GN=Tpr PE=1 SV=1	688.42	0	16	sp|F6ZDS4|TPR_MOUSE	1562.9	1149.77	1037.43	983.882	1331.63	1960.31	1500.74	2326.93	1093.6	1730.53	0.221557	0.253481	0.651204	0.235294	0.102941	0.0991329	0.211214	0.0991329	0.211214
sp|Q9QYF1|RDH11_MOUSE	Q9QYF1	Rdh11	Retinol dehydrogenase 11 OS=Mus musculus GN=Rdh11 PE=1 SV=2	93.6	0	2	sp|Q9QYF1|RDH11_MOUSE	598.68	773.351	555.096	547.278	193.202	704.662	306.122	416.267	576.888	361.194	0.170734	0.541926	-0.691453	0	0	0.102091	0.217213	0.102091	0.217213
sp|Q99N80|SYTL1_MOUSE	Q99N80	Sytl1	Synaptotagmin-like protein 1 OS=Mus musculus GN=Sytl1 PE=1 SV=2	66.22	0.00187266	2	sp|Q99N80|SYTL1_MOUSE	15.3796	111.509	59.5702	492.092	285.827	355.825	178.896	246.858	85.5395	266.342	1.28822	0.277175	1.7045	0.375	0	0.102898	0.218622	0.102898	0.218622
sp|Q3UB74|TBRG1_MOUSE	Q3UB74	Tbrg1	Transforming growth factor beta regulator 1 OS=Mus musculus GN=Tbrg1 PE=1 SV=2	49.25	0	1	sp|Q3UB74|TBRG1_MOUSE	126.835	102.029	118.119	340.701	281.635	336.48	185.108	261.094	122.477	271.364	0.657209	0.235499	1.1476	0	0	0.103204	0.218966	0.103204	0.218966
sp|Q62351|TFR1_MOUSE	Q62351	Tfrc	Transferrin receptor protein 1 OS=Mus musculus GN=Tfrc PE=1 SV=1	494.6	0	9	sp|Q62351|TFR1_MOUSE	4311.39	2346.18	3322.67	2717.91	1662.95	1512.82	2257.18	2900.91	3020.29	1960.07	0.270309	0.303669	-0.633287	0.05	0	0.103467	0.218971	0.103467	0.218971
sp|Q9D787|PPIL2_MOUSE	Q9D787	Ppil2	Peptidyl-prolyl cis-trans isomerase-like 2 OS=Mus musculus GN=Ppil2 PE=1 SV=2	71.1	0.00193798	1	sp|Q9D787|PPIL2_MOUSE	65.0787	153.188	189.062	81.8177	271.197	162.067	116.902	323.894	117.503	216.632	0.479724	0.43729	0.905073	0	0	0.103495	0.218971	0.103495	0.218971
sp|Q9CPS7|PNO1_MOUSE	Q9CPS7	Pno1	RNA-binding protein PNO1 OS=Mus musculus GN=Pno1 PE=1 SV=1	33.07	0	1	sp|Q9CPS7|PNO1_MOUSE	174.183	243.616	186.626	131.609	237.04	460.213	256.017	217.273	180.405	246.529	0.251052	0.385573	0.450306	0	0	0.1044	0.220577	0.1044	0.220577
sp|Q78ZA7|NP1L4_MOUSE	Q78ZA7	Nap1l4	Nucleosome assembly protein 1-like 4 OS=Mus musculus GN=Nap1l4 PE=1 SV=1	208.76	0	4	sp|Q78ZA7|NP1L4_MOUSE	1987.81	832.544	744.866	674.706	250.035	1093.65	587.435	364.011	788.705	475.723	0.586722	0.651534	-0.768049	0	0	0.106516	0.223183	0.106516	0.223183
sp|Q8K310|MATR3_MOUSE	Q8K310	Matr3	Matrin-3 OS=Mus musculus GN=Matr3 PE=1 SV=1	1291.88	0	27	sp|Q8K310|MATR3_MOUSE	7905.96	7459.39	5589.4	7018.78	10720.9	11512.3	9366.64	8076.11	7239.08	10043.8	0.14351	0.152708	0.469805	0.0859375	0.0234375	0.106441	0.223183	0.106441	0.223183
sp|Q923D5|WBP11_MOUSE	Q923D5	Wbp11	WW domain-binding protein 11 OS=Mus musculus GN=Wbp11 PE=1 SV=2	234.52	0	6	sp|Q923D5|WBP11_MOUSE	501.361	502.042	524.506	640.445	985.626	1082.02	529.73	736.172	513.274	860.899	0.122576	0.299304	0.731158	0.0416667	0	0.106355	0.223183	0.106355	0.223183
sp|Q9CPQ8|ATP5L_MOUSE	Q9CPQ8	Atp5l	ATP synthase subunit g, mitochondrial OS=Mus musculus GN=Atp5l PE=1 SV=1	48.12	0.00649878	1	sp|Q9CPQ8|ATP5L_MOUSE	38.1444	51.7284	29.3212	155.388	74.4136	258.91	123.559	75.6761	44.9364	99.6174	0.853051	0.652783	1.12227	0.25	0	0.106235	0.223183	0.106235	0.223183
sp|Q9CQ54|NDUC2_MOUSE	Q9CQ54	Ndufc2	NADH dehydrogenase [ubiquinone] 1 subunit C2 OS=Mus musculus GN=Ndufc2 PE=1 SV=1	98.13	0	2	sp|Q9CQ54|NDUC2_MOUSE	1056.4	737.444	817.462	1193.29	1716.34	1594.35	1260.2	1040.74	936.932	1427.28	0.221578	0.220249	0.609121	0	0	0.10603	0.223183	0.10603	0.223183
sp|Q9DB15|RM12_MOUSE	Q9DB15	Mrpl12	39S ribosomal protein L12, mitochondrial OS=Mus musculus GN=Mrpl12 PE=1 SV=2	170.56	0	4	sp|Q9DB15|RM12_MOUSE	1130.44	461.302	385.998	508.599	1484.72	1128.69	990.932	560.468	484.951	1059.81	0.551773	0.366975	1.12656	0.125	0	0.10651	0.223183	0.10651	0.223183
sp|O88665|BRD7_MOUSE	O88665	Brd7	Bromodomain-containing protein 7 OS=Mus musculus GN=Brd7 PE=1 SV=1	57.19	0.0034662	2	sp|O88665|BRD7_MOUSE	58.821	45.3243	67.7837	37.3514	113.691	62.4541	51.3027	134.811	52.0726	88.0727	0.259823	0.442789	0.706616	0.375	0	0.107309	0.224535	0.107309	0.224535
sp|P17225|PTBP1_MOUSE	P17225	Ptbp1	Polypyrimidine tract-binding protein 1 OS=Mus musculus GN=Ptbp1 PE=1 SV=2	111.97	0	3	sp|P17225|PTBP1_MOUSE	619.229	456.91	323.853	505.696	78.7813	223.113	379.531	459.353	481.303	301.322	0.256811	0.592605	-0.724092	0	0	0.10781	0.224653	0.10781	0.224653
sp|P62908|RS3_MOUSE	P62908	Rps3	40S ribosomal protein S3 OS=Mus musculus GN=Rps3 PE=1 SV=1	924.49	0	24	sp|P62908|RS3_MOUSE	34754.7	26154.3	32765.9	34853.8	20203	29152.7	24827.3	15556.8	33760.3	22515.2	0.127587	0.261355	-0.591451	0.05	0.01	0.107635	0.224653	0.107635	0.224653
sp|Q9D0T1|NH2L1_MOUSE	Q9D0T1	Snu13	NHP2-like protein 1 OS=Mus musculus GN=Snu13 PE=1 SV=4	109.57	0	2	sp|Q9D0T1|NH2L1_MOUSE	34.9534	294.141	230.887	435.975	631.495	726.316	327.501	285.506	262.514	479.498	0.668602	0.44476	0.803287	0	0	0.107764	0.224653	0.107764	0.224653
sp|Q78IK2|USMG5_MOUSE	Q78IK2	Usmg5	Up-regulated during skeletal muscle growth protein 5 OS=Mus musculus GN=Usmg5 PE=1 SV=1	80.65	0	1	sp|Q78IK2|USMG5_MOUSE	1059.74	1097.58	522.417	1823.53	69.5643	1106.32	597.272	466.618	1078.66	531.945	0.474486	0.764048	-1.03063	0.25	0	0.108687	0.226144	0.108687	0.226144
sp|Q9D823|RL37_MOUSE	Q9D823	Rpl37	60S ribosomal protein L37 OS=Mus musculus GN=Rpl37 PE=3 SV=3	87.35	0	3	sp|Q9D823|RL37_MOUSE	3417.96	883.627	2781.47	1664.29	2401.54	326.228	521.389	1222.61	2222.88	871.998	0.5174	0.839317	-1.43018	0.0833333	0	0.108823	0.226144	0.108823	0.226144
sp|Q3TZZ7|ESYT2_MOUSE	Q3TZZ7	Esyt2	Extended synaptotagmin-2 OS=Mus musculus GN=Esyt2 PE=1 SV=1	41.73	0	1	sp|Q3TZZ7|ESYT2_MOUSE	208.494	171.183	355.919	418.466	164.485	85.3359	103.521	322.282	282.207	134.003	0.408151	0.637679	-1.06184	0	0	0.109473	0.226562	0.109473	0.226562
sp|Q62203|SF3A2_MOUSE	Q62203	Sf3a2	Splicing factor 3A subunit 2 OS=Mus musculus GN=Sf3a2 PE=1 SV=2	382.5	0	9	sp|Q62203|SF3A2_MOUSE	1353.38	703.32	940.812	696.314	2476.85	1348.4	752.709	2202.31	822.066	1775.36	0.333878	0.466606	1.08302	0.075	0	0.109358	0.226562	0.109358	0.226562
sp|Q8R149|BUD13_MOUSE	Q8R149	Bud13	BUD13 homolog OS=Mus musculus GN=Bud13 PE=1 SV=1	102.72	0	2	sp|Q8R149|BUD13_MOUSE	170.588	143.12	118.158	288.061	241.944	305.761	183.549	431.681	156.854	273.853	0.417637	0.36596	0.799666	0	0	0.109468	0.226562	0.109468	0.226562
sp|Q8K2T8|PAF1_MOUSE	Q8K2T8	Paf1	RNA polymerase II-associated factor 1 homolog OS=Mus musculus GN=Paf1 PE=1 SV=1	149.76	0	3	sp|Q8K2T8|PAF1_MOUSE	121.486	61.4581	241.932	323.061	273.741	390.195	286.18	240.085	181.709	279.96	0.629641	0.217643	0.707174	0.25	0	0.109799	0.226927	0.109799	0.226927
sp|Q99N84|RT18B_MOUSE	Q99N84	Mrps18b	28S ribosomal protein S18b, mitochondrial OS=Mus musculus GN=Mrps18b PE=1 SV=1	125.12	0	2	sp|Q99N84|RT18B_MOUSE	206.226	404.254	505.825	164.199	1155.76	337.22	313.051	872.687	305.24	604.954	0.506424	0.618813	0.909834	0	0	0.110419	0.227898	0.110419	0.227898
sp|Q9DBE9|SPB1_MOUSE	Q9DBE9	Ftsj3	pre-rRNA processing protein FTSJ3 OS=Mus musculus GN=Ftsj3 PE=1 SV=1	347.21	0	8	sp|Q9DBE9|SPB1_MOUSE	1123.37	1046.79	979.192	1273.57	1925.33	2146.64	1663.86	1026.29	1085.08	1794.59	0.114357	0.286775	0.722917	0.1875	0	0.11119	0.229179	0.11119	0.229179
sp|Q60749|KHDR1_MOUSE	Q60749	Khdrbs1	KH domain-containing, RNA-binding, signal transduction-associated protein 1 OS=Mus musculus GN=Khdrbs1 PE=1 SV=2	585.85	0	15	sp|Q60749|KHDR1_MOUSE	4463.34	4425.05	4343.08	3810.07	7612.87	7733.81	5129.22	4631.4	4384.07	6371.05	0.0714422	0.259058	0.511384	0.109375	0.015625	0.111594	0.229698	0.111594	0.229698
sp|Q9DCT8|CRIP2_MOUSE	Q9DCT8	Crip2	Cysteine-rich protein 2 OS=Mus musculus GN=Crip2 PE=1 SV=1	70.13	0.0019305	1	sp|Q9DCT8|CRIP2_MOUSE	0.258974	0.258974	0.258974	102.273	0.258974	131.295	100.26	89.9541	0.258974	95.1072	1.9799	0.699497	8.51848	0.75	0.25	0.114785	0.235947	0.114785	0.235947
sp|Q3U9G9|LBR_MOUSE	Q3U9G9	Lbr	Lamin-B receptor OS=Mus musculus GN=Lbr PE=1 SV=2	880.59	0	19	sp|Q3U9G9|LBR_MOUSE	7346.61	10943.4	8563.68	11396.7	13231.9	16255.2	10649	14335.3	9753.55	13783.6	0.201866	0.171867	0.508612	0.0795455	0	0.115801	0.237713	0.115801	0.237713
sp|Q9DC28|KC1D_MOUSE	Q9DC28	Csnk1d	Casein kinase I isoform delta OS=Mus musculus GN=Csnk1d PE=1 SV=2	48.76	0.00654129	1	sp|Q9DC28|KC1D_MOUSE	494.437	491.259	546.127	309.238	355.948	152.853	240.716	452.109	492.848	298.332	0.225475	0.435865	-0.751635	0	0	0.116436	0.238372	0.116436	0.238372
sp|Q9JHS4|CLPX_MOUSE	Q9JHS4	Clpx	ATP-dependent Clp protease ATP-binding subunit clpX-like, mitochondrial OS=Mus musculus GN=Clpx PE=1 SV=2	322.71	0	6	sp|Q9JHS4|CLPX_MOUSE	724.375	624.614	524.614	420.632	1465.74	565.18	940.028	758.113	574.614	849.071	0.227623	0.415315	0.560448	0.208333	0	0.116331	0.238372	0.116331	0.238372
sp|Q80TY5|VP13B_MOUSE	Q80TY5	Vps13b	Vacuolar protein sorting-associated protein 13B OS=Mus musculus GN=Vps13b PE=1 SV=2	87.75	0	3	sp|Q80TY5|VP13B_MOUSE	382.422	365.328	237.045	523.431	504.444	783.194	332.518	1034.14	373.875	643.819	0.310781	0.465746	0.749851	0.666667	0	0.117033	0.239231	0.117033	0.239231
sp|Q9D855|QCR7_MOUSE	Q9D855	Uqcrb	Cytochrome b-c1 complex subunit 7 OS=Mus musculus GN=Uqcrb PE=1 SV=3	63.27	0.00182482	2	sp|Q9D855|QCR7_MOUSE	67.9351	324.826	273.106	252.157	815.499	319.109	330.275	271.477	262.631	324.692	0.48783	0.588698	0.306967	0	0	0.117326	0.239231	0.117326	0.239231
sp|Q9DCG9|TR112_MOUSE	Q9DCG9	Trmt112	Multifunctional methyltransferase subunit TRM112-like protein OS=Mus musculus GN=Trmt112 PE=1 SV=1	54.7	0.00425532	2	sp|Q9DCG9|TR112_MOUSE	85.3426	240.191	340.441	307.109	153.23	1005.36	795.026	424.143	273.65	609.585	0.465479	0.638931	1.09631	0	0	0.117329	0.239231	0.117329	0.239231
sp|P67984|RL22_MOUSE	P67984	Rpl22	60S ribosomal protein L22 OS=Mus musculus GN=Rpl22 PE=1 SV=2	60.65	0.00267618	1	sp|P67984|RL22_MOUSE	2911.72	3223.38	4193.77	1952.79	2337.73	244.285	3282.74	1169.33	3067.55	1753.53	0.300835	0.755753	-0.889827	0	0	0.117962	0.2402	0.117962	0.2402
sp|P97376|FRG1_MOUSE	P97376	Frg1	Protein FRG1 OS=Mus musculus GN=Frg1 PE=1 SV=2	118.18	0	3	sp|P97376|FRG1_MOUSE	218.96	293.027	462.132	701.468	467.718	1256.76	677.283	495.695	377.58	586.489	0.511137	0.506496	0.654937	0	0	0.119036	0.24206	0.119036	0.24206
sp|Q6PDQ2|CHD4_MOUSE	Q6PDQ2	Chd4	Chromodomain-helicase-DNA-binding protein 4 OS=Mus musculus GN=Chd4 PE=1 SV=1	661.94	0	16	sp|Q6PDQ2|CHD4_MOUSE	3447	3021.74	2026.31	3145.67	4029.61	7027.77	3274.27	3737.48	3083.71	3883.55	0.211572	0.376843	0.33198	0.236111	0.0694444	0.119387	0.242451	0.119387	0.242451
sp|Q9D883|U2AF1_MOUSE	Q9D883	U2af1	Splicing factor U2AF 35 kDa subunit OS=Mus musculus GN=U2af1 PE=1 SV=4	248.51	0	5	sp|Q9D883|U2AF1_MOUSE	828.889	332.359	524.273	335.212	434.804	1343.73	965.61	737.329	429.742	851.47	0.462691	0.440291	1.00918	0	0	0.120645	0.244678	0.120645	0.244678
sp|P62320|SMD3_MOUSE	P62320	Snrpd3	Small nuclear ribonucleoprotein Sm D3 OS=Mus musculus GN=Snrpd3 PE=1 SV=1	473.22	0	6	sp|P62320|SMD3_MOUSE	8183.06	9365.83	8865.41	7985.58	25628.8	18881.5	9720.21	8014.89	8524.23	14300.9	0.0737951	0.529194	0.66953	0.3125	0.09375	0.120913	0.244892	0.120913	0.244892
sp|Q9D8E6|RL4_MOUSE	Q9D8E6	Rpl4	60S ribosomal protein L4 OS=Mus musculus GN=Rpl4 PE=1 SV=3	1328.49	0	22	sp|Q9D8E6|RL4_MOUSE	16690.4	14943.6	14840.8	13561.7	45142.4	23846.5	21032.5	13718.6	14892.2	22439.5	0.0856189	0.520442	0.58865	0.137097	0.016129	0.121489	0.245732	0.121489	0.245732
sp|Q60865|CAPR1_MOUSE	Q60865	Caprin1	Caprin-1 OS=Mus musculus GN=Caprin1 PE=1 SV=2	355.24	0	7	sp|Q60865|CAPR1_MOUSE	2720.16	3565.99	3894.59	3198.86	2424.79	2764.61	2570.81	1811.67	3382.43	2497.8	0.150738	0.172077	-0.435889	0.03125	0	0.123169	0.248797	0.123169	0.248797
sp|Q922Y1|UBXN1_MOUSE	Q922Y1	Ubxn1	UBX domain-containing protein 1 OS=Mus musculus GN=Ubxn1 PE=1 SV=1	55.91	0.00428449	1	sp|Q922Y1|UBXN1_MOUSE	77.4889	68.2917	186.339	66.0402	97.5887	272.636	187.123	117.771	72.8903	152.447	0.58346	0.468935	1.02906	0	0	0.123901	0.249944	0.123901	0.249944
sp|Q99N94|RM09_MOUSE	Q99N94	Mrpl9	39S ribosomal protein L9, mitochondrial OS=Mus musculus GN=Mrpl9 PE=1 SV=2	138.6	0	4	sp|Q99N94|RM09_MOUSE	311.655	480.845	686.488	333.884	743.895	752.834	536.576	575.232	407.365	659.563	0.381016	0.172191	0.707161	0.0625	0	0.12436	0.250537	0.12436	0.250537
sp|P14115|RL27A_MOUSE	P14115	Rpl27a	60S ribosomal protein L27a OS=Mus musculus GN=Rpl27a PE=1 SV=5	347.72	0	7	sp|P14115|RL27A_MOUSE	44182.5	12299.5	28633.4	33442.9	27318.3	12432.1	17548.7	8133.75	31038.1	14990.4	0.447446	0.504838	-1.06698	0.15	0.05	0.125114	0.251721	0.125114	0.251721
sp|Q6PGH1|BUD31_MOUSE	Q6PGH1	Bud31	Protein BUD31 homolog OS=Mus musculus GN=Bud31 PE=1 SV=1	127.01	0	3	sp|Q6PGH1|BUD31_MOUSE	186.799	626.446	303.288	154.888	458.201	465.623	631.182	355.88	245.043	461.912	0.677626	0.238434	0.956485	0.0833333	0	0.125588	0.25234	0.125588	0.25234
sp|P01027|CO3_MOUSE	P01027	C3	Complement C3 OS=Mus musculus GN=C3 PE=1 SV=3	64.8	0.00185185	2	sp|P01027|CO3_MOUSE	5.38651	594.197	50.1464	233.807	196.19	977.975	144.471	721.961	141.977	459.075	1.21231	0.797058	1.79732	0.375	0	0.126468	0.253676	0.126468	0.253676
sp|Q91V81|RBM42_MOUSE	Q91V81	Rbm42	RNA-binding protein 42 OS=Mus musculus GN=Rbm42 PE=1 SV=1	66.62	0.00188501	2	sp|Q91V81|RBM42_MOUSE	237.133	402.978	418.796	211.889	118.004	310.729	202.349	177.497	320.056	189.923	0.340856	0.398609	-0.705879	0	0	0.126755	0.253676	0.126755	0.253676
sp|Q9WTM5|RUVB2_MOUSE	Q9WTM5	Ruvbl2	RuvB-like 2 OS=Mus musculus GN=Ruvbl2 PE=1 SV=3	1367.5	0	23	sp|Q9WTM5|RUVB2_MOUSE	10783.4	12366.7	12420.3	16777.5	17362.8	28223.5	17937.9	14160.1	12393.5	17650.4	0.196752	0.314046	0.509925	0.0892857	0	0.126675	0.253676	0.126675	0.253676
sp|Q80VL1|TDRKH_MOUSE	Q80VL1	Tdrkh	Tudor and KH domain-containing protein OS=Mus musculus GN=Tdrkh PE=1 SV=1	188.83	0	3	sp|Q80VL1|TDRKH_MOUSE	150.198	111.759	129.508	62.754	256.418	90.7403	170.615	278.981	120.634	213.516	0.328764	0.432059	0.797899	0.166667	0	0.127181	0.25386	0.127181	0.25386
sp|Q9JHJ0|TMOD3_MOUSE	Q9JHJ0	Tmod3	Tropomodulin-3 OS=Mus musculus GN=Tmod3 PE=1 SV=1	34.89	0.00996441	1	sp|Q9JHJ0|TMOD3_MOUSE	4.50033	71.7178	106.108	248.166	178.558	368.237	217.482	96.814	88.9131	198.02	0.954801	0.52817	1.17568	0	0	0.127153	0.25386	0.127153	0.25386
sp|P80316|TCPE_MOUSE	P80316	Cct5	T-complex protein 1 subunit epsilon OS=Mus musculus GN=Cct5 PE=1 SV=1	597.52	0	13	sp|P80316|TCPE_MOUSE	2832.49	3766.01	4607.74	2548.66	2856.72	9661.79	7801.89	4450.48	3299.25	6126.19	0.272461	0.500224	0.851339	0.133333	0.0333333	0.127608	0.254377	0.127608	0.254377
sp|O54692|ZW10_MOUSE	O54692	Zw10	Centromere/kinetochore protein zw10 homolog OS=Mus musculus GN=Zw10 PE=1 SV=3	63.26	0	1	sp|O54692|ZW10_MOUSE	0.318972	12.818	63.3837	39.5216	16.4005	69.8203	284.692	48.6496	26.1698	59.235	0.970364	1.16181	1.37263	0	0	0.127952	0.254395	0.127952	0.254395
sp|Q05144|RAC2_MOUSE	Q05144	Rac2	Ras-related C3 botulinum toxin substrate 2 OS=Mus musculus GN=Rac2 PE=1 SV=1	232.54	0	5	sp|Q05144|RAC2_MOUSE	1584.14	3141.49	3292.24	5198.68	4222.34	5716.48	5737.6	3909.56	3216.87	4969.41	0.448028	0.197597	0.611325	0.125	0	0.127818	0.254395	0.127818	0.254395
sp|Q9D6U8|F162A_MOUSE	Q9D6U8	Fam162a	Protein FAM162A OS=Mus musculus GN=Fam162a PE=1 SV=1	80.22	0	2	sp|Q9D6U8|F162A_MOUSE	1474.17	975.582	1150.68	1270.76	1085.01	484.59	349.043	1342.32	1210.72	784.802	0.172055	0.582816	-0.737813	0	0	0.128351	0.254853	0.128351	0.254853
sp|P07742|RIR1_MOUSE	P07742	Rrm1	Ribonucleoside-diphosphate reductase large subunit OS=Mus musculus GN=Rrm1 PE=1 SV=2	92.11	0	1	sp|P07742|RIR1_MOUSE	176.925	214.416	332.782	192.28	108.717	98.7782	146.73	253.835	203.348	127.723	0.309091	0.466767	-0.684943	0.125	0	0.128634	0.255083	0.128634	0.255083
sp|P47911|RL6_MOUSE	P47911	Rpl6	60S ribosomal protein L6 OS=Mus musculus GN=Rpl6 PE=1 SV=3	653.21	0	14	sp|P47911|RL6_MOUSE	10496.4	18492.8	16170.8	14885.2	32814.2	23507.6	18582.6	15857.9	15528	21045.1	0.22382	0.328536	0.429905	0.0833333	0	0.128967	0.255409	0.128967	0.255409
sp|Q921F2|TADBP_MOUSE	Q921F2	Tardbp	TAR DNA-binding protein 43 OS=Mus musculus GN=Tardbp PE=1 SV=1	441.88	0	7	sp|Q921F2|TADBP_MOUSE	11300.1	7937.75	6269.74	7429.44	5397.47	1805.96	6466.49	7427.03	7683.6	5931.98	0.262295	0.465716	-0.378359	0	0	0.130468	0.258045	0.130468	0.258045
sp|P47963|RL13_MOUSE	P47963	Rpl13	60S ribosomal protein L13 OS=Mus musculus GN=Rpl13 PE=1 SV=3	1052.18	0	18	sp|P47963|RL13_MOUSE	151978	29904.2	70322.6	63709.4	62017.7	29768.6	36797.8	29165.1	67016	33283.2	0.655693	0.391688	-1.01604	0	0	0.130804	0.258299	0.130804	0.258299
sp|Q9D5T0|ATAD1_MOUSE	Q9D5T0	Atad1	ATPase family AAA domain-containing protein 1 OS=Mus musculus GN=Atad1 PE=1 SV=1	130.02	0	4	sp|Q9D5T0|ATAD1_MOUSE	577.947	486.87	615.859	1052.59	1408.09	1217.37	987.263	619.554	596.903	1102.32	0.36888	0.320598	0.877798	0.0625	0	0.130937	0.258299	0.130937	0.258299
sp|P17426|AP2A1_MOUSE	P17426	Ap2a1	AP-2 complex subunit alpha-1 OS=Mus musculus GN=Ap2a1 PE=1 SV=1	95.38	0	2	sp|P17426|AP2A1_MOUSE	156.072	145.09	287.799	456.908	120.858	109.193	133.491	220.789	221.936	127.174	0.556613	0.347631	-0.73861	0.125	0	0.131941	0.259603	0.131941	0.259603
sp|Q80Y14|GLRX5_MOUSE	Q80Y14	Glrx5	Glutaredoxin-related protein 5, mitochondrial OS=Mus musculus GN=Glrx5 PE=1 SV=2	139.77	0	2	sp|Q80Y14|GLRX5_MOUSE	621.707	362.148	478.681	267.924	160.317	252.817	246.574	442.905	420.414	249.695	0.353007	0.432512	-0.737765	0.5	0	0.131811	0.259603	0.131811	0.259603
sp|O35465|FKBP8_MOUSE	O35465	Fkbp8	Peptidyl-prolyl cis-trans isomerase FKBP8 OS=Mus musculus GN=Fkbp8 PE=1 SV=2	432.67	0	10	sp|O35465|FKBP8_MOUSE	2928.04	2466.72	3124.58	3881.88	3542.98	5057.77	4231.28	4287.43	3026.31	4259.35	0.190144	0.144698	0.493804	0.1	0.025	0.13242	0.260208	0.13242	0.260208
sp|Q921H8|THIKA_MOUSE	Q921H8	Acaa1a	3-ketoacyl-CoA thiolase A, peroxisomal OS=Mus musculus GN=Acaa1a PE=1 SV=1	190.4	0	5	sp|Q921H8|THIKA_MOUSE	1882.82	1411.42	1600.64	1332.27	875.529	661.927	1709.94	1124.92	1506.03	1000.22	0.157237	0.414132	-0.598872	0.3	0	0.132738	0.260496	0.132738	0.260496
sp|P09055|ITB1_MOUSE	P09055	Itgb1	Integrin beta-1 OS=Mus musculus GN=Itgb1 PE=1 SV=1	109.55	0	2	sp|P09055|ITB1_MOUSE	1102.63	301.421	387.788	332.706	293.781	225.089	244.762	346.16	360.247	269.272	0.720467	0.195186	-0.421696	0	0	0.133101	0.260871	0.133101	0.260871
sp|Q8R3F5|FABD_MOUSE	Q8R3F5	Mcat	Malonyl-CoA-acyl carrier protein transacylase, mitochondrial OS=Mus musculus GN=Mcat PE=1 SV=3	56.51	0.00430663	1	sp|Q8R3F5|FABD_MOUSE	49.5275	14.6855	59.7084	196.242	59.3895	166.985	130.406	189.485	54.6179	148.695	0.997367	0.4168	1.44021	0.25	0	0.13345	0.261218	0.13345	0.261218
sp|Q9CWZ3|RBM8A_MOUSE	Q9CWZ3	Rbm8a	RNA-binding protein 8A OS=Mus musculus GN=Rbm8a PE=1 SV=4	378.63	0	6	sp|Q9CWZ3|RBM8A_MOUSE	2736.58	630.94	541.873	602.445	1582.21	1399.9	1296.18	2238.56	616.692	1491.06	0.951325	0.259687	1.2714	0.142857	0.0357143	0.134212	0.26237	0.134212	0.26237
sp|Q921M3|SF3B3_MOUSE	Q921M3	Sf3b3	Splicing factor 3B subunit 3 OS=Mus musculus GN=Sf3b3 PE=1 SV=1	830.04	0	14	sp|Q921M3|SF3B3_MOUSE	4441.08	3557.29	2880.18	6217.31	12751.9	6174.94	4491.47	5290.96	3999.18	5732.95	0.338005	0.526585	0.524133	0.132353	0.0147059	0.134504	0.262603	0.134504	0.262603
sp|Q9Z204|HNRPC_MOUSE	Q9Z204	Hnrnpc	Heterogeneous nuclear ribonucleoproteins C1/C2 OS=Mus musculus GN=Hnrnpc PE=1 SV=1	1331.85	0	23	sp|Q9Z204|HNRPC_MOUSE	19545.1	19830.7	10508.9	19010.8	41429.9	21791.4	20461.3	21997	19277.9	21894.2	0.260657	0.37963	0.18372	0.025	0	0.134964	0.263163	0.134964	0.263163
sp|Q3THS6|METK2_MOUSE	Q3THS6	Mat2a	S-adenosylmethionine synthase isoform type-2 OS=Mus musculus GN=Mat2a PE=1 SV=2	189.62	0	3	sp|Q3THS6|METK2_MOUSE	1824.42	1913.08	1388.42	2444.14	467.665	2129.91	1666.15	737.911	1868.75	1202.03	0.228999	0.623198	-0.752646	0.0833333	0	0.136524	0.265863	0.136524	0.265863
sp|Q8VDW0|DX39A_MOUSE	Q8VDW0	Ddx39a	ATP-dependent RNA helicase DDX39A OS=Mus musculus GN=Ddx39a PE=1 SV=1	353.63	0	9	sp|Q8VDW0|DX39A_MOUSE	2720.55	5287.04	4915.4	6815.34	5918.49	11093	7347.36	5646.28	5101.22	6632.92	0.34239	0.334342	0.371343	0.0833333	0	0.136991	0.266263	0.136991	0.266263
sp|Q91ZW3|SMCA5_MOUSE	Q91ZW3	Smarca5	SWI/SNF-related matrix-associated actin-dependent regulator of chromatin subfamily A member 5 OS=Mus musculus GN=Smarca5 PE=1 SV=1	415.29	0	11	sp|Q91ZW3|SMCA5_MOUSE	1654.83	2520.96	1902.63	3525.15	2245.47	5823.97	3856.59	3273.88	2211.8	3565.24	0.347085	0.395995	0.698178	0.0227273	0	0.137081	0.266263	0.137081	0.266263
sp|Q920Q4|VPS16_MOUSE	Q920Q4	Vps16	Vacuolar protein sorting-associated protein 16 homolog OS=Mus musculus GN=Vps16 PE=1 SV=3	90.39	0	3	sp|Q920Q4|VPS16_MOUSE	223.286	166.272	151.01	113.248	259.111	188.889	185.199	320.033	158.641	224	0.279542	0.269504	0.481461	0.0833333	0	0.137522	0.266778	0.137522	0.266778
sp|Q8BGX2|TIM29_MOUSE	Q8BGX2	Timm29	Mitochondrial import inner membrane translocase subunit Tim29 OS=Mus musculus GN=Timm29 PE=1 SV=1	84.4	0	1	sp|Q8BGX2|TIM29_MOUSE	275.306	229.076	163.837	167.39	32.3807	331.596	160.529	1.11754	198.233	96.455	0.25586	1.14324	-1.4415	0.25	0	0.138193	0.267738	0.138193	0.267738
sp|P19467|MUC13_MOUSE	P19467	Muc13	Mucin-13 OS=Mus musculus GN=Muc13 PE=2 SV=1	72.86	0.00195695	2	sp|P19467|MUC13_MOUSE	970.897	619.896	786.191	1300.68	143.696	844.655	666.689	604.235	878.544	635.462	0.317395	0.528762	-0.461037	0	0	0.138817	0.268262	0.138817	0.268262
sp|Q9CYI4|LUC7L_MOUSE	Q9CYI4	Luc7l	Putative RNA-binding protein Luc7-like 1 OS=Mus musculus GN=Luc7l PE=1 SV=2	181.48	0	3	sp|Q9CYI4|LUC7L_MOUSE	1482.12	945.57	947.192	1167.12	1494.63	2330.89	1622.16	1181.5	1057.15	1558.4	0.223186	0.293087	0.566515	0	0	0.138684	0.268262	0.138684	0.268262
sp|O55022|PGRC1_MOUSE	O55022	Pgrmc1	Membrane-associated progesterone receptor component 1 OS=Mus musculus GN=Pgrmc1 PE=1 SV=4	106.12	0	2	sp|O55022|PGRC1_MOUSE	497.222	297.449	222.917	533.643	565.162	937.43	556.911	378.834	397.336	561.037	0.389909	0.385277	0.544789	0	0	0.139592	0.268607	0.139592	0.268607
sp|P62204|CALM_MOUSE	P62204	Calm1	Calmodulin OS=Mus musculus GN=Calm1 PE=1 SV=2	315.99	0	5	sp|P62204|CALM_MOUSE	2080.66	3944.41	1584.32	2863.28	2676.39	6968.3	3822	3374.4	2471.97	3598.2	0.393036	0.450839	0.557125	0.142857	0	0.139704	0.268607	0.139704	0.268607
sp|Q8BWW4|LARP4_MOUSE	Q8BWW4	Larp4	La-related protein 4 OS=Mus musculus GN=Larp4 PE=1 SV=2	49.04	0.00574241	2	sp|Q8BWW4|LARP4_MOUSE	134.395	274.408	47.737	10.4519	431.376	140.319	157.394	124.617	91.0661	148.857	1.00414	0.683677	0.891717	0.125	0	0.139657	0.268607	0.139657	0.268607
sp|Q9CWG8|NDUF7_MOUSE	Q9CWG8	Ndufaf7	Protein arginine methyltransferase NDUFAF7, mitochondrial OS=Mus musculus GN=Ndufaf7 PE=1 SV=4	97.87	0	3	sp|Q9CWG8|NDUF7_MOUSE	470.003	119.627	128.355	213.439	160.977	97.4845	57.78	158.43	170.897	127.957	0.702852	0.422106	-0.413438	0	0	0.139664	0.268607	0.139664	0.268607
sp|P07901|HS90A_MOUSE	P07901	Hsp90aa1	Heat shock protein HSP 90-alpha OS=Mus musculus GN=Hsp90aa1 PE=1 SV=4	723.29	0	13	sp|P07901|HS90A_MOUSE	106532	9561.59	10261.7	8205.23	4067.33	11027.2	10155.8	4943.3	9911.64	7549.53	1.44477	0.470281	-0.483373	0.0147059	0	0.140373	0.269354	0.140373	0.269354
sp|Q6P1H6|ANKL2_MOUSE	Q6P1H6	Ankle2	Ankyrin repeat and LEM domain-containing protein 2 OS=Mus musculus GN=Ankle2 PE=1 SV=2	57.81	0.0034965	1	sp|Q6P1H6|ANKL2_MOUSE	37.5411	0.260252	24.8957	89.753	8.99917	301.54	154.941	167.48	31.2184	161.211	0.990414	0.755738	2.3976	0.5	0	0.140448	0.269354	0.140448	0.269354
sp|Q9Z248|AEBP2_MOUSE	Q9Z248	Aebp2	Zinc finger protein AEBP2 OS=Mus musculus GN=Aebp2 PE=1 SV=2	35.97	0	1	sp|Q9Z248|AEBP2_MOUSE	803.787	9.09171	160.375	202.35	11.1641	55.5845	24.8375	64.6146	181.363	40.211	1.19057	0.645567	-2.27748	0	0	0.141047	0.270163	0.141047	0.270163
sp|Q61024|ASNS_MOUSE	Q61024	Asns	Asparagine synthetase [glutamine-hydrolyzing] OS=Mus musculus GN=Asns PE=1 SV=3	44.24	0.00709779	1	sp|Q61024|ASNS_MOUSE	72.0253	62.2944	85.6577	95.359	26.5516	18.5638	100.28	67.8431	78.8415	47.1973	0.18521	0.713534	-0.888043	0	0	0.141592	0.270182	0.141592	0.270182
sp|Q923D2|BLVRB_MOUSE	Q923D2	Blvrb	Flavin reductase (NADPH) OS=Mus musculus GN=Blvrb PE=1 SV=3	139.77	0	4	sp|Q923D2|BLVRB_MOUSE	199.69	492.242	761.975	462.457	467.471	1184.6	904.512	587.754	477.349	746.133	0.47983	0.411357	0.611833	0.25	0.125	0.141377	0.270182	0.141377	0.270182
sp|Q9WV32|ARC1B_MOUSE	Q9WV32	Arpc1b	Actin-related protein 2/3 complex subunit 1B OS=Mus musculus GN=Arpc1b PE=1 SV=4	89.95	0	2	sp|Q9WV32|ARC1B_MOUSE	178.088	313.24	157.224	186.656	169.903	321.222	468.173	381.776	182.372	351.499	0.338665	0.374797	0.941665	0.125	0	0.141497	0.270182	0.141497	0.270182
sp|Q99NB9|SF3B1_MOUSE	Q99NB9	Sf3b1	Splicing factor 3B subunit 1 OS=Mus musculus GN=Sf3b1 PE=1 SV=1	1935.4	0	38	sp|Q99NB9|SF3B1_MOUSE	25885.5	14737.5	13089.4	16862.4	24534	28914.9	20255.6	23990.8	15800	24262.4	0.323485	0.145227	0.621978	0.0425532	0.0106383	0.142299	0.27119	0.142299	0.27119
sp|Q99PL5|RRBP1_MOUSE	Q99PL5	Rrbp1	Ribosome-binding protein 1 OS=Mus musculus GN=Rrbp1 PE=1 SV=2	938.67	0	18	sp|Q99PL5|RRBP1_MOUSE	7788.73	5967.08	12004.1	8333.52	7211.4	3783.54	4934.74	7185.24	8061.12	6059.99	0.297011	0.295096	-0.436152	0.05	0	0.14303	0.272241	0.14303	0.272241
sp|P61082|UBC12_MOUSE	P61082	Ube2m	NEDD8-conjugating enzyme Ubc12 OS=Mus musculus GN=Ube2m PE=1 SV=1	66.51	0.00188147	2	sp|P61082|UBC12_MOUSE	165.74	308.19	350.068	295.753	95.7086	138.7	250.737	247.28	301.971	192.99	0.284342	0.426571	-0.705049	0	0	0.143865	0.273145	0.143865	0.273145
sp|Q9Z1X4|ILF3_MOUSE	Q9Z1X4	Ilf3	Interleukin enhancer-binding factor 3 OS=Mus musculus GN=Ilf3 PE=1 SV=2	151.21	0	4	sp|Q9Z1X4|ILF3_MOUSE	282.089	439.06	241.884	186.018	873.331	546.307	312.772	276.369	261.987	429.54	0.378036	0.547223	0.662179	0.125	0	0.143701	0.273145	0.143701	0.273145
sp|Q3UKJ7|SMU1_MOUSE	Q3UKJ7	Smu1	WD40 repeat-containing protein SMU1 OS=Mus musculus GN=Smu1 PE=2 SV=2	185.72	0	4	sp|Q3UKJ7|SMU1_MOUSE	908.082	756.25	610.057	569.125	1568.07	1456.73	738.645	731.34	683.153	1097.69	0.216723	0.401479	0.610865	0	0	0.144139	0.273324	0.144139	0.273324
sp|Q9CX30|YIF1B_MOUSE	Q9CX30	Yif1b	Protein YIF1B OS=Mus musculus GN=Yif1b PE=1 SV=2	36.95	0	1	sp|Q9CX30|YIF1B_MOUSE	257.476	222.04	216.291	148.835	134.611	40.6121	178.866	195.384	219.165	156.739	0.214842	0.505354	-0.498054	0	0	0.144357	0.273395	0.144357	0.273395
sp|Q3URQ0|TEX10_MOUSE	Q3URQ0	Tex10	Testis-expressed protein 10 OS=Mus musculus GN=Tex10 PE=1 SV=1	48.77	0.00655201	1	sp|Q3URQ0|TEX10_MOUSE	241.565	234.564	391.376	140.572	179.926	125.316	129.271	202.511	238.064	154.599	0.411436	0.239087	-0.642294	0	0	0.14539	0.274671	0.14539	0.274671
sp|Q8VE97|SRSF4_MOUSE	Q8VE97	Srsf4	Serine/arginine-rich splicing factor 4 OS=Mus musculus GN=Srsf4 PE=2 SV=1	379.54	0	7	sp|Q8VE97|SRSF4_MOUSE	1425.54	1318.2	2425.54	1401.04	2896.15	2151.53	1833.04	2297.75	1413.29	2224.64	0.319004	0.194145	0.653791	0	0	0.145393	0.274671	0.145393	0.274671
sp|P19096|FAS_MOUSE	P19096	Fasn	Fatty acid synthase OS=Mus musculus GN=Fasn PE=1 SV=2	146.88	0	4	sp|P19096|FAS_MOUSE	123.612	279.131	269.998	316.224	175.844	693.007	605.826	370.26	274.564	488.043	0.343021	0.507461	0.786778	0	0	0.147062	0.277478	0.147062	0.277478
sp|P46099|KLF1_MOUSE	P46099	Klf1	Krueppel-like factor 1 OS=Mus musculus GN=Klf1 PE=1 SV=2	42.36	0.00697674	1	sp|P46099|KLF1_MOUSE	46.8723	180.192	137.762	225.61	355.665	329.01	240.341	112.375	158.977	284.676	0.515802	0.422925	0.83575	0	0	0.148355	0.279571	0.148355	0.279571
sp|Q3TWW8|SRSF6_MOUSE	Q3TWW8	Srsf6	Serine/arginine-rich splicing factor 6 OS=Mus musculus GN=Srsf6 PE=1 SV=1	853.67	0	16	sp|Q3TWW8|SRSF6_MOUSE	17541.5	18980.9	14665.7	18772.5	63878.9	14704.2	27338.8	24530	18157	25934.4	0.113617	0.660359	0.51305	0.0238095	0.0119048	0.148982	0.280404	0.148982	0.280404
sp|Q4FK66|PR38A_MOUSE	Q4FK66	Prpf38a	Pre-mRNA-splicing factor 38A OS=Mus musculus GN=Prpf38a PE=1 SV=1	93.23	0	2	sp|Q4FK66|PR38A_MOUSE	579.286	730.573	638.31	425.093	756.249	1394.39	717.016	684.634	608.798	736.632	0.216192	0.381514	0.276166	0	0	0.149318	0.280688	0.149318	0.280688
sp|Q9JKX4|AATF_MOUSE	Q9JKX4	Aatf	Protein AATF OS=Mus musculus GN=Aatf PE=1 SV=1	153.75	0	3	sp|Q9JKX4|AATF_MOUSE	350.176	211.04	237.107	87.5364	261.196	761.247	528.193	178.043	224.074	394.695	0.486719	0.614129	0.731573	0.416667	0	0.149666	0.280994	0.149666	0.280994
sp|P51660|DHB4_MOUSE	P51660	Hsd17b4	Peroxisomal multifunctional enzyme type 2 OS=Mus musculus GN=Hsd17b4 PE=1 SV=3	62.7	0.00181653	1	sp|P51660|DHB4_MOUSE	240.542	284.475	215.683	644.716	284.291	236.93	202.397	65.1137	262.509	219.663	0.580132	0.477874	-0.256473	0	0	0.151179	0.283483	0.151179	0.283483
sp|Q9CQC6|BZW1_MOUSE	Q9CQC6	Bzw1	Basic leucine zipper and W2 domain-containing protein 1 OS=Mus musculus GN=Bzw1 PE=1 SV=1	39.25	0.00827068	1	sp|Q9CQC6|BZW1_MOUSE	38.6946	41.4847	71.4517	81.5303	54.2599	189.933	119.611	60.8981	56.4682	90.2545	0.36791	0.594207	0.648562	0.5	0	0.151477	0.283691	0.151477	0.283691
sp|P34022|RANG_MOUSE	P34022	Ranbp1	Ran-specific GTPase-activating protein OS=Mus musculus GN=Ranbp1 PE=1 SV=2	253.97	0	5	sp|P34022|RANG_MOUSE	2402.48	3312.94	2852.73	3140.77	812.96	2294.79	2980.01	2047.43	2996.75	2171.11	0.135976	0.444708	-0.465639	0.0416667	0	0.151732	0.283819	0.151732	0.283819
sp|Q9ESW4|AGK_MOUSE	Q9ESW4	Agk	Acylglycerol kinase, mitochondrial OS=Mus musculus GN=Agk PE=1 SV=1	54.38	0.00424448	1	sp|Q9ESW4|AGK_MOUSE	14.582	111.106	34.2227	250.149	163.563	203.812	101.913	127.776	72.6646	145.669	1.04251	0.296694	1.22924	0	0	0.15266	0.285203	0.15266	0.285203
sp|Q6PAL0|BEND3_MOUSE	Q6PAL0	Bend3	BEN domain-containing protein 3 OS=Mus musculus GN=Bend3 PE=1 SV=1	60.7	0.00267857	2	sp|Q6PAL0|BEND3_MOUSE	150.018	102.048	72.3047	227.224	208.701	118.735	231.598	300.51	126.033	220.15	0.490295	0.349219	0.829338	0	0	0.153088	0.285495	0.153088	0.285495
sp|Q8C854|MYEF2_MOUSE	Q8C854	Myef2	Myelin expression factor 2 OS=Mus musculus GN=Myef2 PE=1 SV=1	133.72	0	3	sp|Q8C854|MYEF2_MOUSE	643.912	1127.68	797.27	1482.36	595.465	802.584	466.136	799.1	962.473	697.283	0.367767	0.247232	-0.458977	0	0	0.15338	0.285495	0.15338	0.285495
sp|Q922Q4|P5CR2_MOUSE	Q922Q4	Pycr2	Pyrroline-5-carboxylate reductase 2 OS=Mus musculus GN=Pycr2 PE=1 SV=1	463.52	0	7	sp|Q922Q4|P5CR2_MOUSE	5497.47	5354.52	4070.33	5538.64	11329.6	8338.41	8004.04	4176.05	5426	8171.22	0.137053	0.368446	0.590487	0.03125	0	0.15326	0.285495	0.15326	0.285495
sp|P46935|NEDD4_MOUSE	P46935	Nedd4	E3 ubiquitin-protein ligase NEDD4 OS=Mus musculus GN=Nedd4 PE=1 SV=3	80.1	0	2	sp|P46935|NEDD4_MOUSE	282.326	83.1281	200.073	290.869	211.438	308.434	324.745	485.123	241.199	316.589	0.450418	0.341165	0.41319	0.5	0	0.153843	0.28592	0.153843	0.28592
sp|Q9EQ61|PESC_MOUSE	Q9EQ61	Pes1	Pescadillo homolog OS=Mus musculus GN=Pes1 PE=1 SV=1	230.32	0	5	sp|Q9EQ61|PESC_MOUSE	537.728	832.041	680.814	914.44	1115.24	986.592	971.008	909.887	756.428	978.8	0.224814	0.0866803	0.379011	0.15	0	0.153986	0.28592	0.153986	0.28592
sp|Q9JIH2|NUP50_MOUSE	Q9JIH2	Nup50	Nuclear pore complex protein Nup50 OS=Mus musculus GN=Nup50 PE=1 SV=3	136.67	0	4	sp|Q9JIH2|NUP50_MOUSE	956.433	961.235	507.581	1400.6	1149.51	1554.19	1204.37	1437.5	958.834	1320.94	0.381186	0.143294	0.456572	0.0625	0	0.154387	0.286313	0.154387	0.286313
sp|O08553|DPYL2_MOUSE	O08553	Dpysl2	Dihydropyrimidinase-related protein 2 OS=Mus musculus GN=Dpysl2 PE=1 SV=2	38.47	0.00819672	1	sp|O08553|DPYL2_MOUSE	67.9038	107.217	99.619	34.616	19.4391	50.1408	61.337	49.877	83.7614	50.0089	0.429062	0.397897	-0.717776	0	0	0.154678	0.286503	0.154678	0.286503
sp|Q9WUA3|PFKAP_MOUSE	Q9WUA3	Pfkp	ATP-dependent 6-phosphofructokinase, platelet type OS=Mus musculus GN=Pfkp PE=1 SV=1	97.77	0	2	sp|Q9WUA3|PFKAP_MOUSE	21.6076	249.408	158.964	87.6157	81.8206	312.586	322.678	249.41	123.29	280.998	0.755099	0.460882	1.24241	0.125	0	0.155101	0.286938	0.155101	0.286938
sp|P68372|TBB4B_MOUSE	P68372	Tubb4b	Tubulin beta-4B chain OS=Mus musculus GN=Tubb4b PE=1 SV=1	472.06	0	6	sp|P68372|TBB4B_MOUSE	6132.52	11093.8	11314	8976.19	7582.8	17869.5	27020.1	12289.8	10035	15079.6	0.256677	0.516028	0.570513	0	0	0.155579	0.28747	0.155579	0.28747
sp|P59017|B2L13_MOUSE	P59017	Bcl2l13	Bcl-2-like protein 13 OS=Mus musculus GN=Bcl2l13 PE=1 SV=2	136.05	0	2	sp|P59017|B2L13_MOUSE	124.808	154.562	152.859	124.554	17.0837	113.417	179.252	65.1917	138.833	89.3045	0.120515	0.738878	-0.683752	0.166667	0	0.156066	0.28802	0.156066	0.28802
sp|Q9CPT5|NOP16_MOUSE	Q9CPT5	Nop16	Nucleolar protein 16 OS=Mus musculus GN=Nop16 PE=1 SV=1	52.59	0.00419815	2	sp|Q9CPT5|NOP16_MOUSE	137.521	75.8686	116.42	119.089	428.723	184.83	120.333	110.802	117.754	152.581	0.231587	0.704236	0.340924	0	0	0.15723	0.289816	0.15723	0.289816
sp|Q8JZK9|HMCS1_MOUSE	Q8JZK9	Hmgcs1	Hydroxymethylglutaryl-CoA synthase, cytoplasmic OS=Mus musculus GN=Hmgcs1 PE=1 SV=1	77.94	0	1	sp|Q8JZK9|HMCS1_MOUSE	0.258974	5.41733	0.258974	0.258974	0.258974	162.993	338.544	0.258974	0.258974	81.6259	1.66553	1.28603	4.64889	0.75	0.5	0.158601	0.291988	0.158601	0.291988
sp|P62983|RS27A_MOUSE	P62983	Rps27a	Ubiquitin-40S ribosomal protein S27a OS=Mus musculus GN=Rps27a PE=1 SV=2	326.65	0	7	sp|P62983|RS27A_MOUSE	12341.3	11714.4	8099.56	13043.6	10431.8	23470.5	15275	17536.9	12027.9	16405.9	0.194823	0.32447	0.444891	0.0555556	0	0.158961	0.292296	0.158961	0.292296
sp|P28659|CELF1_MOUSE	P28659	Celf1	CUGBP Elav-like family member 1 OS=Mus musculus GN=Celf1 PE=1 SV=2	60.78	0.00268097	2	sp|P28659|CELF1_MOUSE	351.799	173.97	241.793	284.03	115.071	164.408	235.441	208.287	262.912	186.347	0.283829	0.291449	-0.501984	0	0	0.159857	0.293232	0.159857	0.293232
sp|Q3TEA8|HP1B3_MOUSE	Q3TEA8	Hp1bp3	Heterochromatin protein 1-binding protein 3 OS=Mus musculus GN=Hp1bp3 PE=1 SV=1	28.6	0.00746269	1	sp|Q3TEA8|HP1B3_MOUSE	62.4862	220.102	80.9749	25.288	148.77	184.534	75.7144	198.215	71.7305	166.652	0.875772	0.361281	1.21991	0	0	0.159783	0.293232	0.159783	0.293232
sp|Q5U4D9|THOC6_MOUSE	Q5U4D9	Thoc6	THO complex subunit 6 homolog OS=Mus musculus GN=Thoc6 PE=1 SV=1	172.74	0	3	sp|Q5U4D9|THOC6_MOUSE	305.247	136.173	176.755	51.4457	281.823	152.132	300.042	285.887	156.464	283.855	0.631331	0.270629	0.871522	0.1875	0	0.160242	0.293583	0.160242	0.293583
sp|P14148|RL7_MOUSE	P14148	Rpl7	60S ribosomal protein L7 OS=Mus musculus GN=Rpl7 PE=1 SV=2	521.67	0	11	sp|P14148|RL7_MOUSE	5278.23	5950.2	5616.06	6497.41	21808.2	7291.51	5239.85	8807.4	5783.13	8049.45	0.0890433	0.694525	0.471218	0.116667	0	0.161141	0.294875	0.161141	0.294875
sp|Q80U72|SCRIB_MOUSE	Q80U72	Scrib	Protein scribble homolog OS=Mus musculus GN=Scrib PE=1 SV=2	104.63	0	3	sp|Q80U72|SCRIB_MOUSE	148.96	375.733	230.726	382.951	295.339	796.119	269.117	584.801	303.23	440.07	0.402064	0.516534	0.497214	0	0	0.161625	0.295405	0.161625	0.295405
sp|Q80ZW2|THEM6_MOUSE	Q80ZW2	Them6	Protein THEM6 OS=Mus musculus GN=Them6 PE=1 SV=1	119.28	0	2	sp|Q80ZW2|THEM6_MOUSE	68.7116	37.5575	47.4654	73.0596	138.802	45.1363	62.642	182.356	58.0885	100.722	0.299248	0.601576	0.707327	0.125	0	0.162864	0.296952	0.162864	0.296952
sp|Q91XD8|S2538_MOUSE	Q91XD8	Slc25a38	Solute carrier family 25 member 38 OS=Mus musculus GN=Slc25a38 PE=2 SV=1	39.17	0.00825826	1	sp|Q91XD8|S2538_MOUSE	0.258974	88.6141	0.258974	0.258974	148.758	18.7022	45.0642	0.258974	0.258974	31.8832	1.97682	1.24649	6.80864	0.75	0.25	0.162829	0.296952	0.162829	0.296952
sp|Q9ESX5|DKC1_MOUSE	Q9ESX5	Dkc1	H/ACA ribonucleoprotein complex subunit 4 OS=Mus musculus GN=Dkc1 PE=1 SV=4	188.96	0	4	sp|Q9ESX5|DKC1_MOUSE	213.173	553.272	500.755	886.907	386.9	1483.26	1215.2	767.05	527.014	991.123	0.51289	0.503184	0.875171	0.125	0	0.163108	0.29704	0.163108	0.29704
sp|Q8BU03|PWP2_MOUSE	Q8BU03	Pwp2	Periodic tryptophan protein 2 homolog OS=Mus musculus GN=Pwp2 PE=1 SV=1	67.76	0.00189215	1	sp|Q8BU03|PWP2_MOUSE	25.2484	46.1853	82.8327	55.5499	59.9282	45.3626	96.6472	182.372	50.8676	78.2877	0.455406	0.639519	0.587373	0	0	0.164829	0.299816	0.164829	0.299816
sp|Q6RUT7|CSMT1_MOUSE	Q6RUT7	Ccsmst1	Protein CCSMST1 OS=Mus musculus GN=Ccsmst1 PE=1 SV=1	58.47	0.00263389	1	sp|Q6RUT7|CSMT1_MOUSE	121.338	70.3375	199.514	375.098	192.373	578.201	220.644	275.284	160.426	247.964	0.696271	0.561379	0.663557	0	0	0.165907	0.301269	0.165907	0.301269
sp|Q8BFR5|EFTU_MOUSE	Q8BFR5	Tufm	Elongation factor Tu, mitochondrial OS=Mus musculus GN=Tufm PE=1 SV=1	560.72	0	11	sp|Q8BFR5|EFTU_MOUSE	12665	10611.6	8710.61	10953.1	10626.5	6829.45	6663.93	7771.24	10782.4	7300.35	0.151027	0.230174	-0.565464	0	0	0.16621	0.301269	0.16621	0.301269
sp|Q9EPU0|RENT1_MOUSE	Q9EPU0	Upf1	Regulator of nonsense transcripts 1 OS=Mus musculus GN=Upf1 PE=1 SV=2	205.67	0	5	sp|Q9EPU0|RENT1_MOUSE	409.761	594.188	484.861	407.638	436.607	758.573	1004.81	599.881	447.311	679.227	0.185056	0.345778	0.597804	0.291667	0	0.166224	0.301269	0.166224	0.301269
sp|Q9CZU3|SK2L2_MOUSE	Q9CZU3	Skiv2l2	Superkiller viralicidic activity 2-like 2 OS=Mus musculus GN=Skiv2l2 PE=1 SV=1	269.98	0	8	sp|Q9CZU3|SK2L2_MOUSE	808.057	463.415	344.748	1085.44	1316.91	1352.65	649.672	787.303	635.736	1052.11	0.498432	0.351169	0.734623	0.3125	0.09375	0.166706	0.301781	0.166706	0.301781
sp|Q9D1D4|TMEDA_MOUSE	Q9D1D4	Tmed10	Transmembrane emp24 domain-containing protein 10 OS=Mus musculus GN=Tmed10 PE=1 SV=1	277.88	0	6	sp|Q9D1D4|TMEDA_MOUSE	841.185	622.46	821.363	755.952	1887.07	988.992	965.801	763.127	788.657	977.396	0.129971	0.435119	0.310685	0.0714286	0	0.167981	0.303727	0.167981	0.303727
sp|Q9CQ25|MZT2_MOUSE	Q9CQ25	Mzt2	Mitotic-spindle organizing protein 2 OS=Mus musculus GN=Mzt2 PE=1 SV=1	42.79	0	1	sp|Q9CQ25|MZT2_MOUSE	228.441	50.6216	23.6479	15.0029	4.32319	34.1278	15.1353	37.1436	37.1347	24.6316	1.26521	0.689666	-0.606297	0	0	0.169764	0.306585	0.169764	0.306585
sp|Q921F4|HNRLL_MOUSE	Q921F4	Hnrnpll	Heterogeneous nuclear ribonucleoprotein L-like OS=Mus musculus GN=Hnrnpll PE=1 SV=3	37.5	0.00884304	1	sp|Q921F4|HNRLL_MOUSE	545.363	854.534	557.065	1497.2	636.19	900.466	225.545	357.742	705.8	496.966	0.516489	0.566982	-0.532303	0	0	0.1718	0.309893	0.1718	0.309893
sp|P48771|CX7A2_MOUSE	P48771	Cox7a2	Cytochrome c oxidase subunit 7A2, mitochondrial OS=Mus musculus GN=Cox7a2 PE=1 SV=2	61.2	0.00179533	2	sp|P48771|CX7A2_MOUSE	186.462	335.533	295.536	320.487	615.628	586.725	264.478	306.239	308.012	446.482	0.236942	0.414	0.46187	0	0	0.174252	0.313944	0.174252	0.313944
sp|P17751|TPIS_MOUSE	P17751	Tpi1	Triosephosphate isomerase OS=Mus musculus GN=Tpi1 PE=1 SV=4	331.01	0	7	sp|P17751|TPIS_MOUSE	4099.07	1520.69	1833.35	1443.36	998.109	852.269	1484.38	2107.44	1677.02	1241.24	0.567096	0.416404	-0.45604	0.0357143	0	0.174612	0.314219	0.174612	0.314219
sp|Q3V300|KIF22_MOUSE	Q3V300	Kif22	Kinesin-like protein KIF22 OS=Mus musculus GN=Kif22 PE=2 SV=2	210.42	0	4	sp|Q3V300|KIF22_MOUSE	263.143	534.842	366.063	653.412	710.535	861.769	478.92	533.354	450.453	621.945	0.382174	0.270026	0.476398	0	0	0.176671	0.317172	0.176671	0.317172
sp|Q99JX4|EIF3M_MOUSE	Q99JX4	Eif3m	Eukaryotic translation initiation factor 3 subunit M OS=Mus musculus GN=Eif3m PE=1 SV=1	65.87	0	1	sp|Q99JX4|EIF3M_MOUSE	0.258974	0.258974	21.4923	21.5551	0.258974	67.2099	149.055	177.114	10.8756	108.132	1.12725	0.816443	5.40684	0.5	0.25	0.176481	0.317172	0.176481	0.317172
sp|Q8VDM6|HNRL1_MOUSE	Q8VDM6	Hnrnpul1	Heterogeneous nuclear ribonucleoprotein U-like protein 1 OS=Mus musculus GN=Hnrnpul1 PE=1 SV=1	68.83	0.00191571	1	sp|Q8VDM6|HNRL1_MOUSE	53.2138	98.1553	97.6091	13.3022	63.3653	106.563	116.311	109.432	75.4114	107.997	0.620924	0.243151	0.583389	0	0	0.177587	0.318439	0.177587	0.318439
sp|Q8VH51|RBM39_MOUSE	Q8VH51	Rbm39	RNA-binding protein 39 OS=Mus musculus GN=Rbm39 PE=1 SV=2	597.07	0	11	sp|Q8VH51|RBM39_MOUSE	9425.84	4666.2	5336.6	8501.5	9499.19	8310.71	10367.3	9105.3	6919.05	9302.24	0.334353	0.0917468	0.465436	0.153846	0.0576923	0.178216	0.319189	0.178216	0.319189
sp|P27659|RL3_MOUSE	P27659	Rpl3	60S ribosomal protein L3 OS=Mus musculus GN=Rpl3 PE=1 SV=3	885.22	0	18	sp|P27659|RL3_MOUSE	4855.65	11601.5	14005.3	10071.2	22550.4	13427.6	15637.6	9377.02	10836.4	14532.6	0.382222	0.36171	0.422838	0.0357143	0.0119048	0.178668	0.319583	0.178668	0.319583
sp|Q61171|PRDX2_MOUSE	Q61171	Prdx2	Peroxiredoxin-2 OS=Mus musculus GN=Prdx2 PE=1 SV=3	64.57	0.00184672	2	sp|Q61171|PRDX2_MOUSE	989.752	825.576	309.336	380.221	514.487	595.959	208.197	144.741	602.898	361.342	0.531891	0.608729	-0.775577	0.125	0	0.178857	0.319583	0.178857	0.319583
sp|Q8R035|ICT1_MOUSE	Q8R035	Mrpl58	Peptidyl-tRNA hydrolase ICT1, mitochondrial OS=Mus musculus GN=Mrpl58 PE=1 SV=1	56.94	0.00431779	2	sp|Q8R035|ICT1_MOUSE	55.7368	21.1478	25.734	37.4729	171.941	96.2904	75.0129	15.41	31.6034	85.6517	0.44045	0.72111	1.4525	0.25	0	0.179091	0.319625	0.179091	0.319625
sp|O54790|MAFG_MOUSE	O54790	Mafg	Transcription factor MafG OS=Mus musculus GN=Mafg PE=1 SV=1	71.79	0.00194553	1	sp|O54790|MAFG_MOUSE	118.492	364.213	77.1371	292.912	173.044	160.127	75.3479	26.0398	205.702	117.738	0.644531	0.644988	-0.762195	0	0	0.179492	0.319963	0.179492	0.319963
sp|P08113|ENPL_MOUSE	P08113	Hsp90b1	Endoplasmin OS=Mus musculus GN=Hsp90b1 PE=1 SV=2	376.3	0	10	sp|P08113|ENPL_MOUSE	3907.41	1929.79	1513.32	2596.2	1486.8	1686.72	1846.53	1559.04	2263	1622.88	0.421004	0.095983	-0.464982	0.025	0.025	0.179827	0.320185	0.179827	0.320185
sp|Q9Z2P8|VAMP5_MOUSE	Q9Z2P8	Vamp5	Vesicle-associated membrane protein 5 OS=Mus musculus GN=Vamp5 PE=1 SV=1	203.19	0	3	sp|Q9Z2P8|VAMP5_MOUSE	8201.45	6767.18	5424.94	9551.35	3471.89	7069	5399.83	5625.46	7484.31	5512.65	0.238232	0.274138	-0.434774	0.125	0	0.18165	0.323051	0.18165	0.323051
sp|O35166|GOSR2_MOUSE	O35166	Gosr2	Golgi SNAP receptor complex member 2 OS=Mus musculus GN=Gosr2 PE=1 SV=2	30.3	0	1	sp|O35166|GOSR2_MOUSE	194.506	77.3612	79.7443	271.367	316.745	313.564	191.217	132.56	137.125	252.39	0.606765	0.38437	0.975351	0.25	0	0.182465	0.324122	0.182465	0.324122
sp|P35282|RAB21_MOUSE	P35282	Rab21	Ras-related protein Rab-21 OS=Mus musculus GN=Rab21 PE=1 SV=4	164.17	0	3	sp|P35282|RAB21_MOUSE	1875.9	425.546	351.039	287.758	193.438	416.227	279.517	338.1	388.292	308.809	1.03752	0.306606	-0.330279	0	0	0.182756	0.324258	0.182756	0.324258
sp|P28740|KIF2A_MOUSE	P28740	Kif2a	Kinesin-like protein KIF2A OS=Mus musculus GN=Kif2a PE=1 SV=2	62.7	0.00181653	1	sp|P28740|KIF2A_MOUSE	170.444	349.326	281.761	424.547	181.485	170.428	140.671	329.002	315.544	175.956	0.351841	0.409875	-0.835017	0	0	0.183339	0.324913	0.183339	0.324913
sp|Q9DBF7|CWC25_MOUSE	Q9DBF7	Cwc25	Pre-mRNA-splicing factor CWC25 homolog OS=Mus musculus GN=Cwc25 PE=2 SV=2	51.12	0.0041425	1	sp|Q9DBF7|CWC25_MOUSE	284.91	399.236	262.397	242.34	193.163	110.649	228.31	321.627	273.653	210.736	0.23618	0.409367	-0.380723	0	0	0.184046	0.325785	0.184046	0.325785
sp|Q91VC3|IF4A3_MOUSE	Q91VC3	Eif4a3	Eukaryotic initiation factor 4A-III OS=Mus musculus GN=Eif4a3 PE=1 SV=3	532.17	0	12	sp|Q91VC3|IF4A3_MOUSE	3381.8	3898.89	4088.87	2706.29	4886.7	4861.59	4312.65	4275.21	3640.34	4587.12	0.175821	0.0731869	0.334574	0.0961538	0.0384615	0.184405	0.326039	0.184405	0.326039
sp|Q9D773|RM02_MOUSE	Q9D773	Mrpl2	39S ribosomal protein L2, mitochondrial OS=Mus musculus GN=Mrpl2 PE=1 SV=1	330.48	0	6	sp|Q9D773|RM02_MOUSE	1500.67	538.852	935.094	909.023	1408.25	1413.81	1113.54	1275.54	922.059	1341.9	0.408725	0.108559	0.539719	0.25	0.0416667	0.185522	0.327633	0.185522	0.327633
sp|Q9CQA3|SDHB_MOUSE	Q9CQA3	Sdhb	Succinate dehydrogenase [ubiquinone] iron-sulfur subunit, mitochondrial OS=Mus musculus GN=Sdhb PE=1 SV=1	68.33	0.00190476	2	sp|Q9CQA3|SDHB_MOUSE	176.095	48.6298	112.593	145.051	375.295	129.845	154.612	138.655	128.822	146.634	0.452205	0.589056	0.19624	0.125	0	0.18577	0.32769	0.18577	0.32769
sp|Q6ZWY9|H2B1C_MOUSE	Q6ZWY9	Hist1h2bc	Histone H2B type 1-C/E/G OS=Mus musculus GN=Hist1h2bc PE=1 SV=3	713.78	0	10	sp|Q6ZWY9|H2B1C_MOUSE	84192.7	76236	91092.6	156217	106005	67529.2	45415.5	64022.9	87642.7	65776	0.359973	0.3595	-0.413465	0.0166667	0	0.186405	0.328428	0.186405	0.328428
sp|Q9CQ69|QCR8_MOUSE	Q9CQ69	Uqcrq	Cytochrome b-c1 complex subunit 8 OS=Mus musculus GN=Uqcrq PE=1 SV=3	170.18	0	4	sp|Q9CQ69|QCR8_MOUSE	1362.55	1550.8	1481.88	1297.87	1135.07	1240.85	980.558	1050.17	1422.21	1092.62	0.080222	0.1019	-0.380168	0.15	0	0.18856	0.33184	0.18856	0.33184
sp|Q61595|KTN1_MOUSE	Q61595	Ktn1	Kinectin OS=Mus musculus GN=Ktn1 PE=1 SV=1	328.37	0	7	sp|Q61595|KTN1_MOUSE	448.558	613.538	449.794	544.254	714.624	800.565	502.436	736.82	497.024	725.722	0.155745	0.187844	0.552476	0.1875	0	0.190243	0.334026	0.190243	0.334026
sp|Q8BJ05|ZC3HE_MOUSE	Q8BJ05	Zc3h14	Zinc finger CCCH domain-containing protein 14 OS=Mus musculus GN=Zc3h14 PE=1 SV=1	512.45	0	12	sp|Q8BJ05|ZC3HE_MOUSE	2572.43	2285.9	1580.73	1897.21	4431.47	2657.82	2198.16	2511.68	2091.55	2584.75	0.208695	0.341121	0.311128	0.104167	0	0.190194	0.334026	0.190194	0.334026
sp|P03930|ATP8_MOUSE	P03930	Mtatp8	ATP synthase protein 8 OS=Mus musculus GN=Mtatp8 PE=1 SV=1	68.61	0.00191205	2	sp|P03930|ATP8_MOUSE	9516.13	9678.42	7390.66	11270.1	7397.52	9488.17	6955.22	4220.24	9597.28	7176.37	0.168287	0.308781	-0.420005	0	0	0.190781	0.334584	0.190781	0.334584
sp|Q9R233|TPSN_MOUSE	Q9R233	Tapbp	Tapasin OS=Mus musculus GN=Tapbp PE=1 SV=2	100.22	0	2	sp|Q9R233|TPSN_MOUSE	258.408	200.057	236.543	365.797	168.535	66.4124	271.947	232.96	247.475	200.748	0.268674	0.485521	-0.319308	0	0	0.191155	0.334852	0.191155	0.334852
sp|Q9Z0V7|TI17B_MOUSE	Q9Z0V7	Timm17b	Mitochondrial import inner membrane translocase subunit Tim17-B OS=Mus musculus GN=Timm17b PE=1 SV=1	79.63	0	2	sp|Q9Z0V7|TI17B_MOUSE	281.217	323.044	379.913	568.282	361.413	569.497	523.936	710.615	351.478	546.717	0.326552	0.265813	0.64084	0	0	0.191668	0.335364	0.191668	0.335364
sp|P05064|ALDOA_MOUSE	P05064	Aldoa	Fructose-bisphosphate aldolase A OS=Mus musculus GN=Aldoa PE=1 SV=2	336.85	0	6	sp|P05064|ALDOA_MOUSE	3599.87	1833.98	2951.61	1707.38	381.327	832.901	3487.78	2218.36	2392.79	1525.63	0.360583	0.814144	-0.775381	0.0833333	0	0.192107	0.335745	0.192107	0.335745
sp|P62892|RL39_MOUSE	P62892	Rpl39	60S ribosomal protein L39 OS=Mus musculus GN=Rpl39 PE=1 SV=2	94.44	0	3	sp|P62892|RL39_MOUSE	6374.83	376.73	3721.7	746.847	1799.28	165.795	831.697	537.108	2234.27	684.403	1.00237	0.838837	-1.31871	0.25	0.0833333	0.192611	0.335851	0.192611	0.335851
sp|Q8CJF7|ELYS_MOUSE	Q8CJF7	Ahctf1	Protein ELYS OS=Mus musculus GN=Ahctf1 PE=1 SV=1	96.86	0	2	sp|Q8CJF7|ELYS_MOUSE	30.0315	42.2752	81.8561	203.804	109.765	122.357	113.515	120.597	62.0657	117.056	0.886703	0.0508398	0.992021	0.375	0	0.192591	0.335851	0.192591	0.335851
sp|P97351|RS3A_MOUSE	P97351	Rps3a	40S ribosomal protein S3a OS=Mus musculus GN=Rps3a PE=1 SV=3	1001.53	0	16	sp|P97351|RS3A_MOUSE	24961.9	22761.9	39926.5	24033.4	22560	22637.1	19425.8	16946.3	24497.6	20992.9	0.288472	0.134437	-0.226513	0.03125	0	0.195414	0.340347	0.195414	0.340347
sp|Q5RJG1|NOL10_MOUSE	Q5RJG1	Nol10	Nucleolar protein 10 OS=Mus musculus GN=Nol10 PE=2 SV=1	59.15	0.0026455	1	sp|Q5RJG1|NOL10_MOUSE	22.2507	192.26	88.1439	4.46912	191.935	39.101	174.021	86.8199	55.1973	130.42	1.10684	0.588351	1.47275	0	0	0.195914	0.340487	0.195914	0.340487
sp|Q8CDN6|TXNL1_MOUSE	Q8CDN6	Txnl1	Thioredoxin-like protein 1 OS=Mus musculus GN=Txnl1 PE=1 SV=3	126.58	0	3	sp|Q8CDN6|TXNL1_MOUSE	1313.53	1364.6	1129.55	2194.49	454.954	1567.71	1465.1	717.284	1339.07	1091.19	0.315563	0.52249	-0.385156	0.333333	0	0.195943	0.340487	0.195943	0.340487
sp|P11031|TCP4_MOUSE	P11031	Sub1	Activated RNA polymerase II transcriptional coactivator p15 OS=Mus musculus GN=Sub1 PE=1 SV=3	99.2	0	2	sp|P11031|TCP4_MOUSE	132.041	546.118	204.463	197.724	201.491	762.765	403.656	373.623	201.093	388.639	0.691995	0.541429	0.949692	0	0	0.197014	0.341566	0.197014	0.341566
sp|Q5SUA5|MYO1G_MOUSE	Q5SUA5	Myo1g	Unconventional myosin-Ig OS=Mus musculus GN=Myo1g PE=1 SV=1	115.09	0	3	sp|Q5SUA5|MYO1G_MOUSE	56.0905	52.2822	402.602	23.1688	73.187	174.803	235.309	210.005	54.1864	192.404	1.3478	0.410907	1.82297	0.0833333	0.0833333	0.196987	0.341566	0.196987	0.341566
sp|P48962|ADT1_MOUSE	P48962	Slc25a4	ADP/ATP translocase 1 OS=Mus musculus GN=Slc25a4 PE=1 SV=4	85.78	0	2	sp|P48962|ADT1_MOUSE	81.2447	105.514	136.151	69.0279	105.637	127.503	171.357	123.308	93.3794	125.405	0.302295	0.211648	0.437507	0	0	0.197257	0.341597	0.197257	0.341597
sp|Q8R1K1|UBAC2_MOUSE	Q8R1K1	Ubac2	Ubiquitin-associated domain-containing protein 2 OS=Mus musculus GN=Ubac2 PE=1 SV=1	113.23	0	2	sp|Q8R1K1|UBAC2_MOUSE	85.1322	70.1566	48.6845	151.534	161.391	59.1213	155.742	193.828	77.6444	158.567	0.499219	0.407499	1.03665	0	0	0.197845	0.342224	0.197845	0.342224
sp|Q9QY76|VAPB_MOUSE	Q9QY76	Vapb	Vesicle-associated membrane protein-associated protein B OS=Mus musculus GN=Vapb PE=1 SV=3	112	0	4	sp|Q9QY76|VAPB_MOUSE	1366.75	1658.8	1487.03	1500.85	1216.27	1401.71	955.247	1096.86	1493.94	1156.57	0.079725	0.161965	-0.371182	0	0	0.199788	0.345192	0.199788	0.345192
sp|Q9D7S7|RL22L_MOUSE	Q9D7S7	Rpl22l1	60S ribosomal protein L22-like 1 OS=Mus musculus GN=Rpl22l1 PE=1 SV=1	67.96	0.00189394	2	sp|Q9D7S7|RL22L_MOUSE	713.021	267.831	1265.61	318.508	273.365	389.723	394.565	264.04	515.764	331.544	0.719492	0.21608	-0.545997	0	0	0.202104	0.348797	0.202104	0.348797
sp|P25444|RS2_MOUSE	P25444	Rps2	40S ribosomal protein S2 OS=Mus musculus GN=Rps2 PE=1 SV=3	444.75	0	9	sp|P25444|RS2_MOUSE	14174.2	6818.28	8537.25	6749.89	7280.77	7163.71	6598.84	4147.81	7677.76	6881.28	0.386102	0.232449	-0.150129	0.0227273	0.0227273	0.20302	0.349582	0.20302	0.349582
sp|Q9ERZ0|HEMGN_MOUSE	Q9ERZ0	Hemgn	Hemogen OS=Mus musculus GN=Hemgn PE=1 SV=1	203.49	0	6	sp|Q9ERZ0|HEMGN_MOUSE	1977.8	3356.1	1977.44	2552.67	1408.17	3156.74	1252.05	1399.64	2265.24	1403.91	0.264552	0.501384	-0.678511	0	0	0.202836	0.349582	0.202836	0.349582
sp|P97822|AN32E_MOUSE	P97822	Anp32e	Acidic leucine-rich nuclear phosphoprotein 32 family member E OS=Mus musculus GN=Anp32e PE=1 SV=2	107.12	0	2	sp|P97822|AN32E_MOUSE	2350.38	280.631	260.025	125.392	97.2147	348.647	325.146	52.7504	270.328	211.18	1.41413	0.741012	-0.603495	0.125	0.125	0.203461	0.349879	0.203461	0.349879
sp|Q9ESU6|BRD4_MOUSE	Q9ESU6	Brd4	Bromodomain-containing protein 4 OS=Mus musculus GN=Brd4 PE=1 SV=2	110.36	0	3	sp|Q9ESU6|BRD4_MOUSE	416.358	870.595	397.515	681.298	847.084	1382.84	601.107	642.032	548.828	744.558	0.383405	0.414081	0.469519	0.0833333	0	0.203654	0.349879	0.203654	0.349879
sp|E9PVA8|GCN1_MOUSE	E9PVA8	Gcn1	eIF-2-alpha kinase activator GCN1 OS=Mus musculus GN=Gcn1 PE=1 SV=1	74.08	0	2	sp|E9PVA8|GCN1_MOUSE	208.057	253.512	412.253	489.869	384.69	476.219	555.658	404.36	332.882	440.289	0.388275	0.17058	0.440842	0	0	0.20492	0.35051	0.20492	0.35051
sp|O89090|SP1_MOUSE	O89090	Sp1	Transcription factor Sp1 OS=Mus musculus GN=Sp1 PE=1 SV=2	51.11	0	1	sp|O89090|SP1_MOUSE	148.547	336.94	34.497	163.85	243.034	527.764	146.332	205.709	156.199	224.371	0.729995	0.603641	0.519232	0.25	0	0.204561	0.35051	0.204561	0.35051
sp|P62274|RS29_MOUSE	P62274	Rps29	40S ribosomal protein S29 OS=Mus musculus GN=Rps29 PE=3 SV=2	222.27	0	4	sp|P62274|RS29_MOUSE	5125.04	3082.87	8484.32	9253.48	7386.28	1714.73	3920.85	3446.32	6804.68	3683.59	0.445807	0.577304	-0.843068	0	0	0.204945	0.35051	0.204945	0.35051
sp|Q01320|TOP2A_MOUSE	Q01320	Top2a	DNA topoisomerase 2-alpha OS=Mus musculus GN=Top2a PE=1 SV=2	329.59	0	7	sp|Q01320|TOP2A_MOUSE	737.335	1299.25	1016.12	1204.2	847.794	3902.28	2079.3	1105.2	1110.16	1592.25	0.23271	0.698057	0.454626	0.142857	0	0.204815	0.35051	0.204815	0.35051
sp|P22907|HEM3_MOUSE	P22907	Hmbs	Porphobilinogen deaminase OS=Mus musculus GN=Hmbs PE=1 SV=2	44.14	0.0070922	1	sp|P22907|HEM3_MOUSE	0.258974	1.61935	0.258974	0.258974	0.258974	6.1197	8.18881	0.258974	0.258974	3.18934	1.13541	1.09794	2.28129	0.75	0.5	0.205788	0.351555	0.205788	0.351555
sp|P26369|U2AF2_MOUSE	P26369	U2af2	Splicing factor U2AF 65 kDa subunit OS=Mus musculus GN=U2af2 PE=1 SV=3	556.53	0	10	sp|P26369|U2AF2_MOUSE	3663.34	3070.11	3129.07	3420.05	4712.08	7188.2	4483.09	2840.13	3274.56	4597.58	0.0828	0.373241	0.490553	0.134615	0	0.20607	0.35164	0.20607	0.35164
sp|P15702|LEUK_MOUSE	P15702	Spn	Leukosialin OS=Mus musculus GN=Spn PE=1 SV=1	44.76	0.00711462	1	sp|P15702|LEUK_MOUSE	139.139	85.1422	115.044	49.1456	31.8112	27.8495	52.2973	157.504	100.093	42.0542	0.400202	0.906103	-1.27886	0	0	0.206387	0.351785	0.206387	0.351785
sp|Q9Z2E2|MBD1_MOUSE	Q9Z2E2	Mbd1	Methyl-CpG-binding domain protein 1 OS=Mus musculus GN=Mbd1 PE=1 SV=2	198.06	0	5	sp|Q9Z2E2|MBD1_MOUSE	399.766	321.091	272.343	526.116	595.671	484.535	433.599	472.857	360.428	478.696	0.291594	0.139946	0.417934	0.45	0	0.207836	0.353859	0.207836	0.353859
sp|P18760|COF1_MOUSE	P18760	Cfl1	Cofilin-1 OS=Mus musculus GN=Cfl1 PE=1 SV=3	595.84	0	12	sp|P18760|COF1_MOUSE	12051.1	13200.6	11663	12827.5	5645.62	12233.8	13288.8	6943.8	12439.3	9588.79	0.056548	0.398344	-0.43187	0	0.0178571	0.210208	0.357094	0.210208	0.357094
sp|P46638|RB11B_MOUSE	P46638	Rab11b	Ras-related protein Rab-11B OS=Mus musculus GN=Rab11b PE=1 SV=3	204.76	0	4	sp|P46638|RB11B_MOUSE	5076.24	3928.68	3402.11	3775.65	2591.32	3778.2	3340.54	2651.85	3852.17	2996.2	0.178404	0.184658	-0.371845	0	0	0.210193	0.357094	0.210193	0.357094
sp|Q3TXS7|PSMD1_MOUSE	Q3TXS7	Psmd1	26S proteasome non-ATPase regulatory subunit 1 OS=Mus musculus GN=Psmd1 PE=1 SV=1	45.14	0.00714286	1	sp|Q3TXS7|PSMD1_MOUSE	179.362	416.59	397.443	291.355	84.8776	521.547	156.559	155.277	344.399	155.918	0.340687	0.860387	-1.12599	0	0	0.211116	0.358237	0.211116	0.358237
sp|Q3U186|SYRM_MOUSE	Q3U186	Rars2	Probable arginine--tRNA ligase, mitochondrial OS=Mus musculus GN=Rars2 PE=1 SV=1	116.44	0	3	sp|Q3U186|SYRM_MOUSE	27.1139	64.1654	25.1624	26.5878	29.2735	50.7234	83.7333	48.3425	26.8508	49.533	0.530147	0.426558	0.883075	0.5	0.0833333	0.2117	0.358263	0.2117	0.358263
sp|Q61081|CDC37_MOUSE	Q61081	Cdc37	Hsp90 co-chaperone Cdc37 OS=Mus musculus GN=Cdc37 PE=1 SV=1	107.29	0	2	sp|Q61081|CDC37_MOUSE	464.755	537.121	773.587	750.562	502.754	1382.14	1146.01	780.73	643.841	963.369	0.243737	0.408156	0.575076	0	0	0.211549	0.358263	0.211549	0.358263
sp|Q7TMS5|ABCG2_MOUSE	Q7TMS5	Abcg2	ATP-binding cassette sub-family G member 2 OS=Mus musculus GN=Abcg2 PE=1 SV=1	57.55	0.00348129	1	sp|Q7TMS5|ABCG2_MOUSE	136.343	91.0634	99.1658	358.688	210.475	29.6781	96.5499	64.4707	117.755	80.5103	0.738181	0.781369	-0.559547	0	0	0.21184	0.358263	0.21184	0.358263
sp|Q9QYJ0|DNJA2_MOUSE	Q9QYJ0	Dnaja2	DnaJ homolog subfamily A member 2 OS=Mus musculus GN=Dnaja2 PE=1 SV=1	103.8	0	2	sp|Q9QYJ0|DNJA2_MOUSE	235.22	347.672	366.144	357.854	306.348	551.943	415.251	495.589	352.763	455.42	0.188134	0.240971	0.363015	0.125	0	0.212421	0.358844	0.212421	0.358844
sp|P59235|NUP43_MOUSE	P59235	Nup43	Nucleoporin Nup43 OS=Mus musculus GN=Nup43 PE=1 SV=2	203.88	0	5	sp|P59235|NUP43_MOUSE	536.142	284.462	303.032	994.754	1705.77	1132	686.392	317.769	419.587	909.196	0.624198	0.622681	1.12887	0.15	0	0.214474	0.36191	0.214474	0.36191
sp|P14211|CALR_MOUSE	P14211	Calr	Calreticulin OS=Mus musculus GN=Calr PE=1 SV=1	192.98	0	5	sp|P14211|CALR_MOUSE	4372.36	1479.79	391.679	1031.41	369.667	1035.14	791.62	690.041	1255.6	740.831	0.967636	0.382085	-0.74119	0.15	0.15	0.215111	0.362581	0.215111	0.362581
sp|P63323|RS12_MOUSE	P63323	Rps12	40S ribosomal protein S12 OS=Mus musculus GN=Rps12 PE=1 SV=2	486.52	0	5	sp|P63323|RS12_MOUSE	1667.2	679.233	282.957	821.962	1906.36	1415.8	1248.83	626.754	750.598	1332.31	0.675336	0.406477	0.831535	0.222222	0	0.217182	0.365569	0.217182	0.365569
sp|Q8CEC0|NUP88_MOUSE	Q8CEC0	Nup88	Nuclear pore complex protein Nup88 OS=Mus musculus GN=Nup88 PE=1 SV=1	119.8	0	4	sp|Q8CEC0|NUP88_MOUSE	1045.58	521.12	462.968	1271.87	1579.35	1122.85	1114.09	766	783.348	1118.47	0.480444	0.291157	0.599519	0.3125	0	0.217847	0.365569	0.217847	0.365569
sp|Q8VDN2|AT1A1_MOUSE	Q8VDN2	Atp1a1	Sodium/potassium-transporting ATPase subunit alpha-1 OS=Mus musculus GN=Atp1a1 PE=1 SV=1	520.64	0	10	sp|Q8VDN2|AT1A1_MOUSE	4781.55	3885.43	3454.11	3420.77	2394.15	4541.83	2774.31	2186.99	3669.77	2584.23	0.163111	0.360733	-0.507372	0.1	0	0.217809	0.365569	0.217809	0.365569
sp|Q99PU8|DHX30_MOUSE	Q99PU8	Dhx30	Putative ATP-dependent RNA helicase DHX30 OS=Mus musculus GN=Dhx30 PE=1 SV=1	87.67	0	2	sp|Q99PU8|DHX30_MOUSE	58.7762	36.1883	74.4285	25.4149	209.238	63.4717	53.1392	44.1976	47.4822	58.3055	0.453315	0.845464	0.332569	0.375	0.125	0.217593	0.365569	0.217593	0.365569
sp|P62918|RL8_MOUSE	P62918	Rpl8	60S ribosomal protein L8 OS=Mus musculus GN=Rpl8 PE=1 SV=2	575.87	0	12	sp|P62918|RL8_MOUSE	23058.2	14193.1	18475.8	13809.9	21346.9	9928.34	7345.79	12866.4	16334.5	11397.4	0.249294	0.472623	-0.5188	0.0333333	0.0166667	0.219684	0.367862	0.219684	0.367862
sp|Q6ZQI3|MLEC_MOUSE	Q6ZQI3	Mlec	Malectin OS=Mus musculus GN=Mlec PE=1 SV=2	204.81	0	3	sp|Q6ZQI3|MLEC_MOUSE	1220.38	1838.18	737.101	1594.66	2269.27	2679.57	1532.59	1229.28	1407.52	1900.93	0.35604	0.344871	0.418812	0	0	0.219699	0.367862	0.219699	0.367862
sp|Q8R050|ERF3A_MOUSE	Q8R050	Gspt1	Eukaryotic peptide chain release factor GTP-binding subunit ERF3A OS=Mus musculus GN=Gspt1 PE=1 SV=2	42.84	0.00700389	1	sp|Q8R050|ERF3A_MOUSE	100.705	42.3401	118.143	56.5515	105.891	282.029	283.019	38.9734	78.6281	193.96	0.451003	0.700569	1.19533	0	0	0.220016	0.367986	0.220016	0.367986
sp|O70503|DHB12_MOUSE	O70503	Hsd17b12	Very-long-chain 3-oxoacyl-CoA reductase OS=Mus musculus GN=Hsd17b12 PE=1 SV=1	154.2	0	3	sp|O70503|DHB12_MOUSE	280.077	455.963	382.809	547.137	239.887	1037.63	819.904	772.143	419.386	796.023	0.271533	0.472069	0.92939	0.166667	0	0.221746	0.370472	0.221746	0.370472
sp|Q99JB2|STML2_MOUSE	Q99JB2	Stoml2	Stomatin-like protein 2, mitochondrial OS=Mus musculus GN=Stoml2 PE=1 SV=1	697.9	0	12	sp|Q99JB2|STML2_MOUSE	8923.64	5827.55	5085.71	7809.16	2949.86	5747.51	5340.17	6289.32	6818.36	5543.84	0.255607	0.289952	-0.284118	0.134615	0.0192308	0.2222	0.370823	0.2222	0.370823
sp|Q91WM1|STRBP_MOUSE	Q91WM1	Strbp	Spermatid perinuclear RNA-binding protein OS=Mus musculus GN=Strbp PE=1 SV=1	54.66	0.0042517	2	sp|Q91WM1|STRBP_MOUSE	24.9124	21.7539	333.54	72.1175	59.4152	31.1927	5.44134	35.9107	48.515	33.5517	1.31558	0.670757	-0.340796	0.375	0	0.223462	0.372519	0.223462	0.372519
sp|Q91WK2|EIF3H_MOUSE	Q91WK2	Eif3h	Eukaryotic translation initiation factor 3 subunit H OS=Mus musculus GN=Eif3h PE=1 SV=1	142.87	0	2	sp|Q91WK2|EIF3H_MOUSE	36.8233	345.767	284.092	178.384	184.442	376.26	208.41	590.184	231.238	292.335	0.640349	0.551631	0.314902	0	0	0.226495	0.377009	0.226495	0.377009
sp|Q9EST5|AN32B_MOUSE	Q9EST5	Anp32b	Acidic leucine-rich nuclear phosphoprotein 32 family member B OS=Mus musculus GN=Anp32b PE=1 SV=1	140.48	0	3	sp|Q9EST5|AN32B_MOUSE	919.969	1301.03	1664.27	1583.12	404.013	1661.58	1342.34	603.953	1442.07	973.149	0.245986	0.594583	-0.672578	0	0	0.226653	0.377009	0.226653	0.377009
sp|Q9QWV9|CCNT1_MOUSE	Q9QWV9	Ccnt1	Cyclin-T1 OS=Mus musculus GN=Ccnt1 PE=1 SV=3	146.64	0	3	sp|Q9QWV9|CCNT1_MOUSE	192.91	302.447	361.656	287.673	174.874	908.485	464.041	483.204	295.06	473.622	0.244298	0.595219	0.682887	0.25	0	0.22905	0.38058	0.22905	0.38058
sp|Q9CQB5|CISD2_MOUSE	Q9CQB5	Cisd2	CDGSH iron-sulfur domain-containing protein 2 OS=Mus musculus GN=Cisd2 PE=1 SV=1	57.67	0.00348736	1	sp|Q9CQB5|CISD2_MOUSE	38.3034	74.9711	48.8278	113.642	29.2016	427.822	140.757	129.87	61.8995	135.314	0.486752	0.942532	1.16005	0	0	0.229931	0.381626	0.229931	0.381626
sp|P62309|RUXG_MOUSE	P62309	Snrpg	Small nuclear ribonucleoprotein G OS=Mus musculus GN=Snrpg PE=1 SV=1	101.57	0	2	sp|P62309|RUXG_MOUSE	86.5462	38.7017	161.245	189.629	68.3513	180.366	312.263	247.723	123.896	214.045	0.579504	0.515436	0.83943	0.375	0	0.231212	0.383333	0.231212	0.383333
sp|B2RQC6|PYR1_MOUSE	B2RQC6	Cad	CAD protein OS=Mus musculus GN=Cad PE=1 SV=1	303	0	7	sp|B2RQC6|PYR1_MOUSE	455.838	919.437	1412.04	1154.67	635.12	2527.51	2654.43	1145.87	1037.05	1836.69	0.412373	0.577344	0.723933	0.25	0	0.23172	0.383755	0.23172	0.383755
sp|P61965|WDR5_MOUSE	P61965	Wdr5	WD repeat-containing protein 5 OS=Mus musculus GN=Wdr5 PE=1 SV=1	31.58	0	1	sp|P61965|WDR5_MOUSE	79.6059	75.623	66.3209	9.9326	54.5706	103.54	51.9483	172.167	70.972	79.0551	0.560558	0.589346	0.0859725	0	0	0.234297	0.385899	0.234297	0.385899
sp|Q8K3Z9|PO121_MOUSE	Q8K3Z9	Pom121	Nuclear envelope pore membrane protein POM 121 OS=Mus musculus GN=Pom121 PE=1 SV=2	341.55	0	8	sp|Q8K3Z9|PO121_MOUSE	1294.09	802.853	758.35	872.446	1527.34	1056.93	1082.52	1150.8	837.649	1116.66	0.263925	0.181758	0.415342	0.1875	0.03125	0.234373	0.385899	0.234373	0.385899
sp|Q99NB1|ACS2L_MOUSE	Q99NB1	Acss1	Acetyl-coenzyme A synthetase 2-like, mitochondrial OS=Mus musculus GN=Acss1 PE=1 SV=1	80.88	0	2	sp|Q99NB1|ACS2L_MOUSE	174.262	208.792	111.053	139.863	124.719	276.004	259.224	230.126	157.062	244.675	0.267099	0.305136	0.645677	0	0	0.234541	0.385899	0.234541	0.385899
sp|Q9CQL5|RM18_MOUSE	Q9CQL5	Mrpl18	39S ribosomal protein L18, mitochondrial OS=Mus musculus GN=Mrpl18 PE=1 SV=1	77.71	0	2	sp|Q9CQL5|RM18_MOUSE	765.695	420.711	200.473	428.041	1117.25	817.809	509.209	352.776	424.376	663.509	0.514064	0.484922	0.604722	0	0	0.234372	0.385899	0.234372	0.385899
sp|Q9D2R8|RT33_MOUSE	Q9D2R8	Mrps33	28S ribosomal protein S33, mitochondrial OS=Mus musculus GN=Mrps33 PE=1 SV=1	103.36	0	3	sp|Q9D2R8|RT33_MOUSE	3335.43	2522.89	2635.06	6828.15	3432.54	2414.33	2380.1	1907.02	2985.24	2397.22	0.530128	0.253607	-0.30653	0	0	0.234271	0.385899	0.234271	0.385899
sp|Q9EPV8|UBL5_MOUSE	Q9EPV8	Ubl5	Ubiquitin-like protein 5 OS=Mus musculus GN=Ubl5 PE=1 SV=1	43.3	0.00704225	1	sp|Q9EPV8|UBL5_MOUSE	68.5718	115.457	17.6568	57.1642	68.52	66.4243	138.418	92.977	62.868	80.7485	0.622042	0.365433	0.350336	0	0	0.234013	0.385899	0.234013	0.385899
sp|Q8K4F6|NSUN5_MOUSE	Q8K4F6	Nsun5	Probable 28S rRNA (cytosine-C(5))-methyltransferase OS=Mus musculus GN=Nsun5 PE=2 SV=2	45.96	0.00719424	1	sp|Q8K4F6|NSUN5_MOUSE	66.3759	64.5697	17.7093	95.014	156.081	135.908	143.573	27.5891	65.4728	139.741	0.525359	0.51287	1.09338	0	0	0.235078	0.386364	0.235078	0.386364
sp|P97742|CPT1A_MOUSE	P97742	Cpt1a	Carnitine O-palmitoyltransferase 1, liver isoform OS=Mus musculus GN=Cpt1a PE=1 SV=4	167.8	0	4	sp|P97742|CPT1A_MOUSE	39.4114	84.7808	350.431	158.863	343.946	220.731	144.974	159.741	121.822	190.236	0.866185	0.416589	0.694215	0.25	0.0625	0.236906	0.388946	0.236906	0.388946
sp|Q8VEM8|MPCP_MOUSE	Q8VEM8	Slc25a3	Phosphate carrier protein, mitochondrial OS=Mus musculus GN=Slc25a3 PE=1 SV=1	279.97	0	5	sp|Q8VEM8|MPCP_MOUSE	24892.2	22486.3	18938	25013.8	20945.9	12471	16060.2	21924.4	23689.3	18503	0.124617	0.24701	-0.367292	0	0	0.238984	0.391933	0.238984	0.391933
sp|P14685|PSMD3_MOUSE	P14685	Psmd3	26S proteasome non-ATPase regulatory subunit 3 OS=Mus musculus GN=Psmd3 PE=1 SV=3	117.27	0	3	sp|P14685|PSMD3_MOUSE	281.468	219.995	187.175	272.836	65.9618	148.369	386.032	144.102	246.415	146.235	0.185867	0.74446	-0.744613	0.0833333	0.0833333	0.239529	0.392403	0.239529	0.392403
sp|Q9CQV1|TIM16_MOUSE	Q9CQV1	Pam16	Mitochondrial import inner membrane translocase subunit TIM16 OS=Mus musculus GN=Pam16 PE=1 SV=1	111.63	0	3	sp|Q9CQV1|TIM16_MOUSE	647.564	799.637	637.366	689.83	290.735	394.66	756.336	711.87	668.697	553.265	0.107052	0.428383	-0.334519	0.166667	0	0.239915	0.392612	0.239915	0.392612
sp|Q9CR59|G45IP_MOUSE	Q9CR59	Gadd45gip1	Growth arrest and DNA damage-inducible proteins-interacting protein 1 OS=Mus musculus GN=Gadd45gip1 PE=1 SV=1	56.24	0.00428816	2	sp|Q9CR59|G45IP_MOUSE	678.905	723.103	686.5	707.249	789.263	1283.1	767.659	834.335	696.874	811.799	0.0287229	0.266267	0.219828	0	0	0.240723	0.39351	0.240723	0.39351
sp|O09044|SNP23_MOUSE	O09044	Snap23	Synaptosomal-associated protein 23 OS=Mus musculus GN=Snap23 PE=1 SV=1	132.53	0	3	sp|O09044|SNP23_MOUSE	166.753	478.292	288.144	235.589	242.526	621.386	479.425	335.206	261.867	407.315	0.457407	0.395835	0.621644	0.333333	0.0833333	0.24256	0.395746	0.24256	0.395746
sp|O55135|IF6_MOUSE	O55135	Eif6	Eukaryotic translation initiation factor 6 OS=Mus musculus GN=Eif6 PE=1 SV=2	102.51	0	3	sp|O55135|IF6_MOUSE	624.791	487.828	213.072	228.22	900.273	463.273	524.063	341.992	358.024	493.668	0.519452	0.431981	0.562401	0	0	0.242874	0.395746	0.242874	0.395746
sp|P47955|RLA1_MOUSE	P47955	Rplp1	60S acidic ribosomal protein P1 OS=Mus musculus GN=Rplp1 PE=1 SV=1	368.4	0	4	sp|P47955|RLA1_MOUSE	168.269	358.451	528.637	687.657	167.172	957.497	2135.22	904.961	443.544	931.229	0.512476	0.781503	1.09653	0.428571	0.142857	0.242751	0.395746	0.242751	0.395746
sp|P20029|GRP78_MOUSE	P20029	Hspa5	78 kDa glucose-regulated protein OS=Mus musculus GN=Hspa5 PE=1 SV=3	1566.01	0	29	sp|P20029|GRP78_MOUSE	65698.5	26719.8	20685.9	41624.2	30370.6	27690	19412.7	22747.8	34172	25218.9	0.518219	0.196011	-0.410118	0.0328947	0	0.243637	0.396563	0.243637	0.396563
sp|B9EJ86|OSBL8_MOUSE	B9EJ86	Osbpl8	Oxysterol-binding protein-related protein 8 OS=Mus musculus GN=Osbpl8 PE=1 SV=1	231.5	0	6	sp|B9EJ86|OSBL8_MOUSE	78.166	21.9346	23.9621	590.893	120.877	113.464	197.823	242.938	51.064	159.35	1.54416	0.369976	1.83716	0.458333	0.166667	0.244345	0.397289	0.244345	0.397289
sp|Q9WVA4|TAGL2_MOUSE	Q9WVA4	Tagln2	Transgelin-2 OS=Mus musculus GN=Tagln2 PE=1 SV=4	236.34	0	4	sp|Q9WVA4|TAGL2_MOUSE	1628.8	669.04	621.16	704.202	255.767	646.986	636.769	871.436	686.621	641.878	0.533452	0.42375	-0.0967889	0	0	0.245461	0.398676	0.245461	0.398676
sp|Q6NTA4|RRAGB_MOUSE	Q6NTA4	Rragb	Ras-related GTP-binding protein B OS=Mus musculus GN=Rragb PE=1 SV=1	38.69	0.00822737	1	sp|Q6NTA4|RRAGB_MOUSE	15.4107	60.1717	133.125	122.173	81.3935	157.251	113.265	97.8179	91.1722	105.541	0.667129	0.289868	0.295896	0	0	0.248314	0.40288	0.248314	0.40288
sp|Q8VDF2|UHRF1_MOUSE	Q8VDF2	Uhrf1	E3 ubiquitin-protein ligase UHRF1 OS=Mus musculus GN=Uhrf1 PE=1 SV=2	616.43	0	15	sp|Q8VDF2|UHRF1_MOUSE	1542	2967.43	2635.03	1546.76	4472.91	2589.12	2900.88	2006.79	2090.89	2745	0.339756	0.352306	0.440942	0.0833333	0.0166667	0.24943	0.404257	0.24943	0.404257
sp|P42125|ECI1_MOUSE	P42125	Eci1	Enoyl-CoA delta isomerase 1, mitochondrial OS=Mus musculus GN=Eci1 PE=1 SV=2	331.46	0	4	sp|P42125|ECI1_MOUSE	3236.23	3568.55	2174.84	8136.68	3061.3	2397.39	2386.85	2834.22	3402.39	2615.8	0.616846	0.125078	-0.382619	0.0833333	0	0.250555	0.405648	0.250555	0.405648
sp|Q99KI0|ACON_MOUSE	Q99KI0	Aco2	Aconitate hydratase, mitochondrial OS=Mus musculus GN=Aco2 PE=1 SV=1	494.14	0	11	sp|Q99KI0|ACON_MOUSE	5849.58	6308.04	4708.13	7141.93	2286.79	8049.29	4304.98	3956.2	6078.81	4130.59	0.169106	0.523035	-0.557701	0.0681818	0	0.251269	0.40637	0.251269	0.40637
sp|Q9D7N3|RT09_MOUSE	Q9D7N3	Mrps9	28S ribosomal protein S9, mitochondrial OS=Mus musculus GN=Mrps9 PE=1 SV=3	216.32	0	4	sp|Q9D7N3|RT09_MOUSE	466.14	90.5773	143.741	621.841	177.645	729.704	693.233	461.416	304.94	577.324	0.772657	0.493992	1.12759	0.3125	0.0625	0.252527	0.407969	0.252527	0.407969
sp|Q9DCT5|SDF2_MOUSE	Q9DCT5	Sdf2	Stromal cell-derived factor 2 OS=Mus musculus GN=Sdf2 PE=1 SV=1	57.31	0.00347222	1	sp|Q9DCT5|SDF2_MOUSE	10.5084	0.270712	12.1072	24.3567	6.62751	32.7657	23.2811	12.604	11.3078	17.9425	0.835832	0.61485	0.602818	0.5	0	0.253026	0.40834	0.253026	0.40834
sp|Q922K7|NOP2_MOUSE	Q922K7	Nop2	Probable 28S rRNA (cytosine-C(5))-methyltransferase OS=Mus musculus GN=Nop2 PE=1 SV=1	106.39	0	3	sp|Q922K7|NOP2_MOUSE	135.544	339.312	335.803	366.075	512.045	779.385	329.296	223.904	337.558	420.67	0.362429	0.527512	0.282712	0.166667	0	0.253799	0.409153	0.253799	0.409153
sp|O08585|CLCA_MOUSE	O08585	Clta	Clathrin light chain A OS=Mus musculus GN=Clta PE=1 SV=2	94.19	0	3	sp|O08585|CLCA_MOUSE	469.963	977.693	835.685	509.297	352.248	560.778	627.232	470.865	672.491	515.821	0.355492	0.236816	-0.344362	0.0833333	0	0.255117	0.410406	0.255117	0.410406
sp|Q920B9|SP16H_MOUSE	Q920B9	Supt16h	FACT complex subunit SPT16 OS=Mus musculus GN=Supt16h PE=1 SV=2	122.29	0	3	sp|Q920B9|SP16H_MOUSE	264.645	809.552	368.936	646.27	626.342	1068.37	541.334	598.065	507.603	612.203	0.478974	0.342237	0.325871	0	0	0.255061	0.410406	0.255061	0.410406
sp|Q8VED8|MTFR2_MOUSE	Q8VED8	Mtfr2	Mitochondrial fission regulator 2 OS=Mus musculus GN=Mtfr2 PE=1 SV=2	73.04	0.00196078	1	sp|Q8VED8|MTFR2_MOUSE	1.54205	9.62338	31.6209	8.66931	14.4724	38.0271	7.84375	16.8968	9.14635	15.6846	1.01168	0.675897	0.775725	0.25	0	0.255638	0.410808	0.255638	0.410808
sp|Q9DB77|QCR2_MOUSE	Q9DB77	Uqcrc2	Cytochrome b-c1 complex subunit 2, mitochondrial OS=Mus musculus GN=Uqcrc2 PE=1 SV=1	660.4	0	12	sp|Q9DB77|QCR2_MOUSE	8052.58	5596.98	7826.71	8492.03	6240.31	3955.57	5988.52	7119.4	7939.64	6114.42	0.172615	0.229635	-0.377019	0.133333	0.0333333	0.256127	0.411159	0.256127	0.411159
sp|Q61699|HS105_MOUSE	Q61699	Hsph1	Heat shock protein 105 kDa OS=Mus musculus GN=Hsph1 PE=1 SV=2	82.74	0	2	sp|Q61699|HS105_MOUSE	220.42	165.063	218.387	292.611	101.778	826.484	823.334	296.948	219.403	560.141	0.233633	0.722165	1.17227	0.125	0	0.257324	0.412644	0.257324	0.412644
sp|P58334|KLF16_MOUSE	P58334	Klf16	Krueppel-like factor 16 OS=Mus musculus GN=Klf16 PE=1 SV=2	38.68	0.00822123	1	sp|P58334|KLF16_MOUSE	687.599	298.367	781.27	104.68	357.427	124.659	309.924	122.317	492.983	217.291	0.683722	0.537644	-1.20438	0	0	0.257664	0.412753	0.257664	0.412753
sp|Q8BGH2|SAM50_MOUSE	Q8BGH2	Samm50	Sorting and assembly machinery component 50 homolog OS=Mus musculus GN=Samm50 PE=1 SV=1	75.97	0.00199005	2	sp|Q8BGH2|SAM50_MOUSE	131.644	135.7	153.529	154.917	163.87	113.63	411.569	216.567	144.615	190.218	0.083319	0.575943	0.384213	0	0	0.258301	0.413337	0.258301	0.413337
sp|Q9JHU4|DYHC1_MOUSE	Q9JHU4	Dync1h1	Cytoplasmic dynein 1 heavy chain 1 OS=Mus musculus GN=Dync1h1 PE=1 SV=2	181.65	0	5	sp|Q9JHU4|DYHC1_MOUSE	2213.98	1394.14	2868.05	1550.58	2226.36	1357.62	1068.47	1251	1882.28	1304.31	0.336534	0.34853	-0.507647	0.3	0.15	0.259514	0.414839	0.259514	0.414839
sp|Q8R4R6|NUP53_MOUSE	Q8R4R6	Nup35	Nucleoporin NUP53 OS=Mus musculus GN=Nup35 PE=1 SV=2	464.48	0	9	sp|Q8R4R6|NUP53_MOUSE	3106.96	2327.81	2023.62	3244.56	3244.99	3583.43	3280.99	3215.7	2717.38	3262.99	0.221713	0.0510935	0.278938	0.159091	0.0454545	0.259987	0.414956	0.259987	0.414956
sp|Q9JJE7|FADS3_MOUSE	Q9JJE7	Fads3	Fatty acid desaturase 3 OS=Mus musculus GN=Fads3 PE=2 SV=2	38.91	0.00824588	1	sp|Q9JJE7|FADS3_MOUSE	21.0799	0.260845	3.23134	1.69	69.8188	1.35035	2.11724	27.8691	2.46067	14.9932	1.48533	1.27104	1.71681	0	0	0.260134	0.414956	0.260134	0.414956
sp|P24860|CCNB1_MOUSE	P24860	Ccnb1	G2/mitotic-specific cyclin-B1 OS=Mus musculus GN=Ccnb1 PE=1 SV=3	45.03	0.00713154	1	sp|P24860|CCNB1_MOUSE	34.5125	55.0715	62.1447	70.4916	14.687	307.599	261.647	129.686	58.6081	195.666	0.276826	0.743601	1.65478	0	0	0.260757	0.415513	0.260757	0.415513
sp|P42230|STA5A_MOUSE	P42230	Stat5a	Signal transducer and activator of transcription 5A OS=Mus musculus GN=Stat5a PE=1 SV=1	36.76	0.00950988	1	sp|P42230|STA5A_MOUSE	68.9758	90.9642	129.697	136.596	146.851	124.188	115.686	153.846	110.331	135.519	0.301344	0.134113	0.314182	0	0	0.261298	0.415918	0.261298	0.415918
sp|Q9WUA2|SYFB_MOUSE	Q9WUA2	Farsb	Phenylalanine--tRNA ligase beta subunit OS=Mus musculus GN=Farsb PE=1 SV=2	51.39	0.00415628	1	sp|Q9WUA2|SYFB_MOUSE	43.486	0.583917	62.44	90.9986	88.1791	29.371	100.785	65.4705	52.963	76.8248	0.768384	0.441653	0.54413	0.25	0	0.261559	0.415918	0.261559	0.415918
sp|P80318|TCPG_MOUSE	P80318	Cct3	T-complex protein 1 subunit gamma OS=Mus musculus GN=Cct3 PE=1 SV=1	892.76	0	18	sp|P80318|TCPG_MOUSE	3906.17	4936.57	5719.05	4297.23	3549.78	10814	9254.33	5108.32	4616.9	7181.33	0.168169	0.47547	0.57803	0.102273	0	0.262323	0.416253	0.262323	0.416253
sp|P97760|RPB3_MOUSE	P97760	Polr2c	DNA-directed RNA polymerase II subunit RPB3 OS=Mus musculus GN=Polr2c PE=1 SV=2	257.82	0	5	sp|P97760|RPB3_MOUSE	1200.37	885.797	1088.94	1436.3	1293.8	983.517	571.631	727.943	1144.66	855.73	0.199067	0.353252	-0.434246	0.45	0.15	0.263142	0.416253	0.263142	0.416253
sp|Q8BI72|CARF_MOUSE	Q8BI72	Cdkn2aip	CDKN2A-interacting protein OS=Mus musculus GN=Cdkn2aip PE=1 SV=1	317.32	0	6	sp|Q8BI72|CARF_MOUSE	235.496	444.152	248.535	844.811	520.245	884.69	406.653	555.973	346.343	538.109	0.641201	0.346887	0.694851	0.125	0	0.262732	0.416253	0.262732	0.416253
sp|Q9CZX8|RS19_MOUSE	Q9CZX8	Rps19	40S ribosomal protein S19 OS=Mus musculus GN=Rps19 PE=1 SV=3	705.4	0	12	sp|Q9CZX8|RS19_MOUSE	15544.6	26190.6	63781.5	24432.4	36333	15703.4	15435.1	13718.7	25311.5	15569.3	0.658007	0.528458	-0.700276	0.0588235	0.0147059	0.262677	0.416253	0.262677	0.416253
sp|Q9WUU8|TNIP1_MOUSE	Q9WUU8	Tnip1	TNFAIP3-interacting protein 1 OS=Mus musculus GN=Tnip1 PE=1 SV=1	56.4	0.00429923	1	sp|Q9WUU8|TNIP1_MOUSE	125.314	82.6972	8.6868	93.3966	62.0027	144.693	99.5122	129.625	88.0469	114.569	0.636356	0.335048	0.369968	0.25	0	0.262885	0.416253	0.262885	0.416253
sp|Q9JJ66|CDC20_MOUSE	Q9JJ66	Cdc20	Cell division cycle protein 20 homolog OS=Mus musculus GN=Cdc20 PE=1 SV=2	38.37	0.00819062	1	sp|Q9JJ66|CDC20_MOUSE	5.86375	17.6537	46.6918	49.0506	15.3856	40.6721	101.892	49.4437	32.1727	45.0579	0.718418	0.701138	0.643345	0.5	0	0.263518	0.416414	0.263518	0.416414
sp|O54879|HMGB3_MOUSE	O54879	Hmgb3	High mobility group protein B3 OS=Mus musculus GN=Hmgb3 PE=1 SV=3	58.01	0	1	sp|O54879|HMGB3_MOUSE	53.4475	44.2544	1.43401	67.6234	4.99499	438.272	198.844	97.8393	48.8509	148.342	0.683782	1.00813	1.52002	0.5	0	0.264352	0.417297	0.264352	0.417297
sp|P23116|EIF3A_MOUSE	P23116	Eif3a	Eukaryotic translation initiation factor 3 subunit A OS=Mus musculus GN=Eif3a PE=1 SV=5	317.17	0	9	sp|P23116|EIF3A_MOUSE	1359.29	1589.29	1779.67	1603.13	1831.91	2433.84	1954.61	1736.19	1596.21	1893.26	0.10892	0.155671	0.245482	0	0	0.265053	0.417648	0.265053	0.417648
sp|Q9QZD8|DIC_MOUSE	Q9QZD8	Slc25a10	Mitochondrial dicarboxylate carrier OS=Mus musculus GN=Slc25a10 PE=1 SV=2	99.47	0	2	sp|Q9QZD8|DIC_MOUSE	293.743	115.617	98.3367	111.04	116.69	117.564	98.6081	70.8113	113.329	107.649	0.601185	0.216915	-0.0789863	0.375	0.125	0.265125	0.417648	0.265125	0.417648
sp|Q3UDE2|TTL12_MOUSE	Q3UDE2	Ttll12	Tubulin--tyrosine ligase-like protein 12 OS=Mus musculus GN=Ttll12 PE=1 SV=1	50.81	0.00413907	1	sp|Q3UDE2|TTL12_MOUSE	30.5719	55.2866	76.6198	76.0199	22.8544	236.166	173.615	105.684	65.6532	139.65	0.364954	0.680491	1.0631	0	0	0.266229	0.418518	0.266229	0.418518
sp|Q6NZQ6|ZN740_MOUSE	Q6NZQ6	Znf740	Zinc finger protein 740 OS=Mus musculus GN=Znf740 PE=1 SV=1	69.16	0	2	sp|Q6NZQ6|ZN740_MOUSE	334.263	262.23	543.568	421.718	557.017	113.62	223.441	281.138	377.99	252.289	0.310246	0.642372	-0.583046	0	0	0.26603	0.418518	0.26603	0.418518
sp|Q8BK72|RT27_MOUSE	Q8BK72	Mrps27	28S ribosomal protein S27, mitochondrial OS=Mus musculus GN=Mrps27 PE=1 SV=2	355.11	0	7	sp|Q8BK72|RT27_MOUSE	978.079	1263.52	1045.82	1542.89	2115.14	1331.61	1367.28	1411.36	1154.67	1389.32	0.210798	0.240277	0.273155	0.15625	0.0625	0.266601	0.418669	0.266601	0.418669
sp|Q8BVI5|STX16_MOUSE	Q8BVI5	Stx16	Syntaxin-16 OS=Mus musculus GN=Stx16 PE=1 SV=3	47.96	0.00648824	1	sp|Q8BVI5|STX16_MOUSE	24.9544	25.959	10.643	9.77915	29.354	10.9773	27.1011	41.9876	17.7987	28.2276	0.49449	0.46548	0.791359	0.5	0	0.269613	0.42296	0.269613	0.42296
sp|Q8BZR9|NCBP3_MOUSE	Q8BZR9	Ncbp3	Nuclear cap-binding protein subunit 3 OS=Mus musculus GN=Ncbp3 PE=1 SV=1	274.48	0	6	sp|Q8BZR9|NCBP3_MOUSE	2100.6	1963.92	1919.95	2089.08	3564.34	2745.86	2124.03	2061.8	2026.5	2434.94	0.0446927	0.266325	0.253728	0	0	0.270717	0.424253	0.270717	0.424253
sp|Q63850|NUP62_MOUSE	Q63850	Nup62	Nuclear pore glycoprotein p62 OS=Mus musculus GN=Nup62 PE=1 SV=2	39.52	0.00832073	1	sp|Q63850|NUP62_MOUSE	9.27938	24.1299	8.0498	14.1267	35.7473	11.3173	29.3142	11.6265	11.703	20.4704	0.525983	0.565393	0.689249	0.25	0.25	0.271524	0.42508	0.271524	0.42508
sp|P17742|PPIA_MOUSE	P17742	Ppia	Peptidyl-prolyl cis-trans isomerase A OS=Mus musculus GN=Ppia PE=1 SV=2	612.75	0	12	sp|P17742|PPIA_MOUSE	21938.4	9795.65	8059.38	13208.3	4253.79	14124.2	13110.5	5761.66	11502	9436.07	0.465966	0.539682	-0.388192	0.0535714	0.0178571	0.272859	0.426729	0.272859	0.426729
sp|Q9D8U8|SNX5_MOUSE	Q9D8U8	Snx5	Sorting nexin-5 OS=Mus musculus GN=Snx5 PE=1 SV=1	75.38	0	2	sp|Q9D8U8|SNX5_MOUSE	84.5957	283.905	112.295	443.433	107.594	759.312	518.604	288.42	198.1	403.512	0.721834	0.675535	1.11505	0.25	0	0.273253	0.426905	0.273253	0.426905
sp|Q8BMJ2|SYLC_MOUSE	Q8BMJ2	Lars	Leucine--tRNA ligase, cytoplasmic OS=Mus musculus GN=Lars PE=1 SV=2	117.4	0	2	sp|Q8BMJ2|SYLC_MOUSE	217.531	358.359	596.552	516.19	324.75	754.876	977.388	449.484	437.274	602.18	0.39919	0.471601	0.437601	0	0	0.274259	0.427597	0.274259	0.427597
sp|Q9JI44|DMAP1_MOUSE	Q9JI44	Dmap1	DNA methyltransferase 1-associated protein 1 OS=Mus musculus GN=Dmap1 PE=1 SV=1	50.75	0.00413223	1	sp|Q9JI44|DMAP1_MOUSE	276.543	245.178	141.512	336.969	169.159	132.128	74.1885	372.521	260.861	150.644	0.327031	0.693637	-0.800509	0	0	0.274169	0.427597	0.274169	0.427597
sp|Q9D0Y8|RM52_MOUSE	Q9D0Y8	Mrpl52	39S ribosomal protein L52, mitochondrial OS=Mus musculus GN=Mrpl52 PE=1 SV=1	43	0.00701481	1	sp|Q9D0Y8|RM52_MOUSE	8.39476	20.5673	63.4066	1.3701	31.4344	25.7933	15.1565	30.6282	14.481	28.2107	1.1864	0.290868	1.09697	0	0	0.274654	0.427772	0.274654	0.427772
sp|Q9QXK7|CPSF3_MOUSE	Q9QXK7	Cpsf3	Cleavage and polyadenylation specificity factor subunit 3 OS=Mus musculus GN=Cpsf3 PE=1 SV=2	79.47	0	2	sp|Q9QXK7|CPSF3_MOUSE	465.995	203.591	407.055	380.473	538.518	302.341	389.58	952.124	393.764	464.049	0.310007	0.527817	0.218949	0	0	0.275092	0.428014	0.275092	0.428014
sp|Q68FL6|SYMC_MOUSE	Q68FL6	Mars	Methionine--tRNA ligase, cytoplasmic OS=Mus musculus GN=Mars PE=1 SV=1	228.61	0	4	sp|Q68FL6|SYMC_MOUSE	911.56	1073.13	1563.56	1290.46	493.774	902.72	1664.7	704.655	1181.8	803.687	0.233466	0.541981	-0.561185	0.1	0.05	0.275874	0.428792	0.275874	0.428792
sp|O70492|SNX3_MOUSE	O70492	Snx3	Sorting nexin-3 OS=Mus musculus GN=Snx3 PE=1 SV=3	48.77	0.00654664	2	sp|O70492|SNX3_MOUSE	276.177	70.297	132.51	203.624	73.7968	129.71	91.0136	136.912	168.067	110.362	0.521372	0.2815	-0.596283	0	0	0.27662	0.429044	0.27662	0.429044
sp|Q99KE1|MAOM_MOUSE	Q99KE1	Me2	NAD-dependent malic enzyme, mitochondrial OS=Mus musculus GN=Me2 PE=1 SV=1	48.52	0.00653061	1	sp|Q99KE1|MAOM_MOUSE	62.5664	143.304	105.922	18.5679	85.4684	229.34	86.3059	84.1358	84.244	85.8872	0.653173	0.593704	0.0772687	0	0	0.276885	0.429044	0.276885	0.429044
sp|Q9JK23|PSMG1_MOUSE	Q9JK23	Psmg1	Proteasome assembly chaperone 1 OS=Mus musculus GN=Psmg1 PE=1 SV=1	40.3	0	1	sp|Q9JK23|PSMG1_MOUSE	5.26758	24.6084	50.9582	36.1982	14.6751	35.4692	64.0087	90.0151	30.4033	49.7389	0.659279	0.645051	0.674882	0	0	0.276804	0.429044	0.276804	0.429044
sp|O55131|SEPT7_MOUSE	O55131	2007-09-01	Septin-7 OS=Mus musculus GN=Sept7 PE=1 SV=1	69.5	0.00192123	2	sp|O55131|SEPT7_MOUSE	122.856	93.7082	146.4	187.72	63.664	84.4841	111.975	156.702	134.628	98.2296	0.288523	0.385798	-0.463479	0	0	0.277695	0.42986	0.277695	0.42986
sp|Q60932|VDAC1_MOUSE	Q60932	Vdac1	Voltage-dependent anion-selective channel protein 1 OS=Mus musculus GN=Vdac1 PE=1 SV=3	740.94	0	14	sp|Q60932|VDAC1_MOUSE	5974.7	4292.85	4972.24	5882.12	5967.01	4290.33	3804.79	2695.92	5427.18	4047.56	0.151278	0.324611	-0.420664	0.0833333	0.0166667	0.278271	0.430313	0.278271	0.430313
sp|Q99KF1|TMED9_MOUSE	Q99KF1	Tmed9	Transmembrane emp24 domain-containing protein 9 OS=Mus musculus GN=Tmed9 PE=1 SV=2	197.33	0	4	sp|Q99KF1|TMED9_MOUSE	478.815	456.575	745.8	167.01	844.341	328.186	1080.66	516.114	467.695	680.227	0.511967	0.484512	0.497597	0.5625	0.1875	0.278721	0.430571	0.278721	0.430571
sp|P62849|RS24_MOUSE	P62849	Rps24	40S ribosomal protein S24 OS=Mus musculus GN=Rps24 PE=1 SV=1	375.62	0	6	sp|P62849|RS24_MOUSE	14256	3919.51	8347.42	6048.82	9781.51	3371.24	5767.02	2812.59	7198.12	4569.13	0.547526	0.583383	-0.68844	0.0277778	0	0.279799	0.430602	0.279799	0.430602
sp|Q06180|PTN2_MOUSE	Q06180	Ptpn2	Tyrosine-protein phosphatase non-receptor type 2 OS=Mus musculus GN=Ptpn2 PE=1 SV=2	34.91	0.00998573	1	sp|Q06180|PTN2_MOUSE	152.108	183.542	25.675	72.476	65.0607	275.035	279.679	102.958	112.292	188.997	0.666852	0.623812	0.680499	0.5	0	0.279187	0.430602	0.279187	0.430602
sp|Q8CG48|SMC2_MOUSE	Q8CG48	Smc2	Structural maintenance of chromosomes protein 2 OS=Mus musculus GN=Smc2 PE=1 SV=2	572.66	0	14	sp|Q8CG48|SMC2_MOUSE	1948.97	3174.58	2649.59	1688.54	1949.85	3901.27	4084.32	2822.6	2299.28	3361.93	0.285383	0.31241	0.546241	0.0892857	0	0.279712	0.430602	0.279712	0.430602
sp|Q91WJ8|FUBP1_MOUSE	Q91WJ8	Fubp1	Far upstream element-binding protein 1 OS=Mus musculus GN=Fubp1 PE=1 SV=1	40.67	0.00766284	1	sp|Q91WJ8|FUBP1_MOUSE	69.7144	147.343	23.0277	0.277271	30.0514	90.7984	127.231	43.3988	46.3711	67.0986	1.08093	0.612615	0.647746	0	0	0.279877	0.430602	0.279877	0.430602
sp|P62889|RL30_MOUSE	P62889	Rpl30	60S ribosomal protein L30 OS=Mus musculus GN=Rpl30 PE=1 SV=2	296.83	0	7	sp|P62889|RL30_MOUSE	907.269	1487.35	1995.09	1422.17	3172.18	1776.64	1539.29	1463.83	1454.76	1657.97	0.306201	0.402737	0.185287	0.142857	0	0.280635	0.431331	0.280635	0.431331
sp|P62911|RL32_MOUSE	P62911	Rpl32	60S ribosomal protein L32 OS=Mus musculus GN=Rpl32 PE=1 SV=2	345.63	0	7	sp|P62911|RL32_MOUSE	27092.5	4069.11	9825.81	7688.3	18340.8	4041.71	4330.28	2682.07	8757.05	4186	0.840569	1.00197	-1.05491	0.125	0.03125	0.283904	0.435634	0.283904	0.435634
sp|P80313|TCPH_MOUSE	P80313	Cct7	T-complex protein 1 subunit eta OS=Mus musculus GN=Cct7 PE=1 SV=1	269.75	0	7	sp|P80313|TCPH_MOUSE	2207.56	906.978	916.335	769.898	411.779	1211.58	1064.23	589.141	911.656	826.687	0.562331	0.463728	-0.203293	0.142857	0	0.284279	0.435634	0.284279	0.435634
sp|Q8CFQ3|AQR_MOUSE	Q8CFQ3	Aqr	Intron-binding protein aquarius OS=Mus musculus GN=Aqr PE=1 SV=2	320.32	0	8	sp|Q8CFQ3|AQR_MOUSE	812.987	1062.79	971.726	881.067	1890.73	1825.9	1095.44	665.186	926.397	1460.67	0.116604	0.432284	0.612086	0.03125	0	0.284296	0.435634	0.284296	0.435634
sp|Q6NV83|SR140_MOUSE	Q6NV83	U2surp	U2 snRNP-associated SURP motif-containing protein OS=Mus musculus GN=U2surp PE=1 SV=3	610.16	0	13	sp|Q6NV83|SR140_MOUSE	7887.71	6132.74	4305.66	6994.49	10744.7	12272.5	5336.16	6680.78	6563.62	8712.73	0.241393	0.374766	0.371408	0.140625	0	0.285658	0.436838	0.285658	0.436838
sp|Q8JZQ9|EIF3B_MOUSE	Q8JZQ9	Eif3b	Eukaryotic translation initiation factor 3 subunit B OS=Mus musculus GN=Eif3b PE=1 SV=1	169.52	0	4	sp|Q8JZQ9|EIF3B_MOUSE	493	940.046	1253.73	803.704	885.269	1076.26	874.556	2048.66	871.875	980.767	0.361574	0.458059	0.167341	0.0625	0	0.28548	0.436838	0.28548	0.436838
sp|P70404|IDHG1_MOUSE	P70404	Idh3g	Isocitrate dehydrogenase [NAD] subunit gamma 1, mitochondrial OS=Mus musculus GN=Idh3g PE=1 SV=1	156.41	0	4	sp|P70404|IDHG1_MOUSE	1292.69	1073.3	748.763	2166.48	536.427	1569.17	930.895	700.708	1183	815.802	0.459555	0.484977	-0.544428	0	0	0.286355	0.437463	0.286355	0.437463
sp|Q08943|SSRP1_MOUSE	Q08943	Ssrp1	FACT complex subunit SSRP1 OS=Mus musculus GN=Ssrp1 PE=1 SV=2	115.65	0	2	sp|Q08943|SSRP1_MOUSE	49.8485	78.0991	501.495	110.625	5.67115	81.3304	171.028	90.0944	94.3622	85.7124	1.14823	0.776947	-0.118841	0.375	0	0.28685	0.437656	0.28685	0.437656
sp|Q3THE2|ML12B_MOUSE	Q3THE2	Myl12b	Myosin regulatory light chain 12B OS=Mus musculus GN=Myl12b PE=1 SV=2	45.21	0.0071599	1	sp|Q3THE2|ML12B_MOUSE	540.332	1056.64	592.831	776.2	489.787	2608.35	1669.05	684.228	684.515	1176.64	0.31444	0.717404	0.655692	0.25	0	0.287058	0.437656	0.287058	0.437656
sp|Q9QYA2|TOM40_MOUSE	Q9QYA2	Tomm40	Mitochondrial import receptor subunit TOM40 homolog OS=Mus musculus GN=Tomm40 PE=1 SV=3	43.52	0.00705329	1	sp|Q9QYA2|TOM40_MOUSE	437.61	261.807	451.265	254.666	447.715	169.811	166.79	283.647	349.708	226.729	0.306507	0.495111	-0.62506	0	0	0.28858	0.439533	0.28858	0.439533
sp|Q8BXA1|GOLI4_MOUSE	Q8BXA1	Golim4	Golgi integral membrane protein 4 OS=Mus musculus GN=Golim4 PE=1 SV=1	168.67	0	3	sp|Q8BXA1|GOLI4_MOUSE	613.305	543.303	349.5	555.972	938.378	574.594	595.446	554.473	549.637	585.02	0.222675	0.274196	0.0898717	0	0	0.288935	0.439634	0.288935	0.439634
sp|Q9CRD0|OCAD1_MOUSE	Q9CRD0	Ociad1	OCIA domain-containing protein 1 OS=Mus musculus GN=Ociad1 PE=1 SV=1	134.49	0	3	sp|Q9CRD0|OCAD1_MOUSE	783.404	560.278	338.741	888.597	518.199	1194.64	779.76	989.289	671.841	884.525	0.380507	0.332642	0.406761	0.333333	0	0.290497	0.441568	0.290497	0.441568
sp|O08915|AIP_MOUSE	O08915	Aip	AH receptor-interacting protein OS=Mus musculus GN=Aip PE=1 SV=1	51.23	0.00414938	1	sp|O08915|AIP_MOUSE	134.429	88.9252	205.52	44.4914	113.142	94.929	300.94	184.024	111.677	148.583	0.580913	0.53905	0.400262	0.25	0	0.293393	0.445287	0.293393	0.445287
sp|Q64518|AT2A3_MOUSE	Q64518	Atp2a3	Sarcoplasmic/endoplasmic reticulum calcium ATPase 3 OS=Mus musculus GN=Atp2a3 PE=1 SV=3	44.61	0	1	sp|Q64518|AT2A3_MOUSE	32.4429	20.5792	19.7011	101.052	1.74642	21.4107	29.341	52.4194	26.5111	25.3758	0.894086	0.799185	-0.0439202	0.5	0	0.293532	0.445287	0.293532	0.445287
sp|P08032|SPTA1_MOUSE	P08032	Spta1	Spectrin alpha chain, erythrocytic 1 OS=Mus musculus GN=Spta1 PE=1 SV=3	1094.44	0	25	sp|P08032|SPTA1_MOUSE	5177.41	4783.84	5161.92	3572.34	4832	9711.12	8252.33	3748.3	4972.88	6542.16	0.161872	0.423218	0.345674	0.173077	0.0192308	0.295969	0.447157	0.295969	0.447157
sp|P47962|RL5_MOUSE	P47962	Rpl5	60S ribosomal protein L5 OS=Mus musculus GN=Rpl5 PE=1 SV=3	664.33	0	15	sp|P47962|RL5_MOUSE	2968.07	4139.96	3505.12	4089.53	12179.4	3853.56	4249.68	3374.64	3797.33	4051.62	0.150384	0.708792	0.096075	0.125	0	0.295312	0.447157	0.295312	0.447157
sp|Q08288|LYAR_MOUSE	Q08288	Lyar	Cell growth-regulating nucleolar protein OS=Mus musculus GN=Lyar PE=1 SV=2	155.88	0	4	sp|Q08288|LYAR_MOUSE	261.26	1407.57	458.529	913.238	115.567	749.219	431.162	495.698	685.883	463.43	0.671847	0.581905	-0.485156	0.125	0	0.296238	0.447157	0.296238	0.447157
sp|Q61656|DDX5_MOUSE	Q61656	Ddx5	Probable ATP-dependent RNA helicase DDX5 OS=Mus musculus GN=Ddx5 PE=1 SV=2	1640.66	0	35	sp|Q61656|DDX5_MOUSE	36380.8	55649.8	47699.2	58984.5	73188.2	92800.4	57027.1	42196.8	51674.5	65107.7	0.202299	0.327748	0.326459	0.0426829	0.0121951	0.29622	0.447157	0.29622	0.447157
sp|Q9QYI3|DNJC7_MOUSE	Q9QYI3	Dnajc7	DnaJ homolog subfamily C member 7 OS=Mus musculus GN=Dnajc7 PE=1 SV=2	46.25	0.00721154	1	sp|Q9QYI3|DNJC7_MOUSE	87.2175	160.666	95.2173	21.6011	49.2318	262.808	228.246	91.4423	91.2174	159.844	0.623708	0.655783	0.664768	0	0	0.295509	0.447157	0.295509	0.447157
sp|P70333|HNRH2_MOUSE	P70333	Hnrnph2	Heterogeneous nuclear ribonucleoprotein H2 OS=Mus musculus GN=Hnrnph2 PE=1 SV=1	169.39	0	3	sp|P70333|HNRH2_MOUSE	394.083	60.5404	133.127	244.924	426.899	304.797	192.428	185.419	189.026	248.612	0.698015	0.409889	0.423514	0.3125	0	0.29822	0.449198	0.29822	0.449198
sp|Q8CGF7|TCRG1_MOUSE	Q8CGF7	Tcerg1	Transcription elongation regulator 1 OS=Mus musculus GN=Tcerg1 PE=1 SV=2	146.29	0	3	sp|Q8CGF7|TCRG1_MOUSE	140.171	157.148	159.414	148.658	162.707	189.778	270.369	153.367	152.903	176.243	0.0579631	0.27398	0.201235	0.25	0	0.298073	0.449198	0.298073	0.449198
sp|Q9D162|CC167_MOUSE	Q9D162	Ccdc167	Coiled-coil domain-containing protein 167 OS=Mus musculus GN=Ccdc167 PE=1 SV=2	48.22	0.00650407	1	sp|Q9D162|CC167_MOUSE	312.437	100.454	30.8241	104.513	1.34726	138.165	74.5477	98.5321	102.484	86.5399	0.888049	0.736158	-0.25766	0.5	0	0.298478	0.449198	0.298478	0.449198
sp|P54103|DNJC2_MOUSE	P54103	Dnajc2	DnaJ homolog subfamily C member 2 OS=Mus musculus GN=Dnajc2 PE=1 SV=2	84.58	0	2	sp|P54103|DNJC2_MOUSE	82.3032	225.311	82.0979	176.828	11.1701	77.0378	213.334	112.392	129.566	94.7147	0.504299	0.815543	-0.374597	0.25	0.125	0.299021	0.449498	0.299021	0.449498
sp|Q8C2K1|DEFI6_MOUSE	Q8C2K1	Def6	Differentially expressed in FDCP 6 OS=Mus musculus GN=Def6 PE=1 SV=1	60.57	0.0026738	2	sp|Q8C2K1|DEFI6_MOUSE	1523.63	206.53	133.577	137.717	105.909	230.947	136.049	177.578	172.123	156.814	1.365	0.333321	-0.117735	0.125	0	0.29927	0.449498	0.29927	0.449498
sp|Q9DBE8|ALG2_MOUSE	Q9DBE8	Alg2	Alpha-1,3/1,6-mannosyltransferase ALG2 OS=Mus musculus GN=Alg2 PE=1 SV=2	98.52	0	2	sp|Q9DBE8|ALG2_MOUSE	110.63	86.243	36.4725	128.725	97.2675	87.6646	118.005	175.967	98.4366	107.636	0.442062	0.33054	0.133325	0.125	0	0.300081	0.450269	0.300081	0.450269
sp|Q8BGD9|IF4B_MOUSE	Q8BGD9	Eif4b	Eukaryotic translation initiation factor 4B OS=Mus musculus GN=Eif4b PE=1 SV=1	109.52	0	4	sp|Q8BGD9|IF4B_MOUSE	273.964	810.916	590.775	416.875	681.642	599.322	545.69	782.786	503.825	640.482	0.442518	0.158465	0.365061	0.125	0	0.300894	0.451043	0.300894	0.451043
sp|Q5U458|DJC11_MOUSE	Q5U458	Dnajc11	DnaJ homolog subfamily C member 11 OS=Mus musculus GN=Dnajc11 PE=1 SV=2	431.15	0	10	sp|Q5U458|DJC11_MOUSE	1946.92	829.921	675.324	808.99	1293.72	1377.4	1463.39	1078.75	819.455	1335.56	0.555463	0.126569	0.704119	0.125	0	0.301191	0.451043	0.301191	0.451043
sp|O35226|PSMD4_MOUSE	O35226	Psmd4	26S proteasome non-ATPase regulatory subunit 4 OS=Mus musculus GN=Psmd4 PE=1 SV=1	39.34	0.00830189	1	sp|O35226|PSMD4_MOUSE	12.2196	329.877	239.494	456.348	120.251	693.965	622.766	248.478	284.686	435.622	0.721836	0.664835	0.484946	0	0	0.303961	0.453401	0.303961	0.453401
sp|O35972|RM23_MOUSE	O35972	Mrpl23	39S ribosomal protein L23, mitochondrial OS=Mus musculus GN=Mrpl23 PE=1 SV=1	86.78	0	2	sp|O35972|RM23_MOUSE	528.417	355.629	329.629	353.812	1059.22	169.302	1030.48	677.909	354.721	854.194	0.234256	0.564685	1.23649	0.375	0	0.303807	0.453401	0.303807	0.453401
sp|Q62481|VPS72_MOUSE	Q62481	Vps72	Vacuolar protein sorting-associated protein 72 homolog OS=Mus musculus GN=Vps72 PE=2 SV=2	36.86	0.00953778	1	sp|Q62481|VPS72_MOUSE	42.3515	100.551	46.2376	9.40195	46.6264	60.0139	49.8426	98.0023	44.2945	54.9283	0.76059	0.371263	0.305599	0.25	0	0.303428	0.453401	0.303428	0.453401
sp|Q9DBG6|RPN2_MOUSE	Q9DBG6	Rpn2	Dolichyl-diphosphooligosaccharide--protein glycosyltransferase subunit 2 OS=Mus musculus GN=Rpn2 PE=1 SV=1	405.19	0	6	sp|Q9DBG6|RPN2_MOUSE	1537.85	795.879	1099.96	1355.13	625.672	1560.47	826.538	708.02	1227.54	767.279	0.269154	0.460352	-0.674433	0.166667	0.0416667	0.303527	0.453401	0.303527	0.453401
sp|Q8BFV2|PCID2_MOUSE	Q8BFV2	Pcid2	PCI domain-containing protein 2 OS=Mus musculus GN=Pcid2 PE=1 SV=1	47.8	0	1	sp|Q8BFV2|PCID2_MOUSE	4.47231	7.04538	3.80349	1.93384	1.73858	10.4851	11.9175	7.47184	4.1379	8.97847	0.49014	0.570412	1.1017	0	0.25	0.311492	0.464179	0.311492	0.464179
sp|P11835|ITB2_MOUSE	P11835	Itgb2	Integrin beta-2 OS=Mus musculus GN=Itgb2 PE=1 SV=2	56.33	0.00429185	1	sp|P11835|ITB2_MOUSE	1089.31	89.6064	137.657	50.4824	100.453	91.6787	38.8658	138.961	113.632	96.0661	1.46194	0.445756	-0.210783	0	0	0.312322	0.464293	0.312322	0.464293
sp|Q8K194|SNR27_MOUSE	Q8K194	Snrnp27	U4/U6.U5 small nuclear ribonucleoprotein 27 kDa protein OS=Mus musculus GN=Snrnp27 PE=1 SV=1	118.18	0	3	sp|Q8K194|SNR27_MOUSE	1341.1	663.148	1186.67	979.226	543.533	1123.6	845.038	694.886	1082.95	769.962	0.281215	0.308517	-0.492348	0.0833333	0	0.312348	0.464293	0.312348	0.464293
sp|Q8R323|RFC3_MOUSE	Q8R323	Rfc3	Replication factor C subunit 3 OS=Mus musculus GN=Rfc3 PE=1 SV=1	66.6	0.00188324	1	sp|Q8R323|RFC3_MOUSE	45.2316	35.5083	77.8182	23.6844	67.7529	35.1452	60.445	73.6621	40.3699	64.099	0.510087	0.286164	0.67521	0.25	0	0.312488	0.464293	0.312488	0.464293
sp|P70349|HINT1_MOUSE	P70349	Hint1	Histidine triad nucleotide-binding protein 1 OS=Mus musculus GN=Hint1 PE=1 SV=3	61.17	0.00179372	1	sp|P70349|HINT1_MOUSE	1053.27	1593.85	1062	1159.8	290.499	1184.27	1580.13	834.169	1110.9	1009.22	0.210054	0.562819	-0.159122	0	0	0.31338	0.465164	0.31338	0.465164
sp|P58044|IDI1_MOUSE	P58044	Idi1	Isopentenyl-diphosphate Delta-isomerase 1 OS=Mus musculus GN=Idi1 PE=1 SV=1	44.52	0.007109	1	sp|P58044|IDI1_MOUSE	7.66158	7.80512	52.1598	24.9383	8.69106	46.2343	117.934	22.3324	16.3717	34.2833	0.906486	0.99661	1.20362	0	0	0.314521	0.466401	0.314521	0.466401
sp|P54071|IDHP_MOUSE	P54071	Idh2	Isocitrate dehydrogenase [NADP], mitochondrial OS=Mus musculus GN=Idh2 PE=1 SV=3	44.04	0.00708661	1	sp|P54071|IDHP_MOUSE	20.7558	67.5788	47.8063	21.2691	17.2571	61.4353	104.599	83.6206	34.5377	72.5279	0.575935	0.560395	1.16848	0	0	0.315628	0.466869	0.315628	0.466869
sp|P61979|HNRPK_MOUSE	P61979	Hnrnpk	Heterogeneous nuclear ribonucleoprotein K OS=Mus musculus GN=Hnrnpk PE=1 SV=1	1201.02	0	20	sp|P61979|HNRPK_MOUSE	50521.7	33045.9	23122.1	44132	30996.1	33895.3	22820.4	26285.6	38589	28640.8	0.321169	0.172495	-0.41997	0.12931	0.0517241	0.315896	0.466869	0.315896	0.466869
sp|Q8BMS1|ECHA_MOUSE	Q8BMS1	Hadha	Trifunctional enzyme subunit alpha, mitochondrial OS=Mus musculus GN=Hadha PE=1 SV=1	794.72	0	13	sp|Q8BMS1|ECHA_MOUSE	3384.9	2713.54	2164.69	3652.18	3011.73	1917.02	2588.09	1928.57	3049.22	2258.33	0.225321	0.226626	-0.439937	0.117647	0.0147059	0.316375	0.466869	0.316375	0.466869
sp|Q99LB6|MAT2B_MOUSE	Q99LB6	Mat2b	Methionine adenosyltransferase 2 subunit beta OS=Mus musculus GN=Mat2b PE=1 SV=1	65.46	0.00186047	1	sp|Q99LB6|MAT2B_MOUSE	56.9727	100.915	155.948	238.884	99.8018	285.186	237.515	145.75	128.432	191.632	0.567385	0.439692	0.568653	0	0	0.315753	0.466869	0.315753	0.466869
sp|Q9CR61|NDUB7_MOUSE	Q9CR61	Ndufb7	NADH dehydrogenase [ubiquinone] 1 beta subcomplex subunit 7 OS=Mus musculus GN=Ndufb7 PE=1 SV=3	36.49	0.00947522	1	sp|Q9CR61|NDUB7_MOUSE	514.568	390.927	356.811	1928.85	1117.97	957.531	740.154	835.819	452.748	896.675	0.948972	0.178694	0.996124	0	0	0.316196	0.466869	0.316196	0.466869
sp|P08226|APOE_MOUSE	P08226	Apoe	Apolipoprotein E OS=Mus musculus GN=Apoe PE=1 SV=2	45.08	0.00713719	1	sp|P08226|APOE_MOUSE	273.067	1113.45	1639.43	879.742	69.371	737.763	1141.42	549.997	996.594	643.88	0.580074	0.712222	-0.635729	0	0	0.317631	0.468267	0.317631	0.468267
sp|Q9CPR4|RL17_MOUSE	Q9CPR4	Rpl17	60S ribosomal protein L17 OS=Mus musculus GN=Rpl17 PE=1 SV=3	441.11	0	8	sp|Q9CPR4|RL17_MOUSE	10856.4	4774.19	7347.32	6793.67	7577.46	4802.21	6327.11	3939.43	7070.49	5564.66	0.339941	0.285133	-0.358081	0	0	0.321927	0.474139	0.321927	0.474139
sp|Q8CI51|PDLI5_MOUSE	Q8CI51	Pdlim5	PDZ and LIM domain protein 5 OS=Mus musculus GN=Pdlim5 PE=1 SV=4	52	0.0041806	2	sp|Q8CI51|PDLI5_MOUSE	149.591	572.126	580.498	366.257	94.2535	300.135	392.289	303.074	469.192	301.605	0.48913	0.463421	-0.601954	0	0	0.323349	0.475771	0.323349	0.475771
sp|P16858|G3P_MOUSE	P16858	Gapdh	Glyceraldehyde-3-phosphate dehydrogenase OS=Mus musculus GN=Gapdh PE=1 SV=2	909.72	0	16	sp|P16858|G3P_MOUSE	58194.2	48854.3	41947.7	51034.1	16194.4	50990.7	49120.7	45260	49944.2	47190.3	0.133829	0.403721	-0.0826905	0.105263	0	0.324505	0.477009	0.324505	0.477009
sp|P16045|LEG1_MOUSE	P16045	Lgals1	Galectin-1 OS=Mus musculus GN=Lgals1 PE=1 SV=3	112.27	0	1	sp|P16045|LEG1_MOUSE	311.703	122.601	293.576	387.909	15.4007	308.455	337.49	183.626	302.64	246.04	0.401358	0.694153	-0.34604	0.125	0	0.325123	0.477075	0.325123	0.477075
sp|Q8BQZ5|CPSF4_MOUSE	Q8BQZ5	Cpsf4	Cleavage and polyadenylation specificity factor subunit 4 OS=Mus musculus GN=Cpsf4 PE=2 SV=1	120.92	0	3	sp|Q8BQZ5|CPSF4_MOUSE	290.084	107.559	102.237	217.927	223.795	307.077	125.554	306.994	162.743	265.394	0.507176	0.358322	0.775708	0.583333	0.0833333	0.325493	0.477075	0.325493	0.477075
sp|Q9CYL5|GAPR1_MOUSE	Q9CYL5	Glipr2	Golgi-associated plant pathogenesis-related protein 1 OS=Mus musculus GN=Glipr2 PE=1 SV=3	145.68	0	2	sp|Q9CYL5|GAPR1_MOUSE	2486.16	2123	2783.31	1823.51	2061.63	925.485	1708.25	2729.21	2304.58	1884.94	0.181836	0.404659	-0.291864	0	0	0.325181	0.477075	0.325181	0.477075
sp|Q3TSG4|ALKB5_MOUSE	Q3TSG4	Alkbh5	RNA demethylase ALKBH5 OS=Mus musculus GN=Alkbh5 PE=1 SV=2	123.73	0	2	sp|Q3TSG4|ALKB5_MOUSE	87.6295	148.774	214.764	159.608	93.0545	81.0839	125.24	160.015	154.191	109.147	0.341332	0.308376	-0.513407	0.125	0	0.326437	0.477998	0.326437	0.477998
sp|Q8JZX4|SPF45_MOUSE	Q8JZX4	Rbm17	Splicing factor 45 OS=Mus musculus GN=Rbm17 PE=1 SV=1	344.86	0	8	sp|Q8JZX4|SPF45_MOUSE	2352.01	1534.06	1607.99	2372.16	2554.26	2390.82	1846.25	2958.17	1980	2472.54	0.232787	0.188978	0.345633	0.15625	0.03125	0.327145	0.478572	0.327145	0.478572
sp|Q64511|TOP2B_MOUSE	Q64511	Top2b	DNA topoisomerase 2-beta OS=Mus musculus GN=Top2b PE=1 SV=2	76.86	0.001	1	sp|Q64511|TOP2B_MOUSE	106.82	94.2597	41.1658	134.502	73.155	302.302	119.946	96.667	100.54	108.306	0.415571	0.706777	0.101793	0.5	0	0.327614	0.478797	0.327614	0.478797
sp|Q9CXA2|T3HPD_MOUSE	Q9CXA2	L3hypdh	Trans-L-3-hydroxyproline dehydratase OS=Mus musculus GN=L3hypdh PE=1 SV=1	39.26	0.00828313	1	sp|Q9CXA2|T3HPD_MOUSE	942.502	1405.76	1304.13	1853.87	4442.43	1350.12	2766.86	858.801	1354.94	2058.49	0.272565	0.683743	0.513449	0	0	0.329041	0.480418	0.329041	0.480418
sp|Q9JIK5|DDX21_MOUSE	Q9JIK5	Ddx21	Nucleolar RNA helicase 2 OS=Mus musculus GN=Ddx21 PE=1 SV=3	690.63	0	15	sp|Q9JIK5|DDX21_MOUSE	3056.62	6743.84	7119.52	5890.76	4527.61	9743.71	9650.33	6388.04	6317.3	8019.18	0.322205	0.338231	0.316964	0.203125	0.015625	0.329797	0.48106	0.329797	0.48106
sp|Q60862|ORC2_MOUSE	Q60862	Orc2	Origin recognition complex subunit 2 OS=Mus musculus GN=Orc2 PE=1 SV=1	45.16	0.00715421	1	sp|Q60862|ORC2_MOUSE	30.6997	48.7631	6.70381	20.6668	3.00261	246.639	150.649	71.9087	25.6833	111.279	0.662416	0.887945	2.04687	0.25	0	0.331726	0.483409	0.331726	0.483409
sp|Q9CQ22|LTOR1_MOUSE	Q9CQ22	Lamtor1	Ragulator complex protein LAMTOR1 OS=Mus musculus GN=Lamtor1 PE=1 SV=1	100.94	0	2	sp|Q9CQ22|LTOR1_MOUSE	27.0512	159.011	205.813	655.918	222.473	172.227	376.998	452.146	182.412	299.736	1.04347	0.427279	0.678863	0	0	0.3321	0.48349	0.3321	0.48349
sp|Q5EG47|AAPK1_MOUSE	Q5EG47	Prkaa1	5'-AMP-activated protein kinase catalytic subunit alpha-1 OS=Mus musculus GN=Prkaa1 PE=1 SV=2	64.71	0.00185014	2	sp|Q5EG47|AAPK1_MOUSE	177.552	303.865	319.693	446.14	272.924	589.434	510.861	292.886	311.779	401.873	0.352267	0.378854	0.311577	0	0	0.33604	0.488506	0.33604	0.488506
sp|Q9D8B3|CHM4B_MOUSE	Q9D8B3	Chmp4b	Charged multivesicular body protein 4b OS=Mus musculus GN=Chmp4b PE=1 SV=2	95.42	0	2	sp|Q9D8B3|CHM4B_MOUSE	231.877	338.746	239.766	273.081	315.538	206.766	349.054	693.441	256.423	332.296	0.179602	0.537959	0.375154	0	0	0.33619	0.488506	0.33619	0.488506
sp|P56382|ATP5E_MOUSE	P56382	Atp5e	ATP synthase subunit epsilon, mitochondrial OS=Mus musculus GN=Atp5e PE=1 SV=2	72.63	0.00195122	2	sp|P56382|ATP5E_MOUSE	445.601	421.086	629.704	282.991	834.967	463.128	311.756	943.266	433.344	649.047	0.320378	0.469141	0.52163	0	0	0.338812	0.491845	0.338812	0.491845
sp|Q9CYH6|RRS1_MOUSE	Q9CYH6	Rrs1	Ribosome biogenesis regulatory protein homolog OS=Mus musculus GN=Rrs1 PE=1 SV=1	234	0	6	sp|Q9CYH6|RRS1_MOUSE	1017.38	472.003	1055.65	704.142	1844.49	909.412	900.263	738.786	860.761	904.837	0.339964	0.458587	0.0963131	0.107143	0	0.339452	0.492303	0.339452	0.492303
sp|P41216|ACSL1_MOUSE	P41216	Acsl1	Long-chain-fatty-acid--CoA ligase 1 OS=Mus musculus GN=Acsl1 PE=1 SV=2	114.33	0	3	sp|P41216|ACSL1_MOUSE	218.982	190.81	221.44	233.748	217.068	240.154	453.701	227.251	220.211	233.703	0.0839111	0.397713	0.0852593	0.25	0	0.339956	0.492357	0.339956	0.492357
sp|Q6NZN0|RBM26_MOUSE	Q6NZN0	Rbm26	RNA-binding protein 26 OS=Mus musculus GN=Rbm26 PE=1 SV=2	111.67	0	3	sp|Q6NZN0|RBM26_MOUSE	392.278	357.193	479.158	677.686	332.071	649.765	207.732	325.909	435.718	328.99	0.301186	0.500025	-0.398208	0	0	0.340139	0.492357	0.340139	0.492357
sp|Q9CR00|PSMD9_MOUSE	Q9CR00	Psmd9	26S proteasome non-ATPase regulatory subunit 9 OS=Mus musculus GN=Psmd9 PE=1 SV=1	91.49	0	2	sp|Q9CR00|PSMD9_MOUSE	144.642	327.837	430.257	231.646	173.333	457.853	473.228	467.425	279.741	462.639	0.434131	0.372952	0.747361	0	0	0.341325	0.493604	0.341325	0.493604
sp|Q80UU9|PGRC2_MOUSE	Q80UU9	Pgrmc2	Membrane-associated progesterone receptor component 2 OS=Mus musculus GN=Pgrmc2 PE=1 SV=2	96.57	0	2	sp|Q80UU9|PGRC2_MOUSE	219.203	115.941	142.175	353.619	236.006	206.608	318.108	247.452	180.689	241.729	0.51351	0.187601	0.453019	0	0	0.343396	0.496125	0.343396	0.496125
sp|Q8R2T8|TF3C5_MOUSE	Q8R2T8	Gtf3c5	General transcription factor 3C polypeptide 5 OS=Mus musculus GN=Gtf3c5 PE=2 SV=2	51.78	0.0041632	1	sp|Q8R2T8|TF3C5_MOUSE	14.536	75.3786	28.8184	299.622	69.3865	126.039	64.6036	179.391	52.0985	97.7127	1.26775	0.492527	1.00465	0.5	0	0.343749	0.496163	0.343749	0.496163
sp|P35279|RAB6A_MOUSE	P35279	Rab6a	Ras-related protein Rab-6A OS=Mus musculus GN=Rab6a PE=1 SV=4	178.34	0	3	sp|P35279|RAB6A_MOUSE	2755.23	1935.79	2591.75	1976.05	2081.96	2662.75	1332.25	1488.56	2283.9	1785.26	0.181429	0.321057	-0.362345	0	0	0.344282	0.49646	0.344282	0.49646
sp|A2AF47|DOC11_MOUSE	A2AF47	Dock11	Dedicator of cytokinesis protein 11 OS=Mus musculus GN=Dock11 PE=1 SV=1	46.04	0.0072	1	sp|A2AF47|DOC11_MOUSE	25.3787	23.0488	13.4509	105.254	2.35518	11.9723	45.7323	41.5438	24.2138	26.7581	1.02021	0.846012	-0.11699	0.5	0	0.345114	0.497187	0.345114	0.497187
sp|P35564|CALX_MOUSE	P35564	Canx	Calnexin OS=Mus musculus GN=Canx PE=1 SV=1	437.05	0	10	sp|P35564|CALX_MOUSE	14075.6	7327.07	6441.04	7543.01	5273.08	9529.6	7412.95	4855.1	7435.04	6343.02	0.397709	0.318474	-0.249842	0	0	0.347868	0.500204	0.347868	0.500204
sp|P53986|MOT1_MOUSE	P53986	Slc16a1	Monocarboxylate transporter 1 OS=Mus musculus GN=Slc16a1 PE=1 SV=1	77.51	0	2	sp|P53986|MOT1_MOUSE	1585.82	1304.15	1247	981.575	886.67	478.086	977.624	1883.6	1275.58	932.147	0.193669	0.560962	-0.453878	0	0	0.347808	0.500204	0.347808	0.500204
sp|Q62448|IF4G2_MOUSE	Q62448	Eif4g2	Eukaryotic translation initiation factor 4 gamma 2 OS=Mus musculus GN=Eif4g2 PE=1 SV=2	218.22	0	5	sp|Q62448|IF4G2_MOUSE	263.163	797.9	755.191	648.018	567.911	975.97	802.59	719.776	701.605	761.183	0.395364	0.221898	0.119667	0.1	0.05	0.348523	0.500671	0.348523	0.500671
sp|P23198|CBX3_MOUSE	P23198	Cbx3	Chromobox protein homolog 3 OS=Mus musculus GN=Cbx3 PE=1 SV=2	434.08	0	6	sp|P23198|CBX3_MOUSE	2551.81	2553.75	1812.77	1617.33	1357.64	3497.89	3677.56	3219.6	2182.29	3358.74	0.229719	0.364307	0.641825	0.0833333	0	0.351917	0.505069	0.351917	0.505069
sp|P50247|SAHH_MOUSE	P50247	Ahcy	Adenosylhomocysteinase OS=Mus musculus GN=Ahcy PE=1 SV=3	95.51	0	2	sp|P50247|SAHH_MOUSE	803.063	498.301	294.354	830.981	177.017	633.487	512.179	438.281	650.682	475.23	0.423646	0.43852	-0.417013	0	0	0.354262	0.50778	0.354262	0.50778
sp|Q99LY9|NDUS5_MOUSE	Q99LY9	Ndufs5	NADH dehydrogenase [ubiquinone] iron-sulfur protein 5 OS=Mus musculus GN=Ndufs5 PE=1 SV=3	192.39	0	4	sp|Q99LY9|NDUS5_MOUSE	1199.35	984.146	701.594	2104.3	1515.05	878.156	854.433	418.486	1091.75	866.294	0.486291	0.492635	-0.326804	0.15	0	0.354475	0.50778	0.354475	0.50778
sp|P15508|SPTB1_MOUSE	P15508	Sptb	Spectrin beta chain, erythrocytic OS=Mus musculus GN=Sptb PE=1 SV=4	398.22	0	10	sp|P15508|SPTB1_MOUSE	1342.24	2653.34	1963.25	1121.63	1669.74	3233.94	3273.83	1396.42	1652.74	2451.84	0.388807	0.417753	0.517518	0.0909091	0	0.355749	0.508643	0.355749	0.508643
sp|Q8BWY3|ERF1_MOUSE	Q8BWY3	Etf1	Eukaryotic peptide chain release factor subunit 1 OS=Mus musculus GN=Etf1 PE=1 SV=4	50.79	0.00413565	1	sp|Q8BWY3|ERF1_MOUSE	2.82054	33.8761	90.7525	115.51	24.21	119.165	93.3232	73.0992	62.3143	83.2112	0.84895	0.518909	0.574943	0	0	0.355434	0.508643	0.355434	0.508643
sp|O08784|TCOF_MOUSE	O08784	Tcof1	Treacle protein OS=Mus musculus GN=Tcof1 PE=1 SV=1	103.51	0	3	sp|O08784|TCOF_MOUSE	604.552	427.194	507.678	225.796	464.737	710.976	549.51	447.045	467.436	507.123	0.364675	0.221965	0.117877	0	0	0.357728	0.510512	0.357728	0.510512
sp|Q9D2G2|ODO2_MOUSE	Q9D2G2	Dlst	Dihydrolipoyllysine-residue succinyltransferase component of 2-oxoglutarate dehydrogenase complex, mitochondrial OS=Mus musculus GN=Dlst PE=1 SV=1	139.75	0	3	sp|Q9D2G2|ODO2_MOUSE	84.8805	241.111	449.756	702.975	588.312	577.087	439.123	241.939	345.434	508.105	0.724389	0.34964	0.612286	0.3125	0.25	0.35741	0.510512	0.35741	0.510512
sp|Q8R311|CTGE5_MOUSE	Q8R311	Ctage5	cTAGE family member 5 OS=Mus musculus GN=Ctage5 PE=2 SV=1	101.68	0	2	sp|Q8R311|CTGE5_MOUSE	485.682	141.934	36.4883	68.4531	38.6081	50.2768	98.8786	116.712	105.193	74.5777	1.12739	0.493929	-0.483354	0.125	0	0.359715	0.512865	0.359715	0.512865
sp|O54734|OST48_MOUSE	O54734	Ddost	Dolichyl-diphosphooligosaccharide--protein glycosyltransferase 48 kDa subunit OS=Mus musculus GN=Ddost PE=1 SV=2	464.91	0	8	sp|O54734|OST48_MOUSE	1514.92	2034.5	2566.63	3137.65	4213.03	3818.64	2278.93	1888.68	2300.57	3048.78	0.301432	0.373211	0.36843	0.0555556	0.0277778	0.361506	0.514934	0.361506	0.514934
sp|Q6PB66|LPPRC_MOUSE	Q6PB66	Lrpprc	Leucine-rich PPR motif-containing protein, mitochondrial OS=Mus musculus GN=Lrpprc PE=1 SV=2	102.24	0	3	sp|Q6PB66|LPPRC_MOUSE	1889.43	233.558	230.475	340.958	431.945	197.909	251.717	277.383	287.258	264.55	1.20572	0.346595	-0.0948467	0.25	0	0.36448	0.518198	0.36448	0.518198
sp|Q9D8N0|EF1G_MOUSE	Q9D8N0	Eef1g	Elongation factor 1-gamma OS=Mus musculus GN=Eef1g PE=1 SV=3	417.6	0	10	sp|Q9D8N0|EF1G_MOUSE	6436.67	6559.92	5410.75	7339.66	2236.81	8043.17	7577.42	3826.54	6498.29	5701.98	0.123086	0.524003	-0.271122	0.025	0	0.36441	0.518198	0.36441	0.518198
sp|P99027|RLA2_MOUSE	P99027	Rplp2	60S acidic ribosomal protein P2 OS=Mus musculus GN=Rplp2 PE=1 SV=3	223.69	0	4	sp|P99027|RLA2_MOUSE	5144.01	1010.21	843.05	1085.77	2726.39	962.692	692.606	376.841	1047.99	827.649	1.03161	0.884398	-0.359059	0.0625	0	0.365383	0.518995	0.365383	0.518995
sp|Q9JIX0|ENY2_MOUSE	Q9JIX0	Eny2	Transcription and mRNA export factor ENY2 OS=Mus musculus GN=Eny2 PE=1 SV=1	48.35	0.00651997	1	sp|Q9JIX0|ENY2_MOUSE	164.387	221.219	167.144	182.075	599.934	380.861	126.587	147.071	174.61	263.966	0.142552	0.711139	0.440077	0	0	0.366686	0.520358	0.366686	0.520358
sp|P62196|PRS8_MOUSE	P62196	Psmc5	26S protease regulatory subunit 8 OS=Mus musculus GN=Psmc5 PE=1 SV=1	211.06	0	5	sp|P62196|PRS8_MOUSE	489.159	179.926	229.091	441.851	144.52	705.521	878.603	485.621	335.471	595.571	0.457421	0.571897	0.87952	0.25	0	0.369322	0.522631	0.369322	0.522631
sp|Q8BMC4|NOP9_MOUSE	Q8BMC4	Nop9	Nucleolar protein 9 OS=Mus musculus GN=Nop9 PE=1 SV=1	77.04	0	2	sp|Q8BMC4|NOP9_MOUSE	77.4319	200.051	216.49	456.486	283.443	339.761	247.399	239.857	208.271	265.421	0.667283	0.164213	0.347615	0.5	0	0.368679	0.522631	0.368679	0.522631
sp|Q9EP97|SENP3_MOUSE	Q9EP97	Senp3	Sentrin-specific protease 3 OS=Mus musculus GN=Senp3 PE=1 SV=1	80.98	0	1	sp|Q9EP97|SENP3_MOUSE	16.3698	16.0442	4.91758	8.16408	4.51073	22.8938	22.6918	23.9397	12.1042	22.7928	0.504447	0.505062	0.993854	0.25	0	0.369183	0.522631	0.369183	0.522631
sp|P68510|1433F_MOUSE	P68510	Ywhah	14-3-3 protein eta OS=Mus musculus GN=Ywhah PE=1 SV=2	34.96	0	1	sp|P68510|1433F_MOUSE	304.474	731.473	844.254	563.334	196.389	471.62	332.348	887.343	647.403	401.984	0.38408	0.633305	-0.697238	0	0	0.370497	0.523319	0.370497	0.523319
sp|Q99MD9|NASP_MOUSE	Q99MD9	Nasp	Nuclear autoantigenic sperm protein OS=Mus musculus GN=Nasp PE=1 SV=2	52.87	0.00420521	1	sp|Q99MD9|NASP_MOUSE	207.442	241.092	279.142	121.948	176.2	24.4134	435.586	119.526	224.267	147.863	0.315632	0.931334	-0.623873	0	0	0.370382	0.523319	0.370382	0.523319
sp|Q91Z49|UIF_MOUSE	Q91Z49	Fyttd1	UAP56-interacting factor OS=Mus musculus GN=Fyttd1 PE=1 SV=1	423.99	0	10	sp|Q91Z49|UIF_MOUSE	2206.83	2544.53	2317.09	2979.54	3645.25	3159.5	2986.57	2356.41	2430.81	3073.03	0.136123	0.175347	0.339235	0.175	0	0.371009	0.523554	0.371009	0.523554
sp|O55128|SAP18_MOUSE	O55128	Sap18	Histone deacetylase complex subunit SAP18 OS=Mus musculus GN=Sap18 PE=1 SV=1	248.34	0	4	sp|O55128|SAP18_MOUSE	1219.18	1578.13	1992.2	1014.73	3345.94	1697.38	971.722	2146.22	1398.65	1921.8	0.295917	0.488103	0.460497	0	0	0.37225	0.524817	0.37225	0.524817
sp|P68033|ACTC_MOUSE	P68033	Actc1	Actin, alpha cardiac muscle 1 OS=Mus musculus GN=Actc1 PE=1 SV=1	46.64	0.00722892	1	sp|P68033|ACTC_MOUSE	3811.03	914.897	791.847	948.543	186.954	2895.23	1781.46	224.12	931.72	1002.79	0.905936	1.03207	-0.560031	0.25	0	0.373362	0.525409	0.373362	0.525409
sp|Q91W50|CSDE1_MOUSE	Q91W50	Csde1	Cold shock domain-containing protein E1 OS=Mus musculus GN=Csde1 PE=1 SV=1	134.16	0	3	sp|Q91W50|CSDE1_MOUSE	717.18	455.594	399.666	352.267	273.392	444.777	417.83	380.388	427.63	399.109	0.338554	0.198508	-0.0980788	0.0833333	0	0.373229	0.525409	0.373229	0.525409
sp|Q3U1J4|DDB1_MOUSE	Q3U1J4	Ddb1	DNA damage-binding protein 1 OS=Mus musculus GN=Ddb1 PE=1 SV=2	141.53	0	3	sp|Q3U1J4|DDB1_MOUSE	704.398	115.675	111.95	158.084	17.4785	135.471	386.705	136.987	136.879	136.229	1.05925	0.919009	0.0106258	0.1875	0	0.37668	0.529151	0.37668	0.529151
sp|Q6NZJ6|IF4G1_MOUSE	Q6NZJ6	Eif4g1	Eukaryotic translation initiation factor 4 gamma 1 OS=Mus musculus GN=Eif4g1 PE=1 SV=1	154.51	0	4	sp|Q6NZJ6|IF4G1_MOUSE	812.125	406.998	459.453	204.21	281.032	263.321	281.654	473.127	433.226	281.343	0.537145	0.305619	-0.620139	0.25	0.0625	0.377068	0.529151	0.377068	0.529151
sp|Q8CG47|SMC4_MOUSE	Q8CG47	Smc4	Structural maintenance of chromosomes protein 4 OS=Mus musculus GN=Smc4 PE=1 SV=1	615.16	0	16	sp|Q8CG47|SMC4_MOUSE	961.209	2892.2	3058.22	1695.69	1552.14	3768.22	3666.76	2276.95	2293.95	2971.85	0.464359	0.384573	0.38378	0.046875	0	0.37673	0.529151	0.37673	0.529151
sp|P60766|CDC42_MOUSE	P60766	Cdc42	Cell division control protein 42 homolog OS=Mus musculus GN=Cdc42 PE=1 SV=2	73.13	0.00196271	2	sp|P60766|CDC42_MOUSE	684.886	418.713	158.368	188.162	158.67	174.46	277.018	302.74	303.437	225.739	0.674077	0.316593	-0.352526	0	0	0.380735	0.533603	0.380735	0.533603
sp|Q9CXY6|ILF2_MOUSE	Q9CXY6	Ilf2	Interleukin enhancer-binding factor 2 OS=Mus musculus GN=Ilf2 PE=1 SV=1	205.25	0	3	sp|Q9CXY6|ILF2_MOUSE	1631.05	815.984	311.089	1310.05	1272.86	772.396	297.294	367.555	1063.02	569.976	0.568144	0.662311	-0.956395	0.25	0	0.380944	0.533603	0.380944	0.533603
sp|Q6QD59|SEC20_MOUSE	Q6QD59	Bnip1	Vesicle transport protein SEC20 OS=Mus musculus GN=Bnip1 PE=1 SV=1	98.21	0	3	sp|Q6QD59|SEC20_MOUSE	304.787	175.005	151.601	240.841	194.375	266.58	106.169	130.012	207.923	162.193	0.316739	0.412718	-0.368998	0.333333	0.166667	0.381654	0.534105	0.381654	0.534105
sp|Q91VL9|ZBTB1_MOUSE	Q91VL9	Zbtb1	Zinc finger and BTB domain-containing protein 1 OS=Mus musculus GN=Zbtb1 PE=1 SV=1	188.88	0	3	sp|Q91VL9|ZBTB1_MOUSE	251.115	143.161	225.326	189.292	336.596	268.696	125.024	387.056	207.309	302.646	0.231586	0.407157	0.542183	0.125	0	0.382708	0.535086	0.382708	0.535086
sp|Q3UHD6|SNX27_MOUSE	Q3UHD6	Snx27	Sorting nexin-27 OS=Mus musculus GN=Snx27 PE=1 SV=2	37.81	0.00812408	1	sp|Q3UHD6|SNX27_MOUSE	39.1053	80.0636	74.462	52.2035	78.0114	70.667	47.15	128.681	63.3327	74.3392	0.311648	0.423119	0.252035	0	0	0.383736	0.536029	0.383736	0.536029
sp|Q9EPL8|IPO7_MOUSE	Q9EPL8	Ipo7	Importin-7 OS=Mus musculus GN=Ipo7 PE=1 SV=2	100.93	0	2	sp|Q9EPL8|IPO7_MOUSE	1089.72	132.916	27.1716	166.271	152.559	12.5184	155.706	116.925	149.594	134.742	1.39551	0.611884	-0.154551	0.416667	0.416667	0.386002	0.538698	0.386002	0.538698
sp|Q6NZF1|ZC11A_MOUSE	Q6NZF1	Zc3h11a	Zinc finger CCCH domain-containing protein 11A OS=Mus musculus GN=Zc3h11a PE=1 SV=1	937.71	0	19	sp|Q6NZF1|ZC11A_MOUSE	10146.6	9177.54	7550.45	14085.9	9928.4	8412.49	7417.21	7431.56	9662.07	7922.03	0.271346	0.142563	-0.287417	0.0326087	0	0.386804	0.539322	0.386804	0.539322
sp|Q99LC3|NDUAA_MOUSE	Q99LC3	Ndufa10	NADH dehydrogenase [ubiquinone] 1 alpha subcomplex subunit 10, mitochondrial OS=Mus musculus GN=Ndufa10 PE=1 SV=1	88	0	2	sp|Q99LC3|NDUAA_MOUSE	77.8385	135.443	123.623	140.024	191.829	118.522	97.6562	205.966	129.533	155.176	0.23859	0.348083	0.220671	0	0	0.38781	0.540227	0.38781	0.540227
sp|P57776|EF1D_MOUSE	P57776	Eef1d	Elongation factor 1-delta OS=Mus musculus GN=Eef1d PE=1 SV=3	304.65	0	6	sp|P57776|EF1D_MOUSE	3015.48	4634.54	2823.5	3685.53	3067.58	5846.42	5613.54	3404.83	3350.51	4509.19	0.231107	0.323319	0.391117	0.0416667	0	0.39081	0.543908	0.39081	0.543908
sp|Q6P542|ABCF1_MOUSE	Q6P542	Abcf1	ATP-binding cassette sub-family F member 1 OS=Mus musculus GN=Abcf1 PE=1 SV=1	113.9	0	3	sp|Q6P542|ABCF1_MOUSE	905.146	2020.56	994.86	1301.3	441.231	1472.63	1413.29	807.696	1148.08	1110.49	0.387602	0.480084	-0.0907877	0.0833333	0	0.39166	0.544591	0.39166	0.544591
sp|Q8C522|ENDD1_MOUSE	Q8C522	Endod1	Endonuclease domain-containing 1 protein OS=Mus musculus GN=Endod1 PE=1 SV=2	74.88	0.00197824	2	sp|Q8C522|ENDD1_MOUSE	406.36	191.43	364.861	205.463	295.953	344.333	333.03	405.843	285.162	338.682	0.375063	0.132392	0.306615	0	0	0.393189	0.546216	0.393189	0.546216
sp|P61028|RAB8B_MOUSE	P61028	Rab8b	Ras-related protein Rab-8B OS=Mus musculus GN=Rab8b PE=1 SV=1	131	0	3	sp|P61028|RAB8B_MOUSE	67.8657	168.249	208.264	90.0992	57.8165	202.644	364.6	225.449	129.174	214.046	0.492436	0.590706	0.795782	0.333333	0	0.394488	0.547519	0.394488	0.547519
sp|Q62186|SSRD_MOUSE	Q62186	Ssr4	Translocon-associated protein subunit delta OS=Mus musculus GN=Ssr4 PE=1 SV=1	206.39	0	4	sp|Q62186|SSRD_MOUSE	1464.62	1038.42	946.736	1587.99	1192.18	2104.14	1745.12	1196.34	1251.52	1470.73	0.249692	0.286277	0.228517	0	0	0.395079	0.547838	0.395079	0.547838
sp|Q9CQX2|CYB5B_MOUSE	Q9CQX2	Cyb5b	Cytochrome b5 type B OS=Mus musculus GN=Cyb5b PE=1 SV=1	102.94	0	3	sp|Q9CQX2|CYB5B_MOUSE	568.945	335.535	190.411	485.377	240.555	597.709	590.081	663.022	410.456	593.895	0.423094	0.365344	0.557393	0.25	0	0.39566	0.548143	0.39566	0.548143
sp|Q03265|ATPA_MOUSE	Q03265	Atp5a1	ATP synthase subunit alpha, mitochondrial OS=Mus musculus GN=Atp5a1 PE=1 SV=1	2153.84	0	30	sp|Q03265|ATPA_MOUSE	110647	113243	88432.5	167123	80680.7	141935	97565.2	71395.1	111945	89123	0.278801	0.319687	-0.335326	0.0595238	0.0178571	0.398065	0.550972	0.398065	0.550972
sp|Q8CI59|STEA3_MOUSE	Q8CI59	Steap3	Metalloreductase STEAP3 OS=Mus musculus GN=Steap3 PE=1 SV=1	191.8	0	4	sp|Q8CI59|STEA3_MOUSE	4305.87	2165.54	2353.15	2663.4	3385.72	2009.75	2194.49	1631.51	2508.27	2102.12	0.340433	0.328534	-0.253478	0.2	0.1	0.399101	0.551062	0.399101	0.551062
sp|Q8K215|LYRM4_MOUSE	Q8K215	Lyrm4	LYR motif-containing protein 4 OS=Mus musculus GN=Lyrm4 PE=1 SV=1	80.5	0	2	sp|Q8K215|LYRM4_MOUSE	275.614	393.5	412.597	350.063	331.757	461.854	222.185	191.388	371.781	276.971	0.169871	0.406018	-0.451046	0	0	0.399505	0.551062	0.399505	0.551062
sp|Q8VCF0|MAVS_MOUSE	Q8VCF0	Mavs	Mitochondrial antiviral-signaling protein OS=Mus musculus GN=Mavs PE=1 SV=1	112.65	0	2	sp|Q8VCF0|MAVS_MOUSE	583.189	945.36	522.463	408.095	394.744	414.118	466.668	652.958	552.826	440.393	0.377431	0.244491	-0.328428	0	0	0.399584	0.551062	0.399584	0.551062
sp|Q9D938|TM160_MOUSE	Q9D938	Tmem160	Transmembrane protein 160 OS=Mus musculus GN=Tmem160 PE=2 SV=1	38.26	0.00817844	1	sp|Q9D938|TM160_MOUSE	80.9559	96.4158	140.982	118.597	234.862	103.381	68.4421	247.314	107.506	169.121	0.239858	0.555732	0.543186	0	0	0.399278	0.551062	0.399278	0.551062
sp|Q99LM2|CK5P3_MOUSE	Q99LM2	Cdk5rap3	CDK5 regulatory subunit-associated protein 3 OS=Mus musculus GN=Cdk5rap3 PE=1 SV=1	39.4	0.00831444	1	sp|Q99LM2|CK5P3_MOUSE	118.484	2.45684	30.4266	77.9777	22.2538	157.623	53.2652	60.5063	54.2022	56.8858	0.895057	0.79743	0.220942	0	0	0.401955	0.553823	0.401955	0.553823
sp|Q9CQY6|UQCC2_MOUSE	Q9CQY6	Uqcc2	Ubiquinol-cytochrome-c reductase complex assembly factor 2 OS=Mus musculus GN=Uqcc2 PE=1 SV=1	114.88	0	2	sp|Q9CQY6|UQCC2_MOUSE	111.791	360.07	117.231	288.513	97.1543	516.418	481.742	259.104	202.872	370.423	0.567956	0.582543	0.941902	0.25	0	0.402316	0.553823	0.402316	0.553823
sp|P12970|RL7A_MOUSE	P12970	Rpl7a	60S ribosomal protein L7a OS=Mus musculus GN=Rpl7a PE=1 SV=2	679.01	0	16	sp|P12970|RL7A_MOUSE	39714.9	21740.5	22999.4	28736.4	38850.1	19533.2	20051.5	14860.3	25867.9	19792.3	0.289701	0.45494	-0.377417	0.0138889	0	0.403489	0.55393	0.403489	0.55393
sp|P62192|PRS4_MOUSE	P62192	Psmc1	26S protease regulatory subunit 4 OS=Mus musculus GN=Psmc1 PE=1 SV=1	186.71	0	5	sp|P62192|PRS4_MOUSE	275.452	651.362	775.994	1078.84	432.058	1233.46	1244.59	789.109	713.678	1011.28	0.478242	0.422839	0.472679	0	0	0.403421	0.55393	0.403421	0.55393
sp|Q9Z0N1|IF2G_MOUSE	Q9Z0N1	Eif2s3x	Eukaryotic translation initiation factor 2 subunit 3, X-linked OS=Mus musculus GN=Eif2s3x PE=1 SV=2	181.28	0	4	sp|Q9Z0N1|IF2G_MOUSE	576.839	2486.66	907.989	1071.33	608.657	804.666	1352.48	648.257	989.659	726.462	0.66851	0.402146	-0.449524	0.1	0	0.403367	0.55393	0.403367	0.55393
sp|Q07813|BAX_MOUSE	Q07813	Bax	Apoptosis regulator BAX OS=Mus musculus GN=Bax PE=1 SV=1	109.81	0	2	sp|Q07813|BAX_MOUSE	762.789	988.159	738.506	1039.92	68.5945	658.445	1319.06	1225.49	875.474	941.967	0.174365	0.707368	0.0491598	0.25	0	0.404652	0.555025	0.404652	0.555025
sp|Q8BL97|SRSF7_MOUSE	Q8BL97	Srsf7	Serine/arginine-rich splicing factor 7 OS=Mus musculus GN=Srsf7 PE=1 SV=1	346.99	0	8	sp|Q8BL97|SRSF7_MOUSE	19403.4	7444.58	5934.64	4804.96	16845.2	11835.1	8859.62	7544	6689.61	10347.4	0.719183	0.366157	0.623447	0.03125	0	0.405097	0.555133	0.405097	0.555133
sp|Q922B2|SYDC_MOUSE	Q922B2	Dars	Aspartate--tRNA ligase, cytoplasmic OS=Mus musculus GN=Dars PE=1 SV=2	254.85	0	4	sp|Q922B2|SYDC_MOUSE	2556.83	3174.18	2127.17	1235.09	1078	1727.53	3006.74	1360.69	2342	1544.11	0.358374	0.474884	-0.605119	0.0416667	0	0.409899	0.561207	0.409899	0.561207
sp|Q9D1K2|VATF_MOUSE	Q9D1K2	Atp6v1f	V-type proton ATPase subunit F OS=Mus musculus GN=Atp6v1f PE=1 SV=2	37.85	0.00813609	1	sp|Q9D1K2|VATF_MOUSE	104.665	86.9781	69.7499	78.906	211.262	59.156	22.5793	40.8858	82.9421	50.0209	0.174387	1.03621	-0.752333	0	0	0.411579	0.562998	0.411579	0.562998
sp|Q99J62|RFC4_MOUSE	Q99J62	Rfc4	Replication factor C subunit 4 OS=Mus musculus GN=Rfc4 PE=1 SV=1	203.7	0	5	sp|Q99J62|RFC4_MOUSE	237.31	678.255	476.598	654.873	449.355	793.14	658.811	560.727	565.736	609.769	0.398486	0.237365	0.121588	0.05	0	0.412513	0.563767	0.412513	0.563767
sp|O70404|VAMP8_MOUSE	O70404	Vamp8	Vesicle-associated membrane protein 8 OS=Mus musculus GN=Vamp8 PE=1 SV=1	230.46	0	5	sp|O70404|VAMP8_MOUSE	2055.56	1186.47	1249.36	1477.03	870.713	1094.87	1009.69	1991.29	1363.19	1052.28	0.265286	0.409325	-0.369602	0.2	0	0.413127	0.564099	0.413127	0.564099
sp|Q9D3P8|PLRKT_MOUSE	Q9D3P8	Plgrkt	Plasminogen receptor (KT) OS=Mus musculus GN=Plgrkt PE=1 SV=1	86.18	0	3	sp|Q9D3P8|PLRKT_MOUSE	361.157	298.106	409.44	283.979	436.198	356.757	331.387	479.98	329.632	396.477	0.171999	0.172018	0.265734	0.333333	0	0.414462	0.565413	0.414462	0.565413
sp|Q78PY7|SND1_MOUSE	Q78PY7	Snd1	Staphylococcal nuclease domain-containing protein 1 OS=Mus musculus GN=Snd1 PE=1 SV=1	351.32	0	9	sp|Q78PY7|SND1_MOUSE	3235.27	3113.01	3725	3346.94	3066.65	2679.41	3836.04	1943.04	3291.1	2873.03	0.0788318	0.273792	-0.199074	0.125	0	0.416091	0.567124	0.416091	0.567124
sp|Q91YH5|ATLA3_MOUSE	Q91YH5	Atl3	Atlastin-3 OS=Mus musculus GN=Atl3 PE=1 SV=1	99.9	0	1	sp|Q91YH5|ATLA3_MOUSE	439.099	145.514	79.7131	37.0676	12.5902	208.95	62.3518	117.114	112.613	89.7327	1.03453	0.838934	-0.333817	0	0	0.416491	0.56716	0.416491	0.56716
sp|Q3V3R1|C1TM_MOUSE	Q3V3R1	Mthfd1l	Monofunctional C1-tetrahydrofolate synthase, mitochondrial OS=Mus musculus GN=Mthfd1l PE=1 SV=2	156.83	0	3	sp|Q3V3R1|C1TM_MOUSE	1317	642.936	677.007	1276.8	430.91	900.989	913.174	817.937	976.902	859.463	0.376477	0.296707	-0.115063	0	0	0.423611	0.57634	0.423611	0.57634
sp|P55264|ADK_MOUSE	P55264	Adk	Adenosine kinase OS=Mus musculus GN=Adk PE=1 SV=2	69.39	0	2	sp|P55264|ADK_MOUSE	296.995	517.035	555.537	410.297	433.831	257.248	265.456	510.459	463.666	349.643	0.261176	0.342749	-0.440663	0	0	0.424249	0.576498	0.424249	0.576498
sp|Q3U0V1|FUBP2_MOUSE	Q3U0V1	Khsrp	Far upstream element-binding protein 2 OS=Mus musculus GN=Khsrp PE=1 SV=2	501.43	0	10	sp|Q3U0V1|FUBP2_MOUSE	5119.24	5766.61	2271.16	3971.65	2596.77	5688.14	2477.3	2767.45	4545.44	2682.11	0.357859	0.455815	-0.750195	0	0	0.424488	0.576498	0.424488	0.576498
sp|P63166|SUMO1_MOUSE	P63166	Sumo1	Small ubiquitin-related modifier 1 OS=Mus musculus GN=Sumo1 PE=1 SV=1	58.77	0.00263852	2	sp|P63166|SUMO1_MOUSE	229.163	128.914	95.271	603.885	603.459	368.502	146.482	231.619	179.038	300.061	0.883131	0.591067	0.765324	0	0	0.425575	0.577285	0.425575	0.577285
sp|Q8BG32|PSD11_MOUSE	Q8BG32	Psmd11	26S proteasome non-ATPase regulatory subunit 11 OS=Mus musculus GN=Psmd11 PE=1 SV=3	198.17	0	5	sp|Q8BG32|PSD11_MOUSE	1164.28	832.815	907.112	829.291	107.063	1278.59	1380.31	688.014	869.963	983.303	0.169346	0.682644	0.109823	0.4	0.05	0.425829	0.577285	0.425829	0.577285
sp|Q61990|PCBP2_MOUSE	Q61990	Pcbp2	Poly(rC)-binding protein 2 OS=Mus musculus GN=Pcbp2 PE=1 SV=1	91.26	0	3	sp|Q61990|PCBP2_MOUSE	1993.21	1850.42	1649.66	2129.44	1772.58	2155.92	1645.74	969.099	1921.82	1709.16	0.107682	0.302341	-0.169182	0	0	0.426338	0.57746	0.426338	0.57746
sp|P37913|DNLI1_MOUSE	P37913	Lig1	DNA ligase 1 OS=Mus musculus GN=Lig1 PE=1 SV=2	156.36	0	5	sp|P37913|DNLI1_MOUSE	757.847	1521.39	1150.09	1189.14	600.117	1046.69	1010.94	1127.03	1169.61	1028.82	0.27074	0.249178	-0.185065	0	0	0.431224	0.583556	0.431224	0.583556
sp|P62334|PRS10_MOUSE	P62334	Psmc6	26S protease regulatory subunit 10B OS=Mus musculus GN=Psmc6 PE=1 SV=1	235.44	0	5	sp|P62334|PRS10_MOUSE	772.903	656.357	742.622	470.384	807.796	521.741	1417.63	696.806	699.489	752.301	0.20598	0.452184	0.10382	0.15	0	0.431981	0.584059	0.431981	0.584059
sp|Q64012|RALY_MOUSE	Q64012	Raly	RNA-binding protein Raly OS=Mus musculus GN=Raly PE=1 SV=3	1188.02	0	22	sp|Q64012|RALY_MOUSE	18874	21509.5	12179.7	13757.1	40753.5	21667.6	16571.7	12109.3	16315.6	19119.6	0.262655	0.553464	0.233841	0.138889	0	0.43372	0.585889	0.43372	0.585889
sp|Q9CQC7|NDUB4_MOUSE	Q9CQC7	Ndufb4	NADH dehydrogenase [ubiquinone] 1 beta subcomplex subunit 4 OS=Mus musculus GN=Ndufb4 PE=1 SV=3	211.47	0	4	sp|Q9CQC7|NDUB4_MOUSE	1357.73	1437.33	1723.56	2485.37	2307.97	1648.48	1786.13	2539.18	1580.44	2047.05	0.293643	0.203969	0.367342	0.125	0	0.4351	0.58723	0.4351	0.58723
sp|P14106|C1QB_MOUSE	P14106	C1qb	Complement C1q subcomponent subunit B OS=Mus musculus GN=C1qb PE=1 SV=2	90.21	0	1	sp|P14106|C1QB_MOUSE	440.193	295.042	81.1738	393.327	325.046	1267.36	231.908	215.002	344.184	278.477	0.527143	0.995102	-0.311224	0.125	0.125	0.436605	0.588311	0.436605	0.588311
sp|Q99LT0|DPY30_MOUSE	Q99LT0	Dpy30	Protein dpy-30 homolog OS=Mus musculus GN=Dpy30 PE=1 SV=1	87.47	0	2	sp|Q99LT0|DPY30_MOUSE	485.059	502.295	351.385	416.477	448.105	334.323	179.578	548.738	450.768	391.214	0.157401	0.4196	-0.215659	0.0833333	0.0833333	0.436676	0.588311	0.436676	0.588311
sp|P49717|MCM4_MOUSE	P49717	Mcm4	DNA replication licensing factor MCM4 OS=Mus musculus GN=Mcm4 PE=1 SV=1	889.22	0	17	sp|P49717|MCM4_MOUSE	4013.77	4282.77	3676.25	7096.36	6319.81	6054.89	5974.25	4085.23	4148.27	6014.57	0.329835	0.182973	0.536678	0.175	0.0375	0.438459	0.590188	0.438459	0.590188
sp|O55143|AT2A2_MOUSE	O55143	Atp2a2	Sarcoplasmic/endoplasmic reticulum calcium ATPase 2 OS=Mus musculus GN=Atp2a2 PE=1 SV=2	723.35	0	14	sp|O55143|AT2A2_MOUSE	6171.77	4029	3139.66	5774.61	5060.95	7336.79	6644.86	4007.22	4901.81	5852.91	0.300367	0.261846	0.265751	0.166667	0.0666667	0.439279	0.590245	0.439279	0.590245
sp|Q9JJG9|NOA1_MOUSE	Q9JJG9	Noa1	Nitric oxide-associated protein 1 OS=Mus musculus GN=Noa1 PE=1 SV=1	82.97	0	2	sp|Q9JJG9|NOA1_MOUSE	192.769	68.1386	55.7447	66.7216	114.579	58.2085	186.311	120.9	67.4301	117.74	0.676667	0.436886	0.803695	0.25	0.125	0.439004	0.590245	0.439004	0.590245
sp|P37040|NCPR_MOUSE	P37040	Por	NADPH--cytochrome P450 reductase OS=Mus musculus GN=Por PE=1 SV=2	135.89	0	3	sp|P37040|NCPR_MOUSE	1531.73	508.233	266.67	148.706	310.324	238.445	298.957	333.567	387.452	304.641	1.02627	0.137349	-0.273415	0	0	0.441501	0.592705	0.441501	0.592705
sp|P97450|ATP5J_MOUSE	P97450	Atp5j	ATP synthase-coupling factor 6, mitochondrial OS=Mus musculus GN=Atp5j PE=1 SV=1	271.4	0	4	sp|P97450|ATP5J_MOUSE	14178.5	11316.5	7165.96	14079.2	8838.22	14602.3	7203.48	7742.52	12697.9	8290.37	0.281709	0.354887	-0.609645	0	0	0.442319	0.593278	0.442319	0.593278
sp|P02088|HBB1_MOUSE	P02088	Hbb-b1	Hemoglobin subunit beta-1 OS=Mus musculus GN=Hbb-b1 PE=1 SV=2	267.65	0	3	sp|P02088|HBB1_MOUSE	7130.96	7334.27	9282.32	16724.5	8999.18	4679.28	11553.7	6815.48	8308.3	7907.33	0.445723	0.367845	-0.0752649	0.125	0	0.450304	0.602726	0.450304	0.602726
sp|P62960|YBOX1_MOUSE	P62960	Ybx1	Nuclease-sensitive element-binding protein 1 OS=Mus musculus GN=Ybx1 PE=1 SV=3	383.92	0	6	sp|P62960|YBOX1_MOUSE	3154.94	1725.68	1713.56	1215.63	3627.17	1384.45	3085.87	1870.05	1719.62	2477.96	0.428251	0.417996	0.482294	0.09375	0.03125	0.450555	0.602726	0.450555	0.602726
sp|Q99JY0|ECHB_MOUSE	Q99JY0	Hadhb	Trifunctional enzyme subunit beta, mitochondrial OS=Mus musculus GN=Hadhb PE=1 SV=1	334.16	0	8	sp|Q99JY0|ECHB_MOUSE	3608.86	1675.13	1797.36	1496.14	1753.98	2483.79	1366.44	1153.86	1736.25	1560.21	0.458937	0.346195	-0.164551	0.1875	0	0.449862	0.602726	0.449862	0.602726
sp|Q3UM18|LSG1_MOUSE	Q3UM18	Lsg1	Large subunit GTPase 1 homolog OS=Mus musculus GN=Lsg1 PE=1 SV=2	127.55	0	3	sp|Q3UM18|LSG1_MOUSE	1691.76	1788.26	1482.41	2998.48	2683.41	1602.23	1686.83	693.143	1740.01	1644.53	0.343772	0.488266	-0.0813446	0.25	0	0.451968	0.604085	0.451968	0.604085
sp|Q8BG51|MIRO1_MOUSE	Q8BG51	Rhot1	Mitochondrial Rho GTPase 1 OS=Mus musculus GN=Rhot1 PE=1 SV=1	141.17	0	3	sp|Q8BG51|MIRO1_MOUSE	370.044	197.522	198.674	235.064	380.349	415.291	248.74	194.086	216.869	314.545	0.326349	0.339889	0.509254	0.166667	0	0.452555	0.604336	0.452555	0.604336
sp|P97287|MCL1_MOUSE	P97287	Mcl1	Induced myeloid leukemia cell differentiation protein Mcl-1 homolog OS=Mus musculus GN=Mcl1 PE=1 SV=3	57.35	0.00347524	1	sp|P97287|MCL1_MOUSE	440.874	55.7252	75.155	68.3861	184.835	88.2162	182.496	172.999	71.7705	177.748	1.17099	0.29421	1.30946	0.5	0	0.454413	0.606284	0.454413	0.606284
sp|Q8BTS4|NUP54_MOUSE	Q8BTS4	Nup54	Nuclear pore complex protein Nup54 OS=Mus musculus GN=Nup54 PE=1 SV=1	39.54	0.00832702	1	sp|Q8BTS4|NUP54_MOUSE	27.0187	18.5014	31.3883	63.1349	12.2075	49.3711	32.9891	15.3984	29.2035	24.1938	0.556915	0.626092	-0.369706	0	0	0.45761	0.610013	0.45761	0.610013
sp|P56183|RRP1_MOUSE	P56183	Rrp1	Ribosomal RNA processing protein 1 homolog A OS=Mus musculus GN=Rrp1 PE=1 SV=2	65.67	0.00186567	1	sp|P56183|RRP1_MOUSE	78.6287	169.075	297.901	175.701	133.464	127.574	118.222	143.395	172.388	130.519	0.49924	0.0807869	-0.401501	0	0	0.458111	0.610102	0.458111	0.610102
sp|Q6PR54|RIF1_MOUSE	Q6PR54	Rif1	Telomere-associated protein RIF1 OS=Mus musculus GN=Rif1 PE=1 SV=2	71.47	0.00194363	2	sp|Q6PR54|RIF1_MOUSE	183.212	135.974	138.552	155.557	109.433	237.808	86.1829	108.361	147.055	108.897	0.141772	0.51	-0.430992	0.25	0	0.458481	0.610102	0.458481	0.610102
sp|Q91YT7|YTHD2_MOUSE	Q91YT7	Ythdf2	YTH domain-containing family protein 2 OS=Mus musculus GN=Ythdf2 PE=1 SV=1	41.06	0	1	sp|Q91YT7|YTHD2_MOUSE	859.19	421.508	460.309	423.156	750.677	51.2188	628.705	520.541	441.732	574.623	0.393417	0.627019	0.374302	0	0	0.459117	0.610412	0.459117	0.610412
sp|Q62376|RU17_MOUSE	Q62376	Snrnp70	U1 small nuclear ribonucleoprotein 70 kDa OS=Mus musculus GN=Snrnp70 PE=1 SV=2	827.67	0	20	sp|Q62376|RU17_MOUSE	22781.7	27119.6	30277.6	32247.8	34768.5	14552.6	22493.9	25670.7	28698.6	24082.3	0.146969	0.343067	-0.253964	0.0217391	0	0.460836	0.611872	0.460836	0.611872
sp|Q8CCF0|PRP31_MOUSE	Q8CCF0	Prpf31	U4/U6 small nuclear ribonucleoprotein Prp31 OS=Mus musculus GN=Prpf31 PE=1 SV=3	384.44	0	8	sp|Q8CCF0|PRP31_MOUSE	2250.56	3083.04	2112.04	2637.34	3220.74	2287.13	2813.2	3459.33	2443.95	3016.97	0.172891	0.174322	0.305116	0.0277778	0	0.461022	0.611872	0.461022	0.611872
sp|Q8BMF4|ODP2_MOUSE	Q8BMF4	Dlat	Dihydrolipoyllysine-residue acetyltransferase component of pyruvate dehydrogenase complex, mitochondrial OS=Mus musculus GN=Dlat PE=1 SV=2	119.76	0	4	sp|Q8BMF4|ODP2_MOUSE	1302.11	1136.89	715.81	1634.87	694.204	1591.05	1034.55	647.828	1219.5	864.376	0.319078	0.4386	-0.521752	0	0	0.466758	0.618945	0.466758	0.618945
sp|P28738|KIF5C_MOUSE	P28738	Kif5c	Kinesin heavy chain isoform 5C OS=Mus musculus GN=Kif5c PE=1 SV=3	47.64	0.00647249	1	sp|P28738|KIF5C_MOUSE	31.9529	107.043	99.1314	116.226	60.4014	195.039	166.252	65.5849	103.087	115.919	0.433439	0.566152	0.0196054	0	0	0.468517	0.620734	0.468517	0.620734
sp|Q921L3|TMCO1_MOUSE	Q921L3	Tmco1	Calcium load-activated calcium channel OS=Mus musculus GN=Tmco1 PE=1 SV=1	120.87	0	2	sp|Q921L3|TMCO1_MOUSE	508.711	1301.02	1003.1	1115.06	1410.07	276.854	609.051	1003.46	1059.08	806.258	0.344804	0.594435	-0.435985	0.0833333	0	0.469296	0.620971	0.469296	0.620971
sp|Q9WU40|MAN1_MOUSE	Q9WU40	Lemd3	Inner nuclear membrane protein Man1 OS=Mus musculus GN=Lemd3 PE=1 SV=2	96.63	0	2	sp|Q9WU40|MAN1_MOUSE	40.5863	76.8742	43.587	430.98	183.781	254.764	89.209	71.0054	60.2306	136.495	1.27943	0.572757	1.14536	0.5	0.125	0.469514	0.620971	0.469514	0.620971
sp|E9Q5F9|SETD2_MOUSE	E9Q5F9	Setd2	Histone-lysine N-methyltransferase SETD2 OS=Mus musculus GN=Setd2 PE=1 SV=1	82.89	0	2	sp|E9Q5F9|SETD2_MOUSE	72.3743	93.4642	129.274	110.73	111.407	53.3564	43.3278	147.638	102.097	82.3819	0.239366	0.554561	-0.399979	0	0	0.470604	0.62179	0.470604	0.62179
sp|P35293|RAB18_MOUSE	P35293	Rab18	Ras-related protein Rab-18 OS=Mus musculus GN=Rab18 PE=1 SV=2	354.16	0	6	sp|P35293|RAB18_MOUSE	1932.55	1243.08	1425.85	2434	2673.8	2690.23	1802.15	1365.05	1679.2	2237.98	0.304922	0.308905	0.40314	0.208333	0	0.472493	0.62179	0.472493	0.62179
sp|P48193|41_MOUSE	P48193	Epb41	Protein 4.1 OS=Mus musculus GN=Epb41 PE=1 SV=2	314.84	0	9	sp|P48193|41_MOUSE	1941.1	5112.46	1869.05	2799.66	1411.85	2419.95	2510.16	2595.98	2370.38	2465.06	0.516889	0.247534	0.080318	0	0	0.471904	0.62179	0.471904	0.62179
sp|Q62261|SPTB2_MOUSE	Q62261	Sptbn1	Spectrin beta chain, non-erythrocytic 1 OS=Mus musculus GN=Sptbn1 PE=1 SV=2	61.69	0.0018018	2	sp|Q62261|SPTB2_MOUSE	336.368	143.992	38.7051	36.5474	70.3953	73.4163	72.2417	43.1526	91.3485	71.3185	1.01417	0.223545	-0.0660632	0.125	0.25	0.47127	0.62179	0.47127	0.62179
sp|Q9DCL9|PUR6_MOUSE	Q9DCL9	Paics	Multifunctional protein ADE2 OS=Mus musculus GN=Paics PE=1 SV=4	210.4	0	6	sp|Q9DCL9|PUR6_MOUSE	1667.95	3978.26	3479.9	3193.38	1480.26	4923.95	2189.4	1780.25	3336.64	1984.83	0.323254	0.609458	-0.755756	0	0.0416667	0.471545	0.62179	0.471545	0.62179
sp|Q9WTQ8|TIM23_MOUSE	Q9WTQ8	Timm23	Mitochondrial import inner membrane translocase subunit Tim23 OS=Mus musculus GN=Timm23 PE=1 SV=1	110.61	0	2	sp|Q9WTQ8|TIM23_MOUSE	447.992	368.51	153.217	602.86	196.852	878.298	575.259	494.22	408.251	534.74	0.476227	0.522541	0.392093	0	0	0.472593	0.62179	0.472593	0.62179
sp|O35326|SRSF5_MOUSE	O35326	Srsf5	Serine/arginine-rich splicing factor 5 OS=Mus musculus GN=Srsf5 PE=1 SV=2	472.49	0	10	sp|O35326|SRSF5_MOUSE	10309.1	3539.75	3364.58	4441.78	6939.13	3452.9	3455.52	2505.1	3990.77	3454.21	0.609086	0.477622	-0.199037	0.227273	0.0227273	0.474233	0.623407	0.474233	0.623407
sp|P46460|NSF_MOUSE	P46460	Nsf	Vesicle-fusing ATPase OS=Mus musculus GN=Nsf PE=1 SV=2	253.06	0	6	sp|P46460|NSF_MOUSE	2520.38	1992.37	1616.43	3224.79	1671.9	2681.06	1752.93	1675.65	2256.37	1714.29	0.298295	0.252839	-0.386818	0	0	0.475655	0.624179	0.475655	0.624179
sp|P51150|RAB7A_MOUSE	P51150	Rab7a	Ras-related protein Rab-7a OS=Mus musculus GN=Rab7a PE=1 SV=2	257.4	0	5	sp|P51150|RAB7A_MOUSE	3808.26	4122.22	3813.6	7424.48	4917.58	6904.74	5895.52	4423.68	3967.91	5406.55	0.367481	0.198513	0.441497	0	0	0.475352	0.624179	0.475352	0.624179
sp|Q5SSI6|UTP18_MOUSE	Q5SSI6	Utp18	U3 small nucleolar RNA-associated protein 18 homolog OS=Mus musculus GN=Utp18 PE=1 SV=1	57.69	0.0034904	1	sp|Q5SSI6|UTP18_MOUSE	134.543	300.175	250.8	113.942	226.375	595.504	147.594	170.341	192.671	198.358	0.450362	0.735782	0.0962647	0	0	0.476055	0.624179	0.476055	0.624179
sp|Q9D0R4|DDX56_MOUSE	Q9D0R4	Ddx56	Probable ATP-dependent RNA helicase DDX56 OS=Mus musculus GN=Ddx56 PE=2 SV=1	63.02	0.00182149	1	sp|Q9D0R4|DDX56_MOUSE	56.4741	154.073	260.09	47.6136	160.999	142.258	102.037	142.482	105.274	142.37	0.767903	0.181631	0.610008	0	0	0.477118	0.625033	0.477118	0.625033
sp|O35887|CALU_MOUSE	O35887	Calu	Calumenin OS=Mus musculus GN=Calu PE=1 SV=1	51.94	0.00417014	2	sp|O35887|CALU_MOUSE	778.609	456.31	267.966	505.507	382.2	356.834	403.904	416.715	480.908	393.052	0.419956	0.0673328	-0.289703	0	0	0.47765	0.625062	0.47765	0.625062
sp|Q9JKR6|HYOU1_MOUSE	Q9JKR6	Hyou1	Hypoxia up-regulated protein 1 OS=Mus musculus GN=Hyou1 PE=1 SV=1	87.71	0	2	sp|Q9JKR6|HYOU1_MOUSE	29.1153	88.2364	106.216	204.028	49.5174	204.728	143.578	143.669	97.2264	143.623	0.679592	0.473333	0.569062	0.125	0	0.477964	0.625062	0.477964	0.625062
sp|P70460|VASP_MOUSE	P70460	Vasp	Vasodilator-stimulated phosphoprotein OS=Mus musculus GN=Vasp PE=1 SV=4	99.76	0	3	sp|P70460|VASP_MOUSE	256.805	1551.57	510.183	501.706	107.118	627.938	543.115	647.235	505.945	585.527	0.817568	0.526756	0.207011	0	0	0.479361	0.626349	0.479361	0.626349
sp|G5E8Z2|TAF4B_MOUSE	G5E8Z2	Taf4b	Transcription initiation factor TFIID subunit 4B OS=Mus musculus GN=Taf4b PE=2 SV=1	53.56	0.00422297	1	sp|G5E8Z2|TAF4B_MOUSE	54.2928	44.5338	91.6871	106.046	60.6725	146.42	81.774	74.4468	72.99	78.1104	0.396796	0.419245	0.145186	0	0	0.484675	0.631749	0.484675	0.631749
sp|P27773|PDIA3_MOUSE	P27773	Pdia3	Protein disulfide-isomerase A3 OS=Mus musculus GN=Pdia3 PE=1 SV=2	351.62	0	10	sp|P27773|PDIA3_MOUSE	2209.66	1723.57	1649.53	2246.07	1933	2001.57	2796.6	2320.82	1966.61	2161.19	0.160605	0.174032	0.143272	0.025	0	0.484268	0.631749	0.484268	0.631749
sp|Q5SXY1|CYTSB_MOUSE	Q5SXY1	Specc1	Cytospin-B OS=Mus musculus GN=Specc1 PE=1 SV=2	51.31	0.00415282	1	sp|Q5SXY1|CYTSB_MOUSE	25.0548	2.31737	576.135	14.4684	140.449	18.4082	31.6293	118.514	19.7616	75.0715	1.82044	0.792376	1.68512	0.25	0	0.484743	0.631749	0.484743	0.631749
sp|Q9BCZ4|SELS_MOUSE	Q9BCZ4	Selenos	Selenoprotein S OS=Mus musculus GN=Selenos PE=1 SV=3	127.29	0	2	sp|Q9BCZ4|SELS_MOUSE	503.555	667.765	478.496	325.431	412.758	270.961	436.055	534.66	491.025	424.407	0.283849	0.263029	-0.210424	0	0	0.486903	0.634019	0.486903	0.634019
sp|Q3UEB3|PUF60_MOUSE	Q3UEB3	Puf60	Poly(U)-binding-splicing factor PUF60 OS=Mus musculus GN=Puf60 PE=1 SV=2	253.77	0	5	sp|Q3UEB3|PUF60_MOUSE	3067.22	1709.14	2519.63	1932.7	1938.88	2960.37	1746.35	1233.71	2226.16	1842.61	0.264912	0.36771	-0.262134	0	0	0.487943	0.634828	0.487943	0.634828
sp|Q3UJB9|EDC4_MOUSE	Q3UJB9	Edc4	Enhancer of mRNA-decapping protein 4 OS=Mus musculus GN=Edc4 PE=1 SV=2	491.59	0	11	sp|Q3UJB9|EDC4_MOUSE	2220.22	568.18	1241.65	1371.75	1091.71	2283.62	1228.62	1758.44	1306.7	1493.53	0.502363	0.342117	0.171533	0.318182	0.0681818	0.488382	0.634855	0.488382	0.634855
sp|P60335|PCBP1_MOUSE	P60335	Pcbp1	Poly(rC)-binding protein 1 OS=Mus musculus GN=Pcbp1 PE=1 SV=1	603.28	0	11	sp|P60335|PCBP1_MOUSE	2885.71	4048.39	4363.39	5283.59	3048.06	8360.65	5962.74	3871.32	4205.89	4917.03	0.238783	0.447169	0.193003	0.125	0.0357143	0.490006	0.635607	0.490006	0.635607
sp|Q9JKB3|YBOX3_MOUSE	Q9JKB3	Ybx3	Y-box-binding protein 3 OS=Mus musculus GN=Ybx3 PE=1 SV=2	82.94	0	2	sp|Q9JKB3|YBOX3_MOUSE	311.209	216.52	285.123	187.783	546.984	159.17	247.983	389.737	250.822	318.86	0.23047	0.505175	0.323329	0.25	0	0.490218	0.635607	0.490218	0.635607
sp|Q9QXS1|PLEC_MOUSE	Q9QXS1	Plec	Plectin OS=Mus musculus GN=Plec PE=1 SV=3	590.04	0	15	sp|Q9QXS1|PLEC_MOUSE	1370.95	1366.37	1487.63	1958.68	1569.3	1787.24	1682.36	2007.05	1429.29	1734.8	0.18167	0.105783	0.280014	0.166667	0.0166667	0.489737	0.635607	0.489737	0.635607
sp|Q9JIG8|PRAF2_MOUSE	Q9JIG8	Praf2	PRA1 family protein 2 OS=Mus musculus GN=Praf2 PE=1 SV=1	61.24	0.00179856	1	sp|Q9JIG8|PRAF2_MOUSE	32.1673	158.457	130.07	665.606	181.875	257.285	171.837	257.335	144.264	219.58	1.15398	0.214806	0.591465	0	0	0.491557	0.636799	0.491557	0.636799
sp|Q6R891|NEB2_MOUSE	Q6R891	Ppp1r9b	Neurabin-2 OS=Mus musculus GN=Ppp1r9b PE=1 SV=1	814.79	0	14	sp|Q6R891|NEB2_MOUSE	5505.48	5798.98	3963.92	3303.98	5930.53	6236.76	5180.85	4080.55	4734.7	5555.69	0.258875	0.179149	0.246776	0.109375	0	0.492417	0.636972	0.492417	0.636972
sp|Q99L45|IF2B_MOUSE	Q99L45	Eif2s2	Eukaryotic translation initiation factor 2 subunit 2 OS=Mus musculus GN=Eif2s2 PE=1 SV=1	51.88	0.00416667	2	sp|Q99L45|IF2B_MOUSE	70.6624	199.193	132.344	126.766	92.2327	321.766	146.152	137.523	129.555	141.838	0.397858	0.579285	0.130343	0.375	0	0.49253	0.636972	0.49253	0.636972
sp|Q924K8|MTA3_MOUSE	Q924K8	Mta3	Metastasis-associated protein MTA3 OS=Mus musculus GN=Mta3 PE=1 SV=1	86.98	0	2	sp|Q924K8|MTA3_MOUSE	562.664	871.252	121.036	85.179	714.554	740.08	215.971	222.782	341.85	468.668	0.918016	0.619963	0.612482	0	0	0.494165	0.63852	0.494165	0.63852
sp|Q9CQ75|NDUA2_MOUSE	Q9CQ75	Ndufa2	NADH dehydrogenase [ubiquinone] 1 alpha subcomplex subunit 2 OS=Mus musculus GN=Ndufa2 PE=1 SV=3	167.79	0	3	sp|Q9CQ75|NDUA2_MOUSE	3551.08	2563.69	2041.1	2307.5	3996.28	2422.38	1170.57	1650.12	2435.59	2036.25	0.251921	0.535501	-0.282779	0.25	0	0.494684	0.63852	0.494684	0.63852
sp|Q9R0P3|ESTD_MOUSE	Q9R0P3	Esd	S-formylglutathione hydrolase OS=Mus musculus GN=Esd PE=1 SV=1	41.99	0.00696594	1	sp|Q9R0P3|ESTD_MOUSE	27.7798	66.8767	105.225	40.1192	10.8327	313.916	125.518	117.595	53.498	121.557	0.57138	0.887533	1.22989	0	0	0.49499	0.63852	0.49499	0.63852
sp|P11276|FINC_MOUSE	P11276	Fn1	Fibronectin OS=Mus musculus GN=Fn1 PE=1 SV=4	882.67	0	18	sp|P11276|FINC_MOUSE	4186.05	36707.5	1910.4	11657.3	1516.81	32010.8	1644.14	4551.84	7921.65	3097.99	1.17132	1.48894	-1.35248	0.197368	0.131579	0.498067	0.641943	0.498067	0.641943
sp|Q60668|HNRPD_MOUSE	Q60668	Hnrnpd	Heterogeneous nuclear ribonucleoprotein D0 OS=Mus musculus GN=Hnrnpd PE=1 SV=2	389.36	0	9	sp|Q60668|HNRPD_MOUSE	11150.1	7567.58	5594.6	10013.6	9555.68	9423.3	5931.85	4144.41	8790.61	7677.58	0.290145	0.367869	-0.219506	0.025	0	0.498588	0.642069	0.498588	0.642069
sp|Q8BIJ6|SYIM_MOUSE	Q8BIJ6	Iars2	Isoleucine--tRNA ligase, mitochondrial OS=Mus musculus GN=Iars2 PE=1 SV=1	35.03	0.00999286	1	sp|Q8BIJ6|SYIM_MOUSE	22.0515	571.494	107.884	331.609	76.9906	672.4	248.182	255.694	219.746	251.938	0.953461	0.808176	0.413426	0	0	0.499802	0.643086	0.499802	0.643086
sp|O70494|SP3_MOUSE	O70494	Sp3	Transcription factor Sp3 OS=Mus musculus GN=Sp3 PE=1 SV=2	58.06	0.00350263	2	sp|O70494|SP3_MOUSE	200.601	441.156	279.073	461.743	81.7536	414.025	343.506	334.899	360.115	339.203	0.366229	0.495923	-0.0489364	0	0	0.503358	0.646618	0.503358	0.646618
sp|Q8VDD5|MYH9_MOUSE	Q8VDD5	Myh9	Myosin-9 OS=Mus musculus GN=Myh9 PE=1 SV=4	6612.31	0	101	sp|Q8VDD5|MYH9_MOUSE	31323.6	61302.2	46744.6	38598	20249.4	84372.4	95246.1	56996.3	42671.3	70684.3	0.288943	0.520714	0.707157	0.107914	0.0269784	0.503399	0.646618	0.503399	0.646618
sp|Q62318|TIF1B_MOUSE	Q62318	Trim28	Transcription intermediary factor 1-beta OS=Mus musculus GN=Trim28 PE=1 SV=3	583.08	0	13	sp|Q62318|TIF1B_MOUSE	2818.46	4239.42	2541.21	3712.03	1616.5	6111.54	5905.53	4735.35	3265.24	5320.44	0.236413	0.451704	0.70921	0.134615	0	0.504413	0.647372	0.504413	0.647372
sp|Q9CR23|TMEM9_MOUSE	Q9CR23	Tmem9	Transmembrane protein 9 OS=Mus musculus GN=Tmem9 PE=1 SV=1	59.65	0.00265018	2	sp|Q9CR23|TMEM9_MOUSE	408.056	175.971	214.445	200.035	234.84	142.937	207.539	222.15	207.24	214.845	0.42786	0.202307	0.0520268	0	0	0.505143	0.647446	0.505143	0.647446
sp|Q9CU62|SMC1A_MOUSE	Q9CU62	Smc1a	Structural maintenance of chromosomes protein 1A OS=Mus musculus GN=Smc1a PE=1 SV=4	535.67	0	15	sp|Q9CU62|SMC1A_MOUSE	3033.37	3167.56	3054.01	2969.21	2346.44	2625.68	3413.6	2469.6	3043.69	2547.64	0.027045	0.176984	-0.25733	0.078125	0.015625	0.505324	0.647446	0.505324	0.647446
sp|Q8R2Y8|PTH2_MOUSE	Q8R2Y8	Ptrh2	Peptidyl-tRNA hydrolase 2, mitochondrial OS=Mus musculus GN=Ptrh2 PE=1 SV=1	68	0.00189573	2	sp|Q8R2Y8|PTH2_MOUSE	76.1772	92.697	215.436	276.906	77.1257	178.388	395.705	243.715	154.067	211.051	0.586346	0.597009	0.561178	0	0	0.507568	0.649772	0.507568	0.649772
sp|Q8BGA9|OXA1L_MOUSE	Q8BGA9	Oxa1l	Mitochondrial inner membrane protein OXA1L OS=Mus musculus GN=Oxa1l PE=1 SV=1	165.03	0	3	sp|Q8BGA9|OXA1L_MOUSE	1785.87	2228.82	1733.74	1662.88	1745.3	963.299	1555.39	2306.45	1759.8	1650.35	0.137994	0.337186	-0.0948789	0	0	0.508939	0.650979	0.508939	0.650979
sp|P61021|RAB5B_MOUSE	P61021	Rab5b	Ras-related protein Rab-5B OS=Mus musculus GN=Rab5b PE=1 SV=1	53.1	0.00420875	1	sp|P61021|RAB5B_MOUSE	41.0436	8.23776	19.0358	71.8554	8.57218	49.3093	65.1566	85.0439	30.0397	57.233	0.801374	0.623714	1.01995	0.25	0	0.511538	0.653201	0.511538	0.653201
sp|Q6DFW4|NOP58_MOUSE	Q6DFW4	Nop58	Nucleolar protein 58 OS=Mus musculus GN=Nop58 PE=1 SV=1	363.21	0	7	sp|Q6DFW4|NOP58_MOUSE	948.085	2086.06	1585.36	1391.7	998.743	3071.4	2033.74	1548.33	1488.53	1791.04	0.313777	0.460207	0.256594	0.107143	0.0357143	0.511135	0.653201	0.511135	0.653201
sp|Q9CYN2|SPCS2_MOUSE	Q9CYN2	Spcs2	Signal peptidase complex subunit 2 OS=Mus musculus GN=Spcs2 PE=1 SV=1	154.01	0	4	sp|Q9CYN2|SPCS2_MOUSE	1054.22	1290.51	1215.84	1193.11	1119.1	1144.86	1112.53	833.16	1204.48	1115.82	0.0830251	0.13952	-0.110249	0	0	0.514344	0.656232	0.514344	0.656232
sp|P84104|SRSF3_MOUSE	P84104	Srsf3	Serine/arginine-rich splicing factor 3 OS=Mus musculus GN=Srsf3 PE=1 SV=1	526.03	0	9	sp|P84104|SRSF3_MOUSE	17647.6	25259.5	33960.7	37479.2	58620.1	28567.5	38108.2	19483.5	29610.1	33337.8	0.312026	0.463409	0.17189	0.0192308	0.0576923	0.516686	0.658113	0.516686	0.658113
sp|Q60864|STIP1_MOUSE	Q60864	Stip1	Stress-induced-phosphoprotein 1 OS=Mus musculus GN=Stip1 PE=1 SV=1	330.23	0	8	sp|Q60864|STIP1_MOUSE	901.568	1676.36	1525.86	1432.57	735.455	2047.54	3155.04	1661.12	1479.21	1854.33	0.243477	0.527261	0.318913	0.0833333	0	0.516273	0.658113	0.516273	0.658113
sp|P19221|THRB_MOUSE	P19221	F2	Prothrombin OS=Mus musculus GN=F2 PE=1 SV=1	84.4	0	2	sp|P19221|THRB_MOUSE	18.2586	410.794	238.294	501.861	110.11	1160.42	547.49	110.778	324.544	329.134	0.728337	1.03043	-0.345327	0	0	0.518926	0.658754	0.518926	0.658754
sp|P62821|RAB1A_MOUSE	P62821	Rab1A	Ras-related protein Rab-1A OS=Mus musculus GN=Rab1A PE=1 SV=3	259.45	0	3	sp|P62821|RAB1A_MOUSE	1437.78	1252.97	1190.71	1210.55	679.988	995.878	959.589	2011.14	1231.76	977.733	0.0886739	0.502431	-0.333242	0	0.05	0.518533	0.658754	0.518533	0.658754
sp|Q62241|RU1C_MOUSE	Q62241	Snrpc	U1 small nuclear ribonucleoprotein C OS=Mus musculus GN=Snrpc PE=1 SV=1	372.16	0	6	sp|Q62241|RU1C_MOUSE	4677.07	7325.09	3290.84	7321.15	5974.83	12071.3	7825.5	3428.79	5999.11	6900.16	0.355391	0.497126	0.224702	0.0357143	0	0.51819	0.658754	0.51819	0.658754
sp|Q8BVY0|RL1D1_MOUSE	Q8BVY0	Rsl1d1	Ribosomal L1 domain-containing protein 1 OS=Mus musculus GN=Rsl1d1 PE=1 SV=1	700.79	0	12	sp|Q8BVY0|RL1D1_MOUSE	7239.07	5232.45	6638.2	3127.57	5133.17	4006.44	4248.39	4779.51	5935.32	4513.95	0.328506	0.112189	-0.387248	0.1	0	0.518558	0.658754	0.518558	0.658754
sp|Q9CPY4|CDKA2_MOUSE	Q9CPY4	Cdk2ap2	Cyclin-dependent kinase 2-associated protein 2 OS=Mus musculus GN=Cdk2ap2 PE=1 SV=1	38.09	0.00816024	1	sp|Q9CPY4|CDKA2_MOUSE	217.541	123.074	157.747	150.245	218.248	95.3483	70.8263	194.29	153.996	144.819	0.245555	0.500995	-0.177721	0	0	0.519846	0.659369	0.519846	0.659369
sp|Q8K209|AGRG1_MOUSE	Q8K209	Adgrg1	Adhesion G-protein coupled receptor G1 OS=Mus musculus GN=Adgrg1 PE=1 SV=1	71.8	0.00194742	2	sp|Q8K209|AGRG1_MOUSE	62.9308	88.5516	129.072	81.7912	152.322	72.6418	94.8747	107.987	85.1714	101.431	0.307481	0.313947	0.250172	0	0	0.520348	0.659455	0.520348	0.659455
sp|Q4FZC9|SYNE3_MOUSE	Q4FZC9	Syne3	Nesprin-3 OS=Mus musculus GN=Syne3 PE=1 SV=1	67.66	0.00189036	2	sp|Q4FZC9|SYNE3_MOUSE	325.847	168.205	337.653	1301.66	224.665	357.962	352.973	292.824	331.75	322.899	0.971243	0.203268	-0.0450717	0.125	0	0.521426	0.66027	0.521426	0.66027
sp|Q61655|DD19A_MOUSE	Q61655	Ddx19a	ATP-dependent RNA helicase DDX19A OS=Mus musculus GN=Ddx19a PE=1 SV=2	48.25	0.00651466	1	sp|Q61655|DD19A_MOUSE	28.8237	117.924	231.075	100.534	34.5899	71.5945	46.3396	185.712	109.229	58.9671	0.700166	0.818129	-0.91865	0	0	0.522743	0.661385	0.522743	0.661385
sp|P56480|ATPB_MOUSE	P56480	Atp5b	ATP synthase subunit beta, mitochondrial OS=Mus musculus GN=Atp5b PE=1 SV=2	2326.23	0	27	sp|P56480|ATPB_MOUSE	117147	81745.7	66660.6	115715	70355.5	119025	75262.8	62867.2	98730.6	72809.2	0.263888	0.308803	-0.418525	0.0611111	0.0333333	0.525176	0.66391	0.525176	0.66391
sp|P62259|1433E_MOUSE	P62259	Ywhae	14-3-3 protein epsilon OS=Mus musculus GN=Ywhae PE=1 SV=1	63.55	0.00182983	2	sp|P62259|1433E_MOUSE	1565.08	825.203	202.333	620.784	157.482	718.969	739.582	537.52	722.993	628.245	0.709734	0.500899	-0.203295	0.125	0.25	0.527268	0.665999	0.527268	0.665999
sp|P62830|RL23_MOUSE	P62830	Rpl23	60S ribosomal protein L23 OS=Mus musculus GN=Rpl23 PE=1 SV=1	500.27	0	9	sp|P62830|RL23_MOUSE	20211.9	5400.07	8745.39	6076.99	9916.26	7051.87	8161.95	4261.32	7411.19	7606.91	0.68146	0.322764	0.0575203	0	0	0.52858	0.667102	0.52858	0.667102
sp|P59708|SF3B6_MOUSE	P59708	Sf3b6	Splicing factor 3B subunit 6 OS=Mus musculus GN=Sf3b6 PE=1 SV=1	247.55	0	5	sp|P59708|SF3B6_MOUSE	1449.1	928.425	1332.96	1180.35	1518.39	1091.85	1371.85	1573.35	1256.66	1445.12	0.183976	0.155163	0.202402	0.2	0	0.531496	0.66924	0.531496	0.66924
sp|Q80TP3|UBR5_MOUSE	Q80TP3	Ubr5	E3 ubiquitin-protein ligase UBR5 OS=Mus musculus GN=Ubr5 PE=1 SV=2	53.67	0.00423012	2	sp|Q80TP3|UBR5_MOUSE	23.4901	43.1688	25.7935	38.4069	2.03076	232.602	150.043	161.271	32.1002	155.657	0.292492	0.709276	2.30517	0.25	0	0.531361	0.66924	0.531361	0.66924
sp|Q8CGC7|SYEP_MOUSE	Q8CGC7	Eprs	Bifunctional glutamate/proline--tRNA ligase OS=Mus musculus GN=Eprs PE=1 SV=4	588.57	0	15	sp|Q8CGC7|SYEP_MOUSE	3008.27	3742.81	5350.29	3649.15	2122.08	3280.68	4266.15	4001.57	3695.98	3641.12	0.253133	0.280561	-0.0285627	0.0333333	0	0.531598	0.66924	0.531598	0.66924
sp|Q6A026|PDS5A_MOUSE	Q6A026	Pds5a	Sister chromatid cohesion protein PDS5 homolog A OS=Mus musculus GN=Pds5a PE=1 SV=3	141.58	0	4	sp|Q6A026|PDS5A_MOUSE	341.229	630.203	512.558	360.206	205.28	521.848	267.689	633.348	436.382	394.769	0.295787	0.500522	-0.201173	0	0	0.533357	0.670851	0.533357	0.670851
sp|Q9ERS2|NDUAD_MOUSE	Q9ERS2	Ndufa13	NADH dehydrogenase [ubiquinone] 1 alpha subcomplex subunit 13 OS=Mus musculus GN=Ndufa13 PE=1 SV=3	216.64	0	6	sp|Q9ERS2|NDUAD_MOUSE	1152.94	1106.37	1337.01	1770.39	2186.67	1613.25	1140.42	1341.25	1244.98	1477.25	0.225582	0.289256	0.244605	0.0833333	0	0.533763	0.670851	0.533763	0.670851
sp|O08795|GLU2B_MOUSE	O08795	Prkcsh	Glucosidase 2 subunit beta OS=Mus musculus GN=Prkcsh PE=1 SV=1	113.08	0	3	sp|O08795|GLU2B_MOUSE	382.07	635.749	220.155	334.667	302.953	256.891	170.094	588.426	358.369	279.922	0.446199	0.549575	-0.358158	0	0	0.537475	0.674958	0.537475	0.674958
sp|Q924Z4|CERS2_MOUSE	Q924Z4	Cers2	Ceramide synthase 2 OS=Mus musculus GN=Cers2 PE=1 SV=1	113.54	0	3	sp|Q924Z4|CERS2_MOUSE	3118.34	2128.06	1955.21	2059.87	2298.63	1888.14	2284.42	1588.5	2093.97	2086.28	0.23323	0.169766	-0.0116488	0	0	0.5381	0.675184	0.5381	0.675184
sp|Q9JM93|AR6P4_MOUSE	Q9JM93	Arl6ip4	ADP-ribosylation factor-like protein 6-interacting protein 4 OS=Mus musculus GN=Arl6ip4 PE=1 SV=1	52.68	0.00420168	1	sp|Q9JM93|AR6P4_MOUSE	78.7292	51.2133	10.2827	86.1308	49.8104	37.9287	81.7552	74.8004	64.9713	62.3054	0.606692	0.338041	-0.0569624	0.25	0	0.539116	0.6759	0.539116	0.6759
sp|Q99J95|CDK9_MOUSE	Q99J95	Cdk9	Cyclin-dependent kinase 9 OS=Mus musculus GN=Cdk9 PE=1 SV=1	137.38	0	3	sp|Q99J95|CDK9_MOUSE	1058.15	717.04	811.517	930.184	1137.24	1092.05	506.753	455.303	870.85	799.403	0.168057	0.459853	-0.223941	0	0	0.539995	0.676443	0.539995	0.676443
sp|Q9CZ13|QCR1_MOUSE	Q9CZ13	Uqcrc1	Cytochrome b-c1 complex subunit 1, mitochondrial OS=Mus musculus GN=Uqcrc1 PE=1 SV=2	529.08	0	11	sp|Q9CZ13|QCR1_MOUSE	5973.03	4304.42	2791.91	3938	7167.48	5932.35	4323.71	3010.69	4121.21	5128.03	0.309501	0.356223	0.298797	0	0	0.540922	0.677045	0.540922	0.677045
sp|O35593|PSDE_MOUSE	O35593	Psmd14	26S proteasome non-ATPase regulatory subunit 14 OS=Mus musculus GN=Psmd14 PE=1 SV=2	37.47	0.00883652	1	sp|O35593|PSDE_MOUSE	18.4187	163.73	414.699	328.856	129.562	352.322	340.655	132.889	246.293	236.772	0.760947	0.520733	-0.125121	0	0	0.545523	0.680846	0.545523	0.680846
sp|P62880|GBB2_MOUSE	P62880	Gnb2	Guanine nucleotide-binding protein G(I)/G(S)/G(T) subunit beta-2 OS=Mus musculus GN=Gnb2 PE=1 SV=3	140.14	0	3	sp|P62880|GBB2_MOUSE	1009.9	867.502	1118.76	2720.98	313.05	2143.55	1444.2	926.378	1064.33	1185.29	0.606774	0.643872	0.121916	0	0	0.544527	0.680846	0.544527	0.680846
sp|Q7TMK9|HNRPQ_MOUSE	Q7TMK9	Syncrip	Heterogeneous nuclear ribonucleoprotein Q OS=Mus musculus GN=Syncrip PE=1 SV=2	473.56	0	10	sp|Q7TMK9|HNRPQ_MOUSE	12135	4297.39	3806.36	2903.7	2434	6270.49	5068.17	3055.02	4051.88	4061.59	0.7384	0.422333	-0.039615	0.0227273	0.0454545	0.545754	0.680846	0.545754	0.680846
sp|Q9D0L7|ARM10_MOUSE	Q9D0L7	Armc10	Armadillo repeat-containing protein 10 OS=Mus musculus GN=Armc10 PE=1 SV=1	72.82	0.00195503	1	sp|Q9D0L7|ARM10_MOUSE	45.4672	41.2623	84.4204	96.505	14.7486	40.2723	80.2895	107.575	64.9438	60.2809	0.413804	0.679676	-0.12371	0.25	0	0.545143	0.680846	0.545143	0.680846
sp|O08573|LEG9_MOUSE	O08573	Lgals9	Galectin-9 OS=Mus musculus GN=Lgals9 PE=1 SV=1	283.65	0	6	sp|O08573|LEG9_MOUSE	1271.83	1933.29	1025.58	1580.77	1667.33	1430.29	1150.96	2741.4	1426.3	1548.81	0.270258	0.397943	0.123161	0.125	0.0416667	0.547894	0.681614	0.547894	0.681614
sp|P01901|HA1B_MOUSE	P01901	H2-K1	H-2 class I histocompatibility antigen, K-B alpha chain OS=Mus musculus GN=H2-K1 PE=1 SV=1	41.68	0.00694444	1	sp|P01901|HA1B_MOUSE	1188.36	1039.73	422.579	1473.14	794.569	1079.63	890.041	453.535	1114.05	842.305	0.43034	0.325973	-0.402498	0	0	0.548617	0.681614	0.548617	0.681614
sp|P70670|NACAM_MOUSE	P70670	Naca	Nascent polypeptide-associated complex subunit alpha, muscle-specific form OS=Mus musculus GN=Naca PE=1 SV=2	59.09	0.00264317	1	sp|P70670|NACAM_MOUSE	451.666	124.529	93.3755	6.16563	10.2297	114.379	63.9937	50.5618	108.952	57.2777	1.15448	0.718653	-0.92274	0	0	0.548383	0.681614	0.548383	0.681614
sp|Q91YN9|BAG2_MOUSE	Q91YN9	Bag2	BAG family molecular chaperone regulator 2 OS=Mus musculus GN=Bag2 PE=1 SV=1	47.34	0.00646204	1	sp|Q91YN9|BAG2_MOUSE	383.876	174.846	140.609	131.62	514.795	110.056	131.201	486.552	157.728	308.876	0.572323	0.707841	0.688297	0	0	0.546958	0.681614	0.546958	0.681614
sp|Q9D824|FIP1_MOUSE	Q9D824	Fip1l1	Pre-mRNA 3'-end-processing factor FIP1 OS=Mus musculus GN=Fip1l1 PE=1 SV=1	574.58	0	11	sp|Q9D824|FIP1_MOUSE	9349.26	5133.85	5928.24	9591.78	8443.01	8913.6	7796.76	8007.17	7638.75	8225.09	0.30658	0.0597296	0.143297	0.153846	0	0.547551	0.681614	0.547551	0.681614
sp|P61982|1433G_MOUSE	P61982	Ywhag	14-3-3 protein gamma OS=Mus musculus GN=Ywhag PE=1 SV=2	53.39	0.00421941	1	sp|P61982|1433G_MOUSE	144.804	71.6982	26.8436	56.89	69.1555	80.5783	52.0041	137.075	64.2941	74.8669	0.667497	0.434888	0.225062	0.25	0	0.549751	0.682464	0.549751	0.682464
sp|Q9DCJ5|NDUA8_MOUSE	Q9DCJ5	Ndufa8	NADH dehydrogenase [ubiquinone] 1 alpha subcomplex subunit 8 OS=Mus musculus GN=Ndufa8 PE=1 SV=3	231.84	0	5	sp|Q9DCJ5|NDUA8_MOUSE	3590.08	3122.21	3942.01	4871	5157.5	1446.55	3079.7	4475.55	3766.05	3777.63	0.190738	0.463792	-0.0190463	0	0	0.551364	0.683908	0.551364	0.683908
sp|Q91V41|RAB14_MOUSE	Q91V41	Rab14	Ras-related protein Rab-14 OS=Mus musculus GN=Rab14 PE=1 SV=3	259.44	0	5	sp|Q91V41|RAB14_MOUSE	1888.93	2133.87	1659.81	2313.5	1981.44	3789.93	2499.37	1499.87	2011.4	2240.41	0.142742	0.40389	0.148538	0.375	0	0.552683	0.684984	0.552683	0.684984
sp|Q9R049|AMFR_MOUSE	Q9R049	Amfr	E3 ubiquitin-protein ligase AMFR OS=Mus musculus GN=Amfr PE=1 SV=2	177.57	0	4	sp|Q9R049|AMFR_MOUSE	682.432	414.641	218.453	316.688	543.761	662.954	375.628	300.851	365.665	459.694	0.489361	0.347261	0.318675	0.3125	0	0.553576	0.685531	0.553576	0.685531
sp|P15379|CD44_MOUSE	P15379	Cd44	CD44 antigen OS=Mus musculus GN=Cd44 PE=1 SV=3	43.39	0.00704777	1	sp|P15379|CD44_MOUSE	232.556	99.4547	42.2636	94.5142	60.8983	249.067	142.239	115.72	96.9844	128.98	0.692353	0.556537	0.404123	0	0	0.556222	0.687864	0.556222	0.687864
sp|P24547|IMDH2_MOUSE	P24547	Impdh2	Inosine-5'-monophosphate dehydrogenase 2 OS=Mus musculus GN=Impdh2 PE=1 SV=2	453.62	0	10	sp|P24547|IMDH2_MOUSE	1159.8	2394	2541.71	2062.36	1355.99	3157.53	3770.03	1859.59	2228.18	2508.56	0.30388	0.441436	0.125031	0.0454545	0	0.556368	0.687864	0.556368	0.687864
sp|Q9Z103|ADNP_MOUSE	Q9Z103	Adnp	Activity-dependent neuroprotector homeobox protein OS=Mus musculus GN=Adnp PE=1 SV=2	230.31	0	6	sp|Q9Z103|ADNP_MOUSE	1518.05	899.031	1169.22	1028.25	1329.54	1428.02	1050.34	1347.09	1098.73	1338.32	0.231289	0.127741	0.287523	0	0	0.559078	0.690653	0.559078	0.690653
sp|P05213|TBA1B_MOUSE	P05213	Tuba1b	Tubulin alpha-1B chain OS=Mus musculus GN=Tuba1b PE=1 SV=2	829.39	0	17	sp|P05213|TBA1B_MOUSE	36260.1	25725	30218.2	30200.7	9472.31	37888	51630.6	19552	30209.4	28720	0.141324	0.634309	-0.150472	0.0238095	0.0119048	0.562828	0.694719	0.562828	0.694719
sp|O35658|C1QBP_MOUSE	O35658	C1qbp	Complement component 1 Q subcomponent-binding protein, mitochondrial OS=Mus musculus GN=C1qbp PE=1 SV=1	273.44	0	5	sp|O35658|C1QBP_MOUSE	396.367	590.856	1285.67	859.082	134.183	3770.89	1819.15	1304.57	724.969	1561.86	0.49181	0.862929	1.11255	0.25	0.0416667	0.564739	0.695946	0.564739	0.695946
sp|Q9D7A6|SRP19_MOUSE	Q9D7A6	Srp19	Signal recognition particle 19 kDa protein OS=Mus musculus GN=Srp19 PE=1 SV=1	37.6	0.00885609	1	sp|Q9D7A6|SRP19_MOUSE	13.0983	9.92487	26.5071	14.5243	4.55113	20.3256	39.8436	43.5964	13.8113	30.0846	0.453049	0.670462	1.0449	0	0	0.564366	0.695946	0.564366	0.695946
sp|Q9CWJ9|PUR9_MOUSE	Q9CWJ9	Atic	Bifunctional purine biosynthesis protein PURH OS=Mus musculus GN=Atic PE=1 SV=2	105.08	0	3	sp|Q9CWJ9|PUR9_MOUSE	616.522	577.861	809.495	549.519	348.166	1656.33	1329.32	486.959	597.192	908.14	0.183842	0.667423	0.430771	0.0833333	0	0.566192	0.69717	0.566192	0.69717
sp|Q8JZQ2|AFG32_MOUSE	Q8JZQ2	Afg3l2	AFG3-like protein 2 OS=Mus musculus GN=Afg3l2 PE=1 SV=1	253.3	0	6	sp|Q8JZQ2|AFG32_MOUSE	1244.27	705.347	845.146	1649.53	1547.95	1274	938.173	1188.95	1044.71	1231.48	0.382913	0.203221	0.263239	0	0	0.567572	0.698302	0.567572	0.698302
sp|Q9DCT2|NDUS3_MOUSE	Q9DCT2	Ndufs3	NADH dehydrogenase [ubiquinone] iron-sulfur protein 3, mitochondrial OS=Mus musculus GN=Ndufs3 PE=1 SV=2	188.35	0	4	sp|Q9DCT2|NDUS3_MOUSE	955.907	573.592	883.225	1211.85	1413.34	1171.6	876.053	723.819	919.566	1023.83	0.289919	0.29378	0.140888	0.0416667	0.0416667	0.569371	0.699381	0.569371	0.699381
sp|Q9JLR9|HIG1A_MOUSE	Q9JLR9	Higd1a	HIG1 domain family member 1A, mitochondrial OS=Mus musculus GN=Higd1a PE=1 SV=1	58.85	0	1	sp|Q9JLR9|HIG1A_MOUSE	1430.1	946.421	463.96	2448.59	212.668	1668.81	1078.4	1228.21	1188.26	1153.3	0.641451	0.582679	-0.0156113	0	0	0.56909	0.699381	0.56909	0.699381
sp|Q9CQF3|CPSF5_MOUSE	Q9CQF3	Nudt21	Cleavage and polyadenylation specificity factor subunit 5 OS=Mus musculus GN=Nudt21 PE=1 SV=1	152.2	0	3	sp|Q9CQF3|CPSF5_MOUSE	3425.95	1846.4	2960.26	932.107	3030.26	2658.2	2967.24	1550.36	2403.33	2812.72	0.489939	0.269234	0.264566	0	0	0.571685	0.701656	0.571685	0.701656
sp|Q8BSF4|PISD_MOUSE	Q8BSF4	Pisd	Phosphatidylserine decarboxylase proenzyme, mitochondrial OS=Mus musculus GN=Pisd PE=2 SV=1	40.19	0.00762777	1	sp|Q8BSF4|PISD_MOUSE	12.0713	20.4548	22.7509	4.84741	3.53573	11.0895	21.8259	11.0833	16.2631	11.0864	0.545211	0.633095	-0.503221	0	0	0.575306	0.705529	0.575306	0.705529
sp|Q80YV3|TRRAP_MOUSE	Q80YV3	Trrap	Transformation/transcription domain-associated protein OS=Mus musculus GN=Trrap PE=1 SV=2	157.8	0	2	sp|Q80YV3|TRRAP_MOUSE	703.231	355.267	316.009	647.622	488.631	748.264	581.29	437.076	501.445	534.96	0.391935	0.242416	0.151973	0.25	0	0.576876	0.706882	0.576876	0.706882
sp|Q9CQ71|RFA3_MOUSE	Q9CQ71	Rpa3	Replication protein A 14 kDa subunit OS=Mus musculus GN=Rpa3 PE=1 SV=1	29.8	0	1	sp|Q9CQ71|RFA3_MOUSE	44.3901	79.4731	45.1161	48.7107	41.0189	54.344	85.9264	71.061	46.9134	62.7025	0.308823	0.310164	0.406649	0	0	0.578644	0.708477	0.578644	0.708477
sp|Q06185|ATP5I_MOUSE	Q06185	Atp5i	ATP synthase subunit e, mitochondrial OS=Mus musculus GN=Atp5i PE=1 SV=2	320.08	0	5	sp|Q06185|ATP5I_MOUSE	15499.7	8701.27	8528.2	7965.76	13483.4	4401.85	10856.3	7277.99	8614.74	9067.14	0.350361	0.442604	0.0452653	0.214286	0	0.581102	0.710913	0.581102	0.710913
sp|Q8CAK1|CAF17_MOUSE	Q8CAK1	Iba57	Putative transferase CAF17 homolog, mitochondrial OS=Mus musculus GN=Iba57 PE=1 SV=1	38.1	0.0081663	1	sp|Q8CAK1|CAF17_MOUSE	204.65	106.848	138.349	331.947	286.26	313.829	148.548	152.933	171.5	219.597	0.510164	0.385775	0.314378	0	0	0.581728	0.711105	0.581728	0.711105
sp|Q80W00|PP1RA_MOUSE	Q80W00	Ppp1r10	Serine/threonine-protein phosphatase 1 regulatory subunit 10 OS=Mus musculus GN=Ppp1r10 PE=1 SV=1	60.12	0.00266193	1	sp|Q80W00|PP1RA_MOUSE	106.617	347.55	137.213	308.814	455.115	370.682	135.604	163.657	223.013	267.169	0.53669	0.555625	0.25885	0.25	0	0.582324	0.711261	0.582324	0.711261
sp|Q9Z2I0|LETM1_MOUSE	Q9Z2I0	Letm1	LETM1 and EF-hand domain-containing protein 1, mitochondrial OS=Mus musculus GN=Letm1 PE=1 SV=1	195.68	0	5	sp|Q9Z2I0|LETM1_MOUSE	1186.97	1229.1	755.559	546.093	618.542	1584.19	1136.79	1027.45	971.266	1082.12	0.358629	0.363544	0.190568	0.1	0.05	0.583392	0.711992	0.583392	0.711992
sp|Q09143|CTR1_MOUSE	Q09143	Slc7a1	High affinity cationic amino acid transporter 1 OS=Mus musculus GN=Slc7a1 PE=1 SV=1	103	0	2	sp|Q09143|CTR1_MOUSE	175.851	114.903	221.091	80.7138	140.692	76.5342	115.051	154.515	145.377	127.872	0.422295	0.281534	-0.159975	0.125	0	0.587085	0.715554	0.587085	0.715554
sp|Q9D6Z1|NOP56_MOUSE	Q9D6Z1	Nop56	Nucleolar protein 56 OS=Mus musculus GN=Nop56 PE=1 SV=2	476.53	0	9	sp|Q9D6Z1|NOP56_MOUSE	1000.63	1694.53	1524.99	2134.19	930.395	3969.52	2779.3	1188.57	1609.76	1983.93	0.294955	0.643231	0.177132	0.194444	0.0277778	0.587254	0.715554	0.587254	0.715554
sp|Q61753|SERA_MOUSE	Q61753	Phgdh	D-3-phosphoglycerate dehydrogenase OS=Mus musculus GN=Phgdh PE=1 SV=3	362.58	0	7	sp|Q61753|SERA_MOUSE	2352.4	2578.77	3170.23	4544.06	1201.44	3720.82	3923.99	2514.3	2874.5	3117.56	0.311311	0.442664	0.0972546	0.0714286	0	0.588951	0.717046	0.588951	0.717046
sp|P53702|CCHL_MOUSE	P53702	Hccs	Cytochrome c-type heme lyase OS=Mus musculus GN=Hccs PE=1 SV=2	94.92	0	2	sp|P53702|CCHL_MOUSE	442.028	240.419	202.494	245.487	330.733	221.322	220.934	639.501	242.953	276.027	0.38215	0.560109	0.155307	0.125	0	0.590119	0.717892	0.590119	0.717892
sp|P18572|BASI_MOUSE	P18572	Bsg	Basigin OS=Mus musculus GN=Bsg PE=1 SV=2	281.14	0	5	sp|P18572|BASI_MOUSE	8682.94	3086.52	3914.83	3184.52	7929.35	1847.76	3832.15	2646.83	3549.68	3239.49	0.565912	0.665047	-0.148805	0	0.0416667	0.591154	0.717999	0.591154	0.717999
sp|Q99N93|RM16_MOUSE	Q99N93	Mrpl16	39S ribosomal protein L16, mitochondrial OS=Mus musculus GN=Mrpl16 PE=1 SV=1	110.02	0	4	sp|Q99N93|RM16_MOUSE	986.129	953.135	1090.41	3090.19	2086.51	1043.05	877.654	781.676	1038.27	960.354	0.680924	0.503337	-0.116093	0	0	0.591101	0.717999	0.591101	0.717999
sp|Q62036|CP131_MOUSE	Q62036	Cep131	Centrosomal protein of 131 kDa OS=Mus musculus GN=Cep131 PE=1 SV=2	52.58	0.00419463	1	sp|Q62036|CP131_MOUSE	6.47947	8.11325	1.0474	4.30887	14.0098	1.25922	3.05904	19.2216	5.39417	8.53442	0.612367	0.920883	0.309128	0.25	0	0.591778	0.718181	0.591778	0.718181
sp|Q3U821|WDR75_MOUSE	Q3U821	Wdr75	WD repeat-containing protein 75 OS=Mus musculus GN=Wdr75 PE=1 SV=1	143.99	0	2	sp|Q3U821|WDR75_MOUSE	32.5858	14.6285	5.72187	64.4959	1.9919	104.644	132.957	46.4	23.6071	75.5222	0.884027	0.820991	1.67426	0.625	0.125	0.597645	0.724722	0.597645	0.724722
sp|Q62465|VAT1_MOUSE	Q62465	Vat1	Synaptic vesicle membrane protein VAT-1 homolog OS=Mus musculus GN=Vat1 PE=1 SV=3	115.27	0	3	sp|Q62465|VAT1_MOUSE	1357.73	747.166	280.299	1784.46	1004.55	853.994	442.082	554.24	1052.45	704.117	0.635865	0.364902	-0.549909	0.166667	0.166667	0.59978	0.726731	0.59978	0.726731
sp|Q9JLJ2|AL9A1_MOUSE	Q9JLJ2	Aldh9a1	4-trimethylaminobutyraldehyde dehydrogenase OS=Mus musculus GN=Aldh9a1 PE=1 SV=1	80.45	0	2	sp|Q9JLJ2|AL9A1_MOUSE	190.096	133.063	142.529	155.534	44.5117	454.544	334.588	222.944	149.032	278.766	0.160687	0.659892	0.875289	0.25	0	0.60192	0.728741	0.60192	0.728741
sp|Q91VE6|MK67I_MOUSE	Q91VE6	Nifk	MKI67 FHA domain-interacting nucleolar phosphoprotein OS=Mus musculus GN=Nifk PE=1 SV=1	88.71	0	2	sp|Q91VE6|MK67I_MOUSE	890.399	790.448	1343.73	1048.49	570.418	2093.09	1714.54	944.292	969.443	1329.41	0.237251	0.523558	0.397145	0.125	0	0.603287	0.729814	0.603287	0.729814
sp|O35344|IMA4_MOUSE	O35344	Kpna3	Importin subunit alpha-4 OS=Mus musculus GN=Kpna3 PE=1 SV=1	68.1	0	2	sp|O35344|IMA4_MOUSE	564.853	324.841	258.858	302.734	463.304	424.754	212.099	640.27	313.788	444.029	0.378838	0.40406	0.500401	0	0	0.607024	0.733749	0.607024	0.733749
sp|P35601|RFC1_MOUSE	P35601	Rfc1	Replication factor C subunit 1 OS=Mus musculus GN=Rfc1 PE=1 SV=2	152.36	0	3	sp|P35601|RFC1_MOUSE	555.267	342.397	274.856	196.388	267.76	618.524	307.229	372.07	308.627	339.649	0.450139	0.402168	0.14027	0.166667	0	0.608786	0.734708	0.608786	0.734708
sp|Q5SFM8|RBM27_MOUSE	Q5SFM8	Rbm27	RNA-binding protein 27 OS=Mus musculus GN=Rbm27 PE=1 SV=3	337.04	0	8	sp|Q5SFM8|RBM27_MOUSE	2673.81	2079.62	1890.53	2467.4	2668.51	1962.36	1840.14	1761.6	2273.51	1901.25	0.156663	0.201737	-0.253457	0.0625	0	0.608761	0.734708	0.608761	0.734708
sp|Q9QZD9|EIF3I_MOUSE	Q9QZD9	Eif3i	Eukaryotic translation initiation factor 3 subunit I OS=Mus musculus GN=Eif3i PE=1 SV=1	168.76	0	5	sp|Q9QZD9|EIF3I_MOUSE	730.444	679.291	771.449	583.262	548.239	1059.42	1042.43	596.135	704.867	819.281	0.117469	0.341539	0.162355	0.05	0	0.614483	0.740994	0.614483	0.740994
sp|Q8BZ09|ODC_MOUSE	Q8BZ09	Slc25a21	Mitochondrial 2-oxodicarboxylate carrier OS=Mus musculus GN=Slc25a21 PE=1 SV=1	252.07	0	7	sp|Q8BZ09|ODC_MOUSE	1721.75	1033.03	815.855	2459.69	2317.56	647.315	1657.34	3209.4	1377.39	1987.45	0.492831	0.551955	0.555363	0.214286	0.0357143	0.615141	0.741198	0.615141	0.741198
sp|Q9D1R9|RL34_MOUSE	Q9D1R9	Rpl34	60S ribosomal protein L34 OS=Mus musculus GN=Rpl34 PE=1 SV=2	243.03	0	6	sp|Q9D1R9|RL34_MOUSE	13971.5	6595.78	9844.29	7783.01	14841.9	6618.06	6302.09	6432.83	8813.65	6525.44	0.33928	0.491005	-0.423877	0	0	0.616202	0.741887	0.616202	0.741887
sp|P54775|PRS6B_MOUSE	P54775	Psmc4	26S protease regulatory subunit 6B OS=Mus musculus GN=Psmc4 PE=1 SV=2	108.74	0	2	sp|P54775|PRS6B_MOUSE	78.8355	65.816	130.373	93.2803	8.6814	236.764	619.877	253.564	86.0579	245.164	0.302865	0.903695	1.51462	0.25	0	0.617339	0.742667	0.617339	0.742667
sp|Q9EQH3|VPS35_MOUSE	Q9EQH3	Vps35	Vacuolar protein sorting-associated protein 35 OS=Mus musculus GN=Vps35 PE=1 SV=1	93.31	0	2	sp|Q9EQH3|VPS35_MOUSE	89.9672	89.9496	99.814	149.18	25.6317	239.659	343.994	162.383	94.8906	201.021	0.264403	0.694972	1.0578	0.125	0	0.619307	0.744317	0.619307	0.744317
sp|Q9QUI0|RHOA_MOUSE	Q9QUI0	Rhoa	Transforming protein RhoA OS=Mus musculus GN=Rhoa PE=1 SV=1	130.81	0	3	sp|Q9QUI0|RHOA_MOUSE	1057.9	951.841	519.262	1010.26	788.391	2168.16	770.767	749.205	981.051	779.579	0.279756	0.625072	-0.331085	0.166667	0	0.619691	0.744317	0.619691	0.744317
sp|O35129|PHB2_MOUSE	O35129	Phb2	Prohibitin-2 OS=Mus musculus GN=Phb2 PE=1 SV=1	933.69	0	17	sp|O35129|PHB2_MOUSE	29037.7	16693.4	19253.8	17615.1	25953.7	14602.7	16406.5	16660.4	18434.4	16533.5	0.275603	0.27788	-0.15563	0.0119048	0	0.621328	0.745692	0.621328	0.745692
sp|Q8K224|NAT10_MOUSE	Q8K224	Nat10	RNA cytidine acetyltransferase OS=Mus musculus GN=Nat10 PE=1 SV=1	75.24	0.0019802	2	sp|Q8K224|NAT10_MOUSE	66.148	62.7937	93.5424	44.786	90.6278	87.0527	41.8278	89.9946	64.4709	88.5237	0.301342	0.306941	0.457705	0.25	0	0.622238	0.746194	0.622238	0.746194
sp|O08547|SC22B_MOUSE	O08547	Sec22b	Vesicle-trafficking protein SEC22b OS=Mus musculus GN=Sec22b PE=1 SV=3	296.4	0	5	sp|O08547|SC22B_MOUSE	2203.84	2171.45	1559.4	2105.82	1981.31	2420.76	1371.66	1551.53	2138.64	1766.42	0.150855	0.256027	-0.286446	0.0833333	0	0.623504	0.747084	0.623504	0.747084
sp|P60710|ACTB_MOUSE	P60710	Actb	Actin, cytoplasmic 1 OS=Mus musculus GN=Actb PE=1 SV=1	180.09	0	1	sp|P60710|ACTB_MOUSE	7602.35	8182.47	10752.5	20155.1	1014.9	13429.1	17905.8	16010.8	9467.47	14719.9	0.498412	0.629276	0.644564	0	0	0.624107	0.747084	0.624107	0.747084
sp|Q569Z5|DDX46_MOUSE	Q569Z5	Ddx46	Probable ATP-dependent RNA helicase DDX46 OS=Mus musculus GN=Ddx46 PE=1 SV=2	405.92	0	10	sp|Q569Z5|DDX46_MOUSE	3462.59	2774.76	3746.59	2717.78	2500.46	6300.29	3605.28	2848.05	3118.67	3226.66	0.160439	0.451241	0.0479356	0.113636	0.0227273	0.624951	0.747084	0.624951	0.747084
sp|Q8BH60|GOPC_MOUSE	Q8BH60	Gopc	Golgi-associated PDZ and coiled-coil motif-containing protein OS=Mus musculus GN=Gopc PE=1 SV=1	64.8	0.00185529	2	sp|Q8BH60|GOPC_MOUSE	344.078	74.5859	247.851	60.9696	414.865	114.062	75.0531	305.941	161.218	210.002	0.756516	0.705949	0.458311	0	0	0.624736	0.747084	0.624736	0.747084
sp|Q9D710|TMX2_MOUSE	Q9D710	Tmx2	Thioredoxin-related transmembrane protein 2 OS=Mus musculus GN=Tmx2 PE=1 SV=1	79.19	0	2	sp|Q9D710|TMX2_MOUSE	822.667	387.189	640.388	453.724	791.416	252.838	370.302	673.802	547.056	522.052	0.340789	0.483407	-0.109867	0	0	0.628889	0.7512	0.628889	0.7512
sp|P55096|ABCD3_MOUSE	P55096	Abcd3	ATP-binding cassette sub-family D member 3 OS=Mus musculus GN=Abcd3 PE=1 SV=2	112.71	0	2	sp|P55096|ABCD3_MOUSE	633.04	138.112	0.517949	9.07857	5.61568	11.7076	30.0351	15.1627	73.5954	13.4351	1.52987	0.664266	-1.41017	0.625	0.375	0.629522	0.751365	0.629522	0.751365
sp|O55142|RL35A_MOUSE	O55142	Rpl35a	60S ribosomal protein L35a OS=Mus musculus GN=Rpl35a PE=1 SV=2	267.13	0	8	sp|O55142|RL35A_MOUSE	5597.11	4259.98	6409.12	5525.81	10174	5409.47	3577.35	2272.09	5561.46	4493.41	0.16292	0.645514	-0.338243	0.166667	0.0277778	0.630075	0.751434	0.630075	0.751434
sp|Q9D7A8|ARMC1_MOUSE	Q9D7A8	Armc1	Armadillo repeat-containing protein 1 OS=Mus musculus GN=Armc1 PE=1 SV=1	54.15	0.00424088	1	sp|Q9D7A8|ARMC1_MOUSE	38.1131	68.9669	66.8288	35.379	8.17472	111.038	192.189	121.832	52.4709	116.435	0.344812	0.700181	1.20452	0	0	0.633324	0.754715	0.633324	0.754715
sp|P60060|SC61G_MOUSE	P60060	Sec61g	Protein transport protein Sec61 subunit gamma OS=Mus musculus GN=Sec61g PE=3 SV=1	37.31	0	1	sp|P60060|SC61G_MOUSE	21.7417	88.8243	63.631	16.6436	7.7523	44.3128	115.241	199.801	42.6864	79.7769	0.724389	0.923116	0.942055	0	0	0.634416	0.755423	0.634416	0.755423
sp|P35980|RL18_MOUSE	P35980	Rpl18	60S ribosomal protein L18 OS=Mus musculus GN=Rpl18 PE=1 SV=3	400.41	0	8	sp|P35980|RL18_MOUSE	9402.34	17342.3	18689.3	20306.2	20757.2	13432	25288.4	14479.2	18015.8	17618.2	0.294645	0.30118	-0.054458	0.125	0	0.6353	0.755513	0.6353	0.755513
sp|Q8VEK3|HNRPU_MOUSE	Q8VEK3	Hnrnpu	Heterogeneous nuclear ribonucleoprotein U OS=Mus musculus GN=Hnrnpu PE=1 SV=1	2821.52	0	46	sp|Q8VEK3|HNRPU_MOUSE	93430.6	153591	110130	193414	207612	143506	135206	121045	131860	139356	0.326976	0.252361	0.0989861	0.106061	0.0227273	0.635487	0.755513	0.635487	0.755513
sp|Q99JI6|RAP1B_MOUSE	Q99JI6	Rap1b	Ras-related protein Rap-1b OS=Mus musculus GN=Rap1b PE=1 SV=2	128.91	0	3	sp|Q99JI6|RAP1B_MOUSE	762.969	489.324	225.283	217.831	118.915	717.956	442.03	203.93	357.304	322.98	0.610939	0.725305	-0.145154	0	0	0.636717	0.756382	0.636717	0.756382
sp|Q9D0F6|RFC5_MOUSE	Q9D0F6	Rfc5	Replication factor C subunit 5 OS=Mus musculus GN=Rfc5 PE=1 SV=1	73.72	0.0019685	2	sp|Q9D0F6|RFC5_MOUSE	920.508	1127.37	1037.88	918.257	778.167	1185.41	563.031	1211.27	979.194	981.789	0.100983	0.339523	-0.0253014	0.125	0	0.637718	0.756441	0.637718	0.756441
sp|Q9DCC8|TOM20_MOUSE	Q9DCC8	Tomm20	Mitochondrial import receptor subunit TOM20 homolog OS=Mus musculus GN=Tomm20 PE=1 SV=1	55.62	0.0042735	1	sp|Q9DCC8|TOM20_MOUSE	2532.33	3924.35	2508.91	3111.11	3042.22	4517.19	1689.04	1999.87	2821.72	2521.04	0.220135	0.453606	-0.186434	0	0	0.637764	0.756441	0.637764	0.756441
sp|P60843|IF4A1_MOUSE	P60843	Eif4a1	Eukaryotic initiation factor 4A-I OS=Mus musculus GN=Eif4a1 PE=1 SV=1	603.85	0	10	sp|P60843|IF4A1_MOUSE	12602.1	23383.8	19228.2	18436	22830.3	33681.2	18240.1	12401.8	18832.1	20535.2	0.24114	0.413254	0.116159	0.0208333	0.0208333	0.640899	0.759565	0.640899	0.759565
sp|P04919|B3AT_MOUSE	P04919	Slc4a1	Band 3 anion transport protein OS=Mus musculus GN=Slc4a1 PE=1 SV=1	133.27	0	3	sp|P04919|B3AT_MOUSE	754.705	51.8446	21.404	84.9825	925.398	21.6712	9.38194	52.1387	68.4136	36.905	1.54201	1.78147	-0.981612	0.0833333	0	0.642295	0.760132	0.642295	0.760132
sp|P35278|RAB5C_MOUSE	P35278	Rab5c	Ras-related protein Rab-5C OS=Mus musculus GN=Rab5c PE=1 SV=2	365.73	0	5	sp|P35278|RAB5C_MOUSE	1596.74	1390.79	2019.22	843.895	1033.15	1320.89	1934.69	2438.74	1493.76	1627.79	0.333952	0.374146	0.101287	0	0	0.642585	0.760132	0.642585	0.760132
sp|P57780|ACTN4_MOUSE	P57780	Actn4	Alpha-actinin-4 OS=Mus musculus GN=Actn4 PE=1 SV=1	257.07	0	6	sp|P57780|ACTN4_MOUSE	1447.73	917.451	550.261	1153.49	1612.82	2870.81	892.095	443.255	1035.47	1252.46	0.373006	0.728554	0.221573	0.333333	0	0.64316	0.760132	0.64316	0.760132
sp|P60605|UB2G2_MOUSE	P60605	Ube2g2	Ubiquitin-conjugating enzyme E2 G2 OS=Mus musculus GN=Ube2g2 PE=1 SV=1	44.43	0	1	sp|P60605|UB2G2_MOUSE	161.121	106.603	135.207	155.008	290.006	104.775	62.3198	102.415	145.107	103.595	0.17603	0.728939	-0.482895	0	0	0.643474	0.760132	0.643474	0.760132
sp|Q921I9|EXOS4_MOUSE	Q921I9	Exosc4	Exosome complex component RRP41 OS=Mus musculus GN=Exosc4 PE=1 SV=3	57.01	0	1	sp|Q921I9|EXOS4_MOUSE	118.03	127.283	185.904	542.033	230.67	107.153	383.03	349.049	156.594	289.859	0.82775	0.468279	0.88333	0	0	0.643882	0.760132	0.643882	0.760132
sp|P56395|CYB5_MOUSE	P56395	Cyb5a	Cytochrome b5 OS=Mus musculus GN=Cyb5a PE=1 SV=2	224.35	0	6	sp|P56395|CYB5_MOUSE	14336	8544.04	3965.85	8057.99	9301.01	7273.63	5315.91	6239.43	8301.01	6756.53	0.488949	0.243262	-0.300623	0	0.0357143	0.645044	0.76027	0.645044	0.76027
sp|P62827|RAN_MOUSE	P62827	Ran	GTP-binding nuclear protein Ran OS=Mus musculus GN=Ran PE=1 SV=3	229.35	0	7	sp|P62827|RAN_MOUSE	6110.4	7086	6218.63	5752.23	4591.31	3965.96	9614.03	5638.26	6164.51	5114.78	0.0899153	0.426167	-0.276855	0.107143	0	0.645503	0.76027	0.645503	0.76027
sp|Q9CXW4|RL11_MOUSE	Q9CXW4	Rpl11	60S ribosomal protein L11 OS=Mus musculus GN=Rpl11 PE=1 SV=4	363.98	0	8	sp|Q9CXW4|RL11_MOUSE	11295.9	8034.48	11050.3	10514	13496.3	12896.6	10568.8	8459.6	10782.1	11732.7	0.146281	0.203142	0.115206	0.0833333	0.0555556	0.644839	0.76027	0.644839	0.76027
sp|Q8VEE4|RFA1_MOUSE	Q8VEE4	Rpa1	Replication protein A 70 kDa DNA-binding subunit OS=Mus musculus GN=Rpa1 PE=1 SV=1	60.94	0.00268336	2	sp|Q8VEE4|RFA1_MOUSE	15.8652	50.8143	149.701	85.8727	42.3444	146.8	122.588	36.0263	68.3435	82.4663	0.755573	0.645047	0.125243	0.5	0.125	0.647791	0.762374	0.647791	0.762374
sp|Q64310|SURF4_MOUSE	Q64310	Surf4	Surfeit locus protein 4 OS=Mus musculus GN=Surf4 PE=1 SV=1	39.93	0.00761035	1	sp|Q64310|SURF4_MOUSE	301.961	83.1119	99.1816	61.8397	278.043	174.316	97.7991	70.5174	91.1468	136.057	0.815587	0.599056	0.524161	0	0	0.649324	0.763585	0.649324	0.763585
sp|Q61074|PPM1G_MOUSE	Q61074	Ppm1g	Protein phosphatase 1G OS=Mus musculus GN=Ppm1g PE=1 SV=3	75.74	0.00198807	1	sp|Q61074|PPM1G_MOUSE	58.8172	80.6473	200.355	128.663	24.9077	322.593	245.914	170.709	104.655	208.312	0.535276	0.664426	1.0082	0.25	0	0.653254	0.767612	0.653254	0.767612
sp|O88685|PRS6A_MOUSE	O88685	Psmc3	26S protease regulatory subunit 6A OS=Mus musculus GN=Psmc3 PE=1 SV=2	312.5	0	8	sp|O88685|PRS6A_MOUSE	573.83	961.272	1587.95	1022.78	477.572	1224.76	2149.5	1369.31	992.027	1297.03	0.403233	0.524924	0.385215	0.09375	0	0.654156	0.768077	0.654156	0.768077
sp|P11983|TCPA_MOUSE	P11983	Tcp1	T-complex protein 1 subunit alpha OS=Mus musculus GN=Tcp1 PE=1 SV=3	755.05	0	12	sp|P11983|TCPA_MOUSE	2590.97	4036.48	5248.12	6691.73	2294.51	8981.28	7653.25	4409.56	4642.3	6031.41	0.376076	0.521469	0.335905	0.125	0.109375	0.655676	0.768395	0.655676	0.768395
sp|Q5SYD0|MYO1D_MOUSE	Q5SYD0	Myo1d	Unconventional myosin-Id OS=Mus musculus GN=Myo1d PE=1 SV=1	64.47	0.00184502	2	sp|Q5SYD0|MYO1D_MOUSE	146.823	389.64	294.073	285.724	233.415	178.239	193.877	360.729	289.898	213.646	0.358245	0.342625	-0.446379	0	0	0.656454	0.768395	0.656454	0.768395
sp|Q8CGK3|LONM_MOUSE	Q8CGK3	Lonp1	Lon protease homolog, mitochondrial OS=Mus musculus GN=Lonp1 PE=1 SV=2	359.67	0	10	sp|Q8CGK3|LONM_MOUSE	2044.78	1197.41	912.818	1173.62	1279.91	735.091	1314.18	1335.21	1185.52	1297.04	0.369521	0.247184	0.129658	0.425	0.05	0.654995	0.768395	0.654995	0.768395
sp|Q9CPY7|AMPL_MOUSE	Q9CPY7	Lap3	Cytosol aminopeptidase OS=Mus musculus GN=Lap3 PE=1 SV=3	46.69	0.00724055	1	sp|Q9CPY7|AMPL_MOUSE	84.0571	135.018	190.209	291.703	48.4535	334.204	260.36	61.1404	162.614	160.75	0.507394	0.81403	-0.34502	0	0	0.656226	0.768395	0.656226	0.768395
sp|P68368|TBA4A_MOUSE	P68368	Tuba4a	Tubulin alpha-4A chain OS=Mus musculus GN=Tuba4a PE=1 SV=1	183.12	0	3	sp|P68368|TBA4A_MOUSE	796.007	1492.87	1484.29	1139.31	331.754	1472.23	2371.19	831	1311.8	1151.61	0.270189	0.703432	-0.233503	0.125	0	0.658378	0.770054	0.658378	0.770054
sp|O35857|TIM44_MOUSE	O35857	Timm44	Mitochondrial import inner membrane translocase subunit TIM44 OS=Mus musculus GN=Timm44 PE=1 SV=2	50.14	0.00494641	1	sp|O35857|TIM44_MOUSE	198.576	59.5498	51.6805	27.5062	80.9086	61.0986	40.3083	40.7489	55.6152	50.9238	0.917559	0.347258	-0.152908	0	0	0.660934	0.772447	0.660934	0.772447
sp|Q99JR1|SFXN1_MOUSE	Q99JR1	Sfxn1	Sideroflexin-1 OS=Mus musculus GN=Sfxn1 PE=1 SV=3	409.18	0	8	sp|Q99JR1|SFXN1_MOUSE	10607.7	11067.1	7012.32	14401.1	8879.37	12249.2	9637.34	7504.34	10837.4	9258.35	0.280653	0.2084	-0.228077	0	0	0.661871	0.772947	0.661871	0.772947
sp|P61358|RL27_MOUSE	P61358	Rpl27	60S ribosomal protein L27 OS=Mus musculus GN=Rpl27 PE=1 SV=2	382.4	0	10	sp|P61358|RL27_MOUSE	9817.28	11694.5	17345.5	11468.9	29112.5	15261.3	11360.9	7769.55	11581.7	13311.1	0.261047	0.588282	0.185196	0.0833333	0	0.664498	0.775418	0.664498	0.775418
sp|Q62167|DDX3X_MOUSE	Q62167	Ddx3x	ATP-dependent RNA helicase DDX3X OS=Mus musculus GN=Ddx3x PE=1 SV=3	1408.61	0	28	sp|Q62167|DDX3X_MOUSE	17906.9	13885.1	15643.3	13731.5	24221.9	9863.87	12915.9	11224.9	14764.2	12070.4	0.127342	0.450882	-0.291612	0.164062	0.0703125	0.665484	0.775499	0.665484	0.775499
sp|Q8BWT1|THIM_MOUSE	Q8BWT1	Acaa2	3-ketoacyl-CoA thiolase, mitochondrial OS=Mus musculus GN=Acaa2 PE=1 SV=3	571.17	0	12	sp|Q8BWT1|THIM_MOUSE	2427.48	1582.61	1778.86	2632.68	1771.75	3049.07	2808.81	1792.61	2103.17	2300.71	0.239328	0.284162	0.110807	0.166667	0.0416667	0.66559	0.775499	0.66559	0.775499
sp|Q9D024|CCD47_MOUSE	Q9D024	Ccdc47	Coiled-coil domain-containing protein 47 OS=Mus musculus GN=Ccdc47 PE=1 SV=2	128.5	0	4	sp|Q9D024|CCD47_MOUSE	919.33	983.747	823.926	863.759	1205.96	395.822	742.273	1119.93	891.544	931.1	0.0773563	0.430223	0.0330356	0.125	0	0.666944	0.77648	0.666944	0.77648
sp|P62075|TIM13_MOUSE	P62075	Timm13	Mitochondrial import inner membrane translocase subunit Tim13 OS=Mus musculus GN=Timm13 PE=1 SV=1	62.58	0.00181488	1	sp|P62075|TIM13_MOUSE	265.864	141.543	22.1317	81.0701	79.8361	375.841	127.434	49.4039	111.307	103.635	0.816617	0.940064	-0.0868088	0	0	0.668457	0.77705	0.668457	0.77705
sp|Q61029|LAP2B_MOUSE	Q61029	Tmpo	Lamina-associated polypeptide 2, isoforms beta/delta/epsilon/gamma OS=Mus musculus GN=Tmpo PE=1 SV=4	1115.83	0	19	sp|Q61029|LAP2B_MOUSE	13188.5	20244.9	14961.9	19230.1	14115.8	24256	18955.3	17251.8	17096	18103.6	0.199562	0.227625	0.0923459	0.108696	0	0.668248	0.77705	0.668248	0.77705
sp|Q9Z2I9|SUCB1_MOUSE	Q9Z2I9	Sucla2	Succinate--CoA ligase [ADP-forming] subunit beta, mitochondrial OS=Mus musculus GN=Sucla2 PE=1 SV=2	54.08	0.0042337	1	sp|Q9Z2I9|SUCB1_MOUSE	31.0463	66.9008	141.184	32.5687	78.043	46.9425	57.7944	84.3821	49.7348	67.9187	0.759204	0.2609	0.524845	0	0	0.669411	0.777563	0.669411	0.777563
sp|Q6PDG5|SMRC2_MOUSE	Q6PDG5	Smarcc2	SWI/SNF complex subunit SMARCC2 OS=Mus musculus GN=Smarcc2 PE=1 SV=2	127.77	0	1	sp|Q6PDG5|SMRC2_MOUSE	81.5777	98.3717	74.5072	38.49	4.15325	68.6629	140.331	158.839	78.0425	104.497	0.344556	0.761904	0.33237	0.25	0.125	0.670075	0.777738	0.670075	0.777738
sp|Q8K1E0|STX5_MOUSE	Q8K1E0	Stx5	Syntaxin-5 OS=Mus musculus GN=Stx5 PE=1 SV=3	81.23	0	2	sp|Q8K1E0|STX5_MOUSE	433.604	194.438	266.839	289.993	172.387	180.533	328.692	392.759	278.416	254.613	0.338353	0.408068	-0.191491	0.125	0.125	0.671831	0.77918	0.671831	0.77918
sp|Q9CY16|RT28_MOUSE	Q9CY16	Mrps28	28S ribosomal protein S28, mitochondrial OS=Mus musculus GN=Mrps28 PE=1 SV=1	184.53	0	3	sp|Q9CY16|RT28_MOUSE	810.118	639.933	410.537	1020.95	723.427	689.344	795.878	828.05	725.025	759.653	0.359198	0.0841551	0.0756716	0.0833333	0	0.672651	0.779536	0.672651	0.779536
sp|Q02357|ANK1_MOUSE	Q02357	Ank1	Ankyrin-1 OS=Mus musculus GN=Ank1 PE=1 SV=2	99.44	0	3	sp|Q02357|ANK1_MOUSE	171.626	132.377	99.2438	138.929	437.247	155.572	88.5704	96.4566	135.653	126.014	0.218902	0.846417	-0.146736	0.166667	0	0.674624	0.780034	0.674624	0.780034
sp|Q9D0M3|CY1_MOUSE	Q9D0M3	Cyc1	Cytochrome c1, heme protein, mitochondrial OS=Mus musculus GN=Cyc1 PE=1 SV=1	149.22	0	4	sp|Q9D0M3|CY1_MOUSE	3325.54	2311.18	1952.09	2220.34	4750.94	4488.08	1572.21	1710.06	2265.76	3099.07	0.245402	0.550688	0.290368	0.0625	0.0625	0.674307	0.780034	0.674307	0.780034
sp|Q9D2R6|COA3_MOUSE	Q9D2R6	Coa3	Cytochrome c oxidase assembly factor 3 homolog, mitochondrial OS=Mus musculus GN=Coa3 PE=1 SV=1	137.13	0	4	sp|Q9D2R6|COA3_MOUSE	3863.25	2594.53	2946.92	3128.58	3031.2	3272.43	2342.99	2835.26	3037.75	2933.23	0.170664	0.137432	-0.0506733	0	0	0.674565	0.780034	0.674565	0.780034
sp|O88983|STX8_MOUSE	O88983	Stx8	Syntaxin-8 OS=Mus musculus GN=Stx8 PE=1 SV=1	106.22	0	1	sp|O88983|STX8_MOUSE	142.443	50.0262	31.408	63.4785	10.6218	126.068	150.62	209.321	56.7524	138.344	0.680292	0.671411	1.29001	0.125	0	0.678093	0.783447	0.678093	0.783447
sp|P08121|CO3A1_MOUSE	P08121	Col3a1	Collagen alpha-1(III) chain OS=Mus musculus GN=Col3a1 PE=1 SV=4	45.46	0.00717131	1	sp|P08121|CO3A1_MOUSE	880.845	682.582	1332.28	3502.88	774.081	2506.23	1902.06	1478.48	1106.56	1690.27	0.811193	0.437517	0.630409	0	0	0.684079	0.788562	0.684079	0.788562
sp|Q6P9R1|DDX51_MOUSE	Q6P9R1	Ddx51	ATP-dependent RNA helicase DDX51 OS=Mus musculus GN=Ddx51 PE=1 SV=1	66.21	0	2	sp|Q6P9R1|DDX51_MOUSE	319.784	107.027	211.474	949.613	361.569	251.56	243.947	148.813	265.629	247.754	0.953529	0.346038	-0.0700553	0.375	0	0.683525	0.788562	0.683525	0.788562
sp|Q9CZM2|RL15_MOUSE	Q9CZM2	Rpl15	60S ribosomal protein L15 OS=Mus musculus GN=Rpl15 PE=2 SV=4	321.14	0	8	sp|Q9CZM2|RL15_MOUSE	5683.99	7225.05	6163.97	6051.02	12229.9	5069.78	5301.25	7008.27	6107.5	6154.76	0.105377	0.450192	-0.00282425	0.0555556	0	0.683718	0.788562	0.683718	0.788562
sp|P53994|RAB2A_MOUSE	P53994	Rab2a	Ras-related protein Rab-2A OS=Mus musculus GN=Rab2a PE=1 SV=1	108.29	0	2	sp|P53994|RAB2A_MOUSE	497.872	787.33	655.475	625.894	515.086	1052.35	437.108	443.549	640.684	479.317	0.185136	0.483103	-0.422276	0	0	0.684904	0.788914	0.684904	0.788914
sp|Q9Z2X1|HNRPF_MOUSE	Q9Z2X1	Hnrnpf	Heterogeneous nuclear ribonucleoprotein F OS=Mus musculus GN=Hnrnpf PE=1 SV=3	641.39	0	12	sp|Q9Z2X1|HNRPF_MOUSE	21531.7	14190.1	13744	15720.1	25605.8	20033.2	14419.1	13096.8	14955.1	17226.1	0.22037	0.31333	0.18644	0.0333333	0.0166667	0.685571	0.789083	0.685571	0.789083
sp|P68254|1433T_MOUSE	P68254	Ywhaq	14-3-3 protein theta OS=Mus musculus GN=Ywhaq PE=1 SV=1	115.33	0	2	sp|P68254|1433T_MOUSE	322.688	479.195	476.387	342.946	283.546	428.029	477.583	648.194	409.666	452.806	0.207539	0.327481	0.161672	0	0	0.686304	0.789328	0.686304	0.789328
sp|Q9WVA3|BUB3_MOUSE	Q9WVA3	Bub3	Mitotic checkpoint protein BUB3 OS=Mus musculus GN=Bub3 PE=1 SV=2	90.55	0	3	sp|Q9WVA3|BUB3_MOUSE	1098.23	1450.56	662.759	1728.37	1209.7	1769.02	738.133	703.715	1274.4	973.919	0.372842	0.451678	-0.417592	0	0	0.689721	0.792657	0.689721	0.792657
sp|P42932|TCPQ_MOUSE	P42932	Cct8	T-complex protein 1 subunit theta OS=Mus musculus GN=Cct8 PE=1 SV=3	473.32	0	11	sp|P42932|TCPQ_MOUSE	2627	2514.01	4415.82	3213.9	1602.94	6236.55	5067.16	3103.06	2920.45	4085.11	0.272882	0.513889	0.448563	0.0681818	0	0.693499	0.796395	0.693499	0.796395
sp|Q8BZX4|SREK1_MOUSE	Q8BZX4	Srek1	Splicing regulatory glutamine/lysine-rich protein 1 OS=Mus musculus GN=Srek1 PE=2 SV=1	55.25	0.00426621	1	sp|Q8BZX4|SREK1_MOUSE	46.016	57.3885	86.6131	79.3676	22.9579	271.388	120.735	52.4187	68.378	86.5769	0.280407	0.948463	0.237272	0.25	0	0.695564	0.79756	0.695564	0.79756
sp|Q8R0X7|SGPL1_MOUSE	Q8R0X7	Sgpl1	Sphingosine-1-phosphate lyase 1 OS=Mus musculus GN=Sgpl1 PE=1 SV=1	231.27	0	6	sp|Q8R0X7|SGPL1_MOUSE	313.902	204.86	209.613	180.507	236.216	246.751	150.643	194.502	207.236	215.359	0.260439	0.211763	0.0487616	0.333333	0.0833333	0.695254	0.79756	0.695254	0.79756
sp|O88379|BAZ1A_MOUSE	O88379	Baz1a	Bromodomain adjacent to zinc finger domain protein 1A OS=Mus musculus GN=Baz1a PE=1 SV=3	40.53	0.00765111	1	sp|O88379|BAZ1A_MOUSE	20.4521	16.8236	29.5144	59.9076	30.1869	11.8981	41.0716	23.2638	24.9833	26.7254	0.617663	0.460123	0.10917	0.5	0	0.697564	0.798645	0.697564	0.798645
sp|P70288|HDAC2_MOUSE	P70288	Hdac2	Histone deacetylase 2 OS=Mus musculus GN=Hdac2 PE=1 SV=1	74.13	0.00197239	2	sp|P70288|HDAC2_MOUSE	775.063	222.795	142.87	145.136	191.305	525.192	212.419	324.793	183.965	268.606	0.947757	0.487674	0.546657	0.25	0	0.697237	0.798645	0.697237	0.798645
sp|Q3UL36|ARGL1_MOUSE	Q3UL36	Arglu1	Arginine and glutamate-rich protein 1 OS=Mus musculus GN=Arglu1 PE=1 SV=2	219.15	0	6	sp|Q3UL36|ARGL1_MOUSE	5207.79	3040.57	2336.19	2096.56	4727.76	3196.53	2298.73	3421.6	2688.38	3309.07	0.446712	0.29399	0.311341	0	0	0.699154	0.799259	0.699154	0.799259
sp|Q9CRD2|EMC2_MOUSE	Q9CRD2	Emc2	ER membrane protein complex subunit 2 OS=Mus musculus GN=Emc2 PE=1 SV=1	62.9	0.00181984	2	sp|Q9CRD2|EMC2_MOUSE	119.786	92.4202	172.134	170.308	305.49	86.0359	114.337	61.6274	145.047	100.186	0.282901	0.783691	-0.526154	0.125	0.125	0.698638	0.799259	0.698638	0.799259
sp|P00405|COX2_MOUSE	P00405	Mtco2	Cytochrome c oxidase subunit 2 OS=Mus musculus GN=Mtco2 PE=1 SV=1	147.75	0	4	sp|P00405|COX2_MOUSE	932.417	860.417	1732.4	1831.81	2297.01	1064.63	1498.7	1082.7	1332.41	1290.7	0.383647	0.388219	0.00326278	0.125	0	0.699751	0.799339	0.699751	0.799339
sp|Q8VDM4|PSMD2_MOUSE	Q8VDM4	Psmd2	26S proteasome non-ATPase regulatory subunit 2 OS=Mus musculus GN=Psmd2 PE=1 SV=1	270.06	0	5	sp|Q8VDM4|PSMD2_MOUSE	1107.03	2841.57	3013.18	2336.93	1313.49	3492.12	3543.91	2248.91	2589.25	2870.51	0.370379	0.405047	0.121011	0.0714286	0	0.702817	0.802237	0.702817	0.802237
sp|Q9CZ83|RM55_MOUSE	Q9CZ83	Mrpl55	39S ribosomal protein L55, mitochondrial OS=Mus musculus GN=Mrpl55 PE=1 SV=1	89.25	0	2	sp|Q9CZ83|RM55_MOUSE	321.125	949.114	583.773	1602.4	238.856	722.763	902.072	949.502	766.443	812.417	0.642857	0.461626	0.117388	0	0	0.704836	0.803937	0.704836	0.803937
sp|P70302|STIM1_MOUSE	P70302	Stim1	Stromal interaction molecule 1 OS=Mus musculus GN=Stim1 PE=1 SV=2	47.38	0.00646726	1	sp|P70302|STIM1_MOUSE	716.763	492.386	197.383	699.168	493.575	522.195	366.094	315.575	595.777	429.835	0.459449	0.23404	-0.464971	0	0	0.705383	0.803956	0.705383	0.803956
sp|P14206|RSSA_MOUSE	P14206	Rpsa	40S ribosomal protein SA OS=Mus musculus GN=Rpsa PE=1 SV=4	348.91	0	7	sp|P14206|RSSA_MOUSE	4383.63	3403.13	3810.48	3040.33	3797.28	3115.28	3440.36	3168.58	3606.8	3304.47	0.157477	0.0923781	-0.125219	0	0.142857	0.706467	0.804587	0.706467	0.804587
sp|P25911|LYN_MOUSE	P25911	Lyn	Tyrosine-protein kinase Lyn OS=Mus musculus GN=Lyn PE=1 SV=4	79.82	0	2	sp|P25911|LYN_MOUSE	164.904	79.9205	47.1628	570.035	108.029	87.9871	276.861	307.473	122.412	192.445	1.12064	0.579681	0.591155	0.25	0	0.709758	0.805915	0.709758	0.805915
sp|P84089|ERH_MOUSE	P84089	Erh	Enhancer of rudimentary homolog OS=Mus musculus GN=Erh PE=1 SV=1	371.95	0	5	sp|P84089|ERH_MOUSE	12218.3	8965.33	11423.8	23807.2	21999	18659.7	15620.4	7489.66	11821.1	17140	0.469066	0.389409	0.531128	0.09375	0	0.708861	0.805915	0.708861	0.805915
sp|Q91VR5|DDX1_MOUSE	Q91VR5	Ddx1	ATP-dependent RNA helicase DDX1 OS=Mus musculus GN=Ddx1 PE=1 SV=1	108.79	0	3	sp|Q91VR5|DDX1_MOUSE	592.672	215.502	335.23	530.659	95.7312	761.54	525.806	297.881	432.945	411.844	0.41628	0.684049	-0.0918344	0.0833333	0	0.709459	0.805915	0.709459	0.805915
sp|Q9CQZ5|NDUA6_MOUSE	Q9CQZ5	Ndufa6	NADH dehydrogenase [ubiquinone] 1 alpha subcomplex subunit 6 OS=Mus musculus GN=Ndufa6 PE=1 SV=1	224.37	0	3	sp|Q9CQZ5|NDUA6_MOUSE	1306.93	933.555	1545.35	1609.74	3275.19	876.115	1921.6	909.758	1426.14	1415.68	0.22685	0.646857	-0.104132	0	0	0.709201	0.805915	0.709201	0.805915
sp|O89053|COR1A_MOUSE	O89053	Coro1a	Coronin-1A OS=Mus musculus GN=Coro1a PE=1 SV=5	52.39	0.00419111	1	sp|O89053|COR1A_MOUSE	41.2774	154.92	350.21	133.337	38.727	440.821	332.553	130.938	144.128	231.745	0.764364	0.77915	0.537932	0	0	0.710998	0.806719	0.710998	0.806719
sp|Q9Z2Q5|RM40_MOUSE	Q9Z2Q5	Mrpl40	39S ribosomal protein L40, mitochondrial OS=Mus musculus GN=Mrpl40 PE=1 SV=2	140.94	0	2	sp|Q9Z2Q5|RM40_MOUSE	618.483	1150.69	854.803	1299.38	256.951	1197.79	675.434	2014.33	1002.75	936.612	0.310083	0.730836	-0.140952	0.0833333	0	0.713728	0.809212	0.713728	0.809212
sp|Q9CQQ7|AT5F1_MOUSE	Q9CQQ7	Atp5f1	ATP synthase F(0) complex subunit B1, mitochondrial OS=Mus musculus GN=Atp5f1 PE=1 SV=1	319.8	0	7	sp|Q9CQQ7|AT5F1_MOUSE	4060.7	3702.49	3606.69	2875.22	4256.31	3865.48	3656.7	3435.57	3654.59	3761.09	0.139659	0.0918066	0.0410079	0	0	0.714933	0.809973	0.714933	0.809973
sp|Q922J9|FACR1_MOUSE	Q922J9	Far1	Fatty acyl-CoA reductase 1 OS=Mus musculus GN=Far1 PE=1 SV=1	65.91	0.00186916	1	sp|Q922J9|FACR1_MOUSE	260.642	146.651	226.177	203.738	341.443	423.593	264.992	79.3305	214.958	303.217	0.228747	0.530169	0.486711	0	0	0.715834	0.810388	0.715834	0.810388
sp|Q61937|NPM_MOUSE	Q61937	Npm1	Nucleophosmin OS=Mus musculus GN=Npm1 PE=1 SV=1	1149.92	0	21	sp|Q61937|NPM_MOUSE	21235.1	12408.8	14329.8	9155.39	27773.8	10891.4	14226	12189.5	13369.3	13207.8	0.357337	0.478845	-0.0181006	0.0535714	0.0357143	0.719356	0.812557	0.719356	0.812557
sp|Q6Q477|AT2B4_MOUSE	Q6Q477	Atp2b4	Plasma membrane calcium-transporting ATPase 4 OS=Mus musculus GN=Atp2b4 PE=1 SV=1	146.87	0	3	sp|Q6Q477|AT2B4_MOUSE	96.4288	30.3767	56.4825	53.9411	167.762	15.8839	50.8792	140.727	55.2118	95.8032	0.461947	0.768314	0.616358	0.666667	0.166667	0.718425	0.812557	0.718425	0.812557
sp|Q9D6T0|NOSIP_MOUSE	Q9D6T0	Nosip	Nitric oxide synthase-interacting protein OS=Mus musculus GN=Nosip PE=1 SV=1	40.51	0.00764526	1	sp|Q9D6T0|NOSIP_MOUSE	75.9107	58.7298	33.0623	17.7302	9.70432	41.5651	149.881	103.072	45.8961	72.3184	0.560122	0.823637	0.570833	0.25	0	0.719141	0.812557	0.719141	0.812557
sp|Q99LF4|RTCB_MOUSE	Q99LF4	Rtcb	tRNA-splicing ligase RtcB homolog OS=Mus musculus GN=Rtcb PE=1 SV=1	220.25	0	4	sp|Q99LF4|RTCB_MOUSE	1807.21	568.351	228.499	261.032	662.806	948.796	629.736	305.423	414.692	646.271	1.03764	0.413443	0.746163	0.25	0.125	0.72241	0.815398	0.72241	0.815398
sp|P52293|IMA1_MOUSE	P52293	Kpna2	Importin subunit alpha-1 OS=Mus musculus GN=Kpna2 PE=1 SV=2	696.64	0	11	sp|P52293|IMA1_MOUSE	6521.86	4000.07	3914.75	3460.8	6285.28	5940.7	4439.45	3052.51	3957.41	5190.08	0.309621	0.301436	0.376035	0.0576923	0	0.724657	0.816591	0.724657	0.816591
sp|Q02053|UBA1_MOUSE	Q02053	Uba1	Ubiquitin-like modifier-activating enzyme 1 OS=Mus musculus GN=Uba1 PE=1 SV=1	300.7	0	4	sp|Q02053|UBA1_MOUSE	510.962	593.459	1002.54	1114.95	349.668	1260.17	1499.05	855.878	797.999	1058.02	0.369888	0.50784	0.429109	0.208333	0.0833333	0.724375	0.816591	0.724375	0.816591
sp|Q9Z2I8|SUCB2_MOUSE	Q9Z2I8	Suclg2	Succinate--CoA ligase [GDP-forming] subunit beta, mitochondrial OS=Mus musculus GN=Suclg2 PE=1 SV=3	123.76	0	2	sp|Q9Z2I8|SUCB2_MOUSE	715.545	429.725	735.633	971.921	308.423	1344.29	1005.05	865.981	725.589	935.513	0.31122	0.489609	0.362747	0.25	0.125	0.725081	0.816591	0.725081	0.816591
sp|Q8C0C7|SYFA_MOUSE	Q8C0C7	Farsa	Phenylalanine--tRNA ligase alpha subunit OS=Mus musculus GN=Farsa PE=1 SV=1	106.99	0	3	sp|Q8C0C7|SYFA_MOUSE	550.865	562.892	588.354	482.405	387.392	548.67	667.686	466.504	556.878	507.587	0.0828855	0.231469	-0.138364	0.0833333	0.0833333	0.730529	0.822116	0.730529	0.822116
sp|Q8BSY0|ASPH_MOUSE	Q8BSY0	Asph	Aspartyl/asparaginyl beta-hydroxylase OS=Mus musculus GN=Asph PE=1 SV=1	349.43	0	9	sp|Q8BSY0|ASPH_MOUSE	408.348	339.015	295.925	1058.34	601.433	477.085	297.239	820.984	373.681	539.259	0.681935	0.400703	0.525752	0.138889	0.0833333	0.731644	0.822151	0.731644	0.822151
sp|Q99KN9|EPN4_MOUSE	Q99KN9	Clint1	Clathrin interactor 1 OS=Mus musculus GN=Clint1 PE=1 SV=2	95.78	0	2	sp|Q99KN9|EPN4_MOUSE	429.4	754.589	598.457	477.576	789.973	369.17	378.744	1321.41	538.016	584.359	0.256673	0.628757	0.0330246	0	0	0.731218	0.822151	0.731218	0.822151
sp|P62315|SMD1_MOUSE	P62315	Snrpd1	Small nuclear ribonucleoprotein Sm D1 OS=Mus musculus GN=Snrpd1 PE=1 SV=1	140.89	0	3	sp|P62315|SMD1_MOUSE	2317.14	3745.44	2756.58	2886.64	6145.45	5278.17	1887.14	1785.38	2821.61	3582.65	0.204309	0.600358	0.161985	0.375	0.1875	0.73438	0.824615	0.73438	0.824615
sp|Q99020|ROAA_MOUSE	Q99020	Hnrnpab	Heterogeneous nuclear ribonucleoprotein A/B OS=Mus musculus GN=Hnrnpab PE=1 SV=1	249.54	0	5	sp|Q99020|ROAA_MOUSE	3098.63	3217.37	2124.85	3293.71	3012.98	4658.54	2913.76	2335.12	3158	2963.37	0.185822	0.309001	-0.0917223	0.25	0	0.735756	0.825549	0.735756	0.825549
sp|P54822|PUR8_MOUSE	P54822	Adsl	Adenylosuccinate lyase OS=Mus musculus GN=Adsl PE=1 SV=2	35.1	0.01	1	sp|P54822|PUR8_MOUSE	91.8307	184.995	131.025	143.712	61.9735	147.676	212.278	108.926	137.368	128.301	0.278409	0.479022	-0.113623	0	0	0.736395	0.825655	0.736395	0.825655
sp|Q8BG30|NELFA_MOUSE	Q8BG30	Nelfa	Negative elongation factor A OS=Mus musculus GN=Nelfa PE=1 SV=1	60.5	0.00267142	1	sp|Q8BG30|NELFA_MOUSE	72.86	59.2308	43.1124	176.168	13.3818	176.943	57.0246	113.774	66.0454	85.3994	0.68447	0.78536	0.294105	0	0	0.737137	0.825877	0.737137	0.825877
[truncated: 163 more rows]
