# Supplementary material for: Nuclear interacting SET domain protein 1 inactivation impairs GATA1-regulated erythroid differentiation and causes erythroleukemia
Source: Nat Commun. 2020 Jun 12;11:2807. doi: 10.1038/s41467-020-16179-8 (PMC7293310; doi:10.1038/s41467-020-16179-8)
Supplement: Supplementary file 14 — Supplementary Data 12 [file 41467_2020_16179_MOESM14_ESM.xlsx]

## Sheet: TableS20 signature ERYTHROID LI
Supplementary Data 12: Gene expression signature from ErythonDb: "ERYTHROID LINEAGE DEVELOPMENT” was obtained using the functionality "Build Gene Lists" within an erythropoietic lineage in a comparison between proerythroblasts and basophilic erythroblasts
	Gene Name	Gene Symbol	Fold Difference
1418600_at	Kruppel-like factor 1 (erythroid)	Klf1	2569.4	1418600_at
1454622_at	solute carrier family 38, member 5	Slc38a5	2063	1454622_at
1436739_at	angiotensin receptor 1	Agtr1	1334.6	1436739_at
1453004_at	RIKEN cDNA 3110004L20 gene	3110004L20Rik	1296.6	1453004_at
1460223_a_at	erythrocyte protein band 4.9	Epb4.9	1230	1460223_a_at
1436168_at	RIKEN cDNA C730029A08 gene	C730029A08Rik	1180.4	1436168_at
1434918_at	SRY-box containing gene 6	Sox6	1033.9	1434918_at
1459692_at	expressed sequence AI661323	AI661323	881.5	1459692_at
1422620_s_at	phosphatidic acid phosphatase 2a	Ppap2a	756.6	1422620_s_at
1425288_at	sterile alpha motif domain containing 11	Samd11	746.2	1425288_at
1453047_at	benzodiazapine receptor, peripheral-like 1	Bzrpl1	716.3	1453047_at
1424437_s_at	ATP-binding cassette, sub-family G (WHITE), member 4	Abcg4	574.9	1424437_s_at
1446328_at	NA	NA	463.4	1446328_at
1418311_at	fructosamine 3 kinase	Fn3k	455.1	1418311_at
1422513_at	cyclin F	Ccnf	370.9	1422513_at
1449232_at	GATA binding protein 1	Gata1	366	1449232_at
1455025_at	progestin and adipoQ receptor family member IX	Paqr9	350.1	1455025_at
1431076_at	adducin 2 (beta)	Add2	342.5	1431076_at
1458609_at	NA	NA	327.3	1458609_at
1425677_a_at	ankyrin 1, erythroid	Ank1	325.4	1425677_a_at
1438954_x_at	NA	NA	314.9	1438954_x_at
1443142_at	beta-transducin repeat containing protein	Btrc	314.4	1443142_at
1460595_at	NA	NA	294	1460595_at
1456077_x_at	cell division cycle 25 homolog C (S. cerevisiae)	Cdc25c	260.7	1456077_x_at
1438953_at	NA	NA	259.3	1438953_at
1451609_at	tetraspanin 33	Tspan33	243.9	1451609_at
1458076_at	NA	NA	240.8	1458076_at
1433765_at	RIKEN cDNA B230113M03 gene	B230113M03Rik	238.1	1433765_at
1456442_at	NA	NA	234	1456442_at
1445845_at	ubiquitin-like domain containing CTD phosphatase 1	Ublcp1	228.2	1445845_at
1456020_at	SH3 domain and tetratricopeptide repeats 2	Sh3tc2	219.5	1456020_at
1425157_x_at	tetraspanin 33	Tspan33	210.8	1425157_x_at
1416076_at	cyclin B1, related sequence 1	Ccnb1-rs1	210.7	1416076_at
1440142_s_at	glial fibrillary acidic protein	Gfap	208.2	1440142_s_at
1425411_at	ADP-ribosylation factor-like 4	Arl4	206.8	1425411_at
1428391_at	RAB3A interacting protein (rabin3)-like 1	Rab3il1	190.5	1428391_at
1450409_a_at	RIKEN cDNA 4930570C03 gene	4930570C03Rik	190	1450409_a_at
1433892_at	sperm associated antigen 5	Spag5	179.9	1433892_at
1435287_at	adducin 2 (beta)	Add2	175.7	1435287_at
1420017_at	tetraspanin 8	Tspan8	174.4	1420017_at
1442436_at	fructosamine 3 kinase	Fn3k	168.2	1442436_at
1423344_at	erythropoietin receptor	Epor	165	1423344_at
1422635_at	acetylcholinesterase	Ache	162.6	1422635_at
1439794_at	netrin 4	Ntn4	157.2	1439794_at
1422930_at	intercellular adhesion molecule 4, Landsteiner-Wiener blood group	Icam4	153.4	1422930_at
1417639_at	solute carrier family 22 (organic cation transporter), member 4	Slc22a4	153.2	1417639_at
1451117_a_at	target of myb1-like 1 (chicken)	Tom1l1	148	1451117_a_at
1451450_at	RIKEN cDNA 2010011I20 gene	2010011I20Rik	145.8	1451450_at
1435814_at	exportin 7	Xpo7	144.7	1435814_at
1439510_at	shugoshin-like 1 (S. pombe)	Sgol1	141.6	1439510_at
1431022_at	synuclein, alpha	Snca	141.3	1431022_at
1456543_at	G protein-coupled receptor 73	Gpr73	141	1456543_at
1455601_at	NA	NA	136.4	1455601_at
1453255_at	solute carrier family 43, member 1	Slc43a1	135.2	1453255_at
1440701_at	NA	NA	123.9	1440701_at
1425133_s_at	RAB3A interacting protein (rabin3)-like 1	Rab3il1	121.8	1425133_s_at
1428105_at	TPX2, microtubule-associated protein homolog (Xenopus laevis)	Tpx2	121.1	1428105_at
1423365_at	calcium channel, voltage-dependent, T type, alpha 1G subunit	Cacna1g	113.6	1423365_at
1436723_at	FSH primary response 1	Fshprh1	113.2	1436723_at
1457315_at	NA	NA	110.4	1457315_at
1438189_s_at	retinoic acid induced 16	Rai16	110.1	1438189_s_at
1459415_at	spectrin domain with coiled-coils 1	Specc1	109.1	1459415_at
1430224_at	WAP four-disulfide core domain 3	Wfdc3	108.3	1430224_at
1438149_at	NA	NA	102.9	1438149_at
1439101_at	RIKEN cDNA D830007F02 gene	D830007F02Rik	102.2	1439101_at
1438811_at	discs, large homolog 7 (Drosophila)	Dlg7	99.8	1438811_at
1455709_at	tetraspanin 8	Tspan8	95.3	1455709_at
1433862_at	extra spindle poles-like 1 (S. cerevisiae)	Espl1	94.5	1433862_at
1448785_at	CBFA2T1 identified gene homolog (human)	Cbfa2t1h	93.5	1448785_at
1418186_at	glutathione S-transferase, theta 1	Gstt1	93.3	1418186_at
1416383_a_at	pyruvate carboxylase	Pcx	93	1416383_a_at
1449936_at	RIKEN cDNA 8430419L09 gene	8430419L09Rik	85.1	1449936_at
1448455_at	ceroid-lipofuscinosis, neuronal 8	Cln8	80.5	1448455_at
1443633_at	RIKEN cDNA 1700086O06 gene	1700086O06Rik	80.4	1443633_at
1428952_at	protein disulfide isomerase associated 2	Pdia2	80.2	1428952_at
1454630_at	cDNA sequence BC034054	BC034054	79.7	1454630_at
1421277_at	spectrin alpha 1	Spna1	78.4	1421277_at
1441818_at	NA	NA	77.5	1441818_at
1450556_at	spectrin beta 1	Spnb1	77.4	1450556_at
1447190_at	zinc finger protein 341	Zfp341	76.3	1447190_at
1431742_at	RIKEN cDNA 1810053B23 gene	1810053B23Rik	75.7	1431742_at
1448300_at	microsomal glutathione S-transferase 3	Mgst3	74.7	1448300_at
1423475_at	cyclin M2	Cnnm2	73.8	1423475_at
1456463_at	RIKEN cDNA A230106M20 gene	A230106M20Rik	73.3	1456463_at
1448878_at	Max dimerization protein 3	Mxd3	73.2	1448878_at
1453062_at	RIKEN cDNA A930026I22 gene	A930026I22Rik	69.2	1453062_at
1430128_a_at	deleted in polyposis 1-like 1	Dp1l1	65	1430128_a_at
1444178_at	NA	LOC433237	64.5	1444178_at
1452614_at	gene model 566, (NCBI)	Gm566	63.9	1452614_at
1444471_at	RIKEN cDNA 4432416J03 gene	4432416J03Rik	63.9	1444471_at
1456641_at	RIKEN cDNA 1190007F08 gene	1190007F08Rik	63.7	1456641_at
1436823_x_at	hemoglobin Y, beta-like embryonic chain	Hbb-y	62.6	1436823_x_at
1418172_at	heme binding protein 1	Hebp1	60.6	1418172_at
1446230_at	gene model 944, (NCBI)	Gm944	59.4	1446230_at
1434479_at	procollagen, type V, alpha 1	Col5a1	58.8	1434479_at
1432361_a_at	RIKEN cDNA 1700022C02 gene	1700022C02Rik	58.7	1432361_a_at
1448954_at	nuclear receptor interacting protein 3	Nrip3	58.1	1448954_at
1436030_at	von Willebrand factor type A and cache domain containing 1	Vwcd1	57.1	1436030_at
1417807_at	RIKEN cDNA 2700038N03 gene	2700038N03Rik	57	1417807_at
1436717_x_at	hemoglobin Y, beta-like embryonic chain	Hbb-y	55.8	1436717_x_at
1448191_at	polo-like kinase 1 (Drosophila)	Plk1	55.3	1448191_at
1418714_at	dual specificity phosphatase 8	Dusp8	55.2	1418714_at
1446965_at	Rho guanine nucleotide exchange factor (GEF) 12	Arhgef12	54.1	1446965_at
1430369_at	erythrocyte protein band 4.1	Epb4.1	53.8	1430369_at
1416740_at	procollagen, type V, alpha 1	Col5a1	52.2	1416740_at
1417514_at	synovial sarcoma, X breakpoint 2 interacting protein	Ssx2ip	52	1417514_at
1436654_at	RIKEN cDNA 5830483C08 gene	5830483C08Rik	51.4	1436654_at
1450380_at	ependymin related protein 2 (zebrafish)	Epdr2	50.9	1450380_at
1428864_at	RIKEN cDNA 5530400B01 gene	5530400B01Rik	50.3	1428864_at
1455609_at	RIKEN cDNA C030025P15 gene	C030025P15Rik	50.1	1455609_at
1451596_a_at	sphingosine kinase 1	Sphk1	49.7	1451596_a_at
1426018_a_at	SRY-box containing gene 6	Sox6	49.4	1426018_a_at
1460074_x_at	ependymin related protein 2 (zebrafish)	Epdr2	48.6	1460074_x_at
1454946_at	myeloblastosis oncogene-like 2	Mybl2	48.4	1454946_at
1421008_at	radical S-adenosyl methionine domain containing 2	Rsad2	46.9	1421008_at
1440493_at	UDP-N-acetyl-alpha-D-galactosamine:polypeptide N-acetylgalactosaminyltransferase 10	Galnt10	46.7	1440493_at
1443753_at	galactosamine (N-acetyl)-6-sulfate sulfatase	Galns	46.5	1443753_at
1422944_a_at	diaphanous homolog 3 (Drosophila)	Diap3	46.4	1422944_a_at
1436827_at	gene model 944, (NCBI)	Gm944	46	1436827_at
1438751_at	solute carrier family 30, member 10	Slc30a10	46	1438751_at
1459373_at	erythrocyte protein band 4.1	Epb4.1	44.5	1459373_at
1418710_at	CD59a antigen	Cd59a	44.2	1418710_at
1443978_at	ankyrin repeat domain 41	Ankrd41	42.7	1443978_at
1423693_at	elastase 1, pancreatic	Ela1	42.7	1423693_at
1415958_at	solute carrier family 2 (facilitated glucose transporter), member 4	Slc2a4	40.9	1415958_at
1430109_at	protein kinase, lysine deficient 1	Prkwnk1	40.7	1430109_at
1419944_at	DNA segment, Chr 4, ERATO Doi 639, expressed	D4Ertd639e	38.5	1419944_at
1432273_a_at	Duffy blood group	Dfy	38.3	1432273_a_at
1458203_at	spire homolog 1 (Drosophila)	Spire1	38.1	1458203_at
1419411_at	tachykinin 2	Tac2	38	1419411_at
1417574_at	chemokine (C-X-C motif) ligand 12	Cxcl12	38	1417574_at
1419175_a_at	butyrophilin, subfamily 1, member A1	Btn1a1	37.9	1419175_a_at
1424369_at	proteasome (prosome, macropain) inhibitor subunit 1	Psmf1	37.4	1424369_at
1427105_at	RIKEN cDNA 2610510J17 gene	2610510J17Rik	36.9	1427105_at
1452114_s_at	insulin-like growth factor binding protein 5	Igfbp5	36.3	1452114_s_at
1436124_at	phosphate cytidylyltransferase 1, choline, beta isoform	Pcyt1b	35.8	1436124_at
1439984_at	phosphatidylserine synthase 2	Ptdss2	34.8	1439984_at
1434221_at	cDNA sequence BC030863	BC030863	34.4	1434221_at
1458276_x_at	citron	Cit	34.4	1458276_x_at
1419720_at	glycoprotein 9 (platelet)	Gp9	34.1	1419720_at
1449805_at	protease, serine, 29	Prss29	34.1	1449805_at
1421900_at	eukaryotic translation initiation factor 2 alpha kinase 1	Eif2ak1	33.6	1421900_at
1417656_at	myeloblastosis oncogene-like 2	Mybl2	32.9	1417656_at
1419993_at	NA	NA	32.4	1419993_at
1440633_at	nei like 3 (E. coli)	Neil3	32.2	1440633_at
1424418_at	cDNA sequence BC010801	BC010801	32.1	1424418_at
1420018_s_at	tetraspanin 8	Tspan8	31.5	1420018_s_at
1448834_at	forkhead box M1	Foxm1	31.4	1448834_at
1420137_at	opioid growth factor receptor-like 1	Ogfrl1	30.8	1420137_at
1453231_at	cyclin-dependent kinase-like 1 (CDC2-related kinase)	Cdkl1	30	1453231_at
1453681_at	ATPase inhibitory factor 1	Atpif1	29.8	1453681_at
1431442_at	RIKEN cDNA 2310047B19 gene	2310047B19Rik	29.6	1431442_at
1444443_at	RIKEN cDNA 5730507H05 gene	5730507H05Rik	29.5	1444443_at
1446826_at	exportin 7	Xpo7	29.4	1446826_at
1439040_at	centromere protein E	Cenpe	29.4	1439040_at
1423524_at	microtubule associated serine/threonine kinase-like	Mastl	29	1423524_at
1443475_at	NA	NA	27.8	1443475_at
1424594_at	NA	NA	27.7	1424594_at
1417027_at	tripartite motif protein 2	Trim2	27.7	1417027_at
1443611_at	NA	NA	27	1443611_at
1440416_at	ubiquitin specific peptidase 46	Usp46	26.6	1440416_at
1446309_at	RIKEN cDNA 5830483C08 gene	5830483C08Rik	25.9	1446309_at
1431068_at	RIKEN cDNA 1110007A06 gene	1110007A06Rik	25.7	1431068_at
1434322_at	RIKEN cDNA A930021H16 gene	A930021H16Rik	24.8	1434322_at
1427182_s_at	DNA segment, Chr 18, ERATO Doi 653, expressed	D18Ertd653e	24.4	1427182_s_at
1445426_at	mitogen-activated protein kinase kinase kinase kinase 5	Map4k5	24.4	1445426_at
1449528_at	c-fos induced growth factor	Figf	24.1	1449528_at
1441097_at	NA	NA	23.7	1441097_at
1430174_at	RIKEN cDNA A930010G16 gene	A930010G16Rik	23.3	1430174_at
1438009_at	histone 1, H2ae	Hist1h2ae	22.9	1438009_at
1441487_at	tripartite motif protein 2	Trim2	22.3	1441487_at
1450442_at	adducin 2 (beta)	Add2	22	1450442_at
1431194_at	RIKEN cDNA 6030468B19 gene	6030468B19Rik	21.9	1431194_at
1442192_at	thymidylate synthase	Tyms	21.8	1442192_at
1456616_a_at	basigin	Bsg	21.7	1456616_a_at
1446274_at	solute carrier family 16 (monocarboxylic acid transporters), member 1	Slc16a1	21	1446274_at
1451016_at	interferon-related developmental regulator 2	Ifrd2	20.8	1451016_at
1425680_a_at	beta-transducin repeat containing protein	Btrc	20.8	1425680_a_at
1441177_at	poly A binding protein, cytoplasmic 1	Pabpc1	20.8	1441177_at
1440535_at	uroporphyrinogen III synthase	Uros	20.7	1440535_at
1422493_at	coproporphyrinogen oxidase	Cpox	20.6	1422493_at
1432029_a_at	stromal membrane-associated protein 1	Smap1	20.3	1432029_a_at
1436481_at	NA	NA	20.2	1436481_at
1457542_at	nucleoporin 133	Nup133	20	1457542_at
1422717_at	acid phosphatase 1, soluble	Acp1	19.9	1422717_at
1446648_at	syntaxin binding protein 4	Stxbp4	19.9	1446648_at
1424849_at	WD repeat domain 62	Wdr62	19.5	1424849_at
1433548_at	alpha globin regulatory element containing gene	Mare	19.5	1433548_at
1427828_at	NA	NA	19.3	1427828_at
1422721_at	tyrosine kinase, non-receptor, 1	Tnk1	19.2	1422721_at
1448823_at	chemokine (C-X-C motif) ligand 12	Cxcl12	19.2	1448823_at
1421264_at	butyrophilin related 1	MGI:2182073	18.4	1421264_at
1453600_at	coiled-coil domain containing 18	Ccdc18	18.4	1453600_at
1458735_at	NA	NA	18	1458735_at
1441504_at	gene model 817, (NCBI)	Gm817	17.9	1441504_at
1458574_at	E2F transcription factor 2	E2f2	17.5	1458574_at
1437251_at	cell division cycle associated 2	Cdca2	17.3	1437251_at
1436998_at	ankyrin repeat domain 43	Ankrd43	17.3	1436998_at
1435148_at	ATPase, Na+/K+ transporting, beta 2 polypeptide	Atp1b2	17.2	1435148_at
1426802_at	septin 8	2007-09-08	16.9	1426802_at
1438711_at	pyruvate kinase liver and red blood cell	Pklr	16.9	1438711_at
1451678_at	RIKEN cDNA 4430402O11 gene	4430402O11Rik	16.5	1451678_at
1457851_at	solute carrier family 16 (monocarboxylic acid transporters), member 10	Slc16a10	16.3	1457851_at
1454721_at	RIKEN cDNA 1110018G07 gene	1110018G07Rik	16.1	1454721_at
1446576_at	RIKEN cDNA 4931419K03 gene	4931419K03Rik	15.9	1446576_at
1458344_at	N-acetylglucosamine-1-phosphodiester alpha-N-acetylglucosaminidase	Nagpa	15.7	1458344_at
1424076_at	glycerophosphodiester phosphodiesterase domain containing 1	Gdpd1	15.6	1424076_at
1418943_at	RIKEN cDNA B230120H23 gene	B230120H23Rik	15.4	1418943_at
1429824_at	RIKEN cDNA 4930550C14 gene	4930550C14Rik	15	1429824_at
1443149_at	nicotinamide nucleotide adenylyltransferase 3	Nmnat3	14.9	1443149_at
1427672_a_at	ubiquitously transcribed tetratricopeptide repeat gene, X chromosome	Utx	14.8	1427672_a_at
1429972_s_at	thioredoxin reductase 2	Txnrd2	14.7	1429972_s_at
1422307_at	NA	NA	14.7	1422307_at
1437765_at	cytoplasmic polyadenylation element binding protein 3	Cpeb3	14.6	1437765_at
1436897_at	malignant fibrous histiocytoma amplified sequence 1	Mfhas1	14.4	1436897_at
1455544_at	zinc finger, RAN-binding domain containing 3	Zranb3	14.4	1455544_at
1456884_at	RIKEN cDNA 4930563B10 gene	4930563B10Rik	14.4	1456884_at
1453562_a_at	RIKEN cDNA 1110025F24 gene	1110025F24Rik	14.4	1453562_a_at
1441510_at	ras homolog gene family, member f	Rhof	14.3	1441510_at
1439260_a_at	ectonucleotide pyrophosphatase/phosphodiesterase 3	Enpp3	14.1	1439260_a_at
1435865_at	histone 3, H2a	Hist3h2a	13.9	1435865_at
1428566_at	Hspb associated protein 1	Hspbap1	13.8	1428566_at
1443999_at	NIMA (never in mitosis gene a)-related expressed kinase 2	Nek2	13.7	1443999_at
1454748_at	nicotinate phosphoribosyltransferase domain containing 1	Naprt1	13.6	1454748_at
1431358_at	RIKEN cDNA 4930547N16 gene	4930547N16Rik	13.6	1431358_at
1423525_at	microtubule associated serine/threonine kinase-like	Mastl	13.2	1423525_at
1435275_at	cytochrome c oxidase subunit VIb polypeptide 2	Cox6b2	12.9	1435275_at
1456311_x_at	establishment of cohesion 1 homolog 2 (S. cerevisiae)	Esco2	12.9	1456311_x_at
1436254_at	RIKEN cDNA 2510010F15 gene	2510010F15Rik	12.8	1436254_at
1443072_at	polycystic kidney disease 1 like 1	Pkd1l1	12.8	1443072_at
1447633_x_at	NA	NA	12.6	1447633_x_at
1432179_x_at	RIKEN cDNA 2810433K01 gene	2810433K01Rik	12.5	1432179_x_at
1416835_s_at	S-adenosylmethionine decarboxylase 1	Amd1	12.4	1416835_s_at
1423463_a_at	DNA segment, Chr 2, ERATO Doi 750, expressed	D2Ertd750e	12.2	1423463_a_at
1438690_at	thymidylate synthase	Tyms	11.7	1438690_at
1456977_at	NA	NA	11.6	1456977_at
1429830_a_at	CD59a antigen	Cd59a	11.4	1429830_a_at
1441540_at	nuclear receptor coactivator 7	Ncoa7	11.3	1441540_at
1455639_at	Rap2 interacting protein	Rap2ip	11.1	1455639_at
1435808_at	RIKEN cDNA A230051G13 gene	A230051G13Rik	11.1	1435808_at
1451904_a_at	a disintegrin and metallopeptidase domain 33	Adam33	11.1	1451904_a_at
1416847_s_at	2'-5' oligoadenylate synthetase 1D	Oas1d	11	1416847_s_at
1418969_at	S-phase kinase-associated protein 2 (p45)	Skp2	10.9	1418969_at
1431505_at	peptidyl prolyl isomerase H	Ppih	10.8	1431505_at
1453675_at	solute carrier family 16 (monocarboxylic acid transporters), member 10	Slc16a10	10.7	1453675_at
1429001_at	pirin	Pir	10.6	1429001_at
1440310_at	CBFA2T1 identified gene homolog (human)	Cbfa2t1h	10.5	1440310_at
1429910_at	RIKEN cDNA 5730499H23 gene	5730499H23Rik	10.5	1429910_at
1415956_a_at	PCTAIRE-motif protein kinase 1	Pctk1	10.3	1415956_a_at
1449862_a_at	phosphatidylinositol 4-kinase type 2 beta	Pi4k2b	10.3	1449862_a_at
1444226_at	forkhead box O3a	Foxo3a	10.2	1444226_at
1456985_at	deoxynucleotidyltransferase, terminal, interacting protein 1	Dnttip1	10.1	1456985_at
1444416_at	NA	NA	10.1	1444416_at
1423597_at	ATPase, aminophospholipid transporter (APLT), class I, type 8A, member 1	Atp8a1	10.1	1423597_at
1436746_at	protein kinase, lysine deficient 1	Prkwnk1	9.7	1436746_at
1429224_at	paraneoplastic antigen MA1	Pnma1	9.7	1429224_at
1425891_a_at	GH regulated TBC protein 1	Grtp1	9.6	1425891_a_at
1426540_at	RIKEN cDNA 2310067E08 gene	2310067E08Rik	9.5	1426540_at
1456218_at	peptidylprolyl isomerase B	Ppib	9.5	1456218_at
1419547_at	fumarylacetoacetate hydrolase domain containing 1	Fahd1	9.3	1419547_at
1426632_at	potassium channel tetramerisation domain containing 14	Kctd14	9.3	1426632_at
1441709_at	solute carrier family 11 (proton-coupled divalent metal ion transporters), member 2	Slc11a2	9.2	1441709_at
1439150_x_at	GH regulated TBC protein 1	Grtp1	9.1	1439150_x_at
1442630_at	NA	NA	9.1	1442630_at
1457879_at	adaptor protein complex AP-1, gamma 1 subunit	Ap1g1	9	1457879_at
1416194_at	cytochrome P450, family 4, subfamily b, polypeptide 1	Cyp4b1	8.8	1416194_at
1429860_at	RIKEN cDNA 5730590G19 gene	5730590G19Rik	8.7	1429860_at
1419836_at	NA	NA	8.7	1419836_at
1452873_at	RIKEN cDNA 5830415F09 gene	5830415F09Rik	8.6	1452873_at
1445576_at	RIKEN cDNA 4930526H21 gene	4930526H21Rik	8.6	1445576_at
1426028_a_at	citron	Cit	8.5	1426028_a_at
1440787_s_at	RIKEN cDNA 1300007O09 gene	1300007O09Rik	8.5	1440787_s_at
1425844_a_at	RNA guanylyltransferase and 5'-phosphatase	Rngtt	8.5	1425844_a_at
1429059_s_at	RIKEN cDNA 1110004B13 gene	1110004B13Rik	8.4	1429059_s_at
1439691_at	DNA segment, Chr 5, ERATO Doi 579, expressed	D5Ertd579e	8.3	1439691_at
1453111_a_at	DNA segment, Chr 11, ERATO Doi 333, expressed	D11Ertd333e	8.2	1453111_a_at
1435699_at	protein phosphatase 1 (formerly 2C)-like	Ppm1l	8.2	1435699_at
1438453_at	Rad51 homolog c (S. cerevisiae)	Rad51c	8.1	1438453_at
1449396_at	amine oxidase, copper containing 3	Aoc3	8.1	1449396_at
1458722_at	RIKEN cDNA 1200015F23 gene	1200015F23Rik	8.1	1458722_at
1435345_at	cerebral endothelial cell adhesion molecule 1	Ceecam1	8.1	1435345_at
1420019_at	tetraspanin 8	Tspan8	8	1420019_at
1444262_at	RIKEN cDNA 1110017F19 gene	1110017F19Rik	7.7	1444262_at
1440969_at	cDNA sequence BC030308	BC030308	7.7	1440969_at
1430696_at	eukaryotic translation initiation factor 2 alpha kinase 1	Eif2ak1	7.7	1430696_at
1445262_at	NA	NA	7.5	1445262_at
1442348_at	NA	NA	7.4	1442348_at
1444520_at	RIKEN cDNA 2510002A14 gene	2510002A14Rik	7.4	1444520_at
1439934_at	solute carrier family 30, member 10	Slc30a10	7.4	1439934_at
1455701_at	sorting nexin 26	Snx26	7.3	1455701_at
1453853_a_at	Rho guanine nucleotide exchange factor (GEF) 12	Arhgef12	7.3	1453853_a_at
1452079_s_at	testis derived transcript 3	Tes3	7.2	1452079_s_at
1444214_at	RIKEN cDNA 2810484G07 gene	2810484G07Rik	7.1	1444214_at
1452816_at	myeloid leukemia factor 1 interacting protein	Mlf1ip	7.1	1452816_at
1452837_at	lipin 2	Lpin2	7.1	1452837_at
1425227_a_at	ATPase, H+ transporting, lysosomal V0 subunit a isoform 1	Atp6v0a1	7	1425227_a_at
1425821_at	chloride channel 7	Clcn7	6.9	1425821_at
1420750_at	RIKEN cDNA 1110006O24 gene	1110006O24Rik	6.8	1420750_at
1416403_at	ATP-binding cassette, sub-family B (MDR/TAP), member 10	Abcb10	6.7	1416403_at
1430297_a_at	RIKEN cDNA 2010301N04 gene	2010301N04Rik	6.7	1430297_a_at
1458737_at	gene model 944, (NCBI)	Gm944	6.5	1458737_at
1448456_at	ceroid-lipofuscinosis, neuronal 8	Cln8	6.5	1448456_at
1419423_at	stabilin 2	Stab2	6.5	1419423_at
1425986_a_at	testis derived transcript 3	Tes3	6.4	1425986_a_at
1423085_at	ephrin B3	Efnb3	6.1	1423085_at
1447276_at	DNA segment, Chr 13, ERATO Doi 37, expressed	D13Ertd37e	6	1447276_at
1446038_at	X transporter protein 3 similar 1 gene	MGI:2143217	6	1446038_at
1457829_at	calmegin	Clgn	6	1457829_at
1458971_at	peroxisomal biogenesis factor 12	Pex12	5.9	1458971_at
1417730_at	exostoses (multiple) 1	Ext1	5.9	1417730_at
1425274_at	aspartate-beta-hydroxylase	Asph	5.8	1425274_at
1437784_at	NA	NA	5.6	1437784_at
1459770_at	TAO kinase 1	Taok1	5.5	1459770_at
1420918_at	serum/glucocorticoid regulated kinase 3	Sgk3	5.4	1420918_at
1426542_at	RIKEN cDNA 2310067E08 gene	2310067E08Rik	5.3	1426542_at
1448833_at	forkhead box M1	Foxm1	5.1	1448833_at
1424863_a_at	homeodomain interacting protein kinase 2	Hipk2	5	1424863_a_at
1425472_a_at	lamin A	Lmna	5	1425472_a_at
1450059_at	Fanconi anemia, complementation group G	Fancg	4.9	1450059_at
1438628_x_at	contactin 3	Cntn3	4.9	1438628_x_at
1422001_at	inhibin beta-C	Inhbc	4.9	1422001_at
1418592_at	DnaJ (Hsp40) homolog, subfamily A, member 4	Dnaja4	4.8	1418592_at
1440092_at	exostoses (multiple) 1	Ext1	4.8	1440092_at
1442594_at	Ttk protein kinase	Ttk	4.7	1442594_at
1439659_at	ubiquitin specific peptidase 49	Usp49	4.7	1439659_at
1445934_at	ariadne homolog 2 (Drosophila)	Arih2	4.7	1445934_at
1417172_at	ubiquitin-conjugating enzyme E2L 6	Ube2l6	4.6	1417172_at
1457511_at	regulator of G-protein signaling 12	Rgs12	4.6	1457511_at
1433906_at	aspartate-beta-hydroxylase	Asph	4.5	1433906_at
1416954_at	solute carrier family 25 (mitochondrial carrier, dicarboxylate transporter), member 10	Slc25a10	4.4	1416954_at
1419531_at	RIKEN cDNA 1700102P08 gene	1700102P08Rik	4.4	1419531_at
1427213_at	6-phosphofructo-2-kinase/fructose-2,6-biphosphatase 1	Pfkfb1	4.3	1427213_at
1457068_at	N-acetylated alpha-linked acidic dipeptidase-like 1	Naaladl1	4.2	1457068_at
1453377_at	SH2 domain containing 4A	Sh2d4a	4.2	1453377_at
1451456_at	RIKEN cDNA 6430706D22 gene	6430706D22Rik	4.1	1451456_at
1449914_at	RIB43A domain with coiled-coils 1	Ribc1	4	1449914_at
1456518_at	RIKEN cDNA 4930422I07 gene	4930422I07Rik	4	1456518_at
1421103_at	BMP2 inducible kinase	Bmp2k	3.9	1421103_at
1428098_a_at	transmembrane 7 superfamily member 3	Tm7sf3	3.8	1428098_a_at
1426969_at	tripartite motif protein 23	Trim23	3.7	1426969_at
1439297_at	expressed sequence AI449441	AI449441	3.7	1439297_at
1421957_a_at	phosphate cytidylyltransferase 1, choline, alpha isoform	Pcyt1a	3.7	1421957_a_at
1459720_x_at	timeless interacting protein	MGI:1921571	3.6	1459720_x_at
1456752_at	NA	NA	3.4	1456752_at
1457647_x_at	RIKEN cDNA 1600023N17 gene	1600023N17Rik	3.4	1457647_x_at
1430339_at	RIKEN cDNA 2610021K21 gene	2610021K21Rik	3.3	1430339_at
1447809_x_at	RIKEN cDNA B230312I18 gene	B230312I18Rik	3.2	1447809_x_at
1460686_at	RIKEN cDNA 1700051C09 gene	1700051C09Rik	3.1	1460686_at
1435406_at	coiled-coil alpha-helical rod protein 1	Cchcr1	2.9	1435406_at
